# Supplementary material for: Human Pancreatic β Cell lncRNAs Control Cell-Specific Regulatory Networks
Source: Cell Metab. 2017 Feb 7;25(2):400–11. doi: 10.1016/j.cmet.2016.11.016 (PMC5300904; doi:10.1016/j.cmet.2016.11.016)
Supplement: Table S1. Features of Human lncRNAs Selected for Functional Analysis, Related to Figures 1 and 6 and Figures S1 and S6 — Table S1a, features of human and mouse β cell lncRNAs analyzed with amiRNA knockdowns. Table S1b, isoforms of PLUTO (HILNC71) sequenced from 3’RACE. [file mmc2.xlsx]

## Sheet: Table1a_HI-LNC_features
Table S1a. Features of human and mouse beta cell lncRNAs analyzed with amiRNA knockdowns
Genomic information								Coding Potential*		Conservation						Correlation of expression based on human islet transcriptional network (#)
Islet lncRNA (Moran et al, 2012, PMID:23040067 )	Other human annotations (UCSC, Refseq, ESTs)	Coordinates (Hg19)	Expression levels in human Islet	Expression in other human tissues	Major isoforms	Cloned sequence (largest fragment)	Predicted (RNA-Seq based) Sequence	CPAT Score (cutoff=0.363)	Pfam domain search (+)Frame	Conservation of promoter (vertebrate)	Ultra-conserved exon (Stretch)	Sequence conservation to mouse	Mouse name (Refseq or Moran et al, 2012, PMID:23040067 )	Expression in mouse islet (Moran et al, 2012, PMID:23040067 )	Expression in other mouse tissues	Linked Gene	Pearson´s Correlation	p-value	Linked Gene2	Pearson´s Correlation	p-value
HI-LNC12	LOC102577424, LINC1574 (partial overlap)	chr5:176170330-176172310	medium	brain (high)	2	AGCCCTCGGGAGGCCTGGCTCTGGTGTGGGCTGCGGGGAGAAGGCGCGGGAAGGAAGGAAGGAGGCGAAGCGGCCCCTCCCTGCTCCGCTGTCCGCCTTGGGTACAGAAGCGGCGAGTGGCCCCTTTCCAGGAGGCCTGTTTACCAGCACGACAACGGCAAATTAGTGCGCTTAAGAGGCATTCGGCGTTTATCCCGGCAAACATGCGCAGCGTGA AGGGGGCCTGCGAGGCCTGCTCCCCGGAATCTGCTGAAATGGGGTCTGCT GTGCATCTTAATCGACTTACTTCCACCCATCACATTAAACGCATTTAATC TACTCTTGCAAATGGCTAATTTTGAAAATCCGCTTATCAGAATTAGGTCC TCAACATCCATATTTATTTACTTTCCATT…	AGCCCTCGGGAGGCCTGGCTCTGGTGTGGGCTGCGGGGAGAAGGCGCGGGAAGGAAGGAAGGAGGCGAAGCGGCCCCTCCCTGCTCCGCTGTCCGCCTTGGGTACAGAAGCGGCGAGTGGCCCCTTTCCAGGAGGCCTGTTTACCAGCACGACAACGGCAAATTAGTGCGCTTAAGAGGCATTCGGCGTTTATCCCGGCAAACATGCGCAGCGTGA AGGGGGCCTGCGAGGCCTGCTCCCCGGAATCTGCTGAAATGGGGTCTGCT GTGCATCTTAATCGACTTACTTCCACCCATCACATTAAACGCATTTAATC TACTCTTGCAAATGGCTAATTTTGAAAATCCGCTTATCAGAATTAGGTCC TCAACATCCATATTTATTTACTTTCCATT…	0.276289	0	medium	no	yes	Mi-Lnc12	detectable by qPCR	brain (high)	UNC5a	0.33	0.000279	TSPAN17	0.07	0.109
HI-LNC15	Partial ESTs	chr20:21510954-21516587	low	brain (low)	>2	CCAGAAACCGCACACTTCGAATCACAGAAGTGTTTACATAGGGCAGGCTGGAGGGGACGAGAGAGACCTTGGTTGATGGTGACTCAGTTCATAAACACAGCATCAATATTGATAGACTCCAAAAGATGCATATGCAGGACATCTCTCGGGATTTGCAGGGACCGACTGTTCAGAGAGAAGAAGTTGCTCATTGCCAACTCTGAGGTGCAGTGGCAGTTCTCTTCAACAGGGGCCTGTTTTCCAGAATCCAAAGAAGGGTATAAGTACAGCATCTTGCAAGTCATGCAGCAAAACAGCATGGCTCCTACGAAGAGCGCCAAAACCTGCAGGGAAGTTGTGCTTTGGATGAACCTCTTACTTCTTGGGCATGGAAGTCCTTTCACCAAGAACAGAGACAGC…	CCAGAAACCGCACACTTCGAATCACAGAAGTGTTTACATAGGGCAGGCTG GAGGGGACGAGAGAGACCTTGGTTGATGGTGACTCAGTTCATAAACACAG CATCAATATTGATAGACTCCAAAAGATGCATATGCAGGACATCTCTCGGG ATTTGCAGGGACCGACTGTTCAGGTGAACATCCCGTACTGTTCGTTCGAG CAGGACACGGCAGATGCTTCTTTCTTGTTTTATGGAGGGTGGTGGTGGAT TACTCTTCCCATCTTGTGCTTTTGAGGATGCTCCAAAAACTTTAAAAATT TATCCATGTTCCCTTTCACACAGTGGGTGTTTCTTTCCTCAGGCAGAAGG AAAACTTACCAATGGTTTTTGAATATGATAGGAAAGACCACC…	0.185281	0	high	no	yes	Mi-Lnc15, Blinc1(submitted)	detectable by qPCR		NKX2.2	0.69	5.69e-10	PAX1#	not expressed
HI-LNC25	LINC01370 (partial overlap)	chr20:38632947-38641992	medium	liver (high)	>2	TCCATGTGTTCTCATCATTTAGCTCGCACTTATAAATGACAACATGCAGTATTTGGTTTTCTGTTCCTGCGTTAGTTTGCTAAGGATAATGGCCATTATCTTAGCCATTTGAAAATAATGATTTAACCTCTCTCACCTTCATTGTCATTTTAGAAGAAACTACCATTTGGTGTCCTGCTGAGACAAGAAAATATTTTCACAACTCAAGACAAGTTAAATATCCACTTATGGGAACAGTGCTGAAGGCCTGGACTAGGATGGTAGCAATGGAGACAGACTAAAGAAAGAGATGCAATCATTCCCTTGCATATGGTCCGTATGAAGACGGGATCATTACAGGAAAGGTGAAGGAGATACAGTCATTATGCTCTATATACACCCATTTTTATGGCTAGCGGC…	TCCATGTGTTCTCATCATTTAGCTCGCACTTATAAATGACAACATGCAGTATTTGGTTTTCTGTTCCTGCGTTAGTTTGCTAAGGATAATGGCCATTATCTTAGCCATTTGAAAATAATGATTTAACCTCTCTCACCTTCATTGTCATTTTAGAAGAAACTACCATTTGGTGTCCTGCTGAGACAAGAAAATATTTTCACAACTCAAGACAAGTTAAATATCCACTTATGGGAACAGTGCTGAAGGCCTGGACTAGGATGGTAGCAATGGAGACAGACTAAAGAAAGAGATGCAATCATTCCCTTGCATATGGTCCGTATGAAGACGGGATCATTACAGGAAAGGTGAAGGAGATACAGTCATTATGCTCTATATACACCCATTTTTATGGCTAGCGGC…	0.00427283	1	no	no	yes	Mi-lnc25	no		MAFB	0.72	3.74e-11	DHX35#	not expressed
HI-LNC30	LOC728739 (partial overlap)	chr12:108270208-108297581	medium	brain, lymph node, testes (low)	1	GCTGCCGGGGCTCCGGCCCCCGGCCTGAGAGCTGTGCGACCGTCGCTCTTCTTCCGGCGGCAGGTGTACGCGTCGCTGCCCGGCCGCGAAGACGCCTTCCACCGCGGCATCTTCCTCTTCTGCTGCCACGAGCCGCCGTGCTGTGCCGCCCTGCGAGTTTCTAGGAATCAGCTACCCAGGAAAAATGATTTTTACTCATATGAGCCACCTTCTGAGAATCCTTCCCCAGAAACAGGAGAATCGGTGTATCTCCAACTTAAGTCTGGTGCTCATCTCTGCAGTGTTTGTGGCTGTTTAGGCCCCAAAACTTGCTCCAGATGCCACAAAGCGTATTACTGCAGCAAGGAGCATCAGACCCTAGACTGGAGATTGGGACATAAGCAGGCTTGTGCACAACCA…	GCTGCCGGGGCTCCGGCCCCCGGCCTGAGAGCTGTGCGACCGTCGCTCTTCTTCCGGCGGCAGGTGTACGCGTCGCTGCCCGGCCGCGAAGACGCCTTCCACCGCGGCATCTTCCTCTTCTGCTGCCACGAGCCGCCGTGCTGTGCCGCCCTGCGAGTTTCTAGGAATCAGCTACCCAGGAAAAATGATTTTTACTCATATGAGCCACCTTCTGAGAATCCTTCCCCAGAAACAGGAGAATCGGTGTATCTCCAACTTAAGTCTGGTGCTCATCTCTGCAGTGTTTGTGGCTGTTTAGGCCCCAAAACTTGCTCCAGATGCCACAAAGCGTATTACTGCAGCAAGGAGCATCAGACCCTAGACTGGAGATTGGGACATAAGCAGGCTTGTGCACAACCA…	0.00579433	2	no	no	no	none	no		ASCL4#	not expressed		WSCD2	0.43	0.000182
HI-LNC70***	HNF1A-AS (partial overlap)	chr12:121379500-121416353	medium	liver (medium)	>4***	-	TAAAGAAAACCCAATCGGGGCAGGCGGGAAGCACTCCAGCCTCCTTGCAA GCTTGGGGCGCCTCATTCTCTCCCGTGCCCCTTCTCCCAGCTGGGTCTGA GCCCCCGCCCCCCTGGCTCCTCCGTTCTGCTTCTCCCAGCTTCTCTGTCC ATCTCCCCCAATGGCCTCTCTCTACACTCTCTGCCTCAGCTTCCAGGTCT CTGCTGGTCCCTAGGAAGCACTTTGACCTCTGCTTCCCCTTCAAATGCTG TGGATCAAGCCTCCCCAACCCCACCATCCCACCAAAGGGGGCTGCTGACC GAGAGAGCTCACTCAGCTTCTTACTCTGTCACCCAGGCTGGCATGATCATAGCTCACTTCAGCCTAG AACTCCTGGCTTCAAGCAATCCTCC…	0.0185049	1	high	no	syntenic	Mi-Lnc70, Hnf1a-AS1	expressed at similar levels as human islet	liver (medium)	HNF1A	0.01	0.636	SPPL3	0.11	0.0465
HI-LNC71 (PLUTO)	PDX1-AS (partial overlap with different promoter)	chr13:28393513-28491435	high	stomach, intestine (medium)	>5	see Table 1.2	ATTAAAGTGTGGACAGTGAAAAAGTCGTTTATTAGCTGGACGTCCTGATAGTCCTCGCTGATACTGGAGGTCCTTGCCGGCCCTCTTCCCCCTTTCCCTTCACAGAGACGCGGTTTACACCCGGGAGAACACAGGTTACCTTGTTCTTCTGGACCTTCCACAAGTGTTTGCACATGACCTGGAAGACAGTCAGAGGCAGAAGTCCCTGCAAATGCTCCTGGCTACTTCCTGCAGGCAGCTCATGCTGCTGCAGCAGAAGACTTTCCTATGTCTAGCTGCCAGTATTCTGGGTGCTGGGGGCATCCTGTTCCTAGGATCACAGCCATGGTGGTATGTTCTAGAACTCAGAAATTTACCAAATCACTGGATGGACCAGAGGAGTGAGCTCCAGGTTGGGTT…	0.0513713	0	high	no	syntenic	Mi-lnc71	expressed at similar levels as human islet	stomach, intestine (medium)	PDX1	0.85	9.02e-16	GSX1#	not expressed
HI-LNC75	LINC00673	chr17:70399463-70588943	medium	-	1	AGGGCGCGCAGGCGGCGCGGGTGCGCGGTGCGGCGCTGGTATCCAGAGGACGCGGTCACCGCCTCTGGCATTTGTCGTTCTGCGCTTCTCCGCAAGGACCCTCTGTTAGGCAGGCGCCCACCGTAAGCCTCCCGGGCCTTGTGAACCTGCAAACCCAAGTCTGAGAGACGATCCGCCTTCAGCGCTTTCCAGCTTGGCAGAGAGGCTTTCCCGGCGGGGATCTTTGGTTGGCGCTGGCGATGCGCGGGGAAGAAAGGCGAGGAGCGGCGTCCAGGCTGGGTGATGTCCCAGCACGAGTAGGCGGGATGCGCTCGCTTGGTCCTCCGGGCGCCCGGTCCCTGCCCGCGTCGCGCGCCCACCCCTGGGGACGAGAAGGCGGCCGCCTGAGGACCCCCGCCC…	AGGGCGCGCAGGCGGCGCGGGTGCGCGGTGCGGCGCTGGTATCCAGAGGACGCGGTCACCGCCTCTGGCATTTGTCGTTCTGCGCTTCTCCGCAAGGACCCTCTGTTAGGCAGGCGCCCACCGTAAGCCTCCCGGGCCTTGTGAACCTGCAAACCCAAGTCTGAGAGACGATCCGCCTTCAGCGCTTTCCAGCTTGGCAGAGAGGCTTTCCCGGCGGGGATCTTTGGTTGGCGCTGGCGATGCGCGGGGAAGAAAGGCGAGGAGCGGCGTCCAGGCTGGGTGATGTCCCAGCACGAGTAGGCGGGATGCGCTCGCTTGGTCCTCCGGGCGCCCGGTCCCTGCCCGCGTCGCGCGCCCACCCCTGGGGACGAGAAGGCGGCCGCCTGAGGACCCCCGCCC…	0.109821	0	no	no	yes	Mi-lnc75	low		SOX9	0.01	0.573	SLC39A11	0.03	0.272
HI-LNC76	LOC101927651	chr18:74331382-74335521	medium	-	1	-	GACTGAATCACAGGCCGCTTTTTTGTTCTCCCTCGGCCTTGGAGGGCCTG GGACGTTCCTGTTGCCCAACATCCTGGTGAGCTGAGAACATTCTGTAGAT TAATTAGGTTCTCTCCTCTGGCTCAGCAGGTCTGTTCTAGCCATTTGACC AAAGGCTCTCTGATATTTTCTACCAGCCTTAGAACGACAGTCTGCAGATG TGTGCACATAAATGTCTGGGAGGAGCACACAGATACTGTGGGAGGAGTGG GTCCGGCGTAGCTATTGGGAGATCTCGCTCGTACACATGGCGCTACATAG AAAGAATGCCCTGAGGTGAAGGTGACAGCTCGGCAGTTTCTTAATACCCT GAACTTGAGCGTGGCCTGCGCTAGAGAAAATACACGGTGCTT…	0.00727853	0	medium	no	yes	Mi-lnc76	detectable by qPCR		ZNF516	0.17	0.0114	ZNF236	0.13	0.0287
HI-LNC78	LINC00617, TUNAR	chr14:96343109-96391908	high	brain, escs (high)	2	GTGCTGCTGGCGCCCGGCCCCCGCGGGGTGCAGCTCTGCGCGTTCTCATGCTGTCTCTCTCTCTTTCCCTCCGCGCTGCCTCTCCGAGGTCCTCCCGCCGAGCCCCGGCGCGGGGCATGAGGAGCCCCCGGGTGCCGCCCAGAGACCAGCAGGCTGCGCGCACACCTAGCCAGCGGCAGACGGGGACATGAGCAGCGCGCACGGGGTCCCGCGCCCGGCGGCCAGCCCTATCCGGCGGCGGCCAGCGGGTCAACGCTGCCCGGGAGAATGAGGCAGGAGCCGGCGGCAGCCTCCTTTTTTTCCTTCTCCTCGCCTTCCTGCGGCTCCGGCGCTCCGGGTCCGGGCCGGGCTGCGGCTCTGCTGCGTGCCCCGCGCGCCCCTCAACCGCCTCCGGATGCG…	GTGCTGCTGGCGCCCGGCCCCCGCGGGGTGCAGCTCTGCGCGTTCTCATGCTGTCTCTCTCTCTTTCCCTCCGCGCTGCCTCTCCGAGGTCCTCCCGCCGAGCCCCGGCGCGGGGCATGAGGAGCCCCCGGGTGCCGCCCAGAGACCAGCAGGCTGCGCGCACACCTAGCCAGCGGCAGACGGGGACATGAGCAGCGCGCACGGGGTCCCGCGCCCGGCGGCCAGCCCTATCCGGCGGCGGCCAGCGGGTCAACGCTGCCCGGGAGAATGAGGCAGGAGCCGGCGGCAGCCTCCTTTTTTTCCTTCTCCTCGCCTTCCTGCGGCTCCGGCGCTCCGGGTCCGGGCCGGGCTGCGGCTCTGCTGCGTGCCCCGCGCGCCCCTCAACCGCCTCCGGATGCG…	0.242716	0	medium	yes (zebrafish)	yes	Mi-lnc78, Tunar	detectable by qPCR	brain (high)	TCL1A#	not expressed		DKZPXX	0.37	7.41e-05
HI-LNC79	none	chr11:121218095-121231135	medium	-	1	-	GCTTCAAGTCAAGCTCAAATTTGCCAGACTCCTGTGGAGGCTGTTATGGTTTGAATGATGCCCCCTACCTCAAGAAGATATGTTCAAGTCCTAACTCTCAGAATCTCAGGAATGTGACCTTATTTGAAAATAGGGTCATTACAGATTCTAATTAGTTAAGATGAAGTCATATTGTAGTAGGGTGGGCCCCTAATCCAATAAAAGTGGTGTTCTGATAAGAGGAGGGAAATTTGGACACAAACTTGTACAGATGGAAGACCACGTGAAGACACGGAGAATGTTACCTGATGACACAGCAGAGATTGGTGTTACGCAGCTGCAGGCTATGGAGGCTACTAAAGGCTGGAAGAGACAAGGAAGGATCCTCCCACAGGTTTCAGAGGGAGCACGGTTCTGCCA…	0.0168079	1	no	no	no	none	no		SC5D	0.01	0.528	SORL1	0.8	9.93e-14
HI-LNC80	LINC00263, OLMALINC	chr10:102133333-102148111	high	multiple tissues at low levels	2	TTTTTTTTTTTTTCCCGGGGAGTCGGCCTCGGGGCTCTGCTCTCCTACCTCAGTCTGCCCTACCCTGGAATGGGGAAAATGCGGACATGCCACTCAGTCCGGCCGCGAACAGTGCTCCAGAACTCAGAGAGTTTTCCAGACGGGTGGAGATCGCGTTCCCTGCCCGCCGAGGTCCCATCGCTTCCCTGCTGGGAAGACAAATGAGGCGCTTTAGCCGTCTCCACGGCCAGCCCCTCCCTCATAACCCGAGATTCTTTGTGGGCTCTTAGTCCATAGCTGCCTTTGAGGTGGTGTAGACCTTGCTAACCAGGACGGCCCAGTAGGCAGAGCTCATTTTTATTCCTGTCTGCAATCGTGCAAAAACGCCTCTTATGGAAAAGCCAGAGCGCCAGGAGTCAG…	TTTTTTTTTTTTTCCCGGGGAGTCGGCCTCGGGGCTCTGCTCTCCTACCTCAGTCTGCCCTACCCTGGAATGGGGAAAATGCGGACATGCCACTCAGTCCGGCCGCGAACAGTGCTCCAGAACTCAGAGAGTTTTCCAGACGGGTGGAGATCGCGTTCCCTGCCCGCCGAGGTCCCATCGCTTCCCTGCTGGGAAGACAAATGAGGCGCTTTAGCCGTCTCCACGGCCAGCCCCTCCCTCATAACCCGAGATTCTTTGTGGGCTCTTAGTCCATAGCTGCCTTTGAGGTGGTGTAGACCTTGCTAACCAGGACGGCCCAGTAGGCAGAGCTCATTTTTATTCCTGTCTGCAATCGTGCAAAAACGCCTCTTATGGAAAAGCCAGAGCGCCAGGAGTCAG…	0.0587853	0	medium	no	yes	Mi-lnc80	detectable by qPCR		SCD	0.49	1.31e-06	WNT8B#	not expressed
HI-LNC85	none	chr4:43765494-43768440	medium	-	1	-	TTTTCCAAGTCCTGAGTCAGACACGTGTGCAACTCTGGGGTGAAAGACAC CAGCTTCTTCTGCAGATTACCTGTATCATTTGGGTTTGAAGCATATTCTG ATGTGTCTTTGTGAATACCAGTTTATTCTCAAGGATTTTAGGTTGTCTTT TCTTTTCTTTTTTTTTTTTTTCTATTTCGTTTAGAGCTTTTCTTCCTGAT GGCTTATCTACCGATCAAAGCAACTTCTACCTCACCAGCAGATACAGAGG CAACTTCTTCCATAGATTTCTTCACCAGTTTTCCTTAGCTGTCTCCTTG GAACATTTGAAATCCTCTGGTTCTTTGGCACCCAAATATGAAGGTCA TTTCATCAAAGGCCTAAAATTTTCATAGAGAGGATTTGAGAAAGGT…	0.00222317	0	medium	no	no	none	no		KCTD8	0.43	1.72e-05	ATP8A1	0.41	4e-05
Mouse Islet lncRNA (Moran et al, 2012, PMID:23040067 )	Other mouse annotations (UCSC, Refseq, ESTs)	Coordinates (Mm9)	Expression levels in mouse Islet	Expression in other mouse tissues	Major isoforms	Cloned sequence (largest fragment)	Predicted (RNA-Seq based) Sequence	CPAT Score (cutoff=0.363)	Pfam domain search (+)Frame	Conservation of promoter (vertebrate)	Ultra-conserved exon (Stretch)	Sequence conservation to human	Human ortolog	Expression in mouse islet (Moran et al, 2012, PMID:23040067 )	Expression in other mouse tissues	Linked Gene	Pearson´s Correlation	p-value	Linked Gene2	Pearson´s Correlation	p-value
Mi-lnc71/ Pluto	AK008755, AK133519	chr5:148040174-148083097	high	stomach, intestine (medium)	>2	ACCTAGGGCTTGCTCCGCTTCGCCTCTGCTGGAAGGAAGGACTTTATCACAAAGCAGGCG CCTAGGGCTAAGGAAAGCCAGGGTGTCTTGCTTCTTTGAGCCGGACAGCAGGGAGGAGGC CCCTTCTTCTGCATATTTGCTTCCTGGGACGCGGCTCCAGAGAGGACCCTTCAAACACGT TGGGTTGGTTCAAAAAGAATTGGCACCCCAGAGACCTCTGCCAACTGCCAGACTCCGAGA GAGTGAACCACCTGCCTTTCAACCCTCCCGGTCATCATGGAAGAACTCAGGAAGGACAGA CAGGGCGGGCCAGCCTAATCCAGTGAGCTCAGATACTTGTCGATGTATCAGTTCACACTG CAATCACCCGAAGGCTCAACACAGCAAGATGTA…	ACGAATTGGCTGCCAGCATCCGGCGGGAAGGGACCTAGGGCTTGCTCCGCTTCGCCTCTG CTGGAAGGAAGGACTTTATCACAAAGCAGGCGCCTAGGGCTAAGGAAAGCCAGGGTGTCT TGCTTCTTTGAGCCGGACAGCAGGGAGGAGGCCCCTTCTTCTGCATATTTGCTTCCTGGG ACGCGGCTCCAGAGAGGACCCTTCAAACACGTTGGGTTGGTTCAAAAAGAATTGGCACCC CAGAGACCTCTGCCAACTGCCAGACTCCGAGAGAGTGAACCACCTGCCTTTCAACCCTCC CGGTCATCATGGAAGAACTCAGGAAGGACAGACAGGGCGGGCCAGCCTAATCCAGTGAGC TCAGATACTTGTCGATGTATCAGTTCACACTGC…	0.0003	0	medium	no	no	HI-LNC71	high	stomach, intestine (medium)	Pdx1	NA	NA	Gsx1	NA	NA
* PFAM Domain search from DNA sequence (http://pfam.xfam.org/search?tab=searchDnaBlock)
*** amiRNA targeted to exon1 and knockdown tested at exon1 only. This lncRNA may have two alternative promoters inside the HNF1A gene, with multiple isoforms with unclear gene structure.
# Genes marked in grey have expression levels below 0.1 rpkm in human islets

## Sheet: Table1b_Pluto_isoforms
Table S1b. Isoforms of PLUTO (HILNC71) sequenced from 3'RACE with the primer ATAGTCCTCGCTGATACTGG
>PLUTO_1
ATAGTCCTCGCTGATACTGGAGGTCCTTGCCGGCCCTCTTCCCCCTTTCCCTTCACAGAGACGCGGTTTACACCCGGGAGAACACAGGTTACCTTGTTCTTGCTGGACCTTCCACAAGTGTTTGCACATGACCTGGAAGACAGTCAGAGGCAGAAGTCCCTGCAAATGCTCCTGGCTACTTCCTGCAGGCAGCTCATGCTGCTGCAGCAGAAGACTTTCCTATGTCTAGCTGCCAGTATTCTGGGTGCTGGGGGCATCCTGTTCCTAGGATCACAGCCATGGTGGTATGTTCTAGAACTCAGAAATTTACCAAATCACTGGATGGACCAGAGGAGTGAGCTCCAGGTTGGGTTTCCAGAAGGGACTCCCAGAACTCTTCCACCATACAGGCCTCTCAGG…
>PLUTO_2
ATAGTCCTCGCTGATACTGGAGGTCCTTGCCGGCCCTCTTCCCCCTTTCCCTTCACAGAGACGCGGTTTACACCCGGGAGAACACAGGTTACCTTGTTCTTGCTGGACCTTCCACAAGTGTTTGCACATGACCTGGAAGACAGTCAGAGGCAGAAGTCCCTGCAAATGCTCCTGGCTACTTCCTGCAGGCAGCTCATGCTGCTGCAGCAGAAGACTTTCCTATGTCTAGCTGCCAGTATTCTGGGTGCTGGGGGCATCCTGTTCCTAGGATCACAGCCATGGTGGTATGTTCTAGAACTCAGAAATTTACCAAATCACTGGATGGACCAGAGGAGTGAGCTCCAGGTTGGGTTTCCAGAAGGGACTCCCAGAACTCTTCCACCATACAGGCCTCTCAGG…
>PLUTO_3
ATAGTCCTCGCTGATACTGGAGGTCCTTGCCGGCCCTCTTCCCCCTTTCCCTTCACAGAGACGCGGTTTACACCCGGGAGAACACAGGTTACCTTGTTCTTGCTGGACCTTCCACAAGTGTTTGCACATGACCTGGAAGACAGTCAGAGGCAGAAGTCCCTGCAAATGCTCCTGGCTACTTCCTGCAGGCAGCTCATGCTGCTGCAGCAGAAGACTTTCCTATGTCTAGCTGCCAGTATTCTGGGTGCTGGGGGCATCCTGTTCCTAGGATCACAGCCATGGTGGTATGTTCTAGAACTCAGAAATTTACCAAATCACTGGATGGACCAGAGGAGTGAGCTCCAGGTTGGGTTTCCAGAAGGGACTCCCAGAACTCTTCCACCATACAGGCCTCTCAGG…
>PLUTO_4
ATAGTCCTCGCTGATACTGGAGGTCCTTGCCGGCCCTCTTCCCCCTTTCCCTTCACAGAGACGCGGTTTACACCCGGGAGAACACAGGTTACCTTGTTCTTGCTGGACCTTCCACAAGTGTTTGCACATGACCTGGAAGACAGTCAGAGGCAGAAGTCCCTGCAAATGCTCCTGGCTACTTCCTGCAGGCAGCTCATGCTGCTGCAGCAGAAGACTTTCCTATGTCTAGCTGCCAGTATTCTGGGTGCTGGGGGCATCCTGTTCCTAGGATCACAGCCATGGTGGTATGTTCTAGAACTCAGAAATTTACCAAATCACTGGATGGACCAGAGGAGTGAGCTCCAGGTTGGGTTTCCAGAAGGGACTCCCAGAACTCTTCCACCATACAGGCCTCTCAGG…
>PLUTO_5
ATAGTCCTCGCTGATACTGGAGGTCCTTGCCGGCCCTCTTCCCCCTTTCCCTTCACAGAGACGCGGTTTACACCCGGGAGAACACAGGTTACCTTGTTCTTGGGTAATTTCACCAGACAGAGGATTCATGGCTGATGAGCCTCTGCTGTCTGCACTTGAAAAATGTGGTGCCACTTCCTTCTGGCCTCCATTGTTTCAGACAAGAAATCCAAATTGGAGTTTTCCATAGCTGGACCTTCCACAAGTGTTTGCACATGACCTGGAAGACAGTCAGAGGCAGAAGTCCCTGCAAATGCTCCTGGCTACTTCCTGCAGGCAGCTCATGCTGCTGCAGCAGAAGACTTTCCTATGTCTAGCTGCCAGTATTCTGGGTGCTGGGGGCATCCTGTTCCTAGGATC…
>PLUTO_6
ATAGTCCTCGCTGATACTGGAGGTCCTTGCCGGCCCTCTTCCCCCTTTCCCTTCACAGAGACGCGGTTTACACCCGGGAGAACACAGGTTACCTTGTTCTTGGGTAATTTCACCAGACGGAGGATTCATGGCTGATGAGCCTCTGCTGTCTGCACTTGAAAAATGTGGTGCCACTTCCTTCTGGCCTCCATTGTTTCAGACAAGAAATCCAAATTGGAGTTTTCCATAGCTGGACCTTCCACAAGTGTTTGCACATGACCTGGAAGACAGTCAGAGGCAGAAGTCCCTGCAAATGCTCCTGGCTACTTCCTGCAGGCAGCTCATGCTGCTGCAGCAGAAGACTTTCCTATGTCTAGCTGCCAGTATTCTGGGTGCTGGGGGCATCCTGTTCCTAGGATC…
>PLUTO_7
ATAGTCCTCGCTGATACTGGAGGTCCTTGCCGGCCCTCTTCCCCCTTTCCCTTCACAGAGACGCGGTTTACACCCGGGAGAACACAGGTTACCTTGTTCTTGGGTAATTTCACCAGACGGAGGATTCATGGCTGATGAGCCTCTGCTGTCTGCACTTGAAAAATGTGGTGCCACTTCCTTCTGGCCTCCATTGTTTCAGACAAGAAATCCAAATTGGAGTTTTCCATAGCTGGACCTTCCACAAGTGTTTGCACATGACCTGGAAGACAGTCAGAGGCAGAAGTCCCTGCAAATGCTCCTGGCTACTTCCTGCAGGCAGCTCATGCTGCTGCAGCAGAAGACTTTCCTATGTCTAGCTGCCAGTATTCTGGGTGCTGGGGGCATCCTGTTCCTAGGATC…
>PLUTO_8
ATAGTCCTCGCTGATACTGGAGGTCCTTGCCGGCCCTCTTCCCCCTTTCCCTTCACAGAGACGCGGTTTACACCCGGGAGAACACAGGTTACCTTGTTCTTGGGTAATTTCACCAGACAGAGGATTCATGGCTGATGAGCCTCTGCTGTCTGCACTTGAAAAATGTGGTGCCACTTCCTTCTGGCCTCCATTGTTTCAGACAAGAAATCCAAATTGGAGTTTTCCATAGCTGGACCTTCCACAAGTGTTTGCACATGACCTGGAAGACAGTCAGAGGCAGAAGTCCCTGCAAATGCTCCTGGCTACTTCCTGCAGGCAGCTCATGCTGCTGCAGCAGAAGACTTTCCTATGTCTAGCTGCCAGTATTCTGGGTGCTGGGGGCATCCTGTTCCTAGGATC…
>PLUTO_9
ATAGTCCTCGCTGATACTGGAGGTCCTTGCCGGCCCTCTTCCCCCTTTCCCTTCACAGAGACGCGGTTTACACCCGGGAGAACACAGGTTACCTTGTTCTTGGGTAATTTCACCAGACAGAGGATTCATGGCTGATGAGCCTCTGCTGTCTGCACTTGAAAAATGTGGTGCCACTTCCTTCTGGCCTCCATTGTTTCAGACAAGAAATCCAAATTGGAGTTTTCCATAGCTGGACCTTCCACAAGTGTTTGCACATGACCTGGAAGACAGTCAGAGGCAGAAGTCCCTGCAAATGCTCCTGGCTACTTCCTGCAGGCAGCTCATGCTGCTGCAGCAGAAGACTTTCCTATGTCTAGCTGCCAGTATTCTGGGTGCTGGGGGCATCCTGTTCCTAGGATC…
>PLUTO_10
ATAGTCCTCGCTGATACTGGAGGTCCTTGCCGGCCCTCTTCCCCCTTTCCCTTCACAGAGACGCGGTTTACACCCGGGAGAACACAGGTTACCTTGTTCTTGGGTAATTTCACCAGACAGAGGATTCATGGCTGATGAGCCTCTGCTGTCTGCACTTGAAAAATGTGGTGCCACTTCCTTCTGGCCTCCATTGTTTCAGACAAGAAATCCAAATTGGAGTTTTCCATAGCTGGACCTTCCACAAGTGTTTGCACATGACCTGGAAGACTTTTCGGGCGGGTGTTCATCCTGCATGTACAGGGAACCAGGAGATATTCTGAGCAGAGTGCCATCAGCCCATTCCTGTCTGGGGAGGATGATGCAACCTGTGAGAGGAGGGAGGGAGAGAGACGGAAGGTG…
>PLUTO_11
ATAGTCCTCGCTGATACTGGAGGTCCTTGCCGGCCCTCTTCCCCCTTTCCCTTCACAGAGACGCGGTTTACACCCGGGAGAACACAGGTTACCTTGTTCTTGGGTAATTTCACCAGACAGAGGATTCATGGCTGATGAGCCTCTGCTGTCTGCACTTGAAAAATGTGGTGCCACTTCCTTCTGGCCTCCATTGTTTCAGACAAGAAATCCAAATTGGAGTTTTCCATAGCTGGACCTTCCACAAGTGTTTGCACATGACCTGGAAGACTTTTCGGGCGGGTGTTCATCCTGCATGTACAGGGAACCAGGAGATATTCTGAGCAGAGTGCCATCAGCCCATTCCTGTCTGGGGAGGATGATGCAACCTGTGAGAGGAGGGAGGGAGAGAGACGGAAGGTG…
