# Supplementary material for: Human Pancreatic β Cell lncRNAs Control Cell-Specific Regulatory Networks
Source: Cell Metab. 2017 Feb 7;25(2):400–11. doi: 10.1016/j.cmet.2016.11.016 (PMC5300904; doi:10.1016/j.cmet.2016.11.016)
Supplement: Table S2. Co-expression Network Analysis, Related to Figure 5 and Figure S5 — Table S2.1, network modules resulting from weighted gene co-expression analysis (WCGNA) of 64 human islet RNA-seq samples. Table S2.2, assignment of islet expressed genes to network modules resulting from weighted gene co-expression analysis (WCGNA) of 64 human islet RNA-seq samples. Table S2.3, assignment of lncRNAs to network modules resulting from weighted gene co-expression analysis. [file mmc3.xlsx]

## Sheet: Network_modules
Table S2.1 Network modules resulting from weighted gene co-expression analysis (WCGNA) of 64 human islet RNA-seq samples
Module name	Module colour	Module size (genes)
M1	grey	2819
M2	turquoise	1992
M3	blue	1801
M4	brown	1583
M5	yellow	1464
M6	green	1024
M7	red	782
M8	black	769
M9	pink	612
M10	magenta	580
M11	purple	405
M12	greenyellow	323
M13	tan	242
M14	salmon	233
M15	cyan	212
M16	midnightblue	188
M17	lightcyan	172
M18	grey60	155
M19	lightgreen	123
M20	lightyellow	121
M21	coral	116
M22	sienna	116
M23	gold	112
M24	peru	111
M25	wheat	109
M26	chocolate	92
M27	seashell	85
M28	khaki	75
M29	bisque	74
M30	forestgreen	71
M31	navy	55
M32	plum	40
M33	mediumblue	40
M34	violet	36
M35	hotpink	32

## Sheet: Refseq_Gene_module
Table S2.2 Assignment of islet expressed genes to network modules resulting from weighted gene co-expression analysis (WCGNA) of 64 human islet RNA-seq samples
Gene (ENSEMBL)	Gene symbol	Locus	Module
ENSG00000278566	OR4F29	1:450739-451678	grey
ENSG00000188290	HES4	1:998961-1000172	turquoise
ENSG00000187583	PLEKHN1	1:966496-975865	turquoise
ENSG00000187642	PERM1	1:975203-982093	turquoise
ENSG00000187608	ISG15	1:1001137-1014541	brown
ENSG00000237330	RNF223	1:1070965-1074307	turquoise
ENSG00000187961	KLHL17	1:960586-965715	black
ENSG00000186891	TNFRSF18	1:1203507-1206691	yellow
ENSG00000186827	TNFRSF4	1:1211325-1214138	yellow
ENSG00000131591	C1orf159	1:1081817-1116361	turquoise
ENSG00000162571	TTLL10	1:1173883-1197935	blue
ENSG00000184163	FAM132A	1:1242445-1246722	grey
ENSG00000188157	AGRN	1:1020122-1056118	turquoise
ENSG00000176022	B3GALT6	1:1232264-1235041	brown
ENSG00000162572	SCNN1D	1:1280435-1292029	black
ENSG00000078808	SDF4	1:1216907-1232031	brown
ENSG00000160087	UBE2J2	1:1253908-1273885	yellow
ENSG00000187634	SAMD11	1:924879-944581	blue
ENSG00000188976	NOC2L	1:944203-959309	brown
ENSG00000224051	CPTP	1:1324755-1328897	turquoise
ENSG00000169962	TAS1R3	1:1331313-1335306	black
ENSG00000107404	DVL1	1:1335275-1349350	brown
ENSG00000175756	AURKAIP1	1:1373729-1375495	brown
ENSG00000162576	MXRA8	1:1352688-1361777	lightcyan
ENSG00000235098	ANKRD65	1:1418419-1421769	blue
ENSG00000179403	VWA1	1:1434860-1442882	cyan
ENSG00000215915	ATAD3C	1:1449688-1470158	yellow
ENSG00000205090	TMEM240	1:1535173-1540453	yellow
ENSG00000242485	MRPL20	1:1401907-1407313	tan
ENSG00000160072	ATAD3B	1:1471768-1497848	yellow
ENSG00000197785	ATAD3A	1:1512150-1534687	brown
ENSG00000228594	C1orf233	1:1598010-1600096	blue
ENSG00000131584	ACAP3	1:1292375-1309609	black
ENSG00000127054	CPSF3L	1:1311584-1324691	brown
ENSG00000169972	PUSL1	1:1308566-1311677	brown
ENSG00000160075	SSU72	1:1541672-1574869	yellow
ENSG00000221978	CCNL2	1:1385710-1399338	black
ENSG00000197530	MIB2	1:1615414-1630610	brown
ENSG00000008130	NADK	1:1751231-1780457	brown
ENSG00000187730	GABRD	1:2019323-2030751	yellow
ENSG00000178821	TMEM52	1:1917589-1919273	midnightblue
ENSG00000169885	CALML6	1:1914826-1917296	grey
ENSG00000157933	SKI	1:2228694-2310119	black
ENSG00000116151	MORN1	1:2321252-2391707	black
ENSG00000197921	HES5	1:2528744-2530245	blue
ENSG00000067606	PRKCZ	1:2050469-2185395	yellow
ENSG00000162585	C1orf86	1:2184460-2212720	brown
ENSG00000157916	RER1	1:2391774-2405444	yellow
ENSG00000157911	PEX10	1:2403963-2413797	brown
ENSG00000157881	PANK4	1:2508532-2526600	black
ENSG00000149527	PLCH2	1:2425979-2505530	blue
ENSG00000162591	MEGF6	1:3489919-3611495	turquoise
ENSG00000130762	ARHGEF16	1:3454425-3481113	brown
ENSG00000142611	PRDM16	1:3069167-3438621	turquoise
ENSG00000157873	TNFRSF14	1:2555638-2565382	brown
ENSG00000189409	MMP23B	1:1632094-1701810	cyan
ENSG00000248333	CDK11B	1:1635226-1722818	yellow
ENSG00000008128	CDK11A	1:1702729-1724324	yellow
ENSG00000215790	SLC35E2	1:1724837-1745992	black
ENSG00000189339	SLC35E2B	1:1659528-1692728	black
ENSG00000078369	GNB1	1:1785284-1891117	yellow
ENSG00000158109	TPRG1L	1:3625001-3630127	brown
ENSG00000235169	SMIM1	1:3772787-3775982	tan
ENSG00000157870	FAM213B	1:2586490-2591469	brown
ENSG00000142606	MMEL1	1:2590638-2632990	turquoise
ENSG00000215912	TTC34	1:2635975-2801721	black
ENSG00000130764	LRRC47	1:3778557-3796504	magenta
ENSG00000116198	CEP104	1:3812080-3857214	grey
ENSG00000169598	DFFB	1:3857266-3885429	blue
ENSG00000198912	C1orf174	1:3889124-3900293	yellow
ENSG00000196581	AJAP1	1:4654731-4792534	midnightblue
ENSG00000116213	WRAP73	1:3630766-3652761	brown
ENSG00000078900	TP73	1:3652519-3736201	black
ENSG00000116254	CHD5	1:6101792-6180123	blue
ENSG00000158292	GPR153	1:6247345-6260975	brown
ENSG00000069812	HES2	1:6412417-6424670	green
ENSG00000173662	TAS1R1	1:6555180-6579757	grey
ENSG00000097021	ACOT7	1:6264268-6394391	brown
ENSG00000162408	NOL9	1:6521346-6554535	purple
ENSG00000204859	ZBTB48	1:6580000-6589280	brown
ENSG00000131697	NPHP4	1:5862809-5992473	blue
ENSG00000069424	KCNAB2	1:5991465-6101193	blue
ENSG00000162413	KLHL21	1:6590723-6614607	brown
ENSG00000116273	PHF13	1:6613684-6624033	brown
ENSG00000187017	ESPN	1:6424787-6461370	turquoise
ENSG00000215788	TNFRSF25	1:6461150-6466195	black
ENSG00000171680	PLEKHG5	1:6466091-6520061	brown
ENSG00000041988	THAP3	1:6624865-6635586	brown
ENSG00000007923	DNAJC11	1:6634167-6701924	yellow
ENSG00000171735	CAMTA1	1:6785323-7769706	magenta
ENSG00000049245	VAMP3	1:7771268-7781432	purple
ENSG00000049249	TNFRSF9	1:7915893-7943165	turquoise
ENSG00000116251	RPL22	1:6181268-6209389	pink
ENSG00000116237	ICMT	1:6221192-6235972	grey
ENSG00000158286	RNF207	1:6205474-6221299	black
ENSG00000049246	PER3	1:7784319-7845177	greenyellow
ENSG00000049247	UTS2	1:7843082-7853512	greenyellow
ENSG00000162426	SLC45A1	1:8317825-8344167	blue
ENSG00000116285	ERRFI1	1:8004403-8026308	green
ENSG00000116288	PARK7	1:7954290-7985505	yellow
ENSG00000142599	RERE	1:8352396-8817643	grey
ENSG00000180758	GPR157	1:9100304-9129170	turquoise
ENSG00000142583	SLC2A5	1:9035106-9088478	coral
ENSG00000049239	H6PD	1:9234774-9271337	turquoise
ENSG00000171621	SPSB1	1:9292879-9369532	turquoise
ENSG00000188807	TMEM201	1:9588921-9614873	brown
ENSG00000171612	SLC25A33	1:9539481-9585179	chocolate
ENSG00000178585	CTNNBIP1	1:9848275-9910336	cyan
ENSG00000162444	RBP7	1:9997205-10016020	grey
ENSG00000074800	ENO1	1:8861001-8879249	coral
ENSG00000162441	LZIC	1:9922112-9943407	magenta
ENSG00000173614	NMNAT1	1:9943427-9985501	peru
ENSG00000171608	PIK3CD	1:9651731-9729114	turquoise
ENSG00000171603	CLSTN1	1:9729025-9824526	black
ENSG00000130939	UBE4B	1:10032831-10181239	grey
ENSG00000142657	PGD	1:10398591-10420144	tan
ENSG00000175279	APITD1	1:10430442-10442809	greenyellow
ENSG00000241563	CORT	1:10449718-10451902	grey
ENSG00000130940	CASZ1	1:10636603-10796650	green
ENSG00000160049	DFFA	1:10456521-10472526	yellow
ENSG00000142655	PEX14	1:10472287-10630758	brown
ENSG00000054523	KIF1B	1:10210804-10381603	green
ENSG00000175262	C1orf127	1:10946470-10982037	blue
ENSG00000116649	SRM	1:11054583-11060024	brown
ENSG00000171824	EXOSC10	1:11066617-11099881	yellow
ENSG00000120942	UBIAD1	1:11273205-11296049	brown
ENSG00000198793	MTOR	1:11106534-11262507	sienna
ENSG00000171819	ANGPTL7	1:11189340-11195981	yellow
ENSG00000204624	PTCHD2	1:11479165-11537584	blue
ENSG00000162490	DRAXIN	1:11691728-11725857	turquoise
ENSG00000116663	FBXO6	1:11664123-11674354	brown
ENSG00000116661	FBXO2	1:11648366-11655785	brown
ENSG00000132879	FBXO44	1:11654374-11663327	brown
ENSG00000116670	MAD2L2	1:11674479-11691650	brown
ENSG00000177674	AGTRAP	1:11736083-11754802	brown
ENSG00000120937	NPPB	1:11857463-11858931	green
ENSG00000273547	OR4F16	1:685715-686654	grey
ENSG00000116685	KIAA2013	1:11919590-11926428	brown
ENSG00000083444	PLOD1	1:11934204-11975538	cyan
ENSG00000215910	C1orf167	1:11761786-11789585	yellow
ENSG00000011021	CLCN6	1:11806095-11843144	brown
ENSG00000177000	MTHFR	1:11785722-11806920	brown
ENSG00000175206	NPPA	1:11845708-11848345	grey
ENSG00000120948	TARDBP	1:11012343-11026420	grey60
ENSG00000277726	TARDBP	1:11012661-11030528	grey
ENSG00000009724	MASP2	1:11026522-11047233	red
ENSG00000028137	TNFRSF1B	1:12167002-12209228	brown
ENSG00000116691	MIIP	1:12019465-12032045	brown
ENSG00000116688	MFN2	1:11980180-12013514	yellow
ENSG00000157330	C1orf158	1:12746214-12763699	grey
ENSG00000162496	DHRS3	1:12567909-12617731	turquoise
ENSG00000162493	PDPN	1:13583464-13617957	yellow
ENSG00000189337	KAZN	1:14598703-15118043	yellow
ENSG00000142634	EFHD2	1:15409894-15430343	brown
ENSG00000171729	TMEM51	1:15152531-15220480	turquoise
ENSG00000162438	CTRC	1:15438438-15449242	midnightblue
ENSG00000116731	PRDM2	1:13700197-13825079	violet
ENSG00000142621	FHAD1	1:15247271-15400283	grey
ENSG00000142615	CELA2A	1:15456727-15472091	midnightblue
ENSG00000215704	CELA2B	1:15465908-15491400	midnightblue
ENSG00000132906	CASP9	1:15490831-15526534	brown
ENSG00000116138	DNAJC16	1:15526812-15592379	red
ENSG00000116771	AGMAT	1:15572352-15585110	bisque
ENSG00000048707	VPS13D	1:12230066-12512047	sienna
ENSG00000197312	DDI2	1:15617499-15669044	red
ENSG00000215695	RSC1A1	1:15659868-15661722	grey
ENSG00000162458	FBLIM1	1:15756606-15786594	turquoise
ENSG00000184908	CLCNKB	1:16043735-16057308	yellow
ENSG00000116786	PLEKHM2	1:15684331-15734769	blue
ENSG00000162461	SLC25A34	1:15736404-15741396	blue
ENSG00000162460	TMEM82	1:15742421-15747982	grey
ENSG00000173641	HSPB7	1:16014027-16019594	turquoise
ENSG00000186510	CLCNKA	1:16018874-16034050	coral
ENSG00000142627	EPHA2	1:16124336-16156087	turquoise
ENSG00000185519	FAM131C	1:16057768-16073632	blue
ENSG00000142632	ARHGEF19	1:16197853-16212609	turquoise
ENSG00000132881	RSG1	1:16231699-16237162	brown
ENSG00000116809	ZBTB17	1:15941868-15976132	brown
ENSG00000065526	SPEN	1:15847863-15940460	sienna
ENSG00000037637	FBXO42	1:16246838-16352454	brown
ENSG00000157191	NECAP2	1:16440671-16460078	turquoise
ENSG00000268991	FAM231C	1:16539065-16539575	grey
ENSG00000055070	SZRD1	1:16352574-16398145	brown
ENSG00000187144	SPATA21	1:16387116-16437424	yellow
ENSG00000142619	PADI3	1:17249097-17284233	turquoise
ENSG00000219481	NBPF1	1:16562318-16613562	red
ENSG00000058453	CROCC	1:16740272-16972979	black
ENSG00000117115	PADI2	1:17066760-17119435	midnightblue
ENSG00000142623	PADI1	1:17205125-17246005	turquoise
ENSG00000117118	SDHB	1:17018721-17054170	pink
ENSG00000179051	RCC2	1:17406759-17439724	turquoise
ENSG00000117122	MFAP2	1:16974501-16980835	brown
ENSG00000159363	ATP13A2	1:16985957-17011928	brown
ENSG00000179023	KLHDC7A	1:18480981-18486126	turquoise
ENSG00000117154	IGSF21	1:18107745-18378483	blue
ENSG00000159423	ALDH4A1	1:18871429-18902781	cyan
ENSG00000169991	IFFO2	1:18904280-18956686	turquoise
ENSG00000074964	ARHGEF10L	1:17539834-17697874	black
ENSG00000162482	AKR7A3	1:19282557-19289250	midnightblue
ENSG00000211454	AKR7L	1:19265981-19274194	midnightblue
ENSG00000053371	AKR7A2	1:19303964-19312146	blue
ENSG00000040487	PQLC2	1:19312325-19329300	brown
ENSG00000053372	MRTO4	1:19251538-19260128	yellow
ENSG00000127463	EMC1	1:19215663-19251552	black
ENSG00000127481	UBR4	1:19074505-19210276	black
ENSG00000178828	RNF186	1:19814028-19815278	coral
ENSG00000162542	TMCO4	1:19682212-19799945	brown
ENSG00000188257	PLA2G2A	1:19975430-19980416	plum
ENSG00000077549	CAPZB	1:19338775-19485539	tan
ENSG00000162543	UBXN10	1:20186084-20196048	blue
ENSG00000169914	OTUD3	1:19882512-19912945	grey
ENSG00000158816	VWA5B1	1:20290918-20354894	blue
ENSG00000173436	MINOS1	1:19596976-19629821	magenta
ENSG00000158747	NBL1	1:19640553-19658456	brown
ENSG00000158825	CDA	1:20588947-20618908	green
ENSG00000090432	MUL1	1:20499447-20508161	brown
ENSG00000183114	FAM43B	1:20552438-20555010	brown
ENSG00000162545	CAMK2N1	1:20482390-20486220	blue
ENSG00000189410	SH2D5	1:20719731-20732837	turquoise
ENSG00000117245	KIF17	1:20664013-20718017	yellow
ENSG00000158828	PINK1	1:20633454-20651511	brown
ENSG00000244038	DDOST	1:20651766-20661544	brown
ENSG00000127483	HP1BP3	1:20742660-20787323	red
ENSG00000162551	ALPL	1:21509371-21578412	yellow
ENSG00000142794	NBPF3	1:21440127-21485005	blue
ENSG00000075151	EIF4G3	1:20806291-21176888	purple
ENSG00000117298	ECE1	1:21217246-21345504	brown
ENSG00000076864	RAP1GAP	1:21596214-21669363	yellow
ENSG00000219073	CELA3B	1:21977020-21998642	midnightblue
ENSG00000142789	CELA3A	1:22001655-22012539	midnightblue
ENSG00000187942	LDLRAD2	1:21812264-21825221	grey
ENSG00000142798	HSPG2	1:21822244-21937297	turquoise
ENSG00000090686	USP48	1:21678297-21783606	purple
ENSG00000162552	WNT4	1:22117304-22143969	blue
ENSG00000070886	EPHA8	1:22563563-22603594	blue
ENSG00000173372	C1QA	1:22636505-22639608	gold
ENSG00000173369	C1QB	1:22652761-22661538	gold
ENSG00000159189	C1QC	1:22643629-22648110	gold
ENSG00000133216	EPHB2	1:22710838-22915325	turquoise
ENSG00000184677	ZBTB40	1:22451850-22531157	black
ENSG00000179546	HTR1D	1:23191894-23194729	turquoise
ENSG00000070831	CDC42	1:22052626-22092946	pink
ENSG00000004487	KDM1A	1:23019447-23083689	yellow
ENSG00000169641	LUZP1	1:23084022-23177808	green
ENSG00000007968	E2F2	1:23506429-23531220	navy
ENSG00000125945	ZNF436	1:23359447-23369442	midnightblue
ENSG00000204219	TCEA3	1:23381060-23424740	turquoise
ENSG00000117318	ID3	1:23557917-23559794	black
ENSG00000088280	ASAP3	1:23428562-23484568	turquoise
ENSG00000125944	HNRNPR	1:23303770-23344336	seashell
ENSG00000011007	TCEB3	1:23743154-23762059	yellow
ENSG00000011009	LYPLA2	1:23790969-23795539	brown
ENSG00000057757	PITHD1	1:23778404-23788232	yellow
ENSG00000117308	GALE	1:23795598-23800804	turquoise
ENSG00000117305	HMGCL	1:23801884-23838620	cyan
ENSG00000188822	CNR2	1:23870525-23913362	grey
ENSG00000179163	FUCA1	1:23845076-23868294	red
ENSG00000142676	RPL11	1:23691778-23696425	tan
ENSG00000189266	PNRC2	1:23959108-23963462	red
ENSG00000142677	IL22RA1	1:24119770-24143121	midnightblue
ENSG00000142661	MYOM3	1:24056034-24112175	turquoise
ENSG00000185436	IFNLR1	1:24154156-24187959	yellow
ENSG00000158055	GRHL3	1:24319321-24364482	grey
ENSG00000001460	STPG1	1:24356998-24416934	magenta
ENSG00000001461	NIPAL3	1:24415793-24472976	green
ENSG00000188529	SRSF10	1:23964803-23980927	salmon
ENSG00000184454	NCMAP	1:24556110-24609328	turquoise
ENSG00000117602	RCAN3	1:24502350-24541040	purple
ENSG00000020633	RUNX3	1:24899510-24965121	lightcyan
ENSG00000117614	SYF2	1:25222678-25232502	pink
ENSG00000169504	CLIC4	1:24745356-24844324	green
ENSG00000204178	TMEM57	1:25430857-25500209	pink
ENSG00000133226	SRRM1	1:24631715-24673267	hotpink
ENSG00000157978	LDLRAP1	1:25543579-25568886	blue
ENSG00000117643	MAN1C1	1:25617467-25786207	blue
ENSG00000182749	PAQR7	1:25861209-25871253	turquoise
ENSG00000158008	EXTL1	1:26019883-26036464	grey
ENSG00000158014	SLC30A2	1:26037251-26046133	turquoise
ENSG00000158022	TRIM63	1:26051303-26068436	green
ENSG00000197245	FAM110D	1:26159019-26162628	lightgreen
ENSG00000142684	ZNF593	1:26169870-26172060	tan
ENSG00000158006	PAFAH2	1:25959766-25998157	grey
ENSG00000117632	STMN1	1:25884180-25906991	grey
ENSG00000117616	RSRP1	1:25242236-25338213	red
ENSG00000188672	RHCE	1:25362248-25430192	grey
ENSG00000187010	RHD	1:25272392-25330445	grey
ENSG00000183726	TMEM50A	1:25337916-25362361	pink
ENSG00000175087	PDIK1L	1:26111164-26125543	red
ENSG00000142675	CNKSR1	1:26177402-26189886	black
ENSG00000130695	CEP85	1:26234152-26279038	blue
ENSG00000131914	LIN28A	1:26410777-26429722	grey
ENSG00000176092	AIM1L	1:26321858-26354130	turquoise
ENSG00000117682	DHDDS	1:26432281-26471294	grey
ENSG00000142669	SH3BGRL3	1:26279175-26281522	turquoise
ENSG00000169442	CD52	1:26317956-26320523	yellow
ENSG00000158062	UBXN11	1:26281327-26318363	yellow
ENSG00000162430	SEPN1	1:25800175-25818224	cyan
ENSG00000117640	MTFR1L	1:25818639-25832942	blue
ENSG00000127423	AUNIP	1:25831912-25859458	grey
ENSG00000117676	RPS6KA1	1:26529760-26575030	turquoise
ENSG00000060642	PIGV	1:26787471-26798398	blue
ENSG00000175793	SFN	1:26863137-26864457	turquoise
ENSG00000204160	ZDHHC18	1:26826709-26857602	brown
ENSG00000142751	GPN2	1:26876132-26890297	brown
ENSG00000175707	KDF1	1:26949561-26960406	brown
ENSG00000198746	GPATCH3	1:26890487-26900466	brown
ENSG00000090273	NUDC	1:26900237-26946862	yellow
ENSG00000131910	NR0B2	1:26911488-26913966	brown
ENSG00000198830	HMGN2	1:26472449-26475972	greenyellow
ENSG00000117713	ARID1A	1:26696032-26782104	black
ENSG00000158246	FAM46B	1:27005019-27012836	yellow
ENSG00000253368	TRNP1	1:26993706-27000898	grey
ENSG00000090020	SLC9A1	1:27098814-27166981	turquoise
ENSG00000174950	CD164L2	1:27379175-27383380	grey
ENSG00000181773	GPR3	1:27392643-27395814	chocolate
ENSG00000142784	WDTC1	1:27234515-27308633	cyan
ENSG00000142748	FCN3	1:27369111-27374824	yellow
ENSG00000142733	MAP3K6	1:27355183-27366892	brown
ENSG00000186501	TMEM222	1:27322144-27336400	brown
ENSG00000142765	SYTL1	1:27342019-27353937	brown
ENSG00000000938	FGR	1:27612063-27635277	yellow
ENSG00000126705	AHDC1	1:27534034-27604431	black
ENSG00000158195	WASF2	1:27404225-27490158	turquoise
ENSG00000126709	IFI6	1:27666060-27672218	black
ENSG00000009780	FAM76A	1:27725978-27763122	greenyellow
ENSG00000130775	THEMIS2	1:27872542-27886685	yellow
ENSG00000117758	STX12	1:27773182-27824452	grey
ENSG00000117751	PPP1R8	1:27830777-27851676	sienna
ENSG00000130768	SMPDL3B	1:27934992-27959157	cyan
ENSG00000158156	XKR8	1:27959461-27968096	brown
ENSG00000117748	RPA2	1:27891523-27914746	chocolate
ENSG00000169403	PTAFR	1:28147165-28193936	turquoise
ENSG00000158161	EYA3	1:27970343-28088696	midnightblue
ENSG00000126698	DNAJC8	1:28199455-28233025	wheat
ENSG00000130766	SESN2	1:28259526-28282491	brown
ENSG00000130772	MED18	1:28329001-28335967	brown
ENSG00000130770	ATPIF1	1:28236108-28246906	magenta
ENSG00000204138	PHACTR4	1:28369602-28500369	turquoise
ENSG00000120656	TAF12	1:28589322-28643085	pink
ENSG00000188060	RAB42	1:28592199-28595443	turquoise
ENSG00000180198	RCC1	1:28505942-28539300	turquoise
ENSG00000162419	GMEB1	1:28668731-28719353	turquoise
ENSG00000180098	TRNAU1AP	1:28553084-28578545	yellow
ENSG00000116329	OPRD1	1:28812141-28863696	blue
ENSG00000198492	YTHDF2	1:28736620-28769775	green
ENSG00000116353	MECR	1:29192872-29230942	brown
ENSG00000116350	SRSF4	1:29147742-29181987	yellow
ENSG00000162510	MATN1	1:30711276-30723587	grey
ENSG00000162511	LAPTM5	1:30732468-30757820	gold
ENSG00000162512	SDC3	1:30869466-30908761	turquoise
ENSG00000060656	PTPRU	1:29236515-29326813	blue
ENSG00000084628	NKAIN1	1:31179744-31239554	grey
ENSG00000159023	EPB41	1:28887090-29120046	green
ENSG00000253304	TMEM200B	1:29119427-29123935	magenta
ENSG00000060688	SNRNP40	1:31259567-31296782	yellow
ENSG00000121769	FABP3	1:31365624-31376850	yellow
ENSG00000168528	SERINC2	1:31409564-31434680	turquoise
ENSG00000121766	ZCCHC17	1:31296981-31364953	pink
ENSG00000142910	TINAGL1	1:31576484-31587686	turquoise
ENSG00000134668	SPOCD1	1:31790421-31816051	turquoise
ENSG00000121764	HCRTR1	1:31617685-31632518	grey
ENSG00000162517	PEF1	1:31629861-31644896	brown
ENSG00000084636	COL16A1	1:31652246-31704319	lightcyan
ENSG00000134644	PUM1	1:30931505-31065991	sienna
ENSG00000121774	KHDRBS1	1:32013828-32060850	magenta
ENSG00000121775	TMEM39B	1:32072030-32102866	brown
ENSG00000025800	KPNA6	1:32108037-32176568	purple
ENSG00000184007	PTP4A2	1:31906420-31944856	green
ENSG00000160050	CCDC28B	1:32200385-32205387	brown
ENSG00000160051	IQCC	1:32205660-32208687	blue
ENSG00000084652	TXLNA	1:32179685-32198285	black
ENSG00000183615	FAM167B	1:32247232-32248856	brown
ENSG00000182866	LCK	1:32251238-32286165	grey
ENSG00000175130	MARCKSL1	1:32333831-32336379	turquoise
ENSG00000162526	TSSK3	1:32351520-32364312	red
ENSG00000225828	FAM229A	1:32361269-32364278	black
ENSG00000222046	DCDC2B	1:32209093-32216196	grey
ENSG00000084623	EIF3I	1:32221927-32231604	tan
ENSG00000160055	TMEM234	1:32214471-32222359	black
ENSG00000116478	HDAC1	1:32292085-32333635	yellow
ENSG00000160058	BSDC1	1:32365102-32394731	brown
ENSG00000273274	ZBTB8B	1:32465068-32496686	blue
ENSG00000160062	ZBTB8A	1:32539426-32605939	magenta
ENSG00000176261	ZBTB8OS	1:32600171-32650903	pink
ENSG00000162522	KIAA1522	1:32741884-32774970	turquoise
ENSG00000160097	FNDC5	1:32862267-32872482	blue
ENSG00000121905	HPCA	1:32885993-32898441	blue
ENSG00000121900	TMEM54	1:32894593-32901438	brown
ENSG00000116514	RNF19B	1:32936444-32964685	brown
ENSG00000134684	YARS	1:32775236-32818153	brown
ENSG00000116497	S100PBP	1:32816766-32858879	grey
ENSG00000162521	RBBP4	1:32651141-32686211	purple
ENSG00000162520	SYNC	1:32680359-32703596	red
ENSG00000116525	TRIM62	1:33145401-33182059	black
ENSG00000160094	ZNF362	1:33256544-33300719	yellow
ENSG00000142920	AZIN2	1:33081103-33120530	blue
ENSG00000004455	AK2	1:33007983-33080996	chocolate
ENSG00000121903	ZSCAN20	1:33472644-33496507	grey
ENSG00000142698	C1orf94	1:34166882-34219131	turquoise
ENSG00000121904	CSMD2	1:33513998-34165842	turquoise
ENSG00000116544	DLGAP3	1:34865435-34929585	blue
ENSG00000163866	SMIM12	1:34712736-34859816	brown
ENSG00000189280	GJB5	1:34755046-34758512	grey
ENSG00000189433	GJB4	1:34759740-34763724	turquoise
ENSG00000188910	GJB3	1:34781188-34786369	turquoise
ENSG00000187513	GJA4	1:34792997-34795747	yellow
ENSG00000197056	ZMYM1	1:35059785-35115859	red
ENSG00000134686	PHC2	1:33323622-33431052	black
ENSG00000243749	ZMYM6NB	1:34981534-34985353	turquoise
ENSG00000163867	ZMYM6	1:34986164-35031968	purple
ENSG00000146463	ZMYM4	1:35268966-35422058	grey60
ENSG00000116819	TFAP2E	1:35573369-35595328	black
ENSG00000116560	SFPQ	1:35176377-35193148	salmon
ENSG00000142686	C1orf216	1:35713874-35719472	brown
ENSG00000092853	CLSPN	1:35720217-35769967	grey
ENSG00000126067	PSMB2	1:35599543-35641844	yellow
ENSG00000134698	AGO4	1:35808171-35857890	turquoise
ENSG00000092847	AGO1	1:35869807-35929610	sienna
ENSG00000092850	TEKT2	1:36084074-36088275	blue
ENSG00000116863	ADPRHL2	1:36088874-36093932	brown
ENSG00000171812	COL8A2	1:36095235-36125220	brown
ENSG00000142687	KIAA0319L	1:35433489-35557950	sienna
ENSG00000020129	NCDN	1:35557472-35567274	blue
ENSG00000126070	AGO3	1:35930717-36072500	midnightblue
ENSG00000214193	SH3D21	1:36306386-36324886	coral
ENSG00000142694	EVA1B	1:36322030-36324154	brown
ENSG00000181817	LSM10	1:36391237-36397892	brown
ENSG00000054116	TRAPPC3	1:36136569-36156053	yellow
ENSG00000116871	MAP7D1	1:36155578-36180849	brown
ENSG00000116898	MRPS15	1:36455717-36464437	yellow
ENSG00000119535	CSF3R	1:36466042-36483278	lightcyan
ENSG00000163873	GRIK3	1:36795526-37034129	blue
ENSG00000054118	THRAP3	1:36224415-36305357	magenta
ENSG00000116885	OSCP1	1:36415826-36450451	grey
ENSG00000163874	ZC3H12A	1:37474551-37484379	turquoise
ENSG00000196182	STK40	1:36339623-36385896	brown
ENSG00000163877	SNIP1	1:37534448-37554302	grey
ENSG00000169218	RSPO1	1:37611349-37634923	grey
ENSG00000134690	CDCA8	1:37692417-37709719	navy
ENSG00000183317	EPHA10	1:37713879-37765133	blue
ENSG00000116922	C1orf109	1:37681569-37692249	yellow
ENSG00000163875	MEAF6	1:37492574-37514774	greenyellow
ENSG00000163879	DNALI1	1:37556918-37566857	grey
ENSG00000134697	GNL2	1:37566815-37595935	magenta
ENSG00000185090	MANEAL	1:37793801-37801137	blue
ENSG00000196449	YRDC	1:37802943-37808185	yellow
ENSG00000197982	C1orf122	1:37806978-37809454	blue
ENSG00000188786	MTF1	1:37809566-37859620	grey
ENSG00000183386	FHL3	1:37996769-38005606	turquoise
ENSG00000204084	INPP5B	1:37860696-37947057	red
ENSG00000185668	POU3F1	1:38043826-38046794	grey
ENSG00000183520	UTP11L	1:38009257-38024824	pink
ENSG00000183431	SF3A3	1:37956974-37990921	magenta
ENSG00000116954	RRAGC	1:38838197-38859823	pink
ENSG00000214114	MYCBP	1:38862963-38874495	grey
ENSG00000131233	GJA9	1:38874450-38881587	grey
ENSG00000158315	RHBDL2	1:38885806-38941799	turquoise
ENSG00000168653	NDUFS5	1:39026317-39034636	tan
ENSG00000174574	AKIRIN1	1:38991222-39006059	pink
ENSG00000183682	BMP8A	1:39491645-39525935	lightcyan
ENSG00000116981	NT5C1A	1:39659120-39672038	grey
ENSG00000116983	HPCAL4	1:39678647-39691689	midnightblue
ENSG00000163909	HEYL	1:39624152-39639945	yellow
ENSG00000116990	MYCL	1:39895425-39902256	green
ENSG00000168389	MFSD2A	1:39955111-39969968	yellow
ENSG00000090621	PABPC4	1:39560815-39576790	magenta
ENSG00000043514	TRIT1	1:39841021-39883511	grey
ENSG00000084072	PPIE	1:39692181-39763914	yellow
ENSG00000116985	BMP8B	1:39757181-39788861	yellow
ENSG00000198754	OXCT2	1:39769522-39771348	blue
ENSG00000188800	TMCO2	1:40245946-40251691	grey
ENSG00000117000	RLF	1:40161372-40240921	grey
ENSG00000049089	COL9A2	1:40300486-40317816	black
ENSG00000131238	PPT1	1:40072704-40097703	khaki
ENSG00000187801	ZFP69B	1:40450101-40463718	grey
ENSG00000187815	ZFP69	1:40477214-40496343	grey
ENSG00000084073	ZMPSTE24	1:40258106-40294184	salmon
ENSG00000117010	ZNF684	1:40531560-40548169	peru
ENSG00000131236	CAP1	1:40040232-40072649	turquoise
ENSG00000117016	RIMS3	1:40620678-40665657	turquoise
ENSG00000164002	EXO5	1:40508740-40516556	magenta
ENSG00000179862	CITED4	1:40861050-40862366	turquoise
ENSG00000117013	KCNQ4	1:40784011-40840452	turquoise
ENSG00000084070	SMAP2	1:40344849-40423326	greenyellow
ENSG00000171790	SLFNL1	1:41015596-41023237	black
ENSG00000171793	CTPS1	1:40979334-41012565	green
ENSG00000066136	NFYC	1:40691569-40771603	green
ENSG00000127129	EDN2	1:41478774-41484673	turquoise
ENSG00000204060	FOXO6	1:41361921-41383590	blue
ENSG00000197273	GUCA2A	1:42162690-42164718	turquoise
ENSG00000044012	GUCA2B	1:42153420-42155824	plum
ENSG00000127124	HIVEP3	1:41506364-42035925	blue
ENSG00000010803	SCMH1	1:41027199-41242154	brown
ENSG00000177181	RIMKLA	1:42380794-42422578	red
ENSG00000171960	PPIH	1:42658424-42676758	yellow
ENSG00000198815	FOXJ3	1:42176538-42335877	purple
ENSG00000066185	ZMYND12	1:42430328-42456267	grey
ENSG00000127125	PPCS	1:42456116-42473385	magenta
ENSG00000186409	CCDC30	1:42463329-42654664	green
ENSG00000164008	C1orf50	1:42767268-42794493	chocolate
ENSG00000164011	ZNF691	1:42846572-42852477	yellow
ENSG00000186973	FAM183A	1:43145152-43156396	grey
ENSG00000117394	SLC2A1	1:42925380-42958859	coral
ENSG00000253313	C1orf210	1:43281882-43285617	brown
ENSG00000177868	CCDC23	1:42807051-42817252	pink
ENSG00000164010	ERMAP	1:42817123-42844989	blue
ENSG00000117400	MPL	1:43337806-43352772	grey
ENSG00000066056	TIE1	1:43300992-43323108	cyan
ENSG00000117399	CDC20	1:43358954-43363203	green
ENSG00000065978	YBX1	1:42682394-42702349	yellow
ENSG00000117395	EBNA1BP2	1:43164174-43270936	yellow
ENSG00000243710	CFAP57	1:43172148-43254358	grey
ENSG00000179178	TMEM125	1:43269993-43274002	cyan
ENSG00000159479	MED8	1:43383916-43389808	brown
ENSG00000066322	ELOVL1	1:43363396-43368074	turquoise
ENSG00000198198	SZT2	1:43389881-43452650	black
ENSG00000178922	HYI	1:43451002-43453989	brown
ENSG00000117407	ARTN	1:43933319-43937241	yellow
ENSG00000117408	IPO13	1:43946938-43968022	black
ENSG00000132768	DPH2	1:43969999-43973369	brown
ENSG00000066135	KDM4A	1:43650157-43705515	sienna
ENSG00000126091	ST3GAL3	1:43705823-43931165	blue
ENSG00000117411	B4GALT2	1:43978942-43991170	brown
ENSG00000117410	ATP6V0B	1:43974486-43978295	brown
ENSG00000142949	PTPRF	1:43525186-43623666	turquoise
ENSG00000159214	CCDC24	1:43991358-43996528	blue
ENSG00000196517	SLC6A9	1:43991499-44031467	brown
ENSG00000178028	DMAP1	1:44213454-44220681	brown
ENSG00000117419	ERI3	1:44221069-44355260	tan
ENSG00000198520	C1orf228	1:44674691-44725591	blue
ENSG00000187147	RNF220	1:44405193-44651724	brown
ENSG00000126106	TMEM53	1:44635237-44674555	brown
ENSG00000142959	BEST4	1:44783584-44787705	yellow
ENSG00000173846	PLK3	1:44800224-44805990	brown
ENSG00000188396	TCTEX1D4	1:44805912-44806675	grey
ENSG00000222009	BTBD19	1:44808481-44815585	black
ENSG00000117425	PTCH2	1:44819843-44843063	blue
ENSG00000070785	EIF2B3	1:44850521-44986722	grey
ENSG00000126107	HECTD3	1:45002539-45011329	cyan
ENSG00000186603	HPDL	1:45326904-45328533	yellow
ENSG00000162415	ZSWIM5	1:45016398-45306209	blue
ENSG00000126088	UROD	1:45012146-45015575	brown
ENSG00000142945	KIF2C	1:44739817-44767767	navy
ENSG00000142937	RPS8	1:44775250-44778779	tan
ENSG00000132781	MUTYH	1:45329162-45340470	brown
ENSG00000070759	TESK2	1:45343882-45491166	grey
ENSG00000132773	TOE1	1:45339669-45343975	yellow
ENSG00000132763	MMACHC	1:45500052-45513382	yellow
ENSG00000117450	PRDX1	1:45511035-45523047	turquoise
ENSG00000159588	CCDC17	1:45620043-45624057	grey
ENSG00000117448	AKR1A1	1:45550542-45570049	brown
ENSG00000086015	MAST2	1:45786986-46036124	yellow
ENSG00000132780	NASP	1:45583845-45618904	grey
ENSG00000159592	GPBP1L1	1:45627303-45688113	peru
ENSG00000197429	IPP	1:45694323-45750650	purple
ENSG00000159596	TMEM69	1:45687213-45694443	bisque
ENSG00000085998	POMGNT1	1:46188681-46220305	brown
ENSG00000171357	LURAP1	1:46203333-46221261	yellow
ENSG00000117461	PIK3R3	1:46040139-46133036	blue
ENSG00000117472	TSPAN1	1:46175072-46185958	black
ENSG00000197587	DMBX1	1:46506995-46514226	turquoise
ENSG00000117480	FAAH	1:46394264-46413848	brown
ENSG00000173660	UQCRH	1:46303630-46316776	wheat
ENSG00000117481	NSUN4	1:46340176-46365152	yellow
ENSG00000085999	RAD54L	1:46247687-46278473	grey
ENSG00000132128	LRRC41	1:46261195-46303608	brown
ENSG00000079277	MKNK1	1:46557407-46616843	green
ENSG00000142961	MOB3C	1:46607714-46616891	blue
ENSG00000186377	CYP4X1	1:47023567-47050751	green
ENSG00000142973	CYP4B1	1:46757837-46819413	grey
ENSG00000162366	PDZK1IP1	1:47183592-47191044	turquoise
ENSG00000123472	ATPAF1	1:46632736-46673867	khaki
ENSG00000186118	TEX38	1:46668854-46673594	grey
ENSG00000162367	TAL1	1:47216289-47232220	lightgreen
ENSG00000123473	STIL	1:47250138-47314147	peru
ENSG00000159658	EFCAB14	1:46675158-46719064	salmon
ENSG00000186564	FOXD2	1:47436016-47440691	yellow
ENSG00000269113	TRABD2B	1:47760527-47996895	turquoise
ENSG00000117834	SLC5A9	1:48222684-48248644	green
ENSG00000132122	SPATA6	1:48295371-48472208	grey
ENSG00000186094	AGBL4	1:48532854-50023913	turquoise
ENSG00000162373	BEND5	1:48727522-48776969	grey
ENSG00000162368	CMPK1	1:47333796-47378839	salmon
ENSG00000123080	CDKN2C	1:50960744-50974633	blue
ENSG00000185104	FAF1	1:50439477-50960263	pink
ENSG00000162374	ELAVL4	1:50048013-50203786	blue
ENSG00000123091	RNF11	1:51236270-51273455	seashell
ENSG00000085831	TTC39A	1:51287257-51345116	grey
ENSG00000085832	EPS15	1:51354262-51519328	red
ENSG00000169213	RAB3B	1:51907955-51990764	purple
ENSG00000117862	TXNDC12	1:52020130-52056171	magenta
ENSG00000198841	KTI12	1:52032102-52033816	brown
ENSG00000134717	BTF3L4	1:52056124-52090716	pink
ENSG00000085840	ORC1	1:52372828-52404459	sienna
ENSG00000182183	FAM159A	1:52633343-52669683	grey
ENSG00000116157	GPX7	1:52602371-52609051	yellow
ENSG00000162377	COA7	1:52684450-52698366	yellow
ENSG00000203995	ZYG11A	1:52842510-52894998	grey
ENSG00000157077	ZFYVE9	1:52142093-52346686	purple
ENSG00000154222	CC2D1B	1:52345722-52366193	brown
ENSG00000162378	ZYG11B	1:52726466-52827342	purple
ENSG00000134748	PRPF38A	1:52404563-52420839	yellow
ENSG00000134744	ZCCHC11	1:52408281-52553487	red
ENSG00000121310	ECHDC2	1:52895909-52927212	blue
ENSG00000162383	SLC1A7	1:53087178-53142632	blue
ENSG00000174348	PODN	1:53062051-53085502	blue
ENSG00000157184	CPT2	1:53196428-53214197	seashell
ENSG00000162384	C1orf123	1:53214098-53220617	yellow
ENSG00000162385	MAGOH	1:53226891-53238610	wheat
ENSG00000157193	LRP8	1:53245538-53328070	yellow
ENSG00000058804	NDC1	1:53765459-53838860	green
ENSG00000211452	DIO1	1:53891238-53911086	grey
ENSG00000058799	YIPF1	1:53851718-53889834	green
ENSG00000081870	HSPB11	1:53916573-53945929	purple
ENSG00000203985	LDLRAD1	1:54007298-54018186	blue
ENSG00000127603	MACF1	1:39081315-39487177	turquoise
ENSG00000116171	SCP2	1:52927228-53051703	red
ENSG00000116212	LRRC42	1:53946076-53968168	blue
ENSG00000117859	OSBPL9	1:51577178-51798427	magenta
ENSG00000078618	NRD1	1:51789190-51878937	hotpink
ENSG00000116205	TCEANC2	1:54053586-54112519	red
ENSG00000162390	ACOT11	1:54542256-54639192	blue
ENSG00000162391	FAM151A	1:54609181-54623556	black
ENSG00000162396	PARS2	1:54756897-54764514	black
ENSG00000162398	C1orf177	1:54806062-54842252	grey
ENSG00000006555	TTC22	1:54779711-54801267	black
ENSG00000162399	BSND	1:54998932-55010883	blue
ENSG00000143001	TMEM61	1:54980791-54992293	blue
ENSG00000169174	PCSK9	1:55039547-55064852	blue
ENSG00000184313	MROH7	1:54641753-54710266	blue
ENSG00000243725	TTC4	1:54715821-54742657	bisque
ENSG00000116133	DHCR24	1:54849632-54887218	turquoise
ENSG00000215883	CYB5RL	1:54172335-54200036	black
ENSG00000157216	SSBP3	1:54225431-54413479	grey
ENSG00000116221	MRPL37	1:54184040-54225464	turquoise
ENSG00000162407	PPAP2B	1:56494746-56645301	turquoise
ENSG00000162402	USP24	1:55066358-55215113	purple
ENSG00000162409	PRKAA2	1:56645321-56715335	purple
ENSG00000157131	C8A	1:56854805-56918221	midnightblue
ENSG00000187889	C1orf168	1:56718803-56819696	red
ENSG00000184292	TACSTD2	1:58575422-58577773	turquoise
ENSG00000116209	TMEM59	1:54031662-54053504	greenyellow
ENSG00000177606	JUN	1:58780787-58784327	green
ENSG00000162601	MYSM1	1:58654738-58700092	yellow
ENSG00000021852	C8B	1:56929209-56966140	grey
ENSG00000173406	DAB1	1:56994777-58546734	blue
ENSG00000162600	OMA1	1:58415383-58546802	red
ENSG00000172456	FGGY	1:59296637-59767675	yellow
ENSG00000134716	CYP2J2	1:59893307-59926790	bisque
ENSG00000162599	NFIA	1:60865258-61462793	turquoise
ENSG00000134709	HOOK1	1:59814785-59876378	red
ENSG00000162604	TM2D1	1:61681045-61725423	red
ENSG00000240563	L1TD1	1:62194830-62212328	grey
ENSG00000132854	KANK4	1:62236978-62319414	turquoise
ENSG00000162607	USP1	1:62436296-62451804	purple
ENSG00000187140	FOXD3	1:63323040-63325126	grey
ENSG00000125703	ATG4C	1:62784134-62865513	magenta
ENSG00000132849	INADL	1:61742476-62163920	green
ENSG00000088035	ALG6	1:63367589-63438562	green
ENSG00000116641	DOCK7	1:62454727-62688368	green
ENSG00000132855	ANGPTL3	1:62597486-62606159	turquoise
ENSG00000177414	UBE2U	1:64203626-64267368	grey
ENSG00000158966	CACHD1	1:64470791-64693058	turquoise
ENSG00000185483	ROR1	1:63774021-64181498	grey60
ENSG00000142856	ITGB3BP	1:63440769-63593721	purple
ENSG00000203965	EFCAB7	1:63523371-63572693	grey
ENSG00000079739	PGM1	1:63593275-63660245	coral
ENSG00000162433	AK4	1:65147548-65232145	coral
ENSG00000116675	DNAJC6	1:65248218-65415869	blue
ENSG00000162437	RAVER2	1:64745094-64833232	red
ENSG00000162434	JAK1	1:64833228-64966504	turquoise
ENSG00000152760	TCTEX1D1	1:66752458-66778787	grey
ENSG00000184588	PDE4B	1:65792513-66374579	grey
ENSG00000152763	WDR78	1:66812884-66924887	magenta
ENSG00000118473	SGIP1	1:66533382-66748299	grey
ENSG00000081985	IL12RB2	1:67307363-67396900	midnightblue
ENSG00000116704	SLC35D1	1:66999331-67054099	purple
ENSG00000203963	C1orf141	1:67092164-67231853	lightyellow
ENSG00000162594	IL23R	1:67166399-67259979	purple
ENSG00000213625	LEPROT	1:65420586-65436007	green
ENSG00000116678	LEPR	1:65420651-65641559	red
ENSG00000198160	MIER1	1:66924894-66988619	salmon
ENSG00000116717	GADD45A	1:67685060-67688338	pink
ENSG00000142864	SERBP1	1:67407809-67430415	pink
ENSG00000024526	DEPDC1	1:68474151-68497221	navy
ENSG00000033122	LRRC7	1:69568397-70151945	grey
ENSG00000066557	LRRC40	1:70144804-70205620	salmon
ENSG00000172380	GNG12	1:67701465-67833467	green
ENSG00000116729	WLS	1:68098472-68233120	yellow
ENSG00000162595	DIRAS3	1:68045961-68051631	yellow
ENSG00000197568	HHLA3	1:70354804-70385339	chocolate
ENSG00000116761	CTH	1:70411217-70439851	midnightblue
ENSG00000118454	ANKRD13C	1:70260587-70354734	purple
ENSG00000050628	PTGER3	1:70852352-71047808	grey
ENSG00000162620	LRRIQ3	1:74026014-74198187	grey
ENSG00000178965	ERICH3	1:74568110-74673738	lightyellow
ENSG00000116754	SRSF11	1:70205681-70253052	purple
ENSG00000172260	NEGR1	1:71395939-72282734	blue
ENSG00000132485	ZRANB2	1:71063290-71081297	purple
ENSG00000254685	FPGT	1:74198211-74234086	red
ENSG00000116783	TNNI3K	1:74235400-74544428	grey
ENSG00000162621	LRRC53	1:74469877-74512614	grey
ENSG00000137968	SLC44A5	1:75202130-75611116	grey
ENSG00000116791	CRYZ	1:74705481-74733408	green
ENSG00000162623	TYW3	1:74733151-74766678	greenyellow
ENSG00000057468	MSH4	1:75796881-75913238	grey
ENSG00000184005	ST6GALNAC3	1:76074718-76634601	lightgreen
ENSG00000117069	ST6GALNAC5	1:76867440-77065711	blue
ENSG00000154027	AK5	1:77282050-77559969	grey
ENSG00000142892	PIGK	1:77088989-77219430	red
ENSG00000036549	ZZZ3	1:77562415-77683419	grey
ENSG00000162614	NEXN	1:77888512-77943895	green
ENSG00000180488	FAM73A	1:77779623-77879539	red
ENSG00000117054	ACADM	1:75724346-75787575	red
ENSG00000137955	RABGGTB	1:75786196-75795079	pink
ENSG00000077254	USP33	1:77695986-77759852	red
ENSG00000137965	IFI44	1:78649795-78664078	turquoise
ENSG00000137959	IFI44L	1:78619921-78646145	turquoise
ENSG00000122420	PTGFR	1:78303883-78539749	grey
ENSG00000162616	DNAJB4	1:77979174-78017964	grey
ENSG00000137960	GIPC2	1:77979541-78138449	turquoise
ENSG00000162613	FUBP1	1:77944054-77979110	seashell
ENSG00000137976	DNASE2B	1:84398531-84415018	grey
ENSG00000137941	TTLL7	1:83865027-83999150	red
ENSG00000203943	SAMD13	1:84298365-84389957	grey
ENSG00000117133	RPF1	1:84479258-84497790	pink
ENSG00000171517	LPAR3	1:84811601-84893213	midnightblue
ENSG00000153898	MCOLN2	1:84925582-84997113	grey
ENSG00000174021	GNG5	1:84498324-84506565	pink
ENSG00000117151	CTBS	1:84549605-84574480	greenyellow
ENSG00000097096	SYDE2	1:85156872-85201046	grey
ENSG00000162643	WDR63	1:84999146-85133138	grey
ENSG00000055732	MCOLN3	1:85018081-85048499	blue
ENSG00000162642	C1orf52	1:85249952-85259672	magenta
ENSG00000117155	SSX2IP	1:84643706-84690803	yellow
ENSG00000142871	CYR61	1:85580760-85583962	green
ENSG00000171502	COL24A1	1:85729232-86156943	red
ENSG00000117174	ZNHIT6	1:85649422-85708433	wheat
ENSG00000142867	BCL10	1:85266247-85277090	turquoise
ENSG00000153904	DDAH1	1:85318480-85578363	turquoise
ENSG00000016490	CLCA1	1:86468367-86500289	grey
ENSG00000137975	CLCA2	1:86424085-86456558	grey
ENSG00000016602	CLCA4	1:86547077-86580754	grey
ENSG00000142875	PRKACB	1:84078061-84238498	red
ENSG00000122417	ODF2L	1:86346823-86396342	purple
ENSG00000097033	SH3GLB1	1:86704569-86748184	pink
ENSG00000143013	LMO4	1:87328467-87348923	turquoise
ENSG00000153936	HS2ST1	1:86914647-87109998	salmon
ENSG00000137947	GTF2B	1:88852931-88891944	magenta
ENSG00000065243	PKN2	1:88684221-88836255	salmon
ENSG00000117228	GBP1	1:89052318-89065360	turquoise
ENSG00000162654	GBP4	1:89181147-89198932	magenta
ENSG00000183347	GBP6	1:89364057-89386461	grey
ENSG00000162645	GBP2	1:89106131-89150456	turquoise
ENSG00000154451	GBP5	1:89258949-89272804	grey
ENSG00000137944	CCBL2	1:88935772-88992953	magenta
ENSG00000213516	RBMXL1	1:88979455-88992960	violet
ENSG00000117226	GBP3	1:89006665-89022894	turquoise
ENSG00000162664	ZNF326	1:89995111-90035531	salmon
ENSG00000197147	LRRC8B	1:89524835-89597864	green
ENSG00000171488	LRRC8C	1:89633071-89769903	grey
ENSG00000171492	LRRC8D	1:89821013-89936611	grey
ENSG00000162669	HFM1	1:91260765-91404869	yellow
ENSG00000097046	CDC7	1:91500892-91525764	khaki
ENSG00000122482	ZNF644	1:90915297-91022272	red
ENSG00000172031	EPHX4	1:92029981-92063536	magenta
ENSG00000189195	BTBD8	1:92080304-92147836	grey60
ENSG00000069712	KIAA1107	1:92167051-92184723	purple
ENSG00000162676	GFI1	1:92474761-92486876	midnightblue
ENSG00000174842	GLMN	1:92246401-92298987	red
ENSG00000122484	RPAP2	1:92298964-92402056	grey
ENSG00000069702	TGFBR3	1:91680342-91906335	blue
ENSG00000067208	EVI5	1:92508695-92792404	grey60
ENSG00000143033	MTF2	1:93079234-93139081	salmon
ENSG00000122406	RPL5	1:92832024-92841924	wheat
ENSG00000154511	FAM69A	1:92832736-92961522	hotpink
ENSG00000117500	TMED5	1:93149741-93180728	purple
ENSG00000122483	CCDC18	1:93179918-93278730	grey
ENSG00000117505	DR1	1:93345887-93369498	pink
ENSG00000137936	BCAR3	1:93561785-93847150	yellow
ENSG00000137942	FNBP1L	1:93448130-93554661	red
ENSG00000067334	DNTTIP2	1:93866282-93879918	pink
ENSG00000198691	ABCA4	1:93992834-94121132	grey
ENSG00000137962	ARHGAP29	1:94148987-94275068	green
ENSG00000023909	GCLM	1:93885204-93909456	purple
ENSG00000117525	F3	1:94529224-94541800	turquoise
ENSG00000117528	ABCD3	1:94418454-94518666	salmon
ENSG00000143036	SLC44A3	1:94820341-94895246	turquoise
ENSG00000172339	ALG14	1:94974406-95072945	tan
ENSG00000117519	CNN3	1:94896948-94927278	turquoise
ENSG00000152078	TMEM56	1:95117337-95197607	grey
ENSG00000122481	RWDD3	1:95234154-95247225	pink
ENSG00000188641	DPYD	1:97077742-97921049	green
ENSG00000162627	SNX7	1:98661700-98760500	magenta
ENSG00000117569	PTBP2	1:96721664-96823738	salmon
ENSG00000156869	FRRS1	1:99708702-99766631	turquoise
ENSG00000099260	PALMD	1:99645942-99694541	grey
ENSG00000117620	SLC35A3	1:99969788-100026979	salmon
ENSG00000162688	AGL	1:99850083-99924023	red
ENSG00000156875	HIAT1	1:100038096-100083377	pink
ENSG00000156876	SASS6	1:100083562-100132955	red
ENSG00000122435	TRMT13	1:100133149-100150497	red
ENSG00000122477	LRRC39	1:100148448-100178273	greenyellow
ENSG00000137992	DBT	1:100186918-100249834	salmon
ENSG00000079335	CDC14A	1:100351733-100520277	grey
ENSG00000137996	RTCA	1:100266206-100292769	pink
ENSG00000162692	VCAM1	1:100719741-100739045	turquoise
ENSG00000162694	EXTL2	1:100872371-100895998	red
ENSG00000162695	SLC30A7	1:100896075-100981753	salmon
ENSG00000170989	S1PR1	1:101236887-101241518	lightgreen
ENSG00000060718	COL11A1	1:102876466-103108496	grey
ENSG00000243480	AMY2A	1:103616810-103625780	midnightblue
ENSG00000117543	DPH5	1:100989622-101026088	magenta
ENSG00000237763	AMY1A	1:103655289-103752946	midnightblue
ENSG00000174876	AMY1B	1:103687414-103696680	midnightblue
ENSG00000187733	AMY1C	1:103750405-103758690	midnightblue
ENSG00000198890	PRMT6	1:107056678-107059294	grey
ENSG00000162631	NTNG1	1:107140006-107483458	blue
ENSG00000185946	RNPC3	1:103525690-103555239	red
ENSG00000240038	AMY2B	1:103553814-103579534	midnightblue
ENSG00000134215	VAV3	1:107571159-107965144	grey
ENSG00000196427	NBPF4	1:108223340-108244081	grey
ENSG00000186086	NBPF6	1:108375798-108471002	grey
ENSG00000162639	HENMT1	1:108648289-108661526	khaki
ENSG00000162636	FAM102B	1:108560088-108644900	turquoise
ENSG00000085491	SLC25A24	1:108134035-108200849	pink
ENSG00000143107	FNDC7	1:108712656-108742740	grey
ENSG00000134186	PRPF38B	1:108692322-108701803	salmon
ENSG00000116266	STXBP3	1:108746673-108809526	salmon
ENSG00000197780	TAF13	1:109062485-109076002	pink
ENSG00000162641	AKNAD1	1:108815897-108858228	grey
ENSG00000121940	CLCC1	1:108929507-108963457	seashell
ENSG00000121957	GPSM2	1:108875349-108934545	magenta
ENSG00000085433	WDR47	1:108970213-109042113	purple
ENSG00000215717	TMEM167B	1:109089802-109096934	pink
ENSG00000221986	MYBPHL	1:109292364-109307041	blue
ENSG00000143126	CELSR2	1:109250018-109275750	blue
ENSG00000134222	PSRC1	1:109279555-109283186	blue
ENSG00000031698	SARS	1:109213917-109238169	brown
ENSG00000143028	SYPL2	1:109466627-109482137	green
ENSG00000162650	ATXN7L2	1:109483478-109492804	brown
ENSG00000143106	PSMA5	1:109399030-109426427	yellow
ENSG00000156097	GPR61	1:109539871-109548406	grey
ENSG00000134243	SORT1	1:109309567-109397951	red
ENSG00000181754	AMIGO1	1:109504174-109509738	blue
ENSG00000174151	CYB561D1	1:109494051-109502932	blue
ENSG00000184371	CSF1	1:109910241-109930992	turquoise
ENSG00000168765	GSTM4	1:109656080-109674836	cyan
ENSG00000213366	GSTM2	1:109668021-109709551	blue
ENSG00000134184	GSTM1	1:109687813-109709039	grey
ENSG00000179902	C1orf194	1:109105950-109113857	grey
ENSG00000116299	KIAA1324	1:109113678-109206781	blue
ENSG00000134201	GSTM5	1:109712254-109775428	yellow
ENSG00000134202	GSTM3	1:109733931-109741038	green
ENSG00000198758	EPS8L3	1:109750079-109764027	turquoise
ENSG00000143093	STRIP1	1:110031576-110074641	black
ENSG00000156150	ALX3	1:110059993-110070700	cyan
ENSG00000065135	GNAI3	1:109548610-109618321	pink
ENSG00000116337	AMPD2	1:109616103-109632051	blue
ENSG00000134183	GNAT2	1:109603266-109619929	grey
ENSG00000197106	SLC6A17	1:110150485-110202202	blue
ENSG00000116396	KCNC4	1:110211342-110283100	black
ENSG00000162775	RBM15	1:110338505-110346681	grey
ENSG00000177301	KCNA2	1:110593579-110631474	grey
ENSG00000259834	KCNA3	1:110653559-110657040	blue
ENSG00000143119	CD53	1:110873153-110899928	gold
ENSG00000177272	KCNA3	1:110672464-110675033	blue
ENSG00000121931	LRIF1	1:110947184-110964079	pink
ENSG00000168710	AHCYL1	1:109984685-110023741	red
ENSG00000085465	OVGP1	1:111414313-111427777	grey
ENSG00000173947	PIFO	1:111346287-111353013	magenta
ENSG00000168679	SLC16A4	1:110362847-110391082	grey
ENSG00000134248	LAMTOR5	1:110401248-110407942	magenta
ENSG00000162777	DENND2D	1:111187173-111204535	green
ENSG00000064886	CHI3L2	1:111200770-111243440	turquoise
ENSG00000143110	C1orf162	1:111473791-111478512	gold
ENSG00000171385	KCND3	1:111770661-111989155	grey
ENSG00000116455	WDR77	1:111439889-111449376	brown
ENSG00000116459	ATP5F1	1:111448863-111462773	magenta
ENSG00000143079	CTTNBP2NL	1:112396180-112463456	turquoise
ENSG00000121933	ADORA3	1:111483347-111563962	gold
ENSG00000116473	RAP1A	1:111542217-111716691	pink
ENSG00000197852	FAM212B	1:111680629-111755824	blue
ENSG00000064703	DDX20	1:111755244-111768016	pink
ENSG00000156171	DRAM2	1:111117332-111140216	pink
ENSG00000134255	CEPT1	1:111139626-111185102	green
ENSG00000184599	FAM19A3	1:112720418-112727235	forestgreen
ENSG00000155380	SLC16A1	1:112911846-112957013	turquoise
ENSG00000155363	MOV10	1:112673140-112700746	cyan
ENSG00000198799	LRIG2	1:113073208-113132260	purple
ENSG00000155366	RHOC	1:112701105-112707434	turquoise
ENSG00000155367	PPM1J	1:112709993-112715477	turquoise
ENSG00000081026	MAGI3	1:113390748-113685923	green
ENSG00000134245	WNT2B	1:112466540-112530165	grey
ENSG00000116489	CAPZA1	1:112619172-112671619	green
ENSG00000007341	ST7L	1:112523517-112620825	khaki
ENSG00000116793	PHTF1	1:113696830-113759489	greenyellow
ENSG00000116774	OLFML3	1:113979390-113982254	brown
ENSG00000134207	SYT6	1:114089290-114153919	yellow
ENSG00000081019	RSBN1	1:113761831-113812476	purple
ENSG00000134242	PTPN22	1:113813810-113871759	grey
ENSG00000118655	DCLRE1B	1:113905140-113914086	turquoise
ENSG00000134262	AP4B1	1:113894747-113905201	peru
ENSG00000188761	BCL2L15	1:113878167-113887547	plum
ENSG00000175984	DENND2C	1:114582847-114670422	turquoise
ENSG00000116752	BCAS2	1:114567556-114581639	pink
ENSG00000197323	TRIM33	1:114392776-114511160	grey
ENSG00000213281	NRAS	1:114704468-114716894	green
ENSG00000163349	HIPK1	1:113929191-113977804	purple
ENSG00000134200	TSHB	1:115029823-115034309	grey
ENSG00000052723	SIKE1	1:114769478-114780685	purple
ENSG00000134259	NGF	1:115285917-115338236	yellow
ENSG00000118729	CASQ2	1:115700006-115768781	grey
ENSG00000177551	NHLH2	1:115836376-115843917	grey
ENSG00000173218	VANGL1	1:115641952-115698224	turquoise
ENSG00000173212	MAB21L3	1:116111754-116135240	brown
ENSG00000134198	TSPAN2	1:115048010-115089500	blue
ENSG00000163393	SLC22A15	1:115976497-116070054	greenyellow
ENSG00000116815	CD58	1:116514534-116571039	turquoise
ENSG00000143061	IGSF3	1:116574398-116667755	turquoise
ENSG00000116824	CD2	1:116754384-116769228	grey
ENSG00000134256	CD101	1:117001749-117036476	grey
ENSG00000134247	PTGFRN	1:116910056-116990358	turquoise
ENSG00000134253	TRIM45	1:117111059-117122587	cyan
ENSG00000134258	VTCN1	1:117143586-117210960	turquoise
ENSG00000116830	TTF2	1:117060302-117107453	peru
ENSG00000198162	MAN1A2	1:117367448-117528872	salmon
ENSG00000183508	FAM46C	1:117605933-117628372	blue
ENSG00000196505	GDAP2	1:117863484-117929630	green
ENSG00000092607	TBX15	1:118883045-118989556	grey
ENSG00000065183	WDR3	1:117929719-117966542	green
ENSG00000155761	SPAG17	1:117953860-118185223	grey
ENSG00000203859	HSD3B2	1:119414930-119423035	grey
ENSG00000203857	HSD3B1	1:119507197-119515054	grey
ENSG00000116874	WARS2	1:119031215-119140671	grey
ENSG00000143067	ZNF697	1:119619421-119647773	grey
ENSG00000134193	REG4	1:119794017-119811660	midnightblue
ENSG00000134240	HMGCS2	1:119747995-119768905	grey
ENSG00000092621	PHGDH	1:119659797-119744215	turquoise
ENSG00000134250	NOTCH2	1:119911552-120069626	turquoise
ENSG00000009307	CSDE1	1:114716912-114758676	pink
ENSG00000265808	SEC22B	1:120150897-120176515	purple
ENSG00000163399	ATP1A1	1:116372667-116410261	turquoise
ENSG00000198019	FCGR1B	1:121087344-121096310	grey
ENSG00000263513	FAM72C	1:143944178-143971965	grey
ENSG00000188610	FAM72B	1:121167645-121185539	grey
ENSG00000171943	SRGAP2C	1:121184809-121392822	grey
ENSG00000271567	PPIAL4F	1:144372874-144373659	grey
ENSG00000279782	PPIAL4F	1:144592867-144593527	grey
ENSG00000215784	FAM72D	1:145095999-145112696	yellow
ENSG00000266338	NBPF15	1:144421385-144461674	grey
ENSG00000196369	SRGAP2B	1:144887264-145095528	grey
ENSG00000256374	PPIAL4D	1:145241629-145242124	grey
ENSG00000117262	GPR89A	1:145607989-145670648	magenta
ENSG00000174827	PDZK1	1:145670851-145708148	lightyellow
ENSG00000186141	POLR3C	1:145824087-145842505	yellow
ENSG00000117281	CD160	1:145719470-145739288	yellow
ENSG00000265491	RNF115	1:145738867-145824077	greenyellow
ENSG00000198483	ANKRD35	1:145866559-145885866	yellow
ENSG00000143127	ITGA10	1:145891207-145910189	blue
ENSG00000131779	PEX11B	1:145911349-145918837	khaki
ENSG00000186364	NUDT17	1:145845628-145848953	blue
ENSG00000131788	PIAS3	1:145848521-145859836	black
ENSG00000272031	ANKRD34A	1:145959441-145964582	blue
ENSG00000121851	POLR3GL	1:145964701-145978848	greenyellow
ENSG00000265241	RBM8A	1:145921555-145927495	yellow
ENSG00000271601	LIX1L	1:145933422-145958001	blue
ENSG00000162825	NBPF8	1:145289899-145405778	turquoise
ENSG00000265972	TXNIP	1:145992434-145996600	grey
ENSG00000270339	PPIAL4C	1:146344005-146344790	grey
ENSG00000131791	PRKAB2	1:147155105-147172550	seashell
ENSG00000271425	NBPF10	1:146064698-146144942	turquoise
ENSG00000213240	NOTCH2NL	1:146113651-146229000	green
ENSG00000264343	NOTCH2NL	1:146146202-146229026	turquoise
ENSG00000268043	NBPF12	1:146938743-146996202	black
ENSG00000265107	GJA5	1:147756198-147773362	grey
ENSG00000162836	ACP6	1:147629651-147670496	chocolate
ENSG00000116128	BCL9	1:147541411-147626216	blue
ENSG00000188092	GPR89B	1:147928392-147993521	pink
ENSG00000131778	CHD1L	1:147242640-147295766	blue
ENSG00000131781	FMO5	1:147175350-147243050	green
ENSG00000236334	PPIAL4G	1:148479823-148483679	grey
ENSG00000263956	NBPF11	1:148102045-148152322	black
ENSG00000270629	NBPF14	1:148531384-148679751	turquoise
ENSG00000274423	SEC22B	1:149345660-149357612	red
ENSG00000269713	NBPF9	1:149054026-149103561	sienna
ENSG00000263464	PPIAL4C	1:149583864-149584464	grey
ENSG00000183598	HIST2H3D	1:149813270-149813681	grey
ENSG00000150337	FCGR1A	1:149782670-149792518	grey
ENSG00000203814	HIST2H2BF	1:149782688-149812373	yellow
ENSG00000270882	HIST2H4A	1:149832658-149839767	black
ENSG00000203811	HIST2H3C	1:149839537-149841193	blue
ENSG00000271383	NBPF14	1:149390622-149556361	turquoise
ENSG00000272058	FAM231D	1:149702327-149705721	blue
ENSG00000184260	HIST2H2AC	1:149886974-149887364	grey
ENSG00000178096	BOLA1	1:149887889-149900798	brown
ENSG00000203812	HIST2H2AA4	1:149842187-149842736	tan
ENSG00000184678	HIST2H2BE	1:149842203-149886652	grey
ENSG00000272196	HIST2H2AA4	1:149851060-149851624	brown
ENSG00000203852	HIST2H3A	1:149852618-149854274	blue
ENSG00000270276	HIST2H4B	1:149854044-149861210	black
ENSG00000143368	SF3B4	1:149923316-149928344	yellow
ENSG00000159164	SV2A	1:149903317-149917882	blue
ENSG00000014914	MTMR11	1:149928650-149936898	turquoise
ENSG00000264522	OTUD7B	1:149937811-150010676	sienna
ENSG00000023902	PLEKHO1	1:150149182-150164720	yellow
ENSG00000118298	CA14	1:150257158-150265078	grey
ENSG00000136631	VPS45	1:150067292-150145327	red
ENSG00000159208	CIART	1:150282542-150287093	grey
ENSG00000143401	ANP32E	1:150218416-150236156	pink
ENSG00000117362	APH1A	1:150265398-150269580	yellow
ENSG00000118292	C1orf54	1:150268199-150280916	magenta
ENSG00000266472	MRPS21	1:150293719-150308979	yellow
ENSG00000117360	PRPF3	1:150321475-150353195	red
ENSG00000163125	RPRD2	1:150363090-150476566	red
ENSG00000143369	ECM1	1:150508061-150513789	lightcyan
ENSG00000143374	TARS2	1:150487363-150507609	yellow
ENSG00000143384	MCL1	1:150574550-150579738	green
ENSG00000143382	ADAMTSL4	1:150549368-150560937	turquoise
ENSG00000143452	HORMAD1	1:150698059-150720888	green
ENSG00000143457	GOLPH3L	1:150646224-150697144	magenta
ENSG00000143387	CTSK	1:150796207-150808323	yellow
ENSG00000163131	CTSS	1:150730195-150765957	turquoise
ENSG00000143420	ENSA	1:150600850-150629612	yellow
ENSG00000143437	ARNT	1:150809704-150876768	sienna
ENSG00000143412	ANXA9	1:150982016-150995634	turquoise
ENSG00000163141	BNIPL	1:151036569-151047600	grey
ENSG00000143409	FAM63A	1:150996085-151008375	blue
ENSG00000143363	PRUNE	1:151008419-151035713	blue
ENSG00000143434	SEMA6C	1:151131684-151146664	black
ENSG00000143458	GABPB2	1:151070577-151125542	red
ENSG00000178104	PDE4DIP	1:148808180-149048286	blue
ENSG00000143379	SETDB1	1:150926262-150964744	yellow
ENSG00000143418	CERS2	1:150960582-150975004	turquoise
ENSG00000143443	C1orf56	1:151047739-151051986	grey
ENSG00000213190	MLLT11	1:151057757-151068497	greenyellow
ENSG00000197622	CDC42SE1	1:151050970-151070325	yellow
ENSG00000163154	TNFAIP8L2	1:151156628-151159749	lightcyan
ENSG00000163156	SCNM1	1:151156663-151170297	brown
ENSG00000163155	LYSMD1	1:151159747-151165948	chocolate
ENSG00000163157	TMOD4	1:151169985-151176284	grey
ENSG00000163159	VPS72	1:151169986-151195321	cyan
ENSG00000159352	PSMD4	1:151254702-151267479	brown
ENSG00000143398	PIP5K1A	1:151197948-151249536	seashell
ENSG00000143416	SELENBP1	1:151364301-151372733	green
ENSG00000159377	PSMB4	1:151399533-151401944	brown
ENSG00000143390	RFX5	1:151340639-151347357	turquoise
ENSG00000143393	PI4KB	1:151291796-151327715	brown
ENSG00000143373	ZNF687	1:151281617-151292180	black
ENSG00000143375	CGN	1:151510509-151538692	turquoise
ENSG00000143367	TUFT1	1:151540304-151583583	yellow
ENSG00000143376	SNX27	1:151612064-151699091	red
ENSG00000225556	C2CD4D	1:151837818-151840557	black
ENSG00000159409	CELF3	1:151702403-151716814	blue
ENSG00000178796	RIIAD1	1:151710432-151729805	grey
ENSG00000196407	THEM5	1:151847262-151853697	grey
ENSG00000143442	POGZ	1:151402723-151459465	grey60
ENSG00000213171	LINGO4	1:151800263-151806154	blue
ENSG00000143365	RORC	1:151806070-151831872	blue
ENSG00000159445	THEM4	1:151873583-151909808	red
ENSG00000197747	S100A10	1:151982914-151994390	turquoise
ENSG00000215853	RPTN	1:152153594-152159228	grey
ENSG00000159450	TCHH	1:152106316-152115454	blue
ENSG00000163191	S100A11	1:152032505-152047907	turquoise
ENSG00000169509	CRCT1	1:152514501-152516010	green
ENSG00000143631	FLG	1:152302174-152325203	blue
ENSG00000197915	HRNR	1:152212081-152224193	magenta
ENSG00000143520	FLG2	1:152348734-152360006	wheat
ENSG00000143450	OAZ3	1:151762968-151771332	grey
ENSG00000143436	MRPL9	1:151759642-151763564	magenta
ENSG00000182134	TDRKH	1:151770106-151791416	grey
ENSG00000163209	SPRR3	1:153001746-153003856	turquoise
ENSG00000163207	IVL	1:152908544-152911886	grey
ENSG00000169469	SPRR1B	1:153031201-153032900	green
ENSG00000241794	SPRR2A	1:153056112-153057537	turquoise
ENSG00000163220	S100A9	1:153357853-153361027	turquoise
ENSG00000163218	PGLYRP4	1:153330119-153348840	green
ENSG00000143546	S100A8	1:153390031-153391188	grey
ENSG00000196754	S100A2	1:153561107-153567890	turquoise
ENSG00000196154	S100A4	1:153543612-153550136	brown
ENSG00000188015	S100A3	1:153547328-153549372	turquoise
ENSG00000188643	S100A16	1:153606885-153613145	turquoise
ENSG00000189334	S100A14	1:153614254-153616986	turquoise
ENSG00000197956	S100A6	1:153534598-153536244	turquoise
ENSG00000169418	NPR1	1:153678636-153693992	yellow
ENSG00000143553	SNAPIN	1:153658653-153661830	yellow
ENSG00000143621	ILF2	1:153661787-153671048	yellow
ENSG00000143614	GATAD2B	1:153804724-153922975	purple
ENSG00000189171	S100A13	1:153618786-153634092	turquoise
ENSG00000160678	S100A1	1:153627925-153632039	green
ENSG00000160679	CHTOP	1:153633981-153646306	yellow
ENSG00000198837	DENND4B	1:153929500-153946696	black
ENSG00000160741	CRTC2	1:153947668-153958625	brown
ENSG00000143624	INTS3	1:153728066-153774808	black
ENSG00000143554	SLC27A3	1:153774353-153780157	black
ENSG00000143545	RAB13	1:153981616-153986358	turquoise
ENSG00000143570	SLC39A1	1:153959098-153968184	turquoise
ENSG00000143543	JTB	1:153974268-153977688	brown
ENSG00000143578	CREB3L4	1:153967533-153974363	cyan
ENSG00000143552	NUP210L	1:153992684-154155116	magenta
ENSG00000177954	RPS27	1:153990758-153992150	tan
ENSG00000143595	AQP10	1:154321089-154325325	blue
ENSG00000143515	ATP8B2	1:154325552-154351307	black
ENSG00000169291	SHE	1:154469771-154502113	lightgreen
ENSG00000163239	TDRD10	1:154502218-154548147	grey
ENSG00000143575	HAX1	1:154272510-154275875	brown
ENSG00000160712	IL6R	1:154405192-154469450	grey
ENSG00000160716	CHRNB2	1:154567780-154580026	blue
ENSG00000143549	TPM3	1:154155303-154194648	turquoise
ENSG00000160714	UBE2Q1	1:154548576-154559028	magenta
ENSG00000143603	KCNN3	1:154697454-154870280	blue
ENSG00000163344	PMVK	1:154924733-154936991	yellow
ENSG00000163346	PBXIP1	1:154944075-154956123	yellow
ENSG00000163352	LENEP	1:154993585-154994315	grey
ENSG00000173207	CKS1B	1:154974652-154979249	turquoise
ENSG00000160688	FLAD1	1:154983337-154993111	brown
ENSG00000243364	EFNA4	1:155063730-155069553	turquoise
ENSG00000251246	EFNA3	1:155063747-155086807	grey
ENSG00000143590	EFNA3	1:155078871-155087538	brown
ENSG00000169242	EFNA1	1:155127459-155134857	turquoise
ENSG00000160685	ZBTB7B	1:155002629-155018522	brown
ENSG00000163354	DCST2	1:155018519-155033781	green
ENSG00000179085	DPM3	1:155139890-155140595	brown
ENSG00000160710	ADAR	1:154582061-154627999	grey
ENSG00000169241	SLC50A1	1:155135343-155138857	yellow
ENSG00000163357	DCST1	1:155033823-155050930	grey
ENSG00000143537	ADAM15	1:155050565-155062775	brown
ENSG00000143612	C1orf43	1:154206705-154220628	brown
ENSG00000143569	UBAP2L	1:154220178-154271510	sienna
ENSG00000160767	FAM189B	1:155247204-155255483	brown
ENSG00000163463	KRTCAP2	1:155169407-155173475	magenta
ENSG00000185499	MUC1	1:155185823-155192916	turquoise
ENSG00000163462	TRIM46	1:155173786-155184971	blue
ENSG00000169231	THBS3	1:155195587-155209051	black
ENSG00000173171	MTX1	1:155208698-155213824	brown
ENSG00000116521	SCAMP3	1:155255978-155262430	brown
ENSG00000163348	PYGO2	1:154957025-154963853	brown
ENSG00000160691	SHC1	1:154962297-154974395	yellow
ENSG00000177628	GBA	1:155234451-155244699	blue
ENSG00000176444	CLK2	1:155262867-155278491	black
ENSG00000143630	HCN3	1:155277582-155289848	blue
ENSG00000143627	PKLR	1:155289838-155301434	grey
ENSG00000116539	ASH1L	1:155335267-155562807	red
ENSG00000160752	FDPS	1:155308747-155320666	yellow
ENSG00000160753	RUSC1	1:155320895-155331114	brown
ENSG00000143622	RIT1	1:155897807-155911404	green
ENSG00000173080	RXFP4	1:155941709-155942949	grey
ENSG00000132718	SYT11	1:155859508-155885199	blue
ENSG00000116580	GON4L	1:155749661-155859400	black
ENSG00000132680	KIAA0907	1:155913042-155934400	red
ENSG00000116584	ARHGEF2	1:155946850-156007070	turquoise
ENSG00000160803	UBQLN4	1:156035300-156053794	turquoise
ENSG00000116586	LAMTOR2	1:156054751-156058510	tan
ENSG00000132698	RAB25	1:156061159-156070514	turquoise
ENSG00000254726	MEX3A	1:156072012-156081998	turquoise
ENSG00000196189	SEMA4A	1:156147365-156177752	turquoise
ENSG00000163479	SSR2	1:156009047-156020959	yellow
ENSG00000160785	SLC25A44	1:156193931-156212796	black
ENSG00000160783	PMF1	1:156212992-156240042	brown
ENSG00000242252	BGLAP	1:156241961-156243321	blue
ENSG00000160781	PAQR6	1:156243320-156248117	grey
ENSG00000189030	VHLL	1:156298623-156299299	grey
ENSG00000198952	SMG5	1:156249223-156282825	brown
ENSG00000160789	LMNA	1:156082572-156140089	brown
ENSG00000163472	TMEM79	1:156282934-156293185	black
ENSG00000132677	RHBG	1:156369211-156385219	grey
ENSG00000125462	C1orf61	1:156404249-156430701	grey
ENSG00000183856	IQGAP3	1:156525404-156572604	navy
ENSG00000132692	BCAN	1:156641389-156659532	grey
ENSG00000116604	MEF2D	1:156463726-156500828	brown
ENSG00000163382	APOA1BP	1:156591761-156594299	brown
ENSG00000143320	CRABP2	1:156699605-156705816	yellow
ENSG00000132688	NES	1:156668762-156677397	yellow
ENSG00000160818	GPATCH4	1:156594486-156601496	yellow
ENSG00000143314	MRPL24	1:156737302-156741590	brown
ENSG00000143319	ISG20L2	1:156721890-156728799	green
ENSG00000143303	RRNAD1	1:156728441-156736960	brown
ENSG00000163468	CCT3	1:156308967-156367873	yellow
ENSG00000163467	TSACC	1:156337313-156346995	grey
ENSG00000027869	SH2D2A	1:156806242-156816862	brown
ENSG00000198400	NTRK1	1:156815639-156881850	yellow
ENSG00000027644	INSRR	1:156840062-156859018	blue
ENSG00000187800	PEAR1	1:156893697-156916434	lightgreen
ENSG00000253831	ETV3L	1:157092043-157099808	yellow
ENSG00000117036	ETV3	1:157121190-157138474	violet
ENSG00000163518	FCRL4	1:157573748-157598080	turquoise
ENSG00000158473	CD1D	1:158179946-158184896	gold
ENSG00000158481	CD1C	1:158289785-158293630	lightyellow
ENSG00000183853	KIRREL	1:157993272-158100262	turquoise
ENSG00000132694	ARHGEF11	1:156934839-157045370	black
ENSG00000163554	SPTA1	1:158610705-158686698	grey
ENSG00000163563	MNDA	1:158831316-158849506	gold
ENSG00000179639	FCER1A	1:159289713-159308224	grey
ENSG00000162706	CADM3	1:159171608-159203313	grey
ENSG00000143321	HDGF	1:156742106-156766925	turquoise
ENSG00000143294	PRCC	1:156750609-156800817	yellow
ENSG00000132703	APCS	1:159587824-159588865	turquoise
ENSG00000181036	FCRL6	1:159800510-159816251	grey
ENSG00000163374	YY1AP1	1:155659442-155689000	chocolate
ENSG00000125459	MSTO1	1:155610204-155614967	black
ENSG00000132676	DAP3	1:155687959-155739010	pink
ENSG00000163565	IFI16	1:158999967-159055155	green
ENSG00000158716	DUSP23	1:159780931-159782543	turquoise
ENSG00000132693	CRP	1:159712288-159714589	turquoise
ENSG00000158714	SLAMF8	1:159826749-159837249	turquoise
ENSG00000188004	C1orf204	1:159834473-159855347	grey
ENSG00000243284	VSIG8	1:159854315-159862657	blue
ENSG00000213085	CFAP45	1:159872363-159900163	violet
ENSG00000162723	SLAMF9	1:159951491-159954254	coral
ENSG00000085552	IGSF9	1:159927038-159945604	turquoise
ENSG00000177807	KCNJ10	1:160037466-160070248	grey
ENSG00000162728	KCNJ9	1:160081569-160090563	greenyellow
ENSG00000143315	PIGM	1:160027672-160031991	grey
ENSG00000143318	CASQ1	1:160190555-160201886	grey
ENSG00000018625	ATP1A2	1:160115758-160143591	grey
ENSG00000162729	IGSF8	1:160091339-160098943	brown
ENSG00000158710	TAGLN2	1:159918106-159925732	turquoise
ENSG00000162734	PEA15	1:160205336-160215376	yellow
ENSG00000171786	NHLH1	1:160367066-160372848	grey
ENSG00000162738	VANGL2	1:160400585-160428678	turquoise
ENSG00000066294	CD84	1:160541094-160579516	gold
ENSG00000117091	CD48	1:160678745-160711851	yellow
ENSG00000179914	ITLN1	1:160876538-160885170	midnightblue
ENSG00000122223	CD244	1:160830159-160862855	grey
ENSG00000026751	SLAMF7	1:160739056-160754821	green
ENSG00000143217	PVRL4	1:161070994-161089599	turquoise
ENSG00000162755	KLHDC9	1:161098360-161100346	yellow
ENSG00000186517	ARHGAP30	1:161046945-161069970	gold
ENSG00000158773	USF1	1:161039250-161045977	black
ENSG00000132716	DCAF8	1:160215714-160262531	red
ENSG00000258465	DCAF8	1:160217463-160285130	black
ENSG00000162735	PEX19	1:160276811-160286348	red
ENSG00000158769	F11R	1:160995210-161021348	turquoise
ENSG00000215845	TSTD1	1:161037630-161038990	tan
ENSG00000143258	USP21	1:161159449-161165723	black
ENSG00000143222	UFC1	1:161152775-161158856	tan
ENSG00000143256	PFDN2	1:161100555-161118111	tan
ENSG00000158796	DEDD	1:161120973-161132688	cyan
ENSG00000158793	NIT1	1:161118085-161125445	yellow
ENSG00000122218	COPA	1:160289272-160343400	sienna
ENSG00000162736	NCSTN	1:160343271-160358952	black
ENSG00000158869	FCER1G	1:161215233-161220699	gold
ENSG00000248485	PCP4L1	1:161258726-161285450	grey
ENSG00000158887	MPZ	1:161304734-161309972	yellow
ENSG00000158882	TOMM40L	1:161225938-161230744	brown
ENSG00000143257	NR1I3	1:161229665-161238302	grey
ENSG00000143224	PPOX	1:161166409-161178013	blue
ENSG00000158850	B4GALT3	1:161171309-161177968	yellow
ENSG00000158859	ADAMTS4	1:161184307-161199056	yellow
ENSG00000158864	NDUFS2	1:161197103-161214395	yellow
ENSG00000162746	FCRLB	1:161721562-161728143	grey
ENSG00000132185	FCRLA	1:161706971-161714352	green
ENSG00000081721	DUSP12	1:161749757-161757238	magenta
ENSG00000143252	SDHC	1:161314256-161375340	magenta
ENSG00000143226	FCGR2A	1:161505429-161524013	gold
ENSG00000072694	FCGR2B	1:161581310-161678654	gold
ENSG00000244682	FCGR2C	1:161581338-161605662	gold
ENSG00000173110	HSPA6	1:161524539-161526910	yellow
ENSG00000203747	FCGR3A	1:161541758-161550737	gold
ENSG00000162747	FCGR3B	1:161623195-161631963	gold
ENSG00000162745	OLFML2B	1:161983191-162023854	lightcyan
ENSG00000198929	NOS1AP	1:162069773-162370475	turquoise
ENSG00000239887	C1orf226	1:162366907-162386818	turquoise
ENSG00000171722	C1orf111	1:162373202-162376870	grey
ENSG00000118217	ATF6	1:161766293-161964070	salmon
ENSG00000117143	UAP1	1:162561505-162599842	midnightblue
ENSG00000162733	DDR2	1:162631372-162787400	green
ENSG00000185860	C1orf110	1:162824457-162868815	grey
ENSG00000132196	HSD17B7	1:162790701-162812817	yellow
ENSG00000152332	UHMK1	1:162497250-162529629	salmon
ENSG00000143171	RXRG	1:165400916-165445355	blue
ENSG00000117152	RGS4	1:163068774-163076802	lightyellow
ENSG00000143248	RGS5	1:163111120-163321791	lightgreen
ENSG00000232995	RGS5	1:163244504-163321894	yellow
ENSG00000143228	NUF2	1:163266575-163355764	red
ENSG00000185630	PBX1	1:164555583-164851831	turquoise
ENSG00000143198	MGST3	1:165630860-165661796	tan
ENSG00000143149	ALDH9A1	1:165662215-165698863	blue
ENSG00000188859	FAM78B	1:166057425-166166969	blue
ENSG00000152382	TADA1	1:166856509-166876327	greenyellow
ENSG00000143194	MAEL	1:166975581-167022214	purple
ENSG00000143157	POGK	1:166839446-166856344	yellow
ENSG00000143167	GPA33	1:167052835-167090631	yellow
ENSG00000143195	ILDR2	1:166895710-166975482	blue
ENSG00000198821	CD247	1:167430639-167518610	grey
ENSG00000198771	RCSD1	1:167630092-167706249	yellow
ENSG00000143183	TMCO1	1:165724292-165827755	pink
ENSG00000143179	UCK2	1:165827530-165911618	yellow
ENSG00000143162	CREG1	1:167529676-167553767	pink
ENSG00000143199	ADCY10	1:167809387-167914215	sienna
ENSG00000143190	POU2F1	1:167220828-167427345	purple
ENSG00000197965	MPZL1	1:167721191-167791919	turquoise
ENSG00000143147	GPR161	1:168079542-168137667	turquoise
ENSG00000143155	TIPRL	1:168178932-168202114	pink
ENSG00000143178	TBX19	1:168281039-168314426	blue
ENSG00000143196	DPT	1:168695458-168729264	yellow
ENSG00000143184	XCL1	1:168576472-168582077	grey
ENSG00000213064	SFT2D2	1:168225937-168253025	yellow
ENSG00000143158	MPC2	1:167916728-167937040	pink
ENSG00000143164	DCAF6	1:167935782-168075843	green
ENSG00000117479	SLC19A2	1:169463908-169486003	green
ENSG00000174175	SELP	1:169588848-169630193	red
ENSG00000117475	BLZF1	1:169367969-169396540	red
ENSG00000117477	CCDC181	1:169394869-169460669	greenyellow
ENSG00000198734	F5	1:169514165-169586588	grey
ENSG00000000460	C1orf112	1:169662006-169854080	grey
ENSG00000171806	METTL18	1:169792528-169794966	magenta
ENSG00000000457	SCYL3	1:169849630-169894267	peru
ENSG00000188404	SELL	1:169690666-169711698	green
ENSG00000007908	SELE	1:169722640-169764705	lightgreen
ENSG00000120370	GORAB	1:170532128-170553446	salmon
ENSG00000007933	FMO3	1:171090876-171117819	grey
ENSG00000094963	FMO2	1:171185207-171211230	grey
ENSG00000076258	FMO4	1:171314207-171342084	bisque
ENSG00000116132	PRRX1	1:170662727-170739419	green
ENSG00000010932	FMO1	1:171248470-171285978	grey
ENSG00000143153	ATP1B1	1:169105696-169132722	green
ENSG00000143156	NME7	1:169132530-169367967	purple
ENSG00000075945	KIFAP3	1:169921325-170085208	purple
ENSG00000010165	METTL13	1:171781663-171814023	green
ENSG00000117533	VAMP4	1:171700159-171742247	greenyellow
ENSG00000197959	DNM3	1:171841497-172418466	plum
ENSG00000135845	PIGC	1:172370188-172444086	yellow
ENSG00000120337	TNFSF18	1:173039959-173050963	grey
ENSG00000117586	TNFSF4	1:173183733-173207313	blue
ENSG00000162753	SLC9C2	1:173500463-173603094	grey
ENSG00000183831	ANKRD45	1:173609560-173669862	greenyellow
ENSG00000076321	KLHL20	1:173714940-173786702	grey
ENSG00000117592	PRDX6	1:173477265-173488807	pink
ENSG00000120334	CENPL	1:173799549-173824720	magenta
ENSG00000117593	DARS2	1:173824502-173858546	grey
ENSG00000117523	PRRC2C	1:171485550-171593511	peru
ENSG00000094975	SUCO	1:172532348-172611833	grey
ENSG00000117601	SERPINC1	1:173903803-173917378	grey
ENSG00000135870	RC3H1	1:173931213-174022297	yellow
ENSG00000120332	TNN	1:175067857-175148066	grey
ENSG00000185278	ZBTB37	1:173868081-173903549	red
ENSG00000235750	KIAA0040	1:175156986-175192999	turquoise
ENSG00000116147	TNR	1:175315193-175743770	blue
ENSG00000152061	RABGAP1L	1:174159409-174995308	grey60
ENSG00000203737	GPR52	1:174448110-174449198	yellow
ENSG00000116161	CACYBP	1:174999162-175011715	pink
ENSG00000120333	MRPS14	1:175010788-175023425	khaki
ENSG00000143207	RFWD2	1:175944830-176207493	pink
ENSG00000198797	BRINP2	1:177171496-177282422	yellow
ENSG00000152092	ASTN1	1:176857301-177164973	blue
ENSG00000116183	PAPPA2	1:176463170-176845605	lightyellow
ENSG00000240021	TEX35	1:178513076-178548602	grey
ENSG00000213057	C1orf220	1:178542751-178548889	blue
ENSG00000120341	SEC16B	1:177923955-177984303	black
ENSG00000075391	RASAL2	1:178094140-178484147	green
ENSG00000116191	RALGPS2	1:178725146-178921841	salmon
ENSG00000116194	ANGPTL1	1:178849704-178871052	red
ENSG00000186283	TOR3A	1:179081376-179098023	brown
ENSG00000116199	FAM20B	1:179025803-179076562	red
ENSG00000143322	ABL2	1:179099326-179229684	grey
ENSG00000162782	TDRD5	1:179591612-179691272	blue
ENSG00000143340	FAM163A	1:179743162-179816198	blue
ENSG00000162779	AXDND1	1:179365719-179554735	grey
ENSG00000057252	SOAT1	1:179293713-179358680	green
ENSG00000169905	TOR1AIP2	1:179839966-179877803	green
ENSG00000143337	TOR1AIP1	1:179882041-179925000	seashell
ENSG00000116260	QSOX1	1:180154833-180204030	turquoise
ENSG00000121454	LHX4	1:180230285-180278982	yellow
ENSG00000135837	CEP350	1:179954737-180114880	purple
ENSG00000162783	IER5	1:181088711-181092899	yellow
ENSG00000179930	ZNF648	1:182054569-182061712	grey
ENSG00000135835	KIAA1614	1:180913153-180951614	blue
ENSG00000135823	STX6	1:180972711-181023121	grey
ENSG00000198216	CACNA1E	1:181413101-181808084	grey
ENSG00000143324	XPR1	1:180632003-180890251	green
ENSG00000153029	MR1	1:181033424-181061938	purple
ENSG00000203730	TEDDM1	1:182398116-182400616	yellow
ENSG00000121446	RGSL1	1:182450120-182560599	grey
ENSG00000135828	RNASEL	1:182573633-182589256	green
ENSG00000135824	RGS8	1:182646103-182684576	blue
ENSG00000143333	RGS16	1:182598622-182604408	blue
ENSG00000135838	NPL	1:182789292-182830384	grey
ENSG00000135821	GLUL	1:182381703-182392206	turquoise
ENSG00000135829	DHX9	1:182839368-182887751	grey
ENSG00000058085	LAMC2	1:183186237-183244900	turquoise
ENSG00000135862	LAMC1	1:183023459-183145592	turquoise
ENSG00000157064	NMNAT2	1:183248236-183418602	blue
ENSG00000198756	COLGALT2	1:183929853-184037729	greenyellow
ENSG00000143344	RGL1	1:183636084-183928531	greenyellow
ENSG00000173627	APOBEC4	1:183646403-183653316	green
ENSG00000162704	ARPC5	1:183620845-183635757	green
ENSG00000198860	TSEN15	1:184051676-184074212	pink
ENSG00000116667	C1orf21	1:184387057-184629020	grey
ENSG00000116698	SMG7	1:183472215-183598246	purple
ENSG00000116701	NCF2	1:183555562-183590876	turquoise
ENSG00000135842	FAM129A	1:184790723-184974550	turquoise
ENSG00000121481	RNF2	1:185045363-185102608	purple
ENSG00000121486	TRMT1L	1:185118097-185157072	red
ENSG00000116668	SWT1	1:185157079-185291765	magenta
ENSG00000143341	HMCN1	1:185734550-186190949	grey
ENSG00000116406	EDEM3	1:184690230-184754913	purple
ENSG00000116679	IVNS1ABP	1:185296387-185317329	green
ENSG00000116703	PDC	1:186443565-186461122	magenta
ENSG00000116711	PLA2G4A	1:186828952-186988981	grey
ENSG00000157181	C1orf27	1:186375757-186421378	purple
ENSG00000262180	OCLM	1:186400571-186401455	yellow
ENSG00000162670	BRINP3	1:190097661-190477629	grey
ENSG00000150681	RGS18	1:192158456-192185815	grey
ENSG00000073756	PTGS2	1:186671790-186680427	coral
ENSG00000090104	RGS1	1:192575726-192580031	midnightblue
ENSG00000127074	RGS13	1:192636137-192660306	grey
ENSG00000116741	RGS2	1:192809038-192812283	grey
ENSG00000023572	GLRX2	1:193096467-193106114	magenta
ENSG00000116690	PRG4	1:186296278-186314562	grey
ENSG00000047410	TPR	1:186311651-186375693	salmon
ENSG00000066279	ASPM	1:197084127-197146694	navy
ENSG00000244414	CFHR1	1:196819756-196832189	turquoise
ENSG00000162687	KCNT2	1:196225778-196609225	lightyellow
ENSG00000134371	CDC73	1:193122016-193253901	red
ENSG00000162630	B3GALT2	1:193179044-193186654	red
ENSG00000000971	CFH	1:196651877-196747504	turquoise
ENSG00000116750	UCHL5	1:193012249-193060080	wheat
ENSG00000116747	TROVE2	1:193059421-193091777	salmon
ENSG00000134376	CRB1	1:197268203-197478455	khaki
ENSG00000203724	C1orf53	1:197902646-197907367	magenta
ENSG00000143355	LHX9	1:197911901-197935478	green
ENSG00000177888	ZBTB41	1:197153679-197200542	red
ENSG00000213047	DENND1B	1:197504747-197775696	grey
ENSG00000081237	PTPRC	1:198638670-198757283	gold
ENSG00000151414	NEK7	1:198156962-198322420	green
ENSG00000118193	KIF14	1:200551496-200620734	navy
ENSG00000116833	NR5A2	1:200027601-200177424	turquoise
ENSG00000162702	ZNF281	1:200404939-200410056	turquoise
ENSG00000118197	DDX59	1:200623895-200669969	magenta
ENSG00000163362	C1orf106	1:200891047-200915735	turquoise
ENSG00000232237	ASCL5	1:201113952-201127184	yellow
ENSG00000116852	KIF21B	1:200969389-201023700	turquoise
ENSG00000163395	IGFN1	1:201190824-201228952	midnightblue
ENSG00000081277	PKP1	1:201283451-201332993	turquoise
ENSG00000118200	CAMSAP2	1:200739557-200860704	salmon
ENSG00000159173	TNNI1	1:201403767-201429866	turquoise
ENSG00000174307	PHLDA3	1:201464382-201469237	brown
ENSG00000118194	TNNT2	1:201359007-201377762	grey
ENSG00000159166	LAD1	1:201373243-201399608	turquoise
ENSG00000116857	TMEM9	1:201134771-201171574	yellow
ENSG00000159176	CSRP1	1:201483529-201509456	yellow
ENSG00000198892	SHISA4	1:201888679-201892306	brown
ENSG00000163431	LMOD1	1:201896451-201946588	lightgreen
ENSG00000134375	TIMM17A	1:201955490-201970661	pink
ENSG00000133067	LGR6	1:202193900-202319781	grey
ENSG00000077152	UBE2T	1:202331656-202341980	green
ENSG00000170075	GPR37L1	1:202122857-202133592	sienna
ENSG00000143862	ARL8A	1:202133403-202144743	yellow
ENSG00000143851	PTPN7	1:202147012-202161588	grey
ENSG00000183155	RABIF	1:202878956-202889135	yellow
ENSG00000134369	NAV1	1:201622884-201826969	black
ENSG00000198700	IPO9	1:201829140-201884294	black
ENSG00000176393	RNPEP	1:201982371-202006147	turquoise
ENSG00000163435	ELF3	1:202007944-202017188	turquoise
ENSG00000117153	KLHL12	1:202891099-202928636	wheat
ENSG00000117139	KDM5B	1:202724490-202809470	green
ENSG00000077157	PPP1R12B	1:202348698-202592706	grey60
ENSG00000143858	SYT2	1:202590595-202710417	magenta
ENSG00000159348	CYB5R1	1:202961868-202967280	brown
ENSG00000133055	MYBPH	1:203167810-203175813	green
ENSG00000133048	CHI3L1	1:203178930-203186749	turquoise
ENSG00000133063	CHIT1	1:203212826-203273641	grey
ENSG00000159346	ADIPOR1	1:202940822-202958572	yellow
ENSG00000143847	PPFIA4	1:203026497-203078740	coral
ENSG00000163485	ADORA1	1:203090653-203167405	turquoise
ENSG00000163444	TMEM183A	1:203007385-203024848	yellow
ENSG00000159388	BTG2	1:203305490-203309602	midnightblue
ENSG00000188783	PRELP	1:203475827-203491352	brown
ENSG00000122176	FMOD	1:203340627-203351489	yellow
ENSG00000122188	LAX1	1:203765175-203776233	grey
ENSG00000058668	ATP2B4	1:203626560-203744081	turquoise
ENSG00000182004	SNRPE	1:203861602-203870550	magenta
ENSG00000170498	KISS1	1:204190340-204196486	yellow
ENSG00000143842	SOX13	1:204073114-204127743	black
ENSG00000143839	REN	1:204154818-204166322	grey
ENSG00000174567	GOLT1A	1:204198159-204214092	yellow
ENSG00000143845	ETNK2	1:204131061-204152003	blue
ENSG00000143850	PLEKHA6	1:204218850-204377665	yellow
ENSG00000158615	PPP1R15B	1:204403386-204411791	violet
ENSG00000133056	PIK3C2B	1:204422627-204494724	black
ENSG00000170382	LRRN2	1:204617169-204685733	turquoise
ENSG00000058673	ZC3H11A	1:203795653-203854124	purple
ENSG00000257315	ZBED6	1:203796308-203800558	red
ENSG00000198625	MDM4	1:204516378-204558120	purple
ENSG00000174529	TMEM81	1:205083128-205084460	yellow
ENSG00000184144	CNTN2	1:205043196-205078499	grey
ENSG00000117222	RBBP5	1:205086141-205122015	grey
ENSG00000163545	NUAK2	1:205302058-205321755	turquoise
ENSG00000133069	TMCC2	1:205228175-205273343	blue
ENSG00000133059	DSTYK	1:205142504-205211566	greenyellow
ENSG00000186007	LEMD1	1:205381377-205455954	green
ENSG00000162873	KLHDC8A	1:205336064-205357090	blue
ENSG00000158715	SLC45A3	1:205657850-205680459	blue
ENSG00000117266	CDK18	1:205504594-205532793	turquoise
ENSG00000174514	MFSD4	1:205568884-205602918	blue
ENSG00000158711	ELK4	1:205597555-205631962	salmon
ENSG00000196188	CTSE	1:206009263-206023909	turquoise
ENSG00000162877	PM20D1	1:205828021-205850132	midnightblue
ENSG00000174502	SLC26A9	1:205913047-205943460	turquoise
ENSG00000276600	RAB7B	1:205976739-206003461	turquoise
ENSG00000198049	AVPR1B	1:206109691-206117699	lightyellow
ENSG00000133065	SLC41A1	1:205789092-205813748	turquoise
ENSG00000263961	C1orf186	1:206037230-206102459	green
ENSG00000117280	RAB29	1:205767985-205775460	grey
ENSG00000069275	NUCKS1	1:205712818-205750276	purple
ENSG00000263528	IKBKE	1:206470475-206496889	turquoise
ENSG00000143479	DYRK3	1:206635535-206684419	bisque
ENSG00000162891	IL20	1:206865353-206869223	grey
ENSG00000136634	IL10	1:206767601-206772494	grey
ENSG00000196550	FAM72A	1:206186178-206204414	grey
ENSG00000266028	SRGAP2	1:206203344-206464443	grey
ENSG00000162892	IL24	1:206897442-206904139	turquoise
ENSG00000162897	FCAMR	1:206957964-206970625	green
ENSG00000266094	RASSF5	1:206507529-206589283	blue
ENSG00000143486	EIF2D	1:206571291-206612463	yellow
ENSG00000162896	PIGR	1:206928517-206946466	turquoise
ENSG00000162889	MAPKAPK2	1:206684943-206734283	yellow
ENSG00000123838	C4BPA	1:207104261-207144972	turquoise
ENSG00000117322	CR2	1:207454229-207489895	grey
ENSG00000197721	CR1L	1:207645112-207738416	green
ENSG00000203710	CR1	1:207496146-207640647	grey
ENSG00000163531	NFASC	1:204828650-205022822	blue
ENSG00000196352	CD55	1:207321507-207360966	magenta
ENSG00000123843	C4BPB	1:207006844-207099993	turquoise
ENSG00000182795	C1orf116	1:207018520-207032756	black
ENSG00000123836	PFKFB2	1:207034365-207081024	blue
ENSG00000180667	YOD1	1:207043848-207052980	grey
ENSG00000174059	CD34	1:207880971-207911402	lightgreen
ENSG00000008118	CAMK1G	1:209583716-209613938	blue
ENSG00000076356	PLXNA2	1:208022241-208244320	blue
ENSG00000196878	LAMB3	1:209614869-209652466	turquoise
ENSG00000123689	G0S2	1:209675419-209676388	yellow
ENSG00000117594	HSD11B1	1:209686177-209734950	green
ENSG00000009790	TRAF3IP3	1:209756031-209782320	grey
ENSG00000162757	C1orf74	1:209779207-209784559	blue
ENSG00000117597	DIEXF	1:209828006-209857565	turquoise
ENSG00000117595	IRF6	1:209785622-209806175	turquoise
ENSG00000082497	SERTAD4	1:210232798-210246631	blue
ENSG00000143473	KCNH1	1:210678314-211134115	blue
ENSG00000054392	HHAT	1:210328251-210676296	purple
ENSG00000143469	SYT14	1:209938173-210171315	red
ENSG00000198570	RD3	1:211476521-211492917	grey
ENSG00000117650	NEK2	1:211658656-211675630	navy
ENSG00000082512	TRAF5	1:211326614-211374946	midnightblue
ENSG00000170385	SLC30A1	1:211571567-211578742	midnightblue
ENSG00000117625	RCOR3	1:211258376-211316385	red
ENSG00000143476	DTL	1:212035552-212107400	grey
ENSG00000123684	LPGAT1	1:211743456-211830772	turquoise
ENSG00000143493	INTS7	1:211940398-212035542	khaki
ENSG00000065600	TMEM206	1:212363930-212414901	brown
ENSG00000066027	PPP2R5A	1:212285536-212361863	magenta
ENSG00000123685	BATF3	1:212686417-212699985	yellow
ENSG00000162771	FAM71A	1:212624473-212626778	grey
ENSG00000117691	NENF	1:212432886-212446379	blue
ENSG00000162772	ATF3	1:212565333-212620777	green
ENSG00000117697	NSL1	1:212726152-212791782	grey
ENSG00000185523	SPATA45	1:212830140-212847649	grey
ENSG00000143494	VASH2	1:212950519-212992037	grey
ENSG00000162769	FLVCR1	1:212858254-212899363	purple
ENSG00000203705	TATDN3	1:212791827-212816626	greenyellow
ENSG00000174606	ANGEL2	1:212992181-213015826	salmon
ENSG00000136643	RPS6KC1	1:213051232-213274773	bisque
ENSG00000082482	KCNK2	1:215005774-215237093	grey
ENSG00000152104	PTPN14	1:214348695-214552449	turquoise
ENSG00000117724	CENPF	1:214603194-214664588	navy
ENSG00000143499	SMYD2	1:214281101-214337131	bisque
ENSG00000042781	USH2A	1:215622893-216423396	lightyellow
ENSG00000117707	PROX1	1:213983180-214041502	grey
ENSG00000136636	KCTD3	1:215567391-215621807	green
ENSG00000092978	GPATCH2	1:217426991-217631082	grey60
ENSG00000162814	SPATA17	1:217631323-217871696	greenyellow
ENSG00000067533	RRP15	1:218285286-218337983	wheat
ENSG00000092969	TGFB2	1:218346234-218444619	turquoise
ENSG00000117335	CD46	1:207752056-207795513	red
ENSG00000196660	SLC30A10	1:219685426-219958647	turquoise
ENSG00000143353	LYPLAL1	1:219173843-219212865	pink
ENSG00000196482	ESRRG	1:216503245-217137755	grey
ENSG00000162813	BPNT1	1:220057481-220090462	grey
ENSG00000067704	IARS2	1:220094101-220148041	magenta
ENSG00000136628	EPRS	1:219968600-220046658	hotpink
ENSG00000162817	C1orf115	1:220689844-220699157	turquoise
ENSG00000186205	2001-03-01	1:220786758-220819657	grey
ENSG00000136630	HLX	1:220879399-220885059	lightgreen
ENSG00000117791	2002-03-01	1:220748224-220784815	green
ENSG00000118873	RAB3GAP2	1:220148292-220272454	grey60
ENSG00000143507	DUSP10	1:221701423-221742176	green
ENSG00000116141	MARK1	1:220528182-220664461	grey
ENSG00000143512	HHIPL2	1:222522257-222548103	grey
ENSG00000143498	TAF1A	1:222557901-222589933	bisque
ENSG00000197520	FAM177B	1:222737206-222750805	coral
ENSG00000154305	MIA3	1:222618085-222668012	seashell
ENSG00000187554	TLR5	1:223109405-223143282	grey
ENSG00000154309	DISP1	1:222872270-223005995	blue
ENSG00000178395	CCDC185	1:223393416-223395470	grey
ENSG00000203697	CAPN8	1:223538006-223665734	turquoise
ENSG00000186063	AIDA	1:222668012-222713210	magenta
ENSG00000162819	BROX	1:222712552-222735196	salmon
ENSG00000143502	SUSD4	1:223220818-223364202	blue
ENSG00000143514	TP53BP2	1:223779898-223845972	turquoise
ENSG00000143756	FBXO28	1:224114086-224162047	salmon
ENSG00000143753	DEGS1	1:224175755-224193441	magenta
ENSG00000162909	CAPN2	1:223701592-223776018	turquoise
ENSG00000143771	CNIH4	1:224356849-224379459	turquoise
ENSG00000143748	NVL	1:224227333-224330387	red
ENSG00000185842	DNAH14	1:224896261-225399292	forestgreen
ENSG00000143815	LBR	1:225401501-225428925	turquoise
ENSG00000162923	WDR26	1:224385142-224437033	salmon
ENSG00000143786	CNIH3	1:224434659-224740549	lightyellow
ENSG00000154380	ENAH	1:225486834-225653142	turquoise
ENSG00000143742	SRP9	1:225777812-225790466	purple
ENSG00000143768	LEFTY2	1:225936597-225941489	grey
ENSG00000143751	SDE2	1:225982701-225999331	magenta
ENSG00000243709	LEFTY1	1:225886281-225911382	green
ENSG00000143811	PYCR2	1:225919876-225924340	brown
ENSG00000143819	EPHX1	1:225810091-225845563	black
ENSG00000196187	TMEM63A	1:225845535-225882369	turquoise
ENSG00000185155	MIXL1	1:226223617-226227054	grey
ENSG00000183814	LIN9	1:226231148-226309869	green
ENSG00000182827	ACBD3	1:226144678-226186730	pink
ENSG00000203685	C1orf95	1:226548799-226609214	yellow
ENSG00000143772	ITPKB	1:226631689-226739323	turquoise
ENSG00000143801	PSEN2	1:226870183-226896102	blue
ENSG00000163041	H3F3A	1:226061850-226072001	green
ENSG00000143799	PARP1	1:226360690-226408075	black
ENSG00000163050	ADCK3	1:226897535-226987545	yellow
ENSG00000181450	ZNF678	1:227563542-227677443	grey60
ENSG00000143816	WNT9A	1:227918655-227947898	blue
ENSG00000143740	SNAP47	1:227728538-227781231	blue
ENSG00000081692	JMJD4	1:227730424-227735411	brown
ENSG00000143793	C1orf35	1:228100725-228105411	brown
ENSG00000162910	MRPL55	1:228106678-228109312	brown
ENSG00000198835	GJC2	1:228149851-228159826	yellow
ENSG00000181873	IBA57	1:228165814-228182257	brown
ENSG00000162931	TRIM17	1:228407939-228416861	green
ENSG00000181218	HIST3H2A	1:228456978-228457873	yellow
ENSG00000196890	HIST3H2BB	1:228458106-228460470	blue
ENSG00000154370	TRIM11	1:228393672-228406840	brown
ENSG00000143776	CDC42BPA	1:226989864-227318474	grey60
ENSG00000154358	OBSCN	1:228208129-228378876	black
ENSG00000168159	RNF187	1:228487060-228495766	brown
ENSG00000116574	RHOU	1:228735076-228746669	turquoise
ENSG00000177800	TMEM78	1:229249635-229251810	grey
ENSG00000143761	ARF1	1:228082659-228099212	brown
ENSG00000143774	GUK1	1:228139961-228148984	brown
ENSG00000143632	ACTA1	1:229431244-229434098	grey
ENSG00000168118	RAB4A	1:229271061-229305894	pink
ENSG00000213029	SPHAR	1:229304856-229305504	grey
ENSG00000154429	CCSAP	1:229321004-229343294	purple
ENSG00000069248	NUP133	1:229440259-229508341	purple
ENSG00000135776	ABCB10	1:229516581-229558695	salmon
ENSG00000135763	URB2	1:229626233-229660199	yellow
ENSG00000135801	TAF5L	1:229593110-229626047	yellow
ENSG00000143641	GALNT2	1:230057989-230282124	turquoise
ENSG00000177614	PGBD5	1:230314481-230425729	black
ENSG00000135744	AGT	1:230702522-230714297	green
ENSG00000135773	CAPN9	1:230747383-230802003	grey
ENSG00000119280	C1orf198	1:230837118-230869589	turquoise
ENSG00000135775	COG2	1:230642488-230693982	bisque
ENSG00000182118	FAM89A	1:231018957-231040246	turquoise
ENSG00000119283	TRIM67	1:231162111-231221556	grey
ENSG00000143643	TTC13	1:230906242-230978875	red
ENSG00000173409	ARV1	1:230978980-231000595	greenyellow
ENSG00000143633	C1orf131	1:231223762-231241187	seashell
ENSG00000116906	GNPAT	1:231241206-231277973	bisque
ENSG00000116903	EXOC8	1:231332752-231337852	purple
ENSG00000010072	SPRTN	1:231337103-231355023	purple
ENSG00000135766	EGLN1	1:231363750-231425044	green
ENSG00000212916	MAP10	1:232804891-232808407	red
ENSG00000116991	SIPA1L2	1:232397964-232561558	grey
ENSG00000116918	TSNAX	1:231528652-231566524	greenyellow
ENSG00000162946	DISC1	1:231626814-232041272	turquoise
ENSG00000135750	KCNK1	1:233614003-233672512	yellow
ENSG00000183780	SLC35F3	1:233904932-234324516	blue
ENSG00000168275	COA6	1:234373455-234384049	magenta
ENSG00000135778	NTPCR	1:232950604-232983882	chocolate
ENSG00000135749	PCNXL2	1:232983434-233295713	grey
ENSG00000059588	TARBP1	1:234391312-234479103	red
ENSG00000168264	IRF2BP2	1:234604268-234609525	chocolate
ENSG00000173726	TOMM20	1:235109335-235128936	pink
ENSG00000116957	TBCE	1:235367359-235448968	pink
ENSG00000162885	B3GALNT2	1:235449922-235504481	grey
ENSG00000168243	GNG4	1:235547686-235650754	greenyellow
ENSG00000116962	NID1	1:235975829-236065162	yellow
ENSG00000143669	LYST	1:235661040-235883640	purple
ENSG00000188739	RBM34	1:235131182-235161457	pink
ENSG00000054267	ARID4B	1:235131633-235328219	purple
ENSG00000152904	GGPS1	1:235327349-235344532	magenta
ENSG00000186197	EDARADD	1:236348261-236484914	blue
ENSG00000077522	ACTN2	1:236686453-236764631	yellow
ENSG00000198626	RYR2	1:237042204-237833988	grey
ENSG00000133019	CHRM3	1:239386564-239915452	grey
ENSG00000116984	MTR	1:236795280-236903981	green
ENSG00000180875	GREM2	1:240489572-240612149	blue
ENSG00000155816	FMN2	1:240014347-240475189	blue
ENSG00000091483	FH	1:241497602-241519761	pink
ENSG00000182901	RGS7	1:240775513-241357230	greenyellow
ENSG00000197769	MAP1LC3C	1:241995489-241999073	grey
ENSG00000174371	EXO1	1:241847966-241895148	grey
ENSG00000180287	PLD5	1:242082985-242524696	grey
ENSG00000117009	KMO	1:241532133-241595642	coral
ENSG00000054277	OPN3	1:241590101-241677376	turquoise
ENSG00000203668	CHML	1:241628852-241635930	turquoise
ENSG00000179456	ZBTB18	1:244048938-244057476	peru
ENSG00000179397	C1orf101	1:244454376-244641177	green
ENSG00000077585	GPR137B	1:236142504-236221865	bisque
ENSG00000086619	ERO1LB	1:236215554-236281985	blue
ENSG00000173728	C1orf100	1:244352634-244389663	grey
ENSG00000035687	ADSS	1:244408493-244452134	magenta
ENSG00000121644	DESI2	1:244652934-244709033	pink
ENSG00000143702	CEP170	1:243124427-243255406	salmon
ENSG00000054282	SDCCAG8	1:243256033-243500092	greenyellow
ENSG00000117020	AKT3	1:243488232-243851079	red
ENSG00000116977	LGALS8	1:236517999-236552981	green
ENSG00000119285	HEATR1	1:236549004-236604504	green
ENSG00000203666	EFCAB2	1:244969704-245127164	grey
ENSG00000162849	KIF26B	1:245154984-245709431	grey
ENSG00000162851	TFB2M	1:246540559-246566324	pink
ENSG00000185420	SMYD3	1:245749341-246507312	magenta
ENSG00000162852	CNST	1:246566443-246668584	purple
ENSG00000143653	SCCPDH	1:246724046-246768137	magenta
ENSG00000197472	ZNF695	1:246945546-247008093	turquoise
ENSG00000135747	ZNF670	1:246945546-247078811	grey
ENSG00000277462	ZNF670	1:247036783-247078755	pink
ENSG00000188295	ZNF669	1:247099961-247104372	magenta
ENSG00000196418	ZNF124	1:247121974-247172016	grey
ENSG00000162711	NLRP3	1:247416155-247449108	grey
ENSG00000162722	TRIM58	1:247857198-247878205	grey
ENSG00000162714	ZNF496	1:247297411-247331846	brown
ENSG00000169224	GCSAML	1:247507057-247577690	grey
ENSG00000203667	COX20	1:244835321-244845057	magenta
ENSG00000153187	HNRNPU	1:244851165-244864542	salmon
ENSG00000153207	AHCTF1	1:246839097-246931978	salmon
ENSG00000196071	OR2L13	1:247937190-248100922	grey
ENSG00000175137	SH3BP5L	1:248810445-248826633	black
ENSG00000171161	ZNF672	1:248838209-248849517	brown
ENSG00000185220	PGBD2	1:248906195-248919946	green
ENSG00000261456	TUBB8	10:46891-50113	grey
ENSG00000171163	ZNF692	1:248850005-248859144	black
ENSG00000151240	DIP2C	10:274189-689743	blue
ENSG00000107929	LARP4B	10:806913-931705	grey
ENSG00000185736	ADARB2	10:1177317-1737476	blue
ENSG00000047056	WDR37	10:1049537-1132297	black
ENSG00000148377	IDI2	10:1018906-1025859	magenta
ENSG00000067064	IDI1	10:1039907-1049170	pink
ENSG00000107937	GTPBP4	10:988018-1019936	magenta
ENSG00000015171	ZMYND11	10:134464-254637	red
ENSG00000165568	AKR1E2	10:4786628-4848062	grey
ENSG00000067082	KLF6	10:3775995-3785281	green
ENSG00000198610	AKR1C4	10:5195461-5218949	grey
ENSG00000178473	UCN3	10:5365008-5374692	blue
ENSG00000151632	AKR1C2	10:4922563-5135226	turquoise
ENSG00000187134	AKR1C1	10:4963252-5107522	turquoise
ENSG00000196139	AKR1C3	10:5035353-5107686	turquoise
ENSG00000173848	NET1	10:5412550-5458463	green
ENSG00000196372	ASB13	10:5638866-5666595	brown
ENSG00000108021	FAM208B	10:5684837-5763740	red
ENSG00000067057	PFKP	10:3066332-3137712	coral
ENSG00000107959	PITRM1	10:3137727-3172841	seashell
ENSG00000134461	ANKRD16	10:5861616-5889906	yellow
ENSG00000134460	IL2RA	10:6010688-6062325	gold
ENSG00000065675	PRKCQ	10:6427142-6580301	grey
ENSG00000057608	GDI2	10:5765222-5842132	magenta
ENSG00000134453	RBM17	10:6088986-6117457	yellow
ENSG00000198879	SFMBT2	10:7158623-7411486	blue
ENSG00000151655	ITIH2	10:7703268-7749520	turquoise
ENSG00000123243	ITIH5	10:7559269-7666998	turquoise
ENSG00000151657	KIN	10:7750961-7787981	pink
ENSG00000134452	FBXO18	10:5890202-5937594	yellow
ENSG00000134470	IL15RA	10:5937568-5978187	turquoise
ENSG00000170525	PFKFB3	10:6144933-6235545	turquoise
ENSG00000107485	GATA3	10:8053603-8075198	grey
ENSG00000165632	TAF3	10:7818503-8016627	yellow
ENSG00000148426	PROSER2	10:11823338-11872277	turquoise
ENSG00000134463	ECHDC3	10:11742365-11764070	brown
ENSG00000148429	USP6NL	10:11453945-11611754	green
ENSG00000165629	ATP5C1	10:7788128-7807815	pink
ENSG00000048740	CELF2	10:11005295-11336675	blue
ENSG00000181192	DHTKD1	10:12068971-12123225	grey
ENSG00000151461	UPF2	10:11920021-12043170	magenta
ENSG00000183049	CAMK1D	10:12349481-12835545	turquoise
ENSG00000065328	MCM10	10:13161553-13211104	grey
ENSG00000107537	PHYH	10:13277795-13302412	chocolate
ENSG00000065665	SEC61A2	10:12129636-12169961	grey
ENSG00000151465	CDC123	10:12195964-12250589	pink
ENSG00000165609	NUDT5	10:12165324-12196144	bisque
ENSG00000165626	BEND7	10:13438483-13528974	bisque
ENSG00000086475	SEPHS1	10:13317423-13348298	yellow
ENSG00000151468	CCDC3	10:12896624-13099652	lightgreen
ENSG00000123240	OPTN	10:13099448-13138308	turquoise
ENSG00000185267	CDNF	10:14819249-14838575	greenyellow
ENSG00000187522	HSPA14	10:14838163-14871741	seashell
ENSG00000197889	MEIG1	10:14959438-14988050	grey
ENSG00000152463	OLAH	10:15032226-15073852	grey
ENSG00000176244	ACBD7	10:15077522-15088776	grey
ENSG00000152465	NMT2	10:15102583-15168693	yellow
ENSG00000152464	RPP38	10:15097179-15139818	magenta
ENSG00000077943	ITGA8	10:15513948-15720125	lightgreen
ENSG00000148468	FAM171A1	10:15211642-15371062	turquoise
ENSG00000148481	FAM188A	10:15778169-15860520	pink
ENSG00000165983	PTER	10:16436942-16513745	green
ENSG00000165985	C1QL3	10:16513742-16522005	grey
ENSG00000107611	CUBN	10:16823963-17129831	red
ENSG00000148484	RSU1	10:16590610-16817528	turquoise
ENSG00000107614	TRDMT1	10:17142253-17202054	grey
ENSG00000065809	FAM107B	10:14518556-14774897	turquoise
ENSG00000148488	ST8SIA6	10:17318382-17454330	blue
ENSG00000136738	STAM	10:17644124-17715914	magenta
ENSG00000148483	TMEM236	10:17752251-17800868	lightyellow
ENSG00000148482	SLC39A12	10:17951838-18043292	grey
ENSG00000165630	PRPF18	10:13586926-13630868	pink
ENSG00000151474	FRMD4A	10:13643705-14462142	turquoise
ENSG00000260314	MRC1	10:17809343-17911170	grey
ENSG00000152455	SUV39H2	10:14878819-14904315	magenta
ENSG00000152457	DCLRE1C	10:14897358-14954432	green
ENSG00000026025	VIM	10:17228258-17237593	turquoise
ENSG00000120594	PLXDC2	10:19816238-20289856	lightcyan
ENSG00000165997	ARL5B	10:18659404-18681639	grey
ENSG00000204740	MALRD1	10:19048770-19790401	grey
ENSG00000165995	CACNB2	10:18140676-18541869	lightyellow
ENSG00000241058	NSUN6	10:18545560-18651622	red
ENSG00000204682	CASC10	10:21492657-21497262	blue
ENSG00000180592	SKIDA1	10:21513477-21525682	red
ENSG00000136770	DNAJC1	10:21756536-22003769	yellow
ENSG00000078403	MLLT10	10:21534164-21743630	sienna
ENSG00000078114	NEBL	10:20779972-21174187	green
ENSG00000077327	SPAG6	10:22345444-22454224	grey
ENSG00000150867	PIP4K2A	10:22534848-22714555	turquoise
ENSG00000165309	ARMC3	10:22928023-23038523	blue
ENSG00000148450	MSRB2	10:23095505-23122013	yellow
ENSG00000168267	PTF1A	10:23192326-23194252	midnightblue
ENSG00000179133	C10orf67	10:23267194-23344845	grey
ENSG00000165312	OTUD1	10:23439457-23442390	green
ENSG00000120549	KIAA1217	10:23694745-24547848	turquoise
ENSG00000099256	PRTFDC1	10:24848606-24952604	blue
ENSG00000151023	ENKUR	10:24981978-25062279	coral
ENSG00000185875	THNSL1	10:25016657-25026664	red
ENSG00000148444	COMMD3	10:22315973-22320308	magenta
ENSG00000168283	BMI1	10:22321210-22331484	purple
ENSG00000151025	GPR158	10:25175061-25602226	blue
ENSG00000107863	ARHGAP21	10:24583608-24723668	turquoise
ENSG00000095777	MYO3A	10:25934266-26212527	red
ENSG00000077420	APBB1IP	10:26438202-26567803	grey
ENSG00000107890	ANKRD26	10:26991913-27100498	red
ENSG00000148459	PDSS1	10:26697658-26746798	yellow
ENSG00000136754	ABI1	10:26746592-26861087	green
ENSG00000182077	PTCHD3	10:27398186-27414368	grey
ENSG00000107897	ACBD5	10:27195213-27242130	purple
ENSG00000150051	MKX	10:27672874-27746060	grey
ENSG00000169126	ARMC4	10:27812163-27999048	green
ENSG00000136758	YME1L1	10:27110111-27155266	pink
ENSG00000120539	MASTL	10:27154823-27186924	salmon
ENSG00000136750	GAD2	10:26216306-26304558	blue
ENSG00000150054	MPP7	10:28050992-28334486	grey
ENSG00000099246	RAB18	10:27504173-27542237	pink
ENSG00000095739	BAMBI	10:28677341-28682939	turquoise
ENSG00000165757	KIAA1462	10:30012799-30115494	turquoise
ENSG00000107951	MTPAP	10:30309800-30374448	forestgreen
ENSG00000107968	MAP3K8	10:30433936-30461833	violet
ENSG00000183621	ZNF438	10:30820206-31031937	yellow
ENSG00000197321	SVIL	10:29457337-29736781	turquoise
ENSG00000148516	ZEB1	10:31318494-31529814	grey
ENSG00000165322	ARHGAP12	10:31805403-31928876	grey
ENSG00000095787	WAC	10:28532492-28623112	grey
ENSG00000120616	EPC1	10:32267750-32378798	seashell
ENSG00000216937	CCDC7	10:32446139-32574564	yellow
ENSG00000150076	CCDC7	10:32567722-32882874	green
ENSG00000170759	KIF5B	10:32009009-32056431	salmon
ENSG00000177283	FZD8	10:35638248-35642278	turquoise
ENSG00000148498	PARD3	10:34109559-34815325	green
ENSG00000108094	CUL2	10:35008550-35090642	magenta
ENSG00000095794	CREM	10:35126790-35212958	forestgreen
ENSG00000108100	CCNY	10:35247024-35572669	magenta
ENSG00000175395	ZNF25	10:37949571-37976633	greenyellow
ENSG00000198105	ZNF248	10:37776525-37858106	blue
ENSG00000189180	ZNF33A	10:38010649-38065088	grey60
ENSG00000099250	NRP1	10:33177491-33336262	green
ENSG00000075407	ZNF37A	10:38094335-38125544	red
ENSG00000150093	ITGB1	10:32900318-33005792	green
ENSG00000165731	RET	10:43077026-43130351	blue
ENSG00000165733	BMS1	10:42782800-42834937	grey
ENSG00000196693	ZNF33B	10:42574184-42638568	grey
ENSG00000169826	CSGALNACT2	10:43138485-43185308	pink
ENSG00000198915	RASGEF1A	10:43194534-43266919	blue
ENSG00000196793	ZNF239	10:43556343-43574618	grey
ENSG00000198298	ZNF485	10:43606406-43617903	lightcyan
ENSG00000107562	CXCL12	10:44370164-44386493	midnightblue
ENSG00000169740	ZNF32	10:43643858-43648856	yellow
ENSG00000169813	HNRNPF	10:43385616-43409166	turquoise
ENSG00000256574	OR13A1	10:45302653-45315608	blue
ENSG00000165512	ZNF22	10:45000474-45005326	pink
ENSG00000012779	ALOX5	10:45374175-45446119	blue
ENSG00000165507	C10orf10	10:44970980-44978810	blue
ENSG00000107551	RASSF4	10:44959406-44995891	grey
ENSG00000187783	TMEM72	10:44911199-44937002	black
ENSG00000172671	ZFAND4	10:45615500-45672780	greenyellow
ENSG00000165406	2008-03-01	10:45454584-45594906	blue
ENSG00000188234	AGAP4	10:45825593-45853875	grey60
ENSG00000265354	TIMM23	10:45972448-46003734	yellow
ENSG00000263639	MSMB	10:46033306-46046269	grey
ENSG00000204175	GPRIN2	10:46549043-46555530	turquoise
ENSG00000172661	FAM21C	10:45727199-45792964	grey
ENSG00000204176	SYT15	10:46578216-46594173	grey
ENSG00000264230	ANXA8L1	10:46375626-46537864	turquoise
ENSG00000204174	NPY4R	10:46461098-46465881	green
ENSG00000266524	GDF10	10:47300385-47313547	midnightblue
ENSG00000265190	ANXA8	10:47460161-47484158	turquoise
ENSG00000265763	ZNF488	10:47365495-47384273	grey
ENSG00000277758	SYT15	10:47750863-47763592	grey
ENSG00000170324	FRMPD2	10:48156557-48274870	grey
ENSG00000266412	NCOA4	10:46005087-46030714	peru
ENSG00000128805	ARHGAP22	10:48446033-48656265	turquoise
ENSG00000204161	C10orf128	10:49154724-49188585	grey
ENSG00000177354	C10orf71	10:49299192-49327487	midnightblue
ENSG00000128815	WDFY4	10:48684875-48982956	grey
ENSG00000165383	LRRC18	10:48909482-48935190	lightcyan
ENSG00000165633	VSTM4	10:49014244-49115509	lightcyan
ENSG00000070748	CHAT	10:49609094-49665104	grey
ENSG00000187714	SLC18A3	10:49610300-49612720	grey
ENSG00000225830	ERCC6	10:49455367-49539538	grey
ENSG00000243251	PGBD3	10:49515104-49524227	grey
ENSG00000197444	OGDHL	10:49734642-49762379	blue
ENSG00000107643	MAPK8	10:48306638-48439360	green
ENSG00000204149	AGAP6	10:49982189-50010499	blue
ENSG00000227345	PARG	10:49818278-49970203	grey60
ENSG00000204152	TIMM23B	10:49942032-49974850	grey
ENSG00000188611	ASAH2	10:50182777-50248610	grey
ENSG00000198964	SGMS1	10:50305585-50625163	grey
ENSG00000099290	FAM21A	10:50067887-50133509	grey
ENSG00000107984	DKK1	10:52314295-52318042	green
ENSG00000122952	ZWINT	10:56357227-56361275	grey
ENSG00000185532	PRKG1	10:50991357-52298350	green
ENSG00000177613	CSTF2T	10:51695486-51699591	black
ENSG00000151151	IPMK	10:58191516-58267934	grey
ENSG00000150275	PCDH15	10:53802770-55627942	grey
ENSG00000122873	CISD1	10:58269057-58289586	khaki
ENSG00000072401	UBE2D1	10:58334974-58370753	pink
ENSG00000108064	TFAM	10:58385021-58399221	pink
ENSG00000122870	BICC1	10:58513139-58831437	turquoise
ENSG00000204147	ASAH2B	10:50739317-50816495	seashell
ENSG00000148584	A1CF	10:50799408-50885675	lightyellow
ENSG00000165449	SLC16A9	10:59650760-59736002	grey
ENSG00000170312	CDK1	10:60778330-60794852	navy
ENSG00000108091	CCDC6	10:59788762-59906656	green
ENSG00000183346	C10orf107	10:61662960-61766766	grey
ENSG00000196932	TMEM26	10:61406642-61453450	lightcyan
ENSG00000072422	RHOBTB1	10:60869437-61001440	forestgreen
ENSG00000182010	RTKN2	10:62183034-62268707	grey
ENSG00000151150	ANK3	10:60026297-60733490	green
ENSG00000181915	ADO	10:62804856-62808483	pink
ENSG00000122877	EGR2	10:62811995-62919900	lightcyan
ENSG00000150347	ARID5B	10:61901299-62096944	purple
ENSG00000138311	ZNF365	10:62374191-62672011	greenyellow
ENSG00000148572	NRBF2	10:63133246-63155031	pink
ENSG00000165443	PHYHIPL	10:59176589-59247774	greenyellow
ENSG00000148541	FAM13C	10:59246128-59363181	green
ENSG00000165476	REEP3	10:63521362-63625123	red
ENSG00000183230	CTNNA3	10:65912517-67696169	green
ENSG00000198739	LRRTM3	10:66926005-67099830	blue
ENSG00000171988	JMJD1C	10:63167220-63465881	violet
ENSG00000096717	SIRT1	10:67884668-67918390	pink
ENSG00000108176	DNAJC12	10:67796664-67838166	greenyellow
ENSG00000179774	ATOH7	10:68230623-68232103	grey
ENSG00000138347	MYPN	10:68106116-68212017	midnightblue
ENSG00000148634	HERC4	10:67921898-68075348	green
ENSG00000138346	DNA2	10:68414063-68472121	red
ENSG00000138336	TET1	10:68560655-68694482	yellow
ENSG00000122912	SLC25A16	10:68477998-68527474	purple
ENSG00000165730	STOX1	10:68827540-68895432	yellow
ENSG00000122862	SRGN	10:69088105-69104811	grey
ENSG00000156510	HKDC1	10:69220302-69267559	turquoise
ENSG00000156502	SUPV3L1	10:69180231-69209099	pink
ENSG00000075073	TACR2	10:69403902-69416867	grey
ENSG00000060339	CCAR1	10:68721011-68792377	salmon
ENSG00000099282	TSPAN15	10:69451472-69507669	turquoise
ENSG00000171224	C10orf35	10:69630250-69633599	brown
ENSG00000156515	HK1	10:69269983-69401882	turquoise
ENSG00000197467	COL13A1	10:69801930-69964275	yellow
ENSG00000165732	DDX21	10:68956127-68985073	pink
ENSG00000122958	VPS26A	10:69123511-69172861	pink
ENSG00000156521	TYSND1	10:70137980-70146676	brown
ENSG00000099284	H2AFY2	10:70052795-70112280	yellow
ENSG00000042286	AIFM2	10:70098222-70132934	brown
ENSG00000107625	DDX50	10:68901277-68946847	pink
ENSG00000108187	PBLD	10:68282659-68333049	midnightblue
ENSG00000096746	HNRNPH3	10:68331173-68343191	bisque
ENSG00000204130	RUFY2	10:68341106-68407294	purple
ENSG00000079332	SAR1A	10:70147288-70170523	pink
ENSG00000148734	NPFFR1	10:70247328-70283676	grey
ENSG00000172731	LRRC20	10:70298969-70382650	brown
ENSG00000156574	NODAL	10:70432314-70447951	grey
ENSG00000180644	PRF1	10:70597347-70602775	grey
ENSG00000107719	PALD1	10:70478820-70568449	turquoise
ENSG00000138316	ADAMTS14	10:70672802-70762441	yellow
ENSG00000180817	PPA1	10:70202829-70233911	pink
ENSG00000148730	EIF4EBP2	10:70404378-70428618	green
ENSG00000166224	SGPL1	10:70815960-70881173	turquoise
ENSG00000166228	PCBD1	10:70882279-70888784	brown
[truncated: 14,766 more rows]

## Sheet: HILNC_module
Table S2.3 Assignment of lncRNAs to network modules resulting from weighted gene co-expression analysis
chr	start	end	HI-LNC name	Assigned network module	LncRNA transcript type	Ensembl transcript name	Ensembl gene name
chr1	1342694	1345800	HI-LNC201	red	Moran et al, Nat Gen 2012	NA	NA
chr1	1547276	1550794	HI-LNC203	blue	Moran et al, Nat Gen 2012	NA	NA
chr1	2130961	2135999	HI-LNC2003	green	Novel lncRNA gene	NA	NA
chr1	2401136	2401963	HI-LNC2004	blue	Novel lncRNA gene	NA	NA
chr1	2480725	2484637	HI-LNC2005	turquoise	Novel lncRNA gene	NA	NA
chr1	3652133	3663937	HI-LNC2006	black	Novel isoform of Ensembl Gene	NA	ENSG00000227372
chr1	6844039	6844594	HI-LNC204	grey60	Moran et al, Nat Gen 2012	NA	NA
chr1	8262750	8264830	HI-LNC2008	blue	Novel lncRNA gene	NA	NA
chr1	8938638	8947435	HI-LNC2010	grey60	Novel isoform of Ensembl Gene	NA	ENSG00000230679
chr1	9241699	9258746	HI-LNC2011	sienna	Novel lncRNA gene	NA	NA
chr1	9485009	9489106	HI-LNC2013	peru	Novel lncRNA gene	NA	NA
chr1	9488253	9505122	HI-LNC2014	grey60	Novel lncRNA gene	NA	NA
chr1	11120262	11122696	HI-LNC206	blue	Moran et al, Nat Gen 2012	NA	NA
chr1	15928197	15930030	HI-LNC207	blue	Moran et al, Nat Gen 2012	NA	NA
chr1	15930234	15932031	HI-LNC208	brown	Moran et al, Nat Gen 2012	NA	NA
chr1	16081545	16085231	HI-LNC2020	turquoise	Novel lncRNA gene	NA	NA
chr1	16542397	16544312	HI-LNC209	brown	Moran et al, Nat Gen 2012	NA	NA
chr1	16822680	16825749	HI-LNC210	lightyellow	Moran et al, Nat Gen 2012	NA	NA
chr1	17766406	17776989	HI-LNC2024	tan	Novel lncRNA gene	NA	NA
chr1	19614562	19628269	HI-LNC2025	red	Novel lncRNA gene	NA	NA
chr1	19810745	19853551	HI-LNC2026	blue	Novel lncRNA gene	NA	NA
chr1	20510795	20513075	HI-LNC2027	blue	Novel lncRNA gene	NA	NA
chr1	20808925	20811388	HI-LNC2029	greenyellow	Novel lncRNA gene	NA	NA
chr1	21023458	21035885	HI-LNC2030	grey60	Novel lncRNA gene	NA	NA
chr1	22351706	22357715	HI-LNC2031	chocolate	Novel isoform of Ensembl Gene	NA	ENSG00000218510
chr1	22470159	22475268	HI-LNC211	blue	Moran et al, Nat Gen 2012	NA	NA
chr1	24097619	24104875	HI-LNC212	red	Moran et al, Nat Gen 2012	NA	NA
chr1	24116551	24120037	HI-LNC2032	black	Novel lncRNA gene	NA	NA
chr1	24822583	24829386	HI-LNC213	greenyellow	Moran et al, Nat Gen 2012	NA	NA
chr1	24847362	24882536	HI-LNC2035	red	Novel lncRNA gene	NA	NA
chr1	25559014	25560358	HI-LNC214	red	Moran et al, Nat Gen 2012	NA	NA
chr1	25840537	25870985	HI-LNC2036	blue	Novel lncRNA gene	NA	NA
chr1	26144714	26146345	HI-LNC215	turquoise	Moran et al, Nat Gen 2012	NA	NA
chr1	26797796	26798901	HI-LNC217	black	Moran et al, Nat Gen 2012	NA	NA
chr1	27018684	27020570	HI-LNC218	blue	Moran et al, Nat Gen 2012	NA	NA
chr1	27287030	27289818	HI-LNC219	red	Moran et al, Nat Gen 2012	NA	NA
chr1	27852401	27856868	HI-LNC2040	blue	Novel lncRNA gene	NA	NA
chr1	28572186	28573511	HI-LNC220	red	Moran et al, Nat Gen 2012	NA	NA
chr1	31191556	31206563	HI-LNC2042	gold	Novel isoform of Ensembl Gene	NA	ENSG00000186056
chr1	32109754	32117255	HI-LNC2045	black	Novel lncRNA gene	NA	NA
chr1	32135485	32137919	HI-LNC2046	lightcyan	Novel lncRNA gene	NA	NA
chr1	32514683	32539092	HI-LNC2047	tan	Novel lncRNA gene	NA	NA
chr1	32813518	32817727	HI-LNC2048	grey	Novel lncRNA gene	NA	NA
chr1	32817483	32826870	HI-LNC222	blue	Moran et al, Nat Gen 2012	NA	NA
chr1	33589899	33592748	HI-LNC223	tan	Moran et al, Nat Gen 2012	NA	NA
chr1	33592953	33593583	HI-LNC224	blue	Moran et al, Nat Gen 2012	NA	NA
chr1	33593692	33597134	HI-LNC225	tan	Moran et al, Nat Gen 2012	NA	NA
chr1	35497386	35503880	HI-LNC2049	grey	Novel lncRNA gene	NA	NA
chr1	36488888	36548751	HI-LNC2050	tan	Novel lncRNA gene	NA	NA
chr1	37920343	37940107	HI-LNC226	turquoise	Moran et al, Nat Gen 2012	NA	NA
chr1	39325555	39390095	HI-LNC2051	black	Novel lncRNA gene	NA	NA
chr1	39716443	39735817	HI-LNC2052	tan	Novel lncRNA gene	NA	NA
chr1	39954574	39956915	HI-LNC2053	wheat	Novel lncRNA gene	NA	NA
chr1	40137889	40149138	HI-LNC2054	grey	Novel lncRNA gene	NA	NA
chr1	40722101	40723699	HI-LNC228	greenyellow	Moran et al, Nat Gen 2012	NA	NA
chr1	40943085	40974381	HI-LNC2055	red	Novel lncRNA gene	NA	NA
chr1	41153893	41157241	HI-LNC229	red	Moran et al, Nat Gen 2012	NA	NA
chr1	41838970	41847196	HI-LNC2057	wheat	Novel lncRNA gene	NA	NA
chr1	42801549	42802393	HI-LNC230	red	Moran et al, Nat Gen 2012	NA	NA
chr1	42802550	42803819	HI-LNC231	blue	Moran et al, Nat Gen 2012	NA	NA
chr1	43291682	43312030	HI-LNC2058	red	Novel lncRNA gene	NA	NA
chr1	43424231	43450256	HI-LNC2059	coral	Novel isoform of Ensembl Gene	NA	ENSG00000227533
chr1	43821211	43824376	HI-LNC233	red	Moran et al, Nat Gen 2012	NA	NA
chr1	44409952	44412244	HI-LNC234	khaki	Moran et al, Nat Gen 2012	NA	NA
chr1	45222532	45241703	HI-LNC2061	grey	Novel lncRNA gene	NA	NA
chr1	45452380	45458061	HI-LNC2062	grey	Novel lncRNA gene	NA	NA
chr1	45671623	45683936	HI-LNC2063	blue	Novel lncRNA gene	NA	NA
chr1	45765378	45770138	HI-LNC2064	tan	Novel lncRNA gene	NA	NA
chr1	46044313	46050368	HI-LNC2065	blue	Novel lncRNA gene	NA	NA
chr1	47070417	47071240	HI-LNC236	pink	Moran et al, Nat Gen 2012	NA	NA
chr1	47891738	47903336	HI-LNC2070	turquoise	Novel isoform of Ensembl Gene	NA	ENSG00000237424
chr1	51795270	51823038	HI-LNC2072	greenyellow	Novel lncRNA gene	NA	NA
chr1	51985154	51986744	HI-LNC237	red	Moran et al, Nat Gen 2012	NA	NA
chr1	52521048	52521796	HI-LNC238	coral	Moran et al, Nat Gen 2012	NA	NA
chr1	52830881	52837613	HI-LNC2074	blue	Novel lncRNA gene	NA	NA
chr1	53704283	53705021	HI-LNC240	khaki	Moran et al, Nat Gen 2012	NA	NA
chr1	59304205	59369814	HI-LNC2078	greenyellow	Novel lncRNA gene	NA	NA
chr1	59754791	59762414	HI-LNC2079	greenyellow	Novel lncRNA gene	NA	NA
chr1	62891767	62903347	HI-LNC2081	blue	Novel lncRNA gene	NA	NA
chr1	64055522	64058946	HI-LNC242	red	Moran et al, Nat Gen 2012	NA	NA
chr1	68297970	68668670	HI-LNC2085	tan	Novel isoform of Ensembl Gene	NA	ENSG00000232284
chr1	71547015	71967946	HI-LNC2087	tan	Novel isoform of Ensembl Gene	NA	ENSG00000229956
chr1	77686285	77690011	HI-LNC243	tan	Moran et al, Nat Gen 2012	NA	NA
chr1	78444778	78456066	HI-LNC244	tan	Moran et al, Nat Gen 2012	NA	NA
chr1	84542107	84543665	HI-LNC2089	red	Novel lncRNA gene	NA	NA
chr1	84740626	84764173	HI-LNC2090	tan	Novel lncRNA gene	NA	NA
chr1	85046213	85086462	HI-LNC2091	blue	Novel lncRNA gene	NA	NA
chr1	85514200	85522182	HI-LNC2092	blue	Novel lncRNA gene	NA	NA
chr1	86966187	86969590	HI-LNC2093	blue	Novel lncRNA gene	NA	NA
chr1	86968342	86976650	HI-LNC2094	tan	Novel lncRNA gene	NA	NA
chr1	87036190	87170727	HI-LNC2095	tan	Novel lncRNA gene	NA	NA
chr1	89945905	89991024	HI-LNC2097	tan	Novel lncRNA gene	NA	NA
chr1	90094730	90097764	HI-LNC247	tan	Moran et al, Nat Gen 2012	NA	NA
chr1	91296139	91317179	HI-LNC248	chocolate	Moran et al, Nat Gen 2012	NA	NA
chr1	91317325	91320809	HI-LNC2099	turquoise	Novel lncRNA gene	NA	NA
chr1	92351385	92400538	HI-LNC2100	blue	Novel lncRNA gene	NA	NA
chr1	92804902	92907518	HI-LNC2101	grey	Novel lncRNA gene	NA	NA
chr1	93792579	93811477	HI-LNC249	red	Moran et al, Nat Gen 2012	NA	NA
chr1	93912321	93913491	HI-LNC2102	grey	Novel lncRNA gene	NA	NA
chr1	94312707	94317158	HI-LNC250	red	Moran et al, Nat Gen 2012	NA	NA
chr1	95392927	95397328	HI-LNC252	turquoise	Moran et al, Nat Gen 2012	NA	NA
chr1	100433813	100435473	HI-LNC253	blue	Moran et al, Nat Gen 2012	NA	NA
chr1	101491427	101492323	HI-LNC255	grey	Moran et al, Nat Gen 2012	NA	NA
chr1	108742975	108745237	HI-LNC256	greenyellow	Moran et al, Nat Gen 2012	NA	NA
chr1	109968556	109976847	HI-LNC2110	yellow	Novel lncRNA gene	NA	NA
chr1	110088456	110091185	HI-LNC258	blue	Moran et al, Nat Gen 2012	NA	NA
chr1	110751117	110754923	HI-LNC2112	lightyellow	Novel lncRNA gene	NA	NA
chr1	113614706	113615830	HI-LNC260	grey	Moran et al, Nat Gen 2012	NA	NA
chr1	115124441	115132513	HI-LNC2117	black	Novel lncRNA gene	NA	NA
chr1	115630778	115661925	HI-LNC2118	turquoise	Novel lncRNA gene	NA	NA
chr1	117555741	117603444	HI-LNC2122	tan	Novel lncRNA gene	NA	NA
chr1	117907434	117910070	HI-LNC261	tan	Moran et al, Nat Gen 2012	NA	NA
chr1	119683296	119704421	HI-LNC262	tan	Moran et al, Nat Gen 2012	NA	NA
chr1	121260294	121261345	HI-LNC263	blue	Moran et al, Nat Gen 2012	NA	NA
chr1	121484329	121485434	HI-LNC264	yellow	Moran et al, Nat Gen 2012	NA	NA
chr1	144926101	144930565	HI-LNC2127	grey60	Novel lncRNA gene	NA	NA
chr1	149224532	149225402	HI-LNC265	greenyellow	Moran et al, Nat Gen 2012	NA	NA
chr1	149866643	149871620	HI-LNC2131	black	Novel lncRNA gene	NA	NA
chr1	150035351	150039341	HI-LNC266	red	Moran et al, Nat Gen 2012	NA	NA
chr1	150602099	150609632	HI-LNC268	red	Moran et al, Nat Gen 2012	NA	NA
chr1	150850661	150898701	HI-LNC2133	blue	Novel lncRNA gene	NA	NA
chr1	151040974	151043079	HI-LNC269	tan	Moran et al, Nat Gen 2012	NA	NA
chr1	152025262	152053221	HI-LNC2136	tan	Novel lncRNA gene	NA	NA
chr1	153895720	153907339	HI-LNC2138	blue	Novel lncRNA gene	NA	NA
chr1	153950452	153952165	HI-LNC270	red	Moran et al, Nat Gen 2012	NA	NA
chr1	154355860	154378467	HI-LNC2139	turquoise	Novel lncRNA gene	NA	NA
chr1	154531244	154537003	HI-LNC2140	red	Novel lncRNA gene	NA	NA
chr1	154533774	154540399	HI-LNC2141	blue	Novel lncRNA gene	NA	NA
chr1	154840646	154845096	HI-LNC2142	green	Novel lncRNA gene	NA	NA
chr1	154969742	154973116	HI-LNC272	sienna	Moran et al, Nat Gen 2012	NA	NA
chr1	156426525	156434033	HI-LNC2145	blue	Novel lncRNA gene	NA	NA
chr1	159824740	159837384	HI-LNC2147	blue	Novel lncRNA gene	NA	NA
chr1	159894501	159908652	HI-LNC2148	cyan	Novel lncRNA gene	NA	NA
chr1	160231173	160251718	HI-LNC2149	tan	Novel lncRNA gene	NA	NA
chr1	161015914	161016731	HI-LNC274	grey	Moran et al, Nat Gen 2012	NA	NA
chr1	161102479	161106264	HI-LNC275	wheat	Moran et al, Nat Gen 2012	NA	NA
chr1	161110727	161123687	HI-LNC2151	grey	Novel lncRNA gene	NA	NA
chr1	161718365	161719580	HI-LNC276	blue	Moran et al, Nat Gen 2012	NA	NA
chr1	163284942	163291722	HI-LNC277	brown	Moran et al, Nat Gen 2012	NA	NA
chr1	169455352	169458414	HI-LNC278	red	Moran et al, Nat Gen 2012	NA	NA
chr1	173814429	173839271	HI-LNC2155	midnightblue	Novel isoform of Ensembl Gene	NA	ENSG00000234741
chr1	174964446	174968075	HI-LNC280	tan	Moran et al, Nat Gen 2012	NA	NA
chr1	176176474	176242612	HI-LNC2159	grey	Novel lncRNA gene	NA	NA
chr1	178507759	178511240	HI-LNC282	grey	Moran et al, Nat Gen 2012	NA	NA
chr1	179559303	179560971	HI-LNC2161	grey	Novel lncRNA gene	NA	NA
chr1	179910986	179924365	HI-LNC2162	wheat	Novel lncRNA gene	NA	NA
chr1	182802704	182808389	HI-LNC2166	greenyellow	Novel lncRNA gene	NA	NA
chr1	183430010	183441482	HI-LNC2167	black	Novel isoform of Ensembl Gene	NA	ENSG00000232860
chr1	197170770	197172215	HI-LNC284	green	Moran et al, Nat Gen 2012	NA	NA
chr1	201368731	201372894	HI-LNC286	turquoise	Moran et al, Nat Gen 2012	NA	NA
chr1	201438066	201444658	HI-LNC2170	tan	Novel lncRNA gene	NA	NA
chr1	202780074	202781772	HI-LNC287	brown	Moran et al, Nat Gen 2012	NA	NA
chr1	203242081	203247761	HI-LNC2173	grey	Novel lncRNA gene	NA	NA
chr1	205782524	205786241	HI-LNC288	blue	Moran et al, Nat Gen 2012	NA	NA
chr1	206213476	206224625	HI-LNC2178	lightyellow	Novel lncRNA gene	NA	NA
chr1	206672934	206680781	HI-LNC2179	sienna	Novel lncRNA gene	NA	NA
chr1	206807553	206808781	HI-LNC2180	yellow	Novel lncRNA gene	NA	NA
chr1	206855540	206858162	HI-LNC2181	grey	Novel lncRNA gene	NA	NA
chr1	208417845	208418652	HI-LNC2183	greenyellow	Novel lncRNA gene	NA	NA
chr1	210107872	210111294	HI-LNC289	turquoise	Moran et al, Nat Gen 2012	NA	NA
chr1	210404803	210407466	HI-LNC2185	blue	Novel isoform of Ensembl Gene	NA	ENSG00000203706
chr1	210465690	210467192	HI-LNC290	greenyellow	Moran et al, Nat Gen 2012	NA	NA
chr1	211306187	211309774	HI-LNC2187	blue	Novel lncRNA gene	NA	NA
chr1	211907853	211923974	HI-LNC2188	salmon	Novel lncRNA gene	NA	NA
chr1	212711194	212732372	HI-LNC2189	chocolate	Novel lncRNA gene	NA	NA
chr1	213025250	213031511	HI-LNC2190	chocolate	Novel isoform of Ensembl Gene	NA	ENSG00000198468
chr1	214157141	214161013	HI-LNC291	tan	Moran et al, Nat Gen 2012	NA	NA
chr1	214438327	214454336	HI-LNC2191	tan	Novel lncRNA gene	NA	NA
chr1	215740145	215740734	HI-LNC292	magenta	Moran et al, Nat Gen 2012	NA	NA
chr1	220919147	220921889	HI-LNC2192	cyan	Novel lncRNA gene	NA	NA
chr1	222763070	222777258	HI-LNC2195	tan	Novel lncRNA gene	NA	NA
chr1	224033845	224034645	HI-LNC294	brown	Moran et al, Nat Gen 2012	NA	NA
chr1	224622002	224623950	HI-LNC295	blue	Moran et al, Nat Gen 2012	NA	NA
chr1	225841103	225842538	HI-LNC2197	red	Novel lncRNA gene	NA	NA
chr1	226245768	226249546	HI-LNC296	tan	Moran et al, Nat Gen 2012	NA	NA
chr1	226287561	226288962	HI-LNC2198	blue	Novel lncRNA gene	NA	NA
chr1	227727832	227730240	HI-LNC297	navy	Moran et al, Nat Gen 2012	NA	NA
chr1	227973985	227978199	HI-LNC2201	blue	Novel lncRNA gene	NA	NA
chr1	228135786	228140110	HI-LNC2202	black	Novel lncRNA gene	NA	NA
chr1	228291025	228292647	HI-LNC299	khaki	Moran et al, Nat Gen 2012	NA	NA
chr1	228297185	228303875	HI-LNC300	tan	Moran et al, Nat Gen 2012	NA	NA
chr1	229397308	229406878	HI-LNC301	red	Moran et al, Nat Gen 2012	NA	NA
chr1	230562352	230580834	HI-LNC2203	tan	Novel lncRNA gene	NA	NA
chr1	231004057	231006095	HI-LNC2204	tan	Novel lncRNA gene	NA	NA
chr1	231657047	231664398	HI-LNC302	turquoise	Moran et al, Nat Gen 2012	NA	NA
chr1	232766093	232769295	HI-LNC2207	seashell	Novel lncRNA gene	NA	NA
chr1	232938411	232940637	HI-LNC303	red	Moran et al, Nat Gen 2012	NA	NA
chr1	233084033	233087249	HI-LNC2208	khaki	Novel lncRNA gene	NA	NA
chr1	233456918	233463339	HI-LNC2209	red	Novel lncRNA gene	NA	NA
chr1	235324652	235326719	HI-LNC2214	grey	Novel lncRNA gene	NA	NA
chr1	235813488	235816858	HI-LNC2216	blue	Novel lncRNA gene	NA	NA
chr1	241520367	241527167	HI-LNC2217	blue	Novel lncRNA gene	NA	NA
chr1	241587413	241588920	HI-LNC307	tan	Moran et al, Nat Gen 2012	NA	NA
chr1	244760790	244816083	HI-LNC2220	grey	Novel lncRNA gene	NA	NA
chr1	247495186	247498708	HI-LNC308	lightyellow	Moran et al, Nat Gen 2012	NA	NA
chr2	740096	754355	HI-LNC2226	tan	Novel lncRNA gene	NA	NA
chr2	945252	946456	HI-LNC309	blue	Moran et al, Nat Gen 2012	NA	NA
chr2	3523351	3528138	HI-LNC310	tan	Moran et al, Nat Gen 2012	NA	NA
chr2	3606000	3609328	HI-LNC311	chocolate	Moran et al, Nat Gen 2012	NA	NA
chr2	8806768	8821794	HI-LNC2233	seashell	Novel lncRNA gene	NA	NA
chr2	9613228	9614664	HI-LNC312	lightyellow	Moran et al, Nat Gen 2012	NA	NA
chr2	10167340	10170640	HI-LNC2234	grey	Novel lncRNA gene	NA	NA
chr2	10588776	10595592	HI-LNC2235	seashell	Novel lncRNA gene	NA	NA
chr2	12836823	12856698	HI-LNC2236	chocolate	Novel lncRNA gene	NA	NA
chr2	14772726	14774467	HI-LNC2237	lightyellow	Novel lncRNA gene	NA	NA
chr2	19163785	19547764	HI-LNC2241	brown	Novel lncRNA gene	NA	NA
chr2	20068614	20084808	HI-LNC2242	black	Novel isoform of Ensembl Gene	NA	ENSG00000228784
chr2	24583261	24588583	HI-LNC2243	magenta	Novel lncRNA gene	NA	NA
chr2	25563430	25575593	HI-LNC2245	tan	Novel lncRNA gene	NA	NA
chr2	25590234	25599744	HI-LNC2246	blue	Novel lncRNA gene	NA	NA
chr2	26255091	26256650	HI-LNC2247	grey	Novel lncRNA gene	NA	NA
chr2	26901010	26909559	HI-LNC2248	coral	Novel lncRNA gene	NA	NA
chr2	27252114	27255251	HI-LNC318	blue	Moran et al, Nat Gen 2012	NA	NA
chr2	27579895	27582396	HI-LNC319	black	Moran et al, Nat Gen 2012	NA	NA
chr2	27938846	27992356	HI-LNC2250	turquoise	Novel lncRNA gene	NA	NA
chr2	28945257	28974445	HI-LNC2251	tan	Novel lncRNA gene	NA	NA
chr2	32330848	32390838	HI-LNC2253	tan	Novel lncRNA gene	NA	NA
chr2	33824578	33830948	HI-LNC2255	grey	Novel lncRNA gene	NA	NA
chr2	36581477	36582763	HI-LNC324	lightgreen	Moran et al, Nat Gen 2012	NA	NA
chr2	37552081	37555048	HI-LNC2258	midnightblue	Novel lncRNA gene	NA	NA
chr2	37826299	37870742	HI-LNC325	brown	Moran et al, Nat Gen 2012	NA	NA
chr2	37899327	37900292	HI-LNC326	blue	Moran et al, Nat Gen 2012	NA	NA
chr2	39664294	39681065	HI-LNC327	tan	Moran et al, Nat Gen 2012	NA	NA
chr2	43024059	43038832	HI-LNC2261	blue	Novel lncRNA gene	NA	NA
chr2	43037341	43038974	HI-LNC329	blue	Moran et al, Nat Gen 2012	NA	NA
chr2	44393479	44395740	HI-LNC2262	grey	Novel lncRNA gene	NA	NA
chr2	45158262	45166345	HI-LNC330	blue	Moran et al, Nat Gen 2012	NA	NA
chr2	45167292	45168642	HI-LNC65	blue	Moran et al, Nat Gen 2012	NA	NA
chr2	45178563	45200492	HI-LNC2263	blue	Novel lncRNA gene	NA	NA
chr2	45222358	45228727	HI-LNC2264	seashell	Novel lncRNA gene	NA	NA
chr2	45397252	45440270	HI-LNC2267	blue	Novel lncRNA gene	NA	NA
chr2	45875613	45877959	HI-LNC331	lightyellow	Moran et al, Nat Gen 2012	NA	NA
chr2	47549982	47572296	HI-LNC332	wheat	Moran et al, Nat Gen 2012	NA	NA
chr2	48133962	48135186	HI-LNC333	khaki	Moran et al, Nat Gen 2012	NA	NA
chr2	48667223	48667870	HI-LNC334	blue	Moran et al, Nat Gen 2012	NA	NA
chr2	54743312	54785056	HI-LNC2269	tan	Novel lncRNA gene	NA	NA
chr2	55844007	55852854	HI-LNC2270	red	Novel lncRNA gene	NA	NA
chr2	57527798	58113409	HI-LNC2271	tan	Novel lncRNA gene	NA	NA
chr2	61369447	61372242	HI-LNC337	khaki	Moran et al, Nat Gen 2012	NA	NA
chr2	61698106	61700178	HI-LNC338	blue	Moran et al, Nat Gen 2012	NA	NA
chr2	61869866	61991537	HI-LNC2272	grey	Novel lncRNA gene	NA	NA
chr2	63903040	64068866	HI-LNC2274	cyan	Novel lncRNA gene	NA	NA
chr2	64455556	64484718	HI-LNC2276	tan	Novel lncRNA gene	NA	NA
chr2	64601632	64681079	HI-LNC2277	tan	Novel lncRNA gene	NA	NA
chr2	65212717	65214772	HI-LNC340	blue	Moran et al, Nat Gen 2012	NA	NA
chr2	65453027	65454713	HI-LNC341	lightyellow	Moran et al, Nat Gen 2012	NA	NA
chr2	68478855	68506803	HI-LNC2279	black	Novel lncRNA gene	NA	NA
chr2	69871210	69948007	HI-LNC342	red	Moran et al, Nat Gen 2012	NA	NA
chr2	70350049	70351849	HI-LNC343	blue	Moran et al, Nat Gen 2012	NA	NA
chr2	70370126	70376671	HI-LNC2282	grey	Novel lncRNA gene	NA	NA
chr2	71194712	71203956	HI-LNC2284	red	Novel lncRNA gene	NA	NA
chr2	73340130	73356011	HI-LNC2286	tan	Novel lncRNA gene	NA	NA
chr2	74375107	74408076	HI-LNC2287	salmon	Novel isoform of Ensembl Gene	NA	ENSG00000225439
chr2	74700219	74705334	HI-LNC2289	black	Novel lncRNA gene	NA	NA
chr2	74725540	74736640	HI-LNC2290	brown	Novel isoform of Ensembl Gene	NA	ENSG00000257702
chr2	75938323	75941186	HI-LNC347	blue	Moran et al, Nat Gen 2012	NA	NA
chr2	85193066	85197978	HI-LNC348	tan	Moran et al, Nat Gen 2012	NA	NA
chr2	85763510	85766100	HI-LNC349	greenyellow	Moran et al, Nat Gen 2012	NA	NA
chr2	85809003	85810884	HI-LNC2295	turquoise	Novel lncRNA gene	NA	NA
chr2	85822132	85822665	HI-LNC350	plum	Moran et al, Nat Gen 2012	NA	NA
chr2	86116159	86118475	HI-LNC351	lightyellow	Moran et al, Nat Gen 2012	NA	NA
chr2	86422895	86423798	HI-LNC352	blue	Moran et al, Nat Gen 2012	NA	NA
chr2	87034965	87039706	HI-LNC2296	blue	Novel lncRNA gene	NA	NA
chr2	88316322	88320946	HI-LNC2298	salmon	Novel lncRNA gene	NA	NA
chr2	88927326	88931336	HI-LNC353	blue	Moran et al, Nat Gen 2012	NA	NA
chr2	88965014	88991037	HI-LNC2299	red	Novel lncRNA gene	NA	NA
chr2	96190840	96198235	HI-LNC357	sienna	Moran et al, Nat Gen 2012	NA	NA
chr2	97480683	97481990	HI-LNC358	blue	Moran et al, Nat Gen 2012	NA	NA
chr2	98280747	98282910	HI-LNC359	red	Moran et al, Nat Gen 2012	NA	NA
chr2	98953593	98964826	HI-LNC2301	blue	Novel lncRNA gene	NA	NA
chr2	99391438	99395887	HI-LNC2302	blue	Novel lncRNA gene	NA	NA
chr2	101867042	101869344	HI-LNC361	blue	Moran et al, Nat Gen 2012	NA	NA
chr2	105760033	105769770	HI-LNC2306	lightyellow	Novel lncRNA gene	NA	NA
chr2	105947882	105953951	HI-LNC2307	seashell	Novel lncRNA gene	NA	NA
chr2	108001918	108159115	HI-LNC2310	lightyellow	Novel lncRNA gene	NA	NA
chr2	111522996	111528817	HI-LNC2313	grey	Novel lncRNA gene	NA	NA
chr2	112641798	112647160	HI-LNC2314	bisque	Novel lncRNA gene	NA	NA
chr2	113339415	113342035	HI-LNC364	blue	Moran et al, Nat Gen 2012	NA	NA
chr2	113401555	113403368	HI-LNC365	grey	Moran et al, Nat Gen 2012	NA	NA
chr2	114338771	114341602	HI-LNC2317	black	Novel lncRNA gene	NA	NA
chr2	114634988	114648587	HI-LNC2318	navy	Novel lncRNA gene	NA	NA
chr2	118594226	118600881	HI-LNC366	blue	Moran et al, Nat Gen 2012	NA	NA
chr2	118771803	118773190	HI-LNC367	brown	Moran et al, Nat Gen 2012	NA	NA
chr2	118827532	118845913	HI-LNC2319	red	Novel lncRNA gene	NA	NA
chr2	118940543	118944124	HI-LNC2320	grey	Novel lncRNA gene	NA	NA
chr2	120484768	120517771	HI-LNC2321	grey	Novel lncRNA gene	NA	NA
chr2	122029314	122039478	HI-LNC2322	grey	Novel lncRNA gene	NA	NA
chr2	122407277	122409133	HI-LNC368	khaki	Moran et al, Nat Gen 2012	NA	NA
chr2	127782468	127793426	HI-LNC2323	blue	Novel lncRNA gene	NA	NA
chr2	127864734	127896805	HI-LNC2324	turquoise	Novel lncRNA gene	NA	NA
chr2	128051776	128059531	HI-LNC2325	tan	Novel lncRNA gene	NA	NA
chr2	128145762	128158247	HI-LNC2326	grey	Novel lncRNA gene	NA	NA
chr2	128643937	128644488	HI-LNC370	cyan	Moran et al, Nat Gen 2012	NA	NA
chr2	130625727	130635154	HI-LNC2329	grey	Novel lncRNA gene	NA	NA
chr2	130635450	130642941	HI-LNC2330	chocolate	Novel lncRNA gene	NA	NA
chr2	130940473	130941522	HI-LNC2331	blue	Novel lncRNA gene	NA	NA
chr2	131099923	131100449	HI-LNC371	grey	Moran et al, Nat Gen 2012	NA	NA
chr2	131475462	131513697	HI-LNC2332	lightyellow	Novel lncRNA gene	NA	NA
chr2	136742697	136771227	HI-LNC2335	tan	Novel lncRNA gene	NA	NA
chr2	138820641	139259239	HI-LNC2336	tan	Novel lncRNA gene	NA	NA
chr2	148600790	148601664	HI-LNC375	grey	Moran et al, Nat Gen 2012	NA	NA
chr2	153032063	153082241	HI-LNC2339	black	Novel lncRNA gene	NA	NA
chr2	155546756	155556205	HI-LNC2340	lightyellow	Novel lncRNA gene	NA	NA
chr2	157198210	157223192	HI-LNC2341	tan	Novel lncRNA gene	NA	NA
chr2	157588223	157659982	HI-LNC2342	grey	Novel lncRNA gene	NA	NA
chr2	157659722	157723300	HI-LNC2343	turquoise	Novel lncRNA gene	NA	NA
chr2	158733108	158735115	HI-LNC377	peru	Moran et al, Nat Gen 2012	NA	NA
chr2	160471797	160476117	HI-LNC2345	purple	Novel lncRNA gene	NA	NA
chr2	162101779	162108541	HI-LNC378	grey	Moran et al, Nat Gen 2012	NA	NA
chr2	162467588	162482236	HI-LNC2346	lightyellow	Novel lncRNA gene	NA	NA
chr2	162930825	162934395	HI-LNC2347	bisque	Novel lncRNA gene	NA	NA
chr2	163096556	163117632	HI-LNC2348	midnightblue	Novel lncRNA gene	NA	NA
chr2	163694836	163698359	HI-LNC2349	blue	Novel lncRNA gene	NA	NA
chr2	165697107	165947844	HI-LNC2350	red	Novel lncRNA gene	NA	NA
chr2	166651170	166660531	HI-LNC379	red	Moran et al, Nat Gen 2012	NA	NA
chr2	169279194	169313168	HI-LNC2351	tan	Novel lncRNA gene	NA	NA
chr2	169746060	169747923	HI-LNC2353	midnightblue	Novel lncRNA gene	NA	NA
chr2	170432010	170441291	HI-LNC2354	black	Novel lncRNA gene	NA	NA
chr2	171670896	171673422	HI-LNC2355	blue	Novel lncRNA gene	NA	NA
chr2	172841680	172864617	HI-LNC2356	black	Novel lncRNA gene	NA	NA
chr2	173587917	173600934	HI-LNC2357	tan	Novel isoform of Ensembl Gene	NA	ENSG00000228016
chr2	175352144	175357459	HI-LNC2359	tan	Novel lncRNA gene	NA	NA
chr2	175870116	175873192	HI-LNC381	greenyellow	Moran et al, Nat Gen 2012	NA	NA
chr2	176046355	176052785	HI-LNC2360	blue	Novel lncRNA gene	NA	NA
chr2	178072884	178077421	HI-LNC382	peru	Moran et al, Nat Gen 2012	NA	NA
chr2	179387280	179578478	HI-LNC2365	tan	Novel isoform of Ensembl Gene	NA	ENSG00000237298
chr2	181840445	181844977	HI-LNC2366	khaki	Novel lncRNA gene	NA	NA
chr2	182545393	182554169	HI-LNC66	blue	Moran et al, Nat Gen 2012	NA	NA
chr2	187228430	187350882	HI-LNC383	brown	Moran et al, Nat Gen 2012	NA	NA
chr2	188326165	188540783	HI-LNC2368	wheat	Novel lncRNA gene	NA	NA
chr2	190072940	190305857	HI-LNC2369	lightyellow	Novel lncRNA gene	NA	NA
chr2	191399138	191459544	HI-LNC2371	tan	Novel lncRNA gene	NA	NA
chr2	191489259	191492091	HI-LNC384	turquoise	Moran et al, Nat Gen 2012	NA	NA
chr2	191510256	191513411	HI-LNC385	blue	Moran et al, Nat Gen 2012	NA	NA
chr2	201827777	201880462	HI-LNC2375	brown	Novel lncRNA gene	NA	NA
chr2	203239365	203240850	HI-LNC389	blue	Moran et al, Nat Gen 2012	NA	NA
chr2	204102133	204103163	HI-LNC390	khaki	Moran et al, Nat Gen 2012	NA	NA
chr2	204191430	204193624	HI-LNC2377	blue	Novel lncRNA gene	NA	NA
chr2	206950907	206952412	HI-LNC391	greenyellow	Moran et al, Nat Gen 2012	NA	NA
chr2	208031572	208033875	HI-LNC392	grey	Moran et al, Nat Gen 2012	NA	NA
chr2	209119224	209120931	HI-LNC2379	magenta	Novel lncRNA gene	NA	NA
chr2	214016666	214019086	HI-LNC393	greenyellow	Moran et al, Nat Gen 2012	NA	NA
chr2	217349079	217363470	HI-LNC394	lightyellow	Moran et al, Nat Gen 2012	NA	NA
chr2	217661115	217668503	HI-LNC395	turquoise	Moran et al, Nat Gen 2012	NA	NA
chr2	219080692	219081873	HI-LNC396	blue	Moran et al, Nat Gen 2012	NA	NA
chr2	219260093	219264450	HI-LNC2385	cyan	Novel lncRNA gene	NA	NA
chr2	219828141	219829788	HI-LNC397	tan	Moran et al, Nat Gen 2012	NA	NA
chr2	219847021	219860743	HI-LNC2387	lightyellow	Novel lncRNA gene	NA	NA
chr2	219866833	219885159	HI-LNC2388	blue	Novel lncRNA gene	NA	NA
chr2	220253108	220268385	HI-LNC2389	chocolate	Novel lncRNA gene	NA	NA
chr2	220358355	220363424	HI-LNC399	blue	Moran et al, Nat Gen 2012	NA	NA
chr2	220486234	220492734	HI-LNC2390	wheat	Novel lncRNA gene	NA	NA
chr2	223913680	223917424	HI-LNC2391	greenyellow	Novel lncRNA gene	NA	NA
chr2	225775011	225788832	HI-LNC2393	grey	Novel lncRNA gene	NA	NA
chr2	232469640	232474863	HI-LNC402	blue	Moran et al, Nat Gen 2012	NA	NA
chr2	233262957	233286056	HI-LNC2396	blue	Novel lncRNA gene	NA	NA
chr2	239196319	239208827	HI-LNC2398	blue	Novel lncRNA gene	NA	NA
chr2	240103502	240119468	HI-LNC2399	pink	Novel lncRNA gene	NA	NA
chr2	241503432	241505892	HI-LNC404	black	Moran et al, Nat Gen 2012	NA	NA
chr2	241522185	241526132	HI-LNC405	blue	Moran et al, Nat Gen 2012	NA	NA
chr2	241845132	241849449	HI-LNC2400	blue	Novel lncRNA gene	NA	NA
chr2	242041892	242045903	HI-LNC2401	red	Novel lncRNA gene	NA	NA
chr2	242448513	242478756	HI-LNC2402	tan	Novel lncRNA gene	NA	NA
chr2	242626384	242636650	HI-LNC406	chocolate	Moran et al, Nat Gen 2012	NA	NA
chr2	242671360	242674710	HI-LNC2404	tan	Novel lncRNA gene	NA	NA
chr2	242786523	242791442	HI-LNC2405	blue	Novel lncRNA gene	NA	NA
chr3	2138450	2140323	HI-LNC2406	red	Novel lncRNA gene	NA	NA
chr3	4532137	4534912	HI-LNC2407	red	Novel lncRNA gene	NA	NA
chr3	4777768	4793785	HI-LNC2408	turquoise	Novel isoform of Ensembl Gene	NA	ENSG00000235947
chr3	5061033	5068741	HI-LNC2410	grey	Novel lncRNA gene	NA	NA
chr3	9291153	9299125	HI-LNC2413	brown	Novel lncRNA gene	NA	NA
chr3	9340594	9344044	HI-LNC413	tan	Moran et al, Nat Gen 2012	NA	NA
chr3	9402363	9404098	HI-LNC414	red	Moran et al, Nat Gen 2012	NA	NA
chr3	9404265	9404716	HI-LNC415	grey60	Moran et al, Nat Gen 2012	NA	NA
chr3	9953671	9956821	HI-LNC2416	black	Novel lncRNA gene	NA	NA
chr3	10290371	10291129	HI-LNC2418	black	Novel lncRNA gene	NA	NA
chr3	12705796	12834890	HI-LNC2421	grey	Novel lncRNA gene	NA	NA
chr3	13194646	13324536	HI-LNC416	tan	Moran et al, Nat Gen 2012	NA	NA
chr3	14427545	14444162	HI-LNC2423	blue	Novel lncRNA gene	NA	NA
chr3	14964787	14988973	HI-LNC2424	salmon	Novel isoform of Ensembl Gene	NA	ENSG00000225733
chr3	18486997	18514344	HI-LNC2426	brown	Novel lncRNA gene	NA	NA
chr3	24536909	24541440	HI-LNC2429	blue	Novel lncRNA gene	NA	NA
chr3	27527583	27529320	HI-LNC420	turquoise	Moran et al, Nat Gen 2012	NA	NA
chr3	28617556	28800337	HI-LNC2431	mediumblue	Novel isoform of Ensembl Gene	NA	ENSG00000228214
chr3	31572452	31574281	HI-LNC421	greenyellow	Moran et al, Nat Gen 2012	NA	NA
chr3	32278166	32280170	HI-LNC422	greenyellow	Moran et al, Nat Gen 2012	NA	NA
chr3	32612367	32615870	HI-LNC423	greenyellow	Moran et al, Nat Gen 2012	NA	NA
chr3	33148938	33155800	HI-LNC2434	tan	Novel lncRNA gene	NA	NA
chr3	33835043	33839556	HI-LNC424	salmon	Moran et al, Nat Gen 2012	NA	NA
chr3	37217910	37242107	HI-LNC2435	wheat	Novel lncRNA gene	NA	NA
chr3	37899817	37902766	HI-LNC426	brown	Moran et al, Nat Gen 2012	NA	NA
chr3	38487643	38497313	HI-LNC2436	grey	Novel isoform of Ensembl Gene	NA	ENSG00000229589
chr3	38532984	38538231	HI-LNC2437	grey	Novel lncRNA gene	NA	NA
chr3	39193791	39219112	HI-LNC2438	grey	Novel lncRNA gene	NA	NA
chr3	39219249	39222816	HI-LNC2439	turquoise	Novel lncRNA gene	NA	NA
chr3	39421297	39425776	HI-LNC2440	brown	Novel lncRNA gene	NA	NA
chr3	40342668	40350986	HI-LNC429	grey	Moran et al, Nat Gen 2012	NA	NA
chr3	40429600	40494820	HI-LNC2441	red	Novel isoform of Ensembl Gene	NA	ENSG00000223797
chr3	40540871	40566342	HI-LNC2442	red	Novel lncRNA gene	NA	NA
chr3	44375979	44380198	HI-LNC2444	grey	Novel lncRNA gene	NA	NA
chr3	44594620	44666629	HI-LNC2445	blue	Novel lncRNA gene	NA	NA
chr3	44760555	44771034	HI-LNC2446	forestgreen	Novel lncRNA gene	NA	NA
chr3	45709841	45730713	HI-LNC2448	coral	Novel isoform of Ensembl Gene	NA	ENSG00000230530
chr3	47205596	47288087	HI-LNC2450	blue	Novel isoform of Ensembl Gene	NA	ENSG00000227398
chr3	47420213	47422490	HI-LNC432	lightyellow	Moran et al, Nat Gen 2012	NA	NA
chr3	48647220	48666720	HI-LNC2452	black	Novel lncRNA gene	NA	NA
chr3	48701252	48710939	HI-LNC2453	red	Novel lncRNA gene	NA	NA
chr3	48885422	48889412	HI-LNC433	blue	Moran et al, Nat Gen 2012	NA	NA
chr3	49022972	49027318	HI-LNC434	khaki	Moran et al, Nat Gen 2012	NA	NA
chr3	49586738	49591799	HI-LNC2454	chocolate	Novel isoform of Ensembl Gene	NA	ENSG00000226913
chr3	49823350	49827248	HI-LNC2455	grey	Novel lncRNA gene	NA	NA
chr3	50396940	50400230	HI-LNC436	wheat	Moran et al, Nat Gen 2012	NA	NA
chr3	51419300	51422451	HI-LNC2456	grey	Novel lncRNA gene	NA	NA
chr3	51702671	51705104	HI-LNC2457	grey	Novel lncRNA gene	NA	NA
chr3	52273287	52275813	HI-LNC437	greenyellow	Moran et al, Nat Gen 2012	NA	NA
chr3	52275965	52279724	HI-LNC2459	blue	Novel lncRNA gene	NA	NA
chr3	52312867	52315151	HI-LNC438	lightyellow	Moran et al, Nat Gen 2012	NA	NA
chr3	52931775	52937757	HI-LNC2460	purple	Novel lncRNA gene	NA	NA
chr3	53080090	53082182	HI-LNC439	grey	Moran et al, Nat Gen 2012	NA	NA
chr3	55521285	55522116	HI-LNC2464	lightcyan	Novel lncRNA gene	NA	NA
chr3	56716399	56718957	HI-LNC2465	black	Novel lncRNA gene	NA	NA
chr3	57260293	57261600	HI-LNC441	red	Moran et al, Nat Gen 2012	NA	NA
chr3	57540296	57541905	HI-LNC442	blue	Moran et al, Nat Gen 2012	NA	NA
chr3	57583460	57653615	HI-LNC2466	grey60	Novel lncRNA gene	NA	NA
chr3	58419694	58420181	HI-LNC444	grey	Moran et al, Nat Gen 2012	NA	NA
chr3	62915294	62926956	HI-LNC2468	khaki	Novel lncRNA gene	NA	NA
chr3	63896854	63898308	HI-LNC2471	salmon	Novel lncRNA gene	NA	NA
chr3	66023219	66027913	HI-LNC2475	turquoise	Novel lncRNA gene	NA	NA
chr3	67705039	67799050	HI-LNC445	red	Moran et al, Nat Gen 2012	NA	NA
chr3	72149003	72150086	HI-LNC448	grey	Moran et al, Nat Gen 2012	NA	NA
chr3	72200366	72305860	HI-LNC2478	lightyellow	Novel isoform of Ensembl Gene	NA	ENSG00000243083
chr3	72788050	72794236	HI-LNC2480	grey60	Novel lncRNA gene	NA	NA
chr3	73674075	73677154	HI-LNC449	blue	Moran et al, Nat Gen 2012	NA	NA
chr3	88042019	88046703	HI-LNC2483	lightyellow	Novel lncRNA gene	NA	NA
chr3	97517831	97541441	HI-LNC2485	greenyellow	Novel lncRNA gene	NA	NA
chr3	98376583	98377010	HI-LNC450	tan	Moran et al, Nat Gen 2012	NA	NA
chr3	98425380	98452109	HI-LNC2488	blue	Novel lncRNA gene	NA	NA
chr3	99905154	99980312	HI-LNC2489	tan	Novel lncRNA gene	NA	NA
chr3	101430556	101443710	HI-LNC2491	khaki	Novel lncRNA gene	NA	NA
chr3	101927362	101953475	HI-LNC2492	lightyellow	Novel lncRNA gene	NA	NA
chr3	106527465	106959493	HI-LNC2496	greenyellow	Novel isoform of Ensembl Gene	NA	ENSG00000242759
chr3	106959519	107013318	HI-LNC2497	red	Novel isoform of Ensembl Gene	NA	ENSG00000243701
chr3	110764162	110788806	HI-LNC2502	greenyellow	Novel isoform of Ensembl Gene	NA	ENSG00000242242
chr3	112049382	112052919	HI-LNC2503	turquoise	Novel lncRNA gene	NA	NA
chr3	113415511	113417968	HI-LNC2505	turquoise	Novel lncRNA gene	NA	NA
chr3	119813265	119819259	HI-LNC452	red	Moran et al, Nat Gen 2012	NA	NA
chr3	122134883	122140747	HI-LNC453	turquoise	Moran et al, Nat Gen 2012	NA	NA
chr3	124554025	124575452	HI-LNC2511	grey	Novel lncRNA gene	NA	NA
chr3	127339064	127347813	HI-LNC2514	brown	Novel lncRNA gene	NA	NA
chr3	127769692	127770977	HI-LNC454	lightgreen	Moran et al, Nat Gen 2012	NA	NA
chr3	128902622	128921549	HI-LNC2516	magenta	Novel lncRNA gene	NA	NA
chr3	129033753	129056058	HI-LNC2517	grey60	Novel isoform of Ensembl Gene	NA	ENSG00000206417
chr3	129830611	129843863	HI-LNC2519	tan	Novel lncRNA gene	NA	NA
chr3	131078525	131079521	HI-LNC457	tan	Moran et al, Nat Gen 2012	NA	NA
chr3	131753169	131776170	HI-LNC2521	tan	Novel lncRNA gene	NA	NA
chr3	133052249	133132353	HI-LNC2523	lightyellow	Novel lncRNA gene	NA	NA
chr3	133261767	133292672	HI-LNC2524	red	Novel lncRNA gene	NA	NA
chr3	133380434	133386868	HI-LNC2525	tan	Novel lncRNA gene	NA	NA
chr3	136580471	136580901	HI-LNC459	grey	Moran et al, Nat Gen 2012	NA	NA
chr3	139108601	139175714	HI-LNC2530	turquoise	Novel lncRNA gene	NA	NA
chr3	142719753	142720371	HI-LNC460	greenyellow	Moran et al, Nat Gen 2012	NA	NA
chr3	145875886	145894735	HI-LNC2532	brown	Novel lncRNA gene	NA	NA
chr3	150110575	150128019	HI-LNC2535	magenta	Novel lncRNA gene	NA	NA
chr3	155572404	155580596	HI-LNC2541	yellow	Novel lncRNA gene	NA	NA
chr3	156533268	156533862	HI-LNC463	brown	Moran et al, Nat Gen 2012	NA	NA
chr3	156533956	156537096	HI-LNC2543	turquoise	Novel lncRNA gene	NA	NA
chr3	156807669	156818924	HI-LNC2545	coral	Ensembl_annotated	ENST00000471719	ENSG00000241135
chr3	158511567	158519792	HI-LNC2546	grey	Novel lncRNA gene	NA	NA
chr3	160458367	160473830	HI-LNC2547	greenyellow	Novel lncRNA gene	NA	NA
chr3	169482397	169482848	HI-LNC2550	grey	Novel isoform of Ensembl Gene	NA	ENSG00000270141
chr3	170302919	170323815	HI-LNC2551	turquoise	Novel lncRNA gene	NA	NA
chr3	170695638	170832990	HI-LNC2552	brown	Novel lncRNA gene	NA	NA
chr3	172166247	172170882	HI-LNC465	lightyellow	Moran et al, Nat Gen 2012	NA	NA
chr3	172427914	172441590	HI-LNC2553	turquoise	Novel lncRNA gene	NA	NA
chr3	182698723	182704901	HI-LNC2556	grey	Novel lncRNA gene	NA	NA
chr3	183165373	183173812	HI-LNC466	greenyellow	Moran et al, Nat Gen 2012	NA	NA
chr3	183349333	183354424	HI-LNC2558	blue	Novel lncRNA gene	NA	NA
chr3	183543511	183548686	HI-LNC2559	grey	Novel lncRNA gene	NA	NA
chr3	183926781	183948567	HI-LNC2561	tan	Novel lncRNA gene	NA	NA
chr3	184049982	184053123	HI-LNC2563	brown	Novel lncRNA gene	NA	NA
chr3	184077997	184079380	HI-LNC2564	turquoise	Novel lncRNA gene	NA	NA
chr3	184999481	185000728	HI-LNC468	red	Moran et al, Nat Gen 2012	NA	NA
chr3	185217005	185221123	HI-LNC2567	tan	Novel lncRNA gene	NA	NA
chr3	186499607	186501326	HI-LNC470	seashell	Moran et al, Nat Gen 2012	NA	NA
chr3	187868993	187871876	HI-LNC2568	salmon	Novel isoform of Ensembl Gene	NA	ENSG00000270959
chr3	193848444	193851973	HI-LNC471	lightyellow	Moran et al, Nat Gen 2012	NA	NA
chr3	194207850	194235067	HI-LNC2571	lightyellow	Novel isoform of Ensembl Gene	NA	ENSG00000233058
chr3	194353490	194368215	HI-LNC2573	grey	Novel lncRNA gene	NA	NA
chr3	195717259	195725858	HI-LNC2575	blue	Novel lncRNA gene	NA	NA
chr3	196729776	196735315	HI-LNC2577	turquoise	Novel isoform of Ensembl Gene	NA	ENSG00000228109
chr3	197025117	197035817	HI-LNC2578	grey	Novel isoform of Ensembl Gene	NA	ENSG00000227375
chr3	197247740	197257290	HI-LNC2579	turquoise	Novel lncRNA gene	NA	NA
chr3	197359072	197381735	HI-LNC2580	red	Novel lncRNA gene	NA	NA
chr4	52289	124296	HI-LNC2582	grey	Novel lncRNA gene	NA	NA
chr4	319733	331376	HI-LNC473	tan	Moran et al, Nat Gen 2012	NA	NA
chr4	570184	571743	HI-LNC2584	blue	Novel lncRNA gene	NA	NA
chr4	764429	775617	HI-LNC476	lightyellow	Moran et al, Nat Gen 2012	NA	NA
chr4	776280	779860	HI-LNC2585	blue	Novel lncRNA gene	NA	NA
chr4	1242911	1244176	HI-LNC477	coral	Moran et al, Nat Gen 2012	NA	NA
chr4	1336581	1340665	HI-LNC478	tan	Moran et al, Nat Gen 2012	NA	NA
chr4	2051362	2062540	HI-LNC2588	red	Novel lncRNA gene	NA	NA
chr4	2464759	2466900	HI-LNC2589	green	Novel lncRNA gene	NA	NA
chr4	2466443	2470653	HI-LNC2590	black	Novel lncRNA gene	NA	NA
chr4	3034629	3043479	HI-LNC2593	blue	Novel lncRNA gene	NA	NA
chr4	3043542	3072541	HI-LNC2594	blue	Novel lncRNA gene	NA	NA
chr4	6202458	6204977	HI-LNC480	lightyellow	Moran et al, Nat Gen 2012	NA	NA
chr4	6304993	6310728	HI-LNC481	lightyellow	Moran et al, Nat Gen 2012	NA	NA
chr4	6645755	6675835	HI-LNC2596	tan	Novel lncRNA gene	NA	NA
chr4	9204086	9383093	HI-LNC2599	blue	Novel lncRNA gene	NA	NA
chr4	11430185	11446678	HI-LNC2600	peru	Novel lncRNA gene	NA	NA
chr4	13629449	13647069	HI-LNC2601	turquoise	Novel lncRNA gene	NA	NA
chr4	25863348	25907642	HI-LNC2606	turquoise	Novel lncRNA gene	NA	NA
chr4	26861450	26862110	HI-LNC2607	lightcyan	Novel lncRNA gene	NA	NA
chr4	39061696	39183952	HI-LNC2608	lightgreen	Novel lncRNA gene	NA	NA
chr4	39529354	39620790	HI-LNC2609	khaki	Novel isoform of Ensembl Gene	NA	ENSG00000249348
chr4	41321132	41362716	HI-LNC2611	grey	Novel lncRNA gene	NA	NA
chr4	41991355	41992440	HI-LNC485	greenyellow	Moran et al, Nat Gen 2012	NA	NA
chr4	43765001	43768392	HI-LNC85	turquoise	Moran et al, Nat Gen 2012	NA	NA
chr4	44727920	44810115	HI-LNC2612	grey	Novel lncRNA gene	NA	NA
chr4	53525596	53532526	HI-LNC486	magenta	Moran et al, Nat Gen 2012	NA	NA
chr4	53578620	53580305	HI-LNC2614	tan	Novel isoform of Ensembl Gene	NA	ENSG00000226950
chr4	53578933	53588738	HI-LNC2615	pink	Novel lncRNA gene	NA	NA
chr4	56230139	56262038	HI-LNC2618	coral	Novel isoform of Ensembl Gene	NA	ENSG00000249700
chr4	56755512	56814957	HI-LNC2620	salmon	Novel lncRNA gene	NA	NA
chr4	57253639	57259528	HI-LNC488	purple	Moran et al, Nat Gen 2012	NA	NA
chr4	57327535	57333761	HI-LNC489	brown	Moran et al, Nat Gen 2012	NA	NA
chr4	57388950	57396660	HI-LNC2621	red	Novel lncRNA gene	NA	NA
chr4	57521516	57539981	HI-LNC2622	tan	Novel lncRNA gene	NA	NA
chr4	68567038	68594528	HI-LNC490	grey	Moran et al, Nat Gen 2012	NA	NA
chr4	71704585	71731862	HI-LNC2623	tan	Novel lncRNA gene	NA	NA
chr4	71764549	71768306	HI-LNC2624	grey60	Novel lncRNA gene	NA	NA
chr4	74124503	74130555	HI-LNC492	brown	Moran et al, Nat Gen 2012	NA	NA
chr4	76646862	76649828	HI-LNC493	turquoise	Moran et al, Nat Gen 2012	NA	NA
chr4	77819261	77866293	HI-LNC2627	grey	Novel lncRNA gene	NA	NA
chr4	77860582	77870768	HI-LNC494	red	Moran et al, Nat Gen 2012	NA	NA
chr4	77997129	77999849	HI-LNC495	lightyellow	Moran et al, Nat Gen 2012	NA	NA
chr4	84033407	84045244	HI-LNC2633	brown	Novel lncRNA gene	NA	NA
chr4	85400721	85403396	HI-LNC496	greenyellow	Moran et al, Nat Gen 2012	NA	NA
chr4	85419542	85426331	HI-LNC2634	blue	Novel lncRNA gene	NA	NA
chr4	87843241	87856091	HI-LNC497	khaki	Moran et al, Nat Gen 2012	NA	NA
chr4	88311572	88317970	HI-LNC2635	grey	Novel lncRNA gene	NA	NA
chr4	88324471	88344847	HI-LNC2636	greenyellow	Novel lncRNA gene	NA	NA
chr4	88805197	88895009	HI-LNC2637	grey	Novel lncRNA gene	NA	NA
chr4	88917839	88928670	HI-LNC2638	blue	Novel lncRNA gene	NA	NA
chr4	89205889	89206947	HI-LNC500	grey	Moran et al, Nat Gen 2012	NA	NA
chr4	89284489	89300746	HI-LNC2639	tan	Novel lncRNA gene	NA	NA
chr4	89332641	89377817	HI-LNC2640	lightyellow	Novel lncRNA gene	NA	NA
chr4	89445027	89446140	HI-LNC502	turquoise	Moran et al, Nat Gen 2012	NA	NA
chr4	89512275	89513573	HI-LNC503	lightyellow	Moran et al, Nat Gen 2012	NA	NA
chr4	90032689	90033967	HI-LNC504	red	Moran et al, Nat Gen 2012	NA	NA
chr4	90168916	90178243	HI-LNC2642	blue	Novel lncRNA gene	NA	NA
chr4	96470362	96473412	HI-LNC505	turquoise	Moran et al, Nat Gen 2012	NA	NA
chr4	99064515	99093660	HI-LNC2644	grey	Novel lncRNA gene	NA	NA
chr4	99580284	99585621	HI-LNC506	greenyellow	Moran et al, Nat Gen 2012	NA	NA
chr4	100871516	100873711	HI-LNC507	red	Moran et al, Nat Gen 2012	NA	NA
chr4	103364017	103422650	HI-LNC2646	grey	Novel lncRNA gene	NA	NA
chr4	103941877	103957783	HI-LNC2647	brown	Novel lncRNA gene	NA	NA
chr4	109444665	109541677	HI-LNC2653	tan	Novel isoform of Ensembl Gene	NA	ENSG00000234492
chr4	110267300	110355086	HI-LNC2654	peru	Novel isoform of Ensembl Gene	NA	ENSG00000247950
chr4	110460414	110481507	HI-LNC2655	purple	Novel lncRNA gene	NA	NA
chr4	113150716	113153504	HI-LNC2656	seashell	Novel lncRNA gene	NA	NA
chr4	114024836	114038207	HI-LNC2658	grey	Novel lncRNA gene	NA	NA
chr4	119199574	119205252	HI-LNC2660	wheat	Novel isoform of Ensembl Gene	NA	ENSG00000269893
chr4	119756370	119772713	HI-LNC2661	turquoise	Novel lncRNA gene	NA	NA
chr4	120375400	120376568	HI-LNC510	blue	Moran et al, Nat Gen 2012	NA	NA
chr4	120988014	120991623	HI-LNC511	lightyellow	Moran et al, Nat Gen 2012	NA	NA
chr4	121843627	121852412	HI-LNC2662	greenyellow	Novel lncRNA gene	NA	NA
chr4	124271064	124273336	HI-LNC2664	greenyellow	Novel lncRNA gene	NA	NA
chr4	124316343	124320184	HI-LNC2665	wheat	Novel lncRNA gene	NA	NA
chr4	128736557	128802299	HI-LNC2666	grey	Novel lncRNA gene	NA	NA
chr4	129209985	129214460	HI-LNC513	tan	Moran et al, Nat Gen 2012	NA	NA
chr4	129523510	129552901	HI-LNC2667	turquoise	Novel lncRNA gene	NA	NA
chr4	129533106	129556827	HI-LNC2668	turquoise	Novel lncRNA gene	NA	NA
chr4	140324774	140375165	HI-LNC2671	brown	Novel lncRNA gene	NA	NA
chr4	140478391	140548239	HI-LNC2672	seashell	Novel lncRNA gene	NA	NA
chr4	141160016	141170624	HI-LNC2674	greenyellow	Novel lncRNA gene	NA	NA
chr4	141618963	141623602	HI-LNC2676	lightcyan	Novel lncRNA gene	NA	NA
chr4	141677472	141678878	HI-LNC518	black	Moran et al, Nat Gen 2012	NA	NA
chr4	142254712	142353873	HI-LNC2677	brown	Novel lncRNA gene	NA	NA
chr4	144097547	144106257	HI-LNC2678	greenyellow	Novel lncRNA gene	NA	NA
chr4	149366804	149413543	HI-LNC2680	brown	Novel lncRNA gene	NA	NA
chr4	152326595	152330019	HI-LNC520	red	Moran et al, Nat Gen 2012	NA	NA
chr4	153456344	153460395	HI-LNC521	greenyellow	Moran et al, Nat Gen 2012	NA	NA
chr4	153510416	153513584	HI-LNC2681	turquoise	Novel lncRNA gene	NA	NA
chr4	156670033	156681671	HI-LNC2683	grey	Novel lncRNA gene	NA	NA
chr4	158142073	158144249	HI-LNC2684	turquoise	Novel lncRNA gene	NA	NA
chr4	171147760	171205127	HI-LNC522	turquoise	Moran et al, Nat Gen 2012	NA	NA
chr4	174087663	174089818	HI-LNC523	grey	Moran et al, Nat Gen 2012	NA	NA
chr4	174279851	174293205	HI-LNC2686	coral	Novel lncRNA gene	NA	NA
chr4	177238535	177241089	HI-LNC525	cyan	Moran et al, Nat Gen 2012	NA	NA
chr4	184423101	184426219	HI-LNC526	turquoise	Moran et al, Nat Gen 2012	NA	NA
chr4	184822085	184827192	HI-LNC2696	grey	Novel lncRNA gene	NA	NA
chr4	185395887	185410716	HI-LNC2697	blue	Novel lncRNA gene	NA	NA
chr4	185456269	185458291	HI-LNC528	tan	Moran et al, Nat Gen 2012	NA	NA
chr4	186129491	186130644	HI-LNC2699	grey	Novel lncRNA gene	NA	NA
chr4	186310347	186317839	HI-LNC529	turquoise	Moran et al, Nat Gen 2012	NA	NA
chr4	186347366	186350543	HI-LNC530	coral	Moran et al, Nat Gen 2012	NA	NA
chr4	186586927	186617731	HI-LNC2700	brown	Novel lncRNA gene	NA	NA
chr4	187948492	187981892	HI-LNC2702	lightyellow	Novel lncRNA gene	NA	NA
chr5	1345308	1351024	HI-LNC532	blue	Moran et al, Nat Gen 2012	NA	NA
chr5	1799991	1801417	HI-LNC533	lightyellow	Moran et al, Nat Gen 2012	NA	NA
chr5	2738237	2743460	HI-LNC2707	lightyellow	Novel lncRNA gene	NA	NA
chr5	2752233	2754421	HI-LNC2708	lightyellow	Novel lncRNA gene	NA	NA
chr5	5265172	5422640	HI-LNC2709	red	Novel lncRNA gene	NA	NA
chr5	5420764	5422592	HI-LNC2710	blue	Novel lncRNA gene	NA	NA
chr5	6583414	6588868	HI-LNC534	blue	Moran et al, Nat Gen 2012	NA	NA
chr5	7851704	7866006	HI-LNC2712	purple	Novel lncRNA gene	NA	NA
chr5	8457425	8463141	HI-LNC535	greenyellow	Moran et al, Nat Gen 2012	NA	NA
chr5	9546410	9550409	HI-LNC536	magenta	Moran et al, Nat Gen 2012	NA	NA
chr5	10352713	10353827	HI-LNC537	blue	Moran et al, Nat Gen 2012	NA	NA
chr5	10664512	10666323	HI-LNC2713	black	Novel lncRNA gene	NA	NA
chr5	14008237	14011840	HI-LNC539	brown	Moran et al, Nat Gen 2012	NA	NA
chr5	14663207	14664693	HI-LNC540	greenyellow	Moran et al, Nat Gen 2012	NA	NA
chr5	16465899	16468802	HI-LNC541	brown	Moran et al, Nat Gen 2012	NA	NA
chr5	16935988	16940689	HI-LNC2715	turquoise	Novel lncRNA gene	NA	NA
chr5	32174426	32175533	HI-LNC542	greenyellow	Moran et al, Nat Gen 2012	NA	NA
chr5	33433899	33440897	HI-LNC543	tan	Moran et al, Nat Gen 2012	NA	NA
chr5	34006855	34018233	HI-LNC2717	brown	Novel lncRNA gene	NA	NA
chr5	34837748	34839268	HI-LNC544	khaki	Moran et al, Nat Gen 2012	NA	NA
chr5	35229585	35231225	HI-LNC2719	lightyellow	Novel lncRNA gene	NA	NA
chr5	36867685	36876860	HI-LNC545	purple	Moran et al, Nat Gen 2012	NA	NA
chr5	37249112	37250679	HI-LNC2720	grey	Novel lncRNA gene	NA	NA
chr5	37839967	37880470	HI-LNC2721	red	Novel isoform of Ensembl Gene	NA	ENSG00000248587
chr5	40511427	40679814	HI-LNC2724	yellow	Novel lncRNA gene	NA	NA
chr5	41281449	41357384	HI-LNC2725	brown	Novel lncRNA gene	NA	NA
chr5	41363240	41398495	HI-LNC2726	brown	Novel lncRNA gene	NA	NA
chr5	43092848	43106051	HI-LNC2728	red	Novel lncRNA gene	NA	NA
chr5	43515274	43523541	HI-LNC546	black	Moran et al, Nat Gen 2012	NA	NA
chr5	44746046	44808881	HI-LNC547	grey60	Moran et al, Nat Gen 2012	NA	NA
chr5	50261116	50266447	HI-LNC2730	khaki	Novel lncRNA gene	NA	NA
chr5	50665799	50679124	HI-LNC2731	lightyellow	Novel lncRNA gene	NA	NA
chr5	52405599	52409412	HI-LNC549	khaki	Moran et al, Nat Gen 2012	NA	NA
chr5	53606552	53697874	HI-LNC2732	grey	Novel lncRNA gene	NA	NA
chr5	54529802	54592187	HI-LNC2733	grey	Novel lncRNA gene	NA	NA
chr5	59783539	59843484	HI-LNC2735	tan	Novel isoform of Ensembl Gene	NA	ENSG00000152931
chr5	60458333	60460554	HI-LNC550	red	Moran et al, Nat Gen 2012	NA	NA
chr5	68233596	68339897	HI-LNC2737	bisque	Novel isoform of Ensembl Gene	NA	ENSG00000271814
chr5	68478576	68485320	HI-LNC551	lightyellow	Moran et al, Nat Gen 2012	NA	NA
chr5	71398820	71403117	HI-LNC552	lightyellow	Moran et al, Nat Gen 2012	NA	NA
chr5	72232370	72252012	HI-LNC2739	grey	Novel lncRNA gene	NA	NA
chr5	72793403	72794125	HI-LNC553	grey	Moran et al, Nat Gen 2012	NA	NA
chr5	74243889	74271478	HI-LNC2741	grey	Novel lncRNA gene	NA	NA
chr5	74570250	74632780	HI-LNC2742	red	Novel lncRNA gene	NA	NA
chr5	75012967	75030388	HI-LNC2743	blue	Novel lncRNA gene	NA	NA
chr5	76373485	76461145	HI-LNC2744	tan	Novel isoform of Ensembl Gene	NA	ENSG00000250802
chr5	77651373	77656338	HI-LNC556	greenyellow	Moran et al, Nat Gen 2012	NA	NA
chr5	79287146	79304207	HI-LNC557	red	Moran et al, Nat Gen 2012	NA	NA
chr5	79775499	79783799	HI-LNC558	red	Moran et al, Nat Gen 2012	NA	NA
chr5	80243363	80255955	HI-LNC2745	tan	Novel lncRNA gene	NA	NA
chr5	80521954	80529138	HI-LNC559	greenyellow	Moran et al, Nat Gen 2012	NA	NA
chr5	80596184	80597401	HI-LNC560	grey	Moran et al, Nat Gen 2012	NA	NA
chr5	81574240	81575280	HI-LNC561	red	Moran et al, Nat Gen 2012	NA	NA
chr5	83679733	83846258	HI-LNC2746	lightyellow	Novel lncRNA gene	NA	NA
chr5	87564840	87732491	HI-LNC2747	red	Ensembl_annotated	ENST00000501715	ENSG00000247828
chr5	89705200	89720006	HI-LNC2749	tan	Novel lncRNA gene	NA	NA
chr5	90575896	90578519	HI-LNC564	coral	Moran et al, Nat Gen 2012	NA	NA
chr5	93447278	93835292	HI-LNC2751	grey	Novel lncRNA gene	NA	NA
chr5	94946080	94955781	HI-LNC565	lightyellow	Moran et al, Nat Gen 2012	NA	NA
chr5	95545139	95550869	HI-LNC26	lightyellow	Moran et al, Nat Gen 2012	NA	NA
chr5	95768986	95770845	HI-LNC566	turquoise	Moran et al, Nat Gen 2012	NA	NA
chr5	96144280	96160690	HI-LNC2752	tan	Novel lncRNA gene	NA	NA
chr5	98105321	98109501	HI-LNC2754	grey	Novel isoform of Ensembl Gene	NA	ENSG00000246763
chr5	98264860	98270036	HI-LNC567	brown	Moran et al, Nat Gen 2012	NA	NA
chr5	102090276	102093092	HI-LNC568	pink	Moran et al, Nat Gen 2012	NA	NA
chr5	107060848	107061131	HI-LNC569	grey	Moran et al, Nat Gen 2012	NA	NA
chr5	107717800	107724211	HI-LNC570	tan	Moran et al, Nat Gen 2012	NA	NA
chr5	108061456	108064835	HI-LNC571	chocolate	Moran et al, Nat Gen 2012	NA	NA
chr5	109023417	109027039	HI-LNC2755	black	Novel lncRNA gene	NA	NA
chr5	110070306	110074753	HI-LNC572	greenyellow	Moran et al, Nat Gen 2012	NA	NA
chr5	111496222	111498198	HI-LNC2757	wheat	Novel isoform of Ensembl Gene	NA	ENSG00000224032
chr5	114597948	114600489	HI-LNC2758	grey	Novel lncRNA gene	NA	NA
chr5	114938303	114959767	HI-LNC2759	brown	Novel lncRNA gene	NA	NA
chr5	115419213	115420722	HI-LNC573	greenyellow	Moran et al, Nat Gen 2012	NA	NA
chr5	118405182	118406899	HI-LNC574	red	Moran et al, Nat Gen 2012	NA	NA
chr5	122122428	122181221	HI-LNC2761	cyan	Novel lncRNA gene	NA	NA
chr5	126366430	126373041	HI-LNC2764	turquoise	Novel lncRNA gene	NA	NA
chr5	126564450	126574463	HI-LNC2765	red	Novel lncRNA gene	NA	NA
chr5	127395132	127419482	HI-LNC577	grey	Moran et al, Nat Gen 2012	NA	NA
chr5	132361857	132386120	HI-LNC2766	tan	Novel lncRNA gene	NA	NA
chr5	132386665	132387549	HI-LNC579	turquoise	Moran et al, Nat Gen 2012	NA	NA
chr5	133340825	133341390	HI-LNC580	brown	Moran et al, Nat Gen 2012	NA	NA
chr5	133772207	133778296	HI-LNC581	turquoise	Moran et al, Nat Gen 2012	NA	NA
chr5	133858310	133861197	HI-LNC2767	cyan	Novel lncRNA gene	NA	NA
chr5	133983571	133984478	HI-LNC582	greenyellow	Moran et al, Nat Gen 2012	NA	NA
chr5	134735578	134738305	HI-LNC583	red	Moran et al, Nat Gen 2012	NA	NA
chr5	135465202	135470579	HI-LNC2769	grey	Novel isoform of Ensembl Gene	NA	ENSG00000164621
chr5	135526952	135560745	HI-LNC2770	lightyellow	Novel lncRNA gene	NA	NA
chr5	137213121	137225079	HI-LNC2771	red	Novel lncRNA gene	NA	NA
chr5	137879164	137881246	HI-LNC584	red	Moran et al, Nat Gen 2012	NA	NA
chr5	139023237	139029186	HI-LNC2773	pink	Novel lncRNA gene	NA	NA
chr5	139090475	139091706	HI-LNC2774	blue	Novel lncRNA gene	NA	NA
chr5	139481823	139493707	HI-LNC585	greenyellow	Moran et al, Nat Gen 2012	NA	NA
chr5	139778779	139781009	HI-LNC586	blue	Moran et al, Nat Gen 2012	NA	NA
chr5	140464291	140466988	HI-LNC587	greenyellow	Moran et al, Nat Gen 2012	NA	NA
chr5	140621545	140625635	HI-LNC2776	tan	Novel lncRNA gene	NA	NA
chr5	140893092	140896464	HI-LNC2777	turquoise	Novel lncRNA gene	NA	NA
chr5	141302239	141303219	HI-LNC589	grey	Moran et al, Nat Gen 2012	NA	NA
chr5	147763060	147763345	HI-LNC590	grey	Moran et al, Nat Gen 2012	NA	NA
chr5	148725167	148738054	HI-LNC2779	hotpink	Novel lncRNA gene	NA	NA
chr5	148786439	148812397	HI-LNC2780	lightcyan	Novel isoform of Ensembl Gene	NA	ENSG00000249669
chr5	148931008	148946472	HI-LNC591	red	Moran et al, Nat Gen 2012	NA	NA
chr5	149987482	150006681	HI-LNC2782	coral	Novel lncRNA gene	NA	NA
chr5	151149190	151150353	HI-LNC592	grey	Moran et al, Nat Gen 2012	NA	NA
chr5	151304404	151306147	HI-LNC593	blue	Moran et al, Nat Gen 2012	NA	NA
chr5	154062215	154065204	HI-LNC594	turquoise	Moran et al, Nat Gen 2012	NA	NA
chr5	154070883	154073825	HI-LNC595	tan	Moran et al, Nat Gen 2012	NA	NA
chr5	155107819	155118945	HI-LNC2787	grey	Novel lncRNA gene	NA	NA
chr5	167656104	167696458	HI-LNC2789	grey	Novel lncRNA gene	NA	NA
chr5	172198613	172206134	HI-LNC2792	blue	Novel lncRNA gene	NA	NA
chr5	176170059	176172461	HI-LNC12	blue	Moran et al, Nat Gen 2012	NA	NA
chr5	176794640	176798033	HI-LNC2794	grey	Novel lncRNA gene	NA	NA
chr5	177356137	177366089	HI-LNC2796	blue	Novel lncRNA gene	NA	NA
chr5	178320981	178368116	HI-LNC2797	turquoise	Novel lncRNA gene	NA	NA
chr5	178954122	178977804	HI-LNC2799	lightyellow	Novel lncRNA gene	NA	NA
chr5	179123600	179124700	HI-LNC598	brown	Moran et al, Nat Gen 2012	NA	NA
chr5	179211231	179222957	HI-LNC2800	red	Novel lncRNA gene	NA	NA
chr5	179401500	179407128	HI-LNC2801	blue	Novel lncRNA gene	NA	NA
chr5	179719183	179722539	HI-LNC599	lightyellow	Moran et al, Nat Gen 2012	NA	NA
chr5	180256929	180264283	HI-LNC2802	chocolate	Novel isoform of Ensembl Gene	NA	ENSG00000245060
chr5	180619359	180620923	HI-LNC600	red	Moran et al, Nat Gen 2012	NA	NA
chr6	285228	291994	HI-LNC2803	tan	Novel lncRNA gene	NA	NA
chr6	1282855	1312268	HI-LNC2805	tan	Novel lncRNA gene	NA	NA
chr6	2245997	2402955	HI-LNC602	lightgreen	Moran et al, Nat Gen 2012	NA	NA
chr6	2989659	2999858	HI-LNC2808	red	Novel lncRNA gene	NA	NA
chr6	3106370	3118829	HI-LNC2809	brown	Novel lncRNA gene	NA	NA
chr6	3157958	3160853	HI-LNC2810	tan	Novel lncRNA gene	NA	NA
chr6	4006805	4020323	HI-LNC603	tan	Moran et al, Nat Gen 2012	NA	NA
chr6	5891998	5990537	HI-LNC2811	grey	Novel lncRNA gene	NA	NA
chr6	6683350	6687220	HI-LNC604	red	Moran et al, Nat Gen 2012	NA	NA
chr6	7259147	7262834	HI-LNC2813	turquoise	Novel lncRNA gene	NA	NA
chr6	7540788	7542976	HI-LNC2814	greenyellow	Novel lncRNA gene	NA	NA
chr6	8435855	8712526	HI-LNC2815	blue	Novel isoform of Ensembl Gene	NA	ENSG00000251164
chr6	10555805	10660179	HI-LNC2817	grey	Novel lncRNA gene	NA	NA
chr6	10659771	10694104	HI-LNC2818	tan	Novel lncRNA gene	NA	NA
chr6	10743368	10747868	HI-LNC2819	red	Novel lncRNA gene	NA	NA
chr6	13572293	13574895	HI-LNC2824	grey	Novel lncRNA gene	NA	NA
chr6	16762081	16776069	HI-LNC2828	pink	Novel lncRNA gene	NA	NA
chr6	16766097	16805241	HI-LNC2829	pink	Novel lncRNA gene	NA	NA
chr6	17706315	17711040	HI-LNC2830	turquoise	Novel lncRNA gene	NA	NA
chr6	18122919	18152772	HI-LNC2831	wheat	Novel lncRNA gene	NA	NA
chr6	19538543	19544694	HI-LNC2833	turquoise	Novel lncRNA gene	NA	NA
chr6	19800864	19805138	HI-LNC608	greenyellow	Moran et al, Nat Gen 2012	NA	NA
chr6	21595874	21598845	HI-LNC2834	turquoise	Novel lncRNA gene	NA	NA
chr6	25264446	25279405	HI-LNC2836	grey	Novel lncRNA gene	NA	NA
chr6	25992888	26012068	HI-LNC609	red	Moran et al, Nat Gen 2012	NA	NA
chr6	25997714	26016743	HI-LNC2837	red	Novel lncRNA gene	NA	NA
chr6	26026762	26031213	HI-LNC2838	grey60	Novel lncRNA gene	NA	NA
chr6	26521933	26527612	HI-LNC2840	red	Novel isoform of Ensembl Gene	NA	ENSG00000228223
chr6	26924771	26991753	HI-LNC2841	grey	Novel isoform of Ensembl Gene	NA	ENSG00000224843
chr6	26985857	26989416	HI-LNC611	greenyellow	Moran et al, Nat Gen 2012	NA	NA
chr6	27705294	27706027	HI-LNC612	grey	Moran et al, Nat Gen 2012	NA	NA
chr6	28863503	28865050	HI-LNC2843	yellow	Novel lncRNA gene	NA	NA
chr6	29596061	29599073	HI-LNC2845	lightyellow	Novel lncRNA gene	NA	NA
chr6	29842557	29855388	HI-LNC613	black	Moran et al, Nat Gen 2012	NA	NA
chr6	29968787	30028961	HI-LNC2847	red	Ensembl_annotated	ENST00000420251	ENSG00000204623
chr6	30255173	30294927	HI-LNC2848	red	Novel isoform of Ensembl Gene	NA	ENSG00000231074
chr6	31162734	31165536	HI-LNC616	blue	Moran et al, Nat Gen 2012	NA	NA
chr6	31648225	31655629	HI-LNC2850	blue	Novel lncRNA gene	NA	NA
chr6	31744966	31746799	HI-LNC2851	blue	Novel lncRNA gene	NA	NA
chr6	31845387	31850719	HI-LNC2852	coral	Novel lncRNA gene	NA	NA
chr6	32934307	32936436	HI-LNC618	brown	Moran et al, Nat Gen 2012	NA	NA
chr6	33217312	33222667	HI-LNC2854	grey	Novel isoform of Ensembl Gene	NA	ENSG00000232940
chr6	33553140	33561465	HI-LNC2855	blue	Novel isoform of Ensembl Gene	NA	ENSG00000197251
chr6	33588024	33588605	HI-LNC2857	grey	Novel lncRNA gene	NA	NA
chr6	33756731	33770747	HI-LNC2858	magenta	Novel lncRNA gene	NA	NA
chr6	33989821	33996322	HI-LNC2859	blue	Novel lncRNA gene	NA	NA
chr6	34664722	34665339	HI-LNC619	grey	Moran et al, Nat Gen 2012	NA	NA
chr6	34721866	34725113	HI-LNC2860	grey	Novel lncRNA gene	NA	NA
chr6	35188223	35227066	HI-LNC2862	tan	Novel lncRNA gene	NA	NA
chr6	35889031	35986645	HI-LNC2863	tan	Novel lncRNA gene	NA	NA
chr6	38607513	38654435	HI-LNC2865	pink	Novel lncRNA gene	NA	NA
chr6	39280594	39414668	HI-LNC2866	blue	Novel lncRNA gene	NA	NA
chr6	41552739	41554745	HI-LNC2869	blue	Novel lncRNA gene	NA	NA
chr6	43042174	43044004	HI-LNC2872	yellow	Novel lncRNA gene	NA	NA
chr6	43858440	43872691	HI-LNC77	red	Moran et al, Nat Gen 2012	NA	NA
chr6	44036824	44041054	HI-LNC622	coral	Moran et al, Nat Gen 2012	NA	NA
chr6	44041615	44050556	HI-LNC2873	coral	Novel lncRNA gene	NA	NA
chr6	44204712	44208319	HI-LNC623	gold	Moran et al, Nat Gen 2012	NA	NA
chr6	44331779	44355774	HI-LNC2874	tan	Novel lncRNA gene	NA	NA
chr6	52229028	52285779	HI-LNC2876	tan	Novel lncRNA gene	NA	NA
chr6	52442104	52499593	HI-LNC2877	greenyellow	Novel isoform of Ensembl Gene	NA	ENSG00000225791
chr6	58287813	58301653	HI-LNC2878	lightyellow	Novel lncRNA gene	NA	NA
chr6	74296114	74311381	HI-LNC2882	grey	Novel lncRNA gene	NA	NA
chr6	75994748	75995107	HI-LNC626	grey	Moran et al, Nat Gen 2012	NA	NA
chr6	76428125	76458831	HI-LNC2883	grey	Novel lncRNA gene	NA	NA
chr6	79944456	79946310	HI-LNC627	blue	Moran et al, Nat Gen 2012	NA	NA
chr6	80129884	80198797	HI-LNC2885	greenyellow	Novel lncRNA gene	NA	NA
chr6	80247369	80254934	HI-LNC2886	brown	Novel lncRNA gene	NA	NA
chr6	82552556	82648334	HI-LNC2887	bisque	Novel lncRNA gene	NA	NA
chr6	82647421	82776728	HI-LNC2888	grey	Novel lncRNA gene	NA	NA
chr6	86364465	86388638	HI-LNC2889	midnightblue	Novel isoform of Ensembl Gene	NA	ENSG00000203875
chr6	89673393	89699988	HI-LNC2890	grey	Novel lncRNA gene	NA	NA
chr6	90062779	90141985	HI-LNC2891	tan	Novel lncRNA gene	NA	NA
chr6	96001978	96025560	HI-LNC2893	tan	Novel lncRNA gene	NA	NA
chr6	101329241	101332148	HI-LNC628	greenyellow	Moran et al, Nat Gen 2012	NA	NA
chr6	105585126	105617819	HI-LNC2896	lightyellow	Novel isoform of Ensembl Gene	NA	ENSG00000203808
chr6	105851161	105904582	HI-LNC2897	grey	Novel lncRNA gene	NA	NA
chr6	107799487	107811029	HI-LNC2899	blue	Novel lncRNA gene	NA	NA
chr6	108324270	108363977	HI-LNC2900	grey	Novel lncRNA gene	NA	NA
chr6	109330890	109415738	HI-LNC2902	lightyellow	Novel lncRNA gene	NA	NA
chr6	110736835	110750211	HI-LNC2904	red	Novel lncRNA gene	NA	NA
chr6	111804674	111824811	HI-LNC2905	khaki	Novel isoform of Ensembl Gene	NA	ENSG00000231889
chr6	113943154	113953779	HI-LNC2907	coral	Novel lncRNA gene	NA	NA
chr6	116999460	117002349	HI-LNC631	blue	Moran et al, Nat Gen 2012	NA	NA
chr6	117191818	117198375	HI-LNC94	red	Moran et al, Nat Gen 2012	NA	NA
chr6	119255738	119388349	HI-LNC2909	turquoise	Novel lncRNA gene	NA	NA
chr6	119671255	119673798	HI-LNC632	brown	Moran et al, Nat Gen 2012	NA	NA
chr6	123102465	123111309	HI-LNC2910	greenyellow	Novel lncRNA gene	NA	NA
chr6	127664472	127843140	HI-LNC2911	tan	Novel lncRNA gene	NA	NA
chr6	135376107	135382439	HI-LNC2914	grey	Novel lncRNA gene	NA	NA
chr6	136871958	136873682	HI-LNC635	greenyellow	Moran et al, Nat Gen 2012	NA	NA
chr6	137239935	137243401	HI-LNC636	blue	Moran et al, Nat Gen 2012	NA	NA
chr6	137814503	137822596	HI-LNC2916	turquoise	Novel lncRNA gene	NA	NA
chr6	138428661	138429794	HI-LNC637	grey	Moran et al, Nat Gen 2012	NA	NA
chr6	139348634	139349817	HI-LNC638	greenyellow	Moran et al, Nat Gen 2012	NA	NA
chr6	143267038	143290003	HI-LNC2918	purple	Novel lncRNA gene	NA	NA
chr6	146135922	146136599	HI-LNC639	tan	Moran et al, Nat Gen 2012	NA	NA
chr6	147182941	147453122	HI-LNC2920	turquoise	Novel isoform of Ensembl Gene	NA	ENSG00000233452
chr6	151712678	151725988	HI-LNC642	brown	Moran et al, Nat Gen 2012	NA	NA
chr6	153304741	153308369	HI-LNC643	turquoise	Moran et al, Nat Gen 2012	NA	NA
chr6	153323926	153331856	HI-LNC644	purple	Moran et al, Nat Gen 2012	NA	NA
chr6	153452625	153453364	HI-LNC645	chocolate	Moran et al, Nat Gen 2012	NA	NA
chr6	154831533	154836512	HI-LNC2923	lightcyan	Novel lncRNA gene	NA	NA
chr6	157084093	157100129	HI-LNC2925	lightyellow	Novel lncRNA gene	NA	NA
chr6	157744078	157751450	HI-LNC2926	seashell	Novel lncRNA gene	NA	NA
chr6	159082706	159085104	HI-LNC2927	purple	Novel lncRNA gene	NA	NA
chr6	159421220	159422190	HI-LNC646	wheat	Moran et al, Nat Gen 2012	NA	NA
chr6	159422316	159426984	HI-LNC647	brown	Moran et al, Nat Gen 2012	NA	NA
chr6	160114674	160118865	HI-LNC2931	green	Novel lncRNA gene	NA	NA
chr6	161411381	161412758	HI-LNC649	wheat	Moran et al, Nat Gen 2012	NA	NA
chr6	166076894	166084014	HI-LNC2935	brown	Novel lncRNA gene	NA	NA
chr6	166721652	166730955	HI-LNC2937	turquoise	Novel lncRNA gene	NA	NA
chr6	166756029	166756617	HI-LNC652	tan	Moran et al, Nat Gen 2012	NA	NA
chr6	166796963	166802453	HI-LNC653	lightyellow	Moran et al, Nat Gen 2012	NA	NA
chr6	167752415	167765016	HI-LNC2938	grey	Novel lncRNA gene	NA	NA
chr6	168695635	168702687	HI-LNC2939	lightyellow	Novel lncRNA gene	NA	NA
chr6	170124777	170126880	HI-LNC654	khaki	Moran et al, Nat Gen 2012	NA	NA
chr7	145867	149403	HI-LNC655	khaki	Moran et al, Nat Gen 2012	NA	NA
chr7	559934	564866	HI-LNC656	black	Moran et al, Nat Gen 2012	NA	NA
chr7	1199881	1206909	HI-LNC657	grey	Moran et al, Nat Gen 2012	NA	NA
chr7	1201137	1216068	HI-LNC2943	blue	Novel lncRNA gene	NA	NA
chr7	4681871	4723733	HI-LNC2947	coral	Novel lncRNA gene	NA	NA
chr7	5463701	5466029	HI-LNC2949	lightyellow	Novel lncRNA gene	NA	NA
chr7	5466823	5482078	HI-LNC2950	black	Novel lncRNA gene	NA	NA
chr7	6543432	6548528	HI-LNC2951	lightgreen	Novel lncRNA gene	NA	NA
chr7	7977170	8009518	HI-LNC2954	tan	Novel lncRNA gene	NA	NA
chr7	8301920	8307884	HI-LNC2955	turquoise	Novel lncRNA gene	NA	NA
chr7	12443351	12447434	HI-LNC2956	blue	Novel lncRNA gene	NA	NA
chr7	16460341	16508332	HI-LNC2960	grey	Novel lncRNA gene	NA	NA
chr7	17980214	17982370	HI-LNC661	greenyellow	Moran et al, Nat Gen 2012	NA	NA
chr7	18122054	18127371	HI-LNC2961	tan	Novel lncRNA gene	NA	NA
chr7	20179768	20198223	HI-LNC2962	turquoise	Novel isoform of Ensembl Gene	NA	ENSG00000228598
chr7	20257028	20261317	HI-LNC662	grey	Moran et al, Nat Gen 2012	NA	NA
chr7	20367925	20371175	HI-LNC2963	pink	Novel lncRNA gene	NA	NA
chr7	23139627	23145322	HI-LNC2964	greenyellow	Novel isoform of Ensembl Gene	NA	ENSG00000230658
chr7	24223048	24484910	HI-LNC2965	brown	Novel lncRNA gene	NA	NA
chr7	24443379	24452592	HI-LNC2966	turquoise	Novel lncRNA gene	NA	NA
chr7	26438205	26440895	HI-LNC663	red	Moran et al, Nat Gen 2012	NA	NA
chr7	28220075	28280996	HI-LNC2972	grey	Novel isoform of Ensembl Gene	NA	ENSG00000234336
chr7	30629254	30634180	HI-LNC664	grey	Moran et al, Nat Gen 2012	NA	NA
chr7	35734773	35738974	HI-LNC665	red	Moran et al, Nat Gen 2012	NA	NA
chr7	35791196	35840783	HI-LNC2975	greenyellow	Novel lncRNA gene	NA	NA
chr7	39441926	39446270	HI-LNC2976	lightyellow	Novel lncRNA gene	NA	NA
chr7	39584677	39605960	HI-LNC2977	grey	Novel lncRNA gene	NA	NA
chr7	39657748	39663377	HI-LNC2978	pink	Novel lncRNA gene	NA	NA
chr7	39987997	39989958	HI-LNC668	black	Moran et al, Nat Gen 2012	NA	NA
chr7	41733317	41982022	HI-LNC2980	greenyellow	Novel isoform of Ensembl Gene	NA	ENSG00000224116
chr7	44226055	44239647	HI-LNC2984	brown	Novel lncRNA gene	NA	NA
chr7	44613860	44619006	HI-LNC2985	seashell	Novel lncRNA gene	NA	NA
chr7	44819047	44836501	HI-LNC2987	magenta	Novel lncRNA gene	NA	NA
chr7	44887976	44891153	HI-LNC2988	tan	Novel lncRNA gene	NA	NA
chr7	45022626	45026259	HI-LNC2990	tan	Novel isoform of Ensembl Gene	NA	ENSG00000232956
chr7	45030937	45039600	HI-LNC2991	tan	Novel lncRNA gene	NA	NA
chr7	50518132	50527558	HI-LNC2995	khaki	Novel lncRNA gene	NA	NA
chr7	56184034	56194096	HI-LNC2997	tan	Novel lncRNA gene	NA	NA
chr7	63384051	63386093	HI-LNC671	red	Moran et al, Nat Gen 2012	NA	NA
chr7	63924294	63956889	HI-LNC2999	grey	Novel lncRNA gene	NA	NA
chr7	64029895	64034675	HI-LNC3000	brown	Novel lncRNA gene	NA	NA
chr7	64318077	64337697	HI-LNC3001	blue	Novel lncRNA gene	NA	NA
chr7	65215007	65215922	HI-LNC674	red	Moran et al, Nat Gen 2012	NA	NA
chr7	65216056	65217569	HI-LNC675	black	Moran et al, Nat Gen 2012	NA	NA
chr7	65958277	65960344	HI-LNC3004	chocolate	Novel lncRNA gene	NA	NA
chr7	66098486	66119657	HI-LNC3005	tan	Novel lncRNA gene	NA	NA
chr7	66309978	66366515	HI-LNC3006	tan	Novel lncRNA gene	NA	NA
chr7	69059828	69062964	HI-LNC3007	grey	Novel lncRNA gene	NA	NA
chr7	73461006	73476658	HI-LNC3009	turquoise	Novel lncRNA gene	NA	NA
chr7	73570563	73588756	HI-LNC3010	coral	Novel lncRNA gene	NA	NA
chr7	73668857	73669720	HI-LNC679	chocolate	Moran et al, Nat Gen 2012	NA	NA
chr7	77164716	77166192	HI-LNC680	grey	Moran et al, Nat Gen 2012	NA	NA
chr7	79083037	79104809	HI-LNC3013	greenyellow	Novel isoform of Ensembl Gene	NA	ENSG00000234456
chr7	82792019	82816506	HI-LNC3015	blue	Novel lncRNA gene	NA	NA
chr7	86780740	86781633	HI-LNC682	khaki	Moran et al, Nat Gen 2012	NA	NA
chr7	86954663	86974831	HI-LNC3016	tan	Novel isoform of Ensembl Gene	NA	ENSG00000182165
chr7	95025688	95034173	HI-LNC683	red	Moran et al, Nat Gen 2012	NA	NA
chr7	95225926	95237217	HI-LNC684	tan	Moran et al, Nat Gen 2012	NA	NA
chr7	97599648	97601638	HI-LNC685	grey	Moran et al, Nat Gen 2012	NA	NA
chr7	97731079	97736495	HI-LNC3021	cyan	Novel lncRNA gene	NA	NA
chr7	97881469	97887682	HI-LNC686	red	Moran et al, Nat Gen 2012	NA	NA
chr7	98228402	98246444	HI-LNC3023	greenyellow	Novel lncRNA gene	NA	NA
chr7	98854535	98923325	HI-LNC3024	red	Novel lncRNA gene	NA	NA
chr7	99097905	99099139	HI-LNC687	lightyellow	Moran et al, Nat Gen 2012	NA	NA
chr7	100128751	100137898	HI-LNC3026	tan	Novel lncRNA gene	NA	NA
chr7	100165186	100166573	HI-LNC3027	black	Novel lncRNA gene	NA	NA
chr7	100622576	100660938	HI-LNC3031	brown	Novel lncRNA gene	NA	NA
chr7	100876029	100880254	HI-LNC3032	black	Novel lncRNA gene	NA	NA
chr7	100888625	100900121	HI-LNC3033	wheat	Novel lncRNA gene	NA	NA
chr7	102789429	102864234	HI-LNC3034	red	Novel lncRNA gene	NA	NA
chr7	104637583	104654636	HI-LNC690	brown	Moran et al, Nat Gen 2012	NA	NA
chr7	105170527	105172531	HI-LNC3037	grey	Novel lncRNA gene	NA	NA
chr7	107383293	107384547	HI-LNC3039	black	Novel lncRNA gene	NA	NA
chr7	113727701	113803242	HI-LNC692	grey	Moran et al, Nat Gen 2012	NA	NA
chr7	116592500	116594388	HI-LNC3042	brown	Novel isoform of Ensembl Gene	NA	ENSG00000227199
chr7	117733342	117824099	HI-LNC3045	tan	Novel lncRNA gene	NA	NA
chr7	123389117	123391250	HI-LNC695	greenyellow	Moran et al, Nat Gen 2012	NA	NA
chr7	128165128	128171170	HI-LNC3049	seashell	Novel lncRNA gene	NA	NA
chr7	128506700	128509570	HI-LNC3050	blue	Novel lncRNA gene	NA	NA
chr7	129242677	129251482	HI-LNC697	tan	Moran et al, Nat Gen 2012	NA	NA
chr7	129420256	129437771	HI-LNC3051	blue	Novel lncRNA gene	NA	NA
chr7	130121235	130126045	HI-LNC698	lightyellow	Moran et al, Nat Gen 2012	NA	NA
chr7	130565750	130598069	HI-LNC3053	greenyellow	Novel isoform of Ensembl Gene	NA	ENSG00000226380
chr7	130614747	130626830	HI-LNC699	cyan	Moran et al, Nat Gen 2012	NA	NA
chr7	130736956	130794320	HI-LNC700	grey60	Moran et al, Nat Gen 2012	NA	NA
chr7	134054833	134117271	HI-LNC3054	tan	Novel lncRNA gene	NA	NA
chr7	134329057	134331302	HI-LNC702	purple	Moran et al, Nat Gen 2012	NA	NA
chr7	134855612	134857814	HI-LNC703	coral	Moran et al, Nat Gen 2012	NA	NA
chr7	138720917	138721594	HI-LNC3055	grey	Novel lncRNA gene	NA	NA
chr7	139762606	139783449	HI-LNC3056	green	Novel lncRNA gene	NA	NA
chr7	139876742	139879679	HI-LNC704	greenyellow	Moran et al, Nat Gen 2012	NA	NA
chr7	139931148	139956735	HI-LNC705	blue	Moran et al, Nat Gen 2012	NA	NA
chr7	140340709	140347405	HI-LNC3057	blue	Novel lncRNA gene	NA	NA
chr7	140395135	140396877	HI-LNC3058	brown	Ensembl_annotated	ENST00000465466	ENSG00000240889
chr7	140773101	140776375	HI-LNC3060	lightyellow	Novel lncRNA gene	NA	NA
chr7	142978492	142985276	HI-LNC3062	turquoise	Novel lncRNA gene	NA	NA
chr7	143104905	143220540	HI-LNC3063	brown	Novel isoform of Ensembl Gene	NA	ENSG00000229153
chr7	148393193	148395005	HI-LNC707	yellow	Moran et al, Nat Gen 2012	NA	NA
chr7	149470296	149473130	HI-LNC708	lightyellow	Moran et al, Nat Gen 2012	NA	NA
chr7	149739402	149744334	HI-LNC3065	brown	Novel lncRNA gene	NA	NA
chr7	150085257	150102712	HI-LNC3066	grey	Novel lncRNA gene	NA	NA
chr7	152160966	152162631	HI-LNC710	chocolate	Moran et al, Nat Gen 2012	NA	NA
chr7	153581388	153583780	HI-LNC3070	grey	Novel lncRNA gene	NA	NA
chr7	153584561	153585690	HI-LNC3071	turquoise	Novel lncRNA gene	NA	NA
chr7	153750174	153756049	HI-LNC3072	brown	Novel lncRNA gene	NA	NA
chr7	155087633	155089485	HI-LNC711	chocolate	Moran et al, Nat Gen 2012	NA	NA
chr7	156925849	156943838	HI-LNC3075	blue	Novel lncRNA gene	NA	NA
chr7	157369304	157382383	HI-LNC3076	turquoise	Novel lncRNA gene	NA	NA
chr7	158744893	158751612	HI-LNC3079	lightyellow	Novel lncRNA gene	NA	NA
chr8	217806	223549	HI-LNC712	red	Moran et al, Nat Gen 2012	NA	NA
chr8	325940	330283	HI-LNC3082	plum	Novel lncRNA gene	NA	NA
chr8	1709453	1711465	HI-LNC713	yellow	Moran et al, Nat Gen 2012	NA	NA
chr8	6262437	6264096	HI-LNC714	khaki	Moran et al, Nat Gen 2012	NA	NA
chr8	6473127	6565965	HI-LNC3088	red	Novel lncRNA gene	NA	NA
chr8	7143732	7212874	HI-LNC3089	blue	Novel isoform of Ensembl Gene	NA	ENSG00000215374
chr8	10615295	10618693	HI-LNC716	pink	Moran et al, Nat Gen 2012	NA	NA
chr8	10698145	10705127	HI-LNC3093	grey	Novel lncRNA gene	NA	NA
chr8	10708164	10715499	HI-LNC3094	blue	Novel lncRNA gene	NA	NA
chr8	11058876	11061136	HI-LNC717	lightcyan	Moran et al, Nat Gen 2012	NA	NA
chr8	17942508	17943455	HI-LNC718	red	Moran et al, Nat Gen 2012	NA	NA
chr8	19456139	19466685	HI-LNC3103	lightyellow	Novel lncRNA gene	NA	NA
chr8	21863408	21867679	HI-LNC3104	brown	Novel lncRNA gene	NA	NA
chr8	21907411	21908343	HI-LNC3105	grey	Novel lncRNA gene	NA	NA
chr8	22001435	22010548	HI-LNC3106	blue	Novel lncRNA gene	NA	NA
chr8	23315033	23351119	HI-LNC3109	blue	Novel lncRNA gene	NA	NA
chr8	26307050	26310010	HI-LNC719	coral	Moran et al, Nat Gen 2012	NA	NA
chr8	26308691	26339123	HI-LNC3110	wheat	Novel lncRNA gene	NA	NA
chr8	28556416	28559130	HI-LNC720	lightyellow	Moran et al, Nat Gen 2012	NA	NA
chr8	29208391	29217365	HI-LNC3111	magenta	Novel lncRNA gene	NA	NA
chr8	29952172	29952921	HI-LNC721	grey	Moran et al, Nat Gen 2012	NA	NA
chr8	30013345	30013812	HI-LNC722	tan	Moran et al, Nat Gen 2012	NA	NA
chr8	30599879	30601665	HI-LNC723	grey	Moran et al, Nat Gen 2012	NA	NA
chr8	31496277	31497267	HI-LNC724	grey	Moran et al, Nat Gen 2012	NA	NA
chr8	35529842	35731969	HI-LNC3113	turquoise	Novel lncRNA gene	NA	NA
chr8	37260955	37351421	HI-LNC3115	pink	Novel lncRNA gene	NA	NA
chr8	37552262	37553409	HI-LNC3116	blue	Novel lncRNA gene	NA	NA
chr8	38323843	38338244	HI-LNC3117	grey	Novel lncRNA gene	NA	NA
chr8	38400078	38411683	HI-LNC726	greenyellow	Moran et al, Nat Gen 2012	NA	NA
chr8	41387127	41435940	HI-LNC3118	grey	Novel lncRNA gene	NA	NA
chr8	42382976	42396400	HI-LNC3119	khaki	Novel lncRNA gene	NA	NA
chr8	48108315	48173393	HI-LNC3121	grey	Novel lncRNA gene	NA	NA
chr8	52811823	52822273	HI-LNC727	tan	Moran et al, Nat Gen 2012	NA	NA
chr8	53627117	53631645	HI-LNC728	purple	Moran et al, Nat Gen 2012	NA	NA
chr8	58767834	58816240	HI-LNC3126	turquoise	Novel lncRNA gene	NA	NA
chr8	60031392	60033240	HI-LNC3127	greenyellow	Novel lncRNA gene	NA	NA
chr8	61558737	61564811	HI-LNC72	greenyellow	Moran et al, Nat Gen 2012	NA	NA
chr8	61815988	61823209	HI-LNC3129	turquoise	Novel lncRNA gene	NA	NA
chr8	63951611	63954212	HI-LNC731	turquoise	Moran et al, Nat Gen 2012	NA	NA
chr8	65711021	65734470	HI-LNC3130	grey	Novel lncRNA gene	NA	NA
chr8	67834164	67837777	HI-LNC3131	tan	Novel isoform of Ensembl Gene	NA	ENSG00000245910
chr8	68256207	68287456	HI-LNC3132	grey	Novel lncRNA gene	NA	NA
chr8	70746349	70749982	HI-LNC3133	turquoise	Novel lncRNA gene	NA	NA
chr8	71316021	71317612	HI-LNC734	grey60	Moran et al, Nat Gen 2012	NA	NA
chr8	73444146	73449162	HI-LNC3134	tan	Novel lncRNA gene	NA	NA
chr8	74659465	74672540	HI-LNC3136	grey	Novel lncRNA gene	NA	NA
chr8	79716641	79887311	HI-LNC3139	lightgreen	Novel lncRNA gene	NA	NA
chr8	80680439	80725838	HI-LNC3140	red	Novel lncRNA gene	NA	NA
chr8	80803094	80843240	HI-LNC3141	brown	Novel lncRNA gene	NA	NA
chr8	81396716	81397853	HI-LNC735	greenyellow	Moran et al, Nat Gen 2012	NA	NA
chr8	82461965	82543706	HI-LNC3144	lightyellow	Novel lncRNA gene	NA	NA
chr8	82644010	82644637	HI-LNC736	blue	Moran et al, Nat Gen 2012	NA	NA
chr8	86352895	86376033	HI-LNC3145	green	Novel lncRNA gene	NA	NA
chr8	88986420	89048719	HI-LNC3146	tan	Novel lncRNA gene	NA	NA
chr8	90608314	90769946	HI-LNC737	turquoise	Moran et al, Nat Gen 2012	NA	NA
chr8	90911763	90914095	HI-LNC738	brown	Moran et al, Nat Gen 2012	NA	NA
chr8	92071938	92082379	HI-LNC739	greenyellow	Moran et al, Nat Gen 2012	NA	NA
chr8	94238079	94315598	HI-LNC3147	turquoise	Novel lncRNA gene	NA	NA
chr8	94354784	94712661	HI-LNC3148	turquoise	Novel isoform of Ensembl Gene	NA	ENSG00000246662
chr8	95092248	95094006	HI-LNC3150	turquoise	Novel lncRNA gene	NA	NA
chr8	95649585	95653069	HI-LNC740	lightyellow	Moran et al, Nat Gen 2012	NA	NA
chr8	95906466	95958184	HI-LNC3151	grey	Novel lncRNA gene	NA	NA
chr8	98782466	98787936	HI-LNC3154	tan	Novel lncRNA gene	NA	NA
chr8	100008557	100025462	HI-LNC741	greenyellow	Moran et al, Nat Gen 2012	NA	NA
chr8	102082810	102093504	HI-LNC3155	blue	Novel lncRNA gene	NA	NA
chr8	102122738	102138798	HI-LNC3156	chocolate	Novel lncRNA gene	NA	NA
chr8	103667005	103667945	HI-LNC3158	grey	Novel lncRNA gene	NA	NA
chr8	103668387	103682349	HI-LNC3159	turquoise	Novel lncRNA gene	NA	NA
chr8	103743852	103750618	HI-LNC3160	blue	Novel lncRNA gene	NA	NA
chr8	103941605	103955587	HI-LNC744	yellow	Moran et al, Nat Gen 2012	NA	NA
chr8	107530903	107669786	HI-LNC3161	grey	Novel lncRNA gene	NA	NA
chr8	117886662	117889107	HI-LNC3163	grey	Ensembl_annotated	ENST00000521487	ENSG00000253327
chr8	123790162	123795900	HI-LNC3168	turquoise	Novel lncRNA gene	NA	NA
chr8	124053882	124067081	HI-LNC3169	brown	Novel lncRNA gene	NA	NA
chr8	124550608	124553345	HI-LNC3172	greenyellow	Novel lncRNA gene	NA	NA
chr8	125484547	125487007	HI-LNC746	seashell	Moran et al, Nat Gen 2012	NA	NA
chr8	125740863	125803854	HI-LNC3174	turquoise	Novel lncRNA gene	NA	NA
chr8	126347364	126398686	HI-LNC3175	tan	Novel lncRNA gene	NA	NA
chr8	134582731	134584200	HI-LNC3181	grey60	Novel lncRNA gene	NA	NA
chr8	134584325	134585817	HI-LNC3182	grey	Novel lncRNA gene	NA	NA
chr8	135844774	135861810	HI-LNC3184	tan	Novel lncRNA gene	NA	NA
chr8	140717274	140719335	HI-LNC3186	brown	Novel lncRNA gene	NA	NA
chr8	141474276	141477758	HI-LNC3187	grey	Novel lncRNA gene	NA	NA
chr8	141511787	141521396	HI-LNC747	blue	Moran et al, Nat Gen 2012	NA	NA
chr8	142134786	142138337	HI-LNC748	bisque	Moran et al, Nat Gen 2012	NA	NA
chr8	142399949	142402782	HI-LNC3189	grey	Novel lncRNA gene	NA	NA
chr8	144108864	144120338	HI-LNC3192	grey	Novel lncRNA gene	NA	NA
chr8	144361825	144363844	HI-LNC749	greenyellow	Moran et al, Nat Gen 2012	NA	NA
chr8	144448792	144450805	HI-LNC3194	brown	Novel isoform of Ensembl Gene	NA	ENSG00000254389
chr8	144713282	144718237	HI-LNC3195	grey	Novel lncRNA gene	NA	NA
chr8	144911715	144917592	HI-LNC3196	black	Novel lncRNA gene	NA	NA
chr8	145129770	145137437	HI-LNC3197	brown	Novel lncRNA gene	NA	NA
chr8	145731625	145733797	HI-LNC3198	black	Novel lncRNA gene	NA	NA
chr8	145753207	145753947	HI-LNC3199	grey	Novel lncRNA gene	NA	NA
chr8	145938447	145940182	HI-LNC3201	brown	Novel lncRNA gene	NA	NA
chr8	146041497	146052612	HI-LNC3202	black	Novel lncRNA gene	NA	NA
chr9	2242050	2249659	HI-LNC3206	lightyellow	Novel lncRNA gene	NA	NA
chr9	2619997	2621792	HI-LNC751	turquoise	Moran et al, Nat Gen 2012	NA	NA
chr9	2844363	2845906	HI-LNC752	grey	Moran et al, Nat Gen 2012	NA	NA
chr9	3526118	3532720	HI-LNC60	purple	Moran et al, Nat Gen 2012	NA	NA
chr9	4677286	4679271	HI-LNC753	red	Moran et al, Nat Gen 2012	NA	NA
chr9	4741387	4760785	HI-LNC3208	tan	Novel lncRNA gene	NA	NA
chr9	5570010	5628977	HI-LNC3209	grey60	Novel lncRNA gene	NA	NA
chr9	19036159	19051030	HI-LNC3213	chocolate	Novel lncRNA gene	NA	NA
chr9	19231306	19234860	HI-LNC754	brown	Moran et al, Nat Gen 2012	NA	NA
chr9	25676977	25686413	HI-LNC3215	wheat	Novel lncRNA gene	NA	NA
chr9	27583901	27690954	HI-LNC3217	grey	Novel lncRNA gene	NA	NA
chr9	29214075	29225301	HI-LNC3219	red	Novel lncRNA gene	NA	NA
chr9	32552012	32560441	HI-LNC3220	turquoise	Novel isoform of Ensembl Gene	NA	ENSG00000235453
chr9	33510631	33511143	HI-LNC757	grey	Moran et al, Nat Gen 2012	NA	NA
chr9	33677261	33707330	HI-LNC3221	red	Novel lncRNA gene	NA	NA
chr9	34380921	34422700	HI-LNC3222	grey	Novel lncRNA gene	NA	NA
chr9	34666026	34671809	HI-LNC758	red	Moran et al, Nat Gen 2012	NA	NA
chr9	35153400	35163038	HI-LNC3223	blue	Novel lncRNA gene	NA	NA
chr9	35603191	35605280	HI-LNC759	blue	Moran et al, Nat Gen 2012	NA	NA
chr9	35646243	35649473	HI-LNC3224	grey	Novel lncRNA gene	NA	NA
chr9	35657747	35658015	HI-LNC3225	grey	Ensembl_annotated	ENST00000602361	ENSG00000269900
chr9	37079885	37090438	HI-LNC761	purple	Moran et al, Nat Gen 2012	NA	NA
chr9	37691084	37693417	HI-LNC3227	grey60	Novel lncRNA gene	NA	NA
chr9	38620111	38629481	HI-LNC3228	lightyellow	Novel isoform of Ensembl Gene	NA	ENSG00000204860
chr9	67297416	67340061	HI-LNC3233	peru	Novel lncRNA gene	NA	NA
chr9	68411253	68414121	HI-LNC3234	turquoise	Novel lncRNA gene	NA	NA
chr9	68412474	68419927	HI-LNC762	turquoise	Moran et al, Nat Gen 2012	NA	NA
chr9	72872026	72873730	HI-LNC763	brown	Moran et al, Nat Gen 2012	NA	NA
chr9	74929902	74930568	HI-LNC764	midnightblue	Moran et al, Nat Gen 2012	NA	NA
chr9	77082726	77114534	HI-LNC3237	tan	Novel lncRNA gene	NA	NA
chr9	77567803	77568711	HI-LNC766	chocolate	Moran et al, Nat Gen 2012	NA	NA
chr9	79791671	79792833	HI-LNC3239	grey	Novel isoform of Ensembl Gene	NA	ENSG00000232998
chr9	80848642	80850902	HI-LNC767	red	Moran et al, Nat Gen 2012	NA	NA
chr9	88396068	88420179	HI-LNC3243	tan	Novel lncRNA gene	NA	NA
chr9	88538844	88555769	HI-LNC3244	tan	Novel lncRNA gene	NA	NA
chr9	88897222	88916719	HI-LNC3245	salmon	Novel lncRNA gene	NA	NA
chr9	90686054	90691919	HI-LNC768	red	Moran et al, Nat Gen 2012	NA	NA
chr9	90999363	91004126	HI-LNC3247	greenyellow	Novel lncRNA gene	NA	NA
chr9	91924639	91925861	HI-LNC770	chocolate	Moran et al, Nat Gen 2012	NA	NA
chr9	93867136	93880556	HI-LNC771	chocolate	Moran et al, Nat Gen 2012	NA	NA
chr9	93955337	93959069	HI-LNC3249	wheat	Novel lncRNA gene	NA	NA
chr9	94186323	94191788	HI-LNC3250	grey	Novel lncRNA gene	NA	NA
chr9	95431493	95437748	HI-LNC3252	turquoise	Novel lncRNA gene	NA	NA
chr9	96336375	96337293	HI-LNC774	midnightblue	Moran et al, Nat Gen 2012	NA	NA
chr9	98168044	98189117	HI-LNC3255	tan	Novel lncRNA gene	NA	NA
chr9	98782013	98784037	HI-LNC3256	grey	Novel isoform of Ensembl Gene	NA	ENSG00000225194
chr9	99146055	99168597	HI-LNC3257	red	Novel lncRNA gene	NA	NA
chr9	99540339	99542614	HI-LNC776	tan	Moran et al, Nat Gen 2012	NA	NA
chr9	99629039	99637724	HI-LNC3258	tan	Novel lncRNA gene	NA	NA
chr9	100259639	100263794	HI-LNC3259	grey	Novel lncRNA gene	NA	NA
chr9	102117621	102668889	HI-LNC3261	lightyellow	Moran et al, Nat Gen 2012	NA	NA
chr9	103115260	103116375	HI-LNC778	pink	Moran et al, Nat Gen 2012	NA	NA
chr9	104248261	104266755	HI-LNC3262	greenyellow	Novel lncRNA gene	NA	NA
chr9	106839445	106856357	HI-LNC3263	red	Novel lncRNA gene	NA	NA
chr9	108288642	108320335	HI-LNC3266	grey	Novel lncRNA gene	NA	NA
chr9	109984528	109985000	HI-LNC779	grey	Moran et al, Nat Gen 2012	NA	NA
chr9	111773987	111789242	HI-LNC3267	brown	Novel lncRNA gene	NA	NA
chr9	112260594	112265047	HI-LNC780	khaki	Moran et al, Nat Gen 2012	NA	NA
chr9	113019288	113074745	HI-LNC3268	grey	Novel lncRNA gene	NA	NA
chr9	114389236	114393693	HI-LNC3269	chocolate	Novel lncRNA gene	NA	NA
chr9	115138563	115142149	HI-LNC781	grey60	Moran et al, Nat Gen 2012	NA	NA
chr9	115502144	115512886	HI-LNC3270	red	Novel lncRNA gene	NA	NA
chr9	116906866	116918017	HI-LNC3274	pink	Novel lncRNA gene	NA	NA
chr9	125693447	125702526	HI-LNC3276	greenyellow	Novel lncRNA gene	NA	NA
chr9	127420714	127460907	HI-LNC3278	turquoise	Novel isoform of Ensembl Gene	NA	ENSG00000224020
chr9	127703475	127704887	HI-LNC783	lightyellow	Moran et al, Nat Gen 2012	NA	NA
chr9	127952121	127961479	HI-LNC3279	grey	Novel lncRNA gene	NA	NA
chr9	129986578	130004172	HI-LNC3280	grey	Novel lncRNA gene	NA	NA
chr9	130003623	130007482	HI-LNC3281	grey	Novel lncRNA gene	NA	NA
chr9	130176512	130186771	HI-LNC3282	lightyellow	Novel lncRNA gene	NA	NA
chr9	130368542	130370677	HI-LNC785	red	Moran et al, Nat Gen 2012	NA	NA
chr9	130891881	130894088	HI-LNC3284	red	Novel lncRNA gene	NA	NA
chr9	131250439	131266891	HI-LNC3285	magenta	Novel lncRNA gene	NA	NA
chr9	131289805	131314680	HI-LNC3286	khaki	Novel lncRNA gene	NA	NA
chr9	131422458	131447405	HI-LNC3287	red	Novel lncRNA gene	NA	NA
chr9	131486632	131495405	HI-LNC3288	khaki	Novel lncRNA gene	NA	NA
chr9	131533567	131544177	HI-LNC3289	grey	Novel lncRNA gene	NA	NA
chr9	131676494	131684489	HI-LNC3290	turquoise	Novel lncRNA gene	NA	NA
chr9	133452736	133454845	HI-LNC787	lightyellow	Moran et al, Nat Gen 2012	NA	NA
chr9	133569108	133588403	HI-LNC3294	grey	Novel lncRNA gene	NA	NA
chr9	134247953	134252446	HI-LNC3295	grey	Novel lncRNA gene	NA	NA
chr9	134375585	134378144	HI-LNC788	lightyellow	Moran et al, Nat Gen 2012	NA	NA
chr9	135035954	135037242	HI-LNC3296	grey	Novel lncRNA gene	NA	NA
chr9	136857727	136861324	HI-LNC789	blue	Moran et al, Nat Gen 2012	NA	NA
chr9	138799683	138806201	HI-LNC791	lightyellow	Moran et al, Nat Gen 2012	NA	NA
chr9	139333568	139340948	HI-LNC3300	grey	Novel lncRNA gene	NA	NA
chr9	139607160	139609179	HI-LNC3301	blue	Novel lncRNA gene	NA	NA
chr9	139703247	139704482	HI-LNC3303	lightyellow	Novel lncRNA gene	NA	NA
chr10	980935	1034202	HI-LNC3306	red	Novel lncRNA gene	NA	NA
chr10	3019848	3028701	HI-LNC3312	blue	Novel lncRNA gene	NA	NA
chr10	3107638	3109249	HI-LNC3313	coral	Novel lncRNA gene	NA	NA
chr10	6622361	6667393	HI-LNC3318	lightyellow	Novel isoform of Ensembl Gene	NA	ENSG00000237943
chr10	13341675	13364688	HI-LNC3326	black	Novel lncRNA gene	NA	NA
chr10	13390358	13418458	HI-LNC3327	blue	Novel lncRNA gene	NA	NA
chr10	14906517	14920694	HI-LNC3329	tan	Novel lncRNA gene	NA	NA
chr10	21463202	21473906	HI-LNC3333	greenyellow	Novel lncRNA gene	NA	NA
chr10	22540081	22546436	HI-LNC798	navy	Moran et al, Nat Gen 2012	NA	NA
chr10	22724424	22762724	HI-LNC3335	greenyellow	Novel lncRNA gene	NA	NA
chr10	25240797	25250775	HI-LNC3341	turquoise	Novel lncRNA gene	NA	NA
chr10	26501466	26505235	HI-LNC800	blue	Moran et al, Nat Gen 2012	NA	NA
chr10	28753623	28821370	HI-LNC3346	pink	Novel isoform of Ensembl Gene	NA	ENSG00000254635
chr10	29698328	29758019	HI-LNC3348	red	Novel isoform of Ensembl Gene	NA	ENSG00000224597
chr10	30717177	30724369	HI-LNC3350	black	Novel lncRNA gene	NA	NA
chr10	31320998	31402446	HI-LNC3351	grey	Novel lncRNA gene	NA	NA
chr10	31418935	31423670	HI-LNC3352	grey	Novel lncRNA gene	NA	NA
chr10	31422833	31433817	HI-LNC3353	turquoise	Novel lncRNA gene	NA	NA
chr10	33247294	33248930	HI-LNC803	grey	Moran et al, Nat Gen 2012	NA	NA
chr10	33269637	33384528	HI-LNC3356	turquoise	Novel lncRNA gene	NA	NA
chr10	33622539	33680420	HI-LNC3357	sienna	Novel lncRNA gene	NA	NA
chr10	35405779	35416035	HI-LNC3360	lightcyan	Novel lncRNA gene	NA	NA
chr10	35930077	35938558	HI-LNC3362	cyan	Novel lncRNA gene	NA	NA
chr10	38146644	38177538	HI-LNC3363	blue	Novel lncRNA gene	NA	NA
chr10	38692060	38714959	HI-LNC3364	black	Novel lncRNA gene	NA	NA
chr10	43044595	43048263	HI-LNC805	wheat	Moran et al, Nat Gen 2012	NA	NA
chr10	43133686	43141002	HI-LNC3366	blue	Novel lncRNA gene	NA	NA
chr10	43246566	43251022	HI-LNC3367	brown	Novel lncRNA gene	NA	NA
chr10	43274739	43277953	HI-LNC806	blue	Moran et al, Nat Gen 2012	NA	NA
chr10	43916040	43918045	HI-LNC807	blue	Moran et al, Nat Gen 2012	NA	NA
chr10	43930437	43932288	HI-LNC808	blue	Moran et al, Nat Gen 2012	NA	NA
chr10	52383738	52386623	HI-LNC811	purple	Moran et al, Nat Gen 2012	NA	NA
chr10	60932950	60936219	HI-LNC812	greenyellow	Moran et al, Nat Gen 2012	NA	NA
chr10	61496747	61513203	HI-LNC3379	lightyellow	Novel isoform of Ensembl Gene	NA	ENSG00000227877
chr10	65224988	65226322	HI-LNC3381	black	Novel isoform of Ensembl Gene	NA	ENSG00000272767
chr10	65390217	65397595	HI-LNC3382	yellow	Novel lncRNA gene	NA	NA
chr10	67330108	67567556	HI-LNC3383	turquoise	Novel lncRNA gene	NA	NA
chr10	69609054	69610418	HI-LNC3384	grey	Novel lncRNA gene	NA	NA
chr10	71559615	71561990	HI-LNC3386	brown	Novel lncRNA gene	NA	NA
chr10	71752609	71813932	HI-LNC3387	black	Novel lncRNA gene	NA	NA
chr10	72972605	72978144	HI-LNC3388	cyan	Novel isoform of Ensembl Gene	NA	ENSG00000237512
chr10	74030793	74033447	HI-LNC3390	coral	Novel lncRNA gene	NA	NA
chr10	75385700	75391234	HI-LNC814	seashell	Moran et al, Nat Gen 2012	NA	NA
chr10	75497782	75504588	HI-LNC3392	black	Novel lncRNA gene	NA	NA
chr10	75540448	75541714	HI-LNC816	seashell	Moran et al, Nat Gen 2012	NA	NA
chr10	75571951	75577212	HI-LNC3393	lightyellow	Novel lncRNA gene	NA	NA
chr10	77168166	77169409	HI-LNC3395	grey	Novel lncRNA gene	NA	NA
chr10	77185891	77191303	HI-LNC3396	chocolate	Novel lncRNA gene	NA	NA
chr10	80703082	80827205	HI-LNC3401	coral	Novel isoform of Ensembl Gene	NA	ENSG00000224596
chr10	81102537	81107286	HI-LNC3402	blue	Novel lncRNA gene	NA	NA
chr10	81805988	81838949	HI-LNC3403	blue	Novel isoform of Ensembl Gene	NA	ENSG00000230091
chr10	81967101	81979413	HI-LNC3404	turquoise	Novel isoform of Ensembl Gene	NA	ENSG00000237523
chr10	82287795	82296441	HI-LNC3405	blue	Novel lncRNA gene	NA	NA
chr10	88281730	88285356	HI-LNC3408	red	Novel lncRNA gene	NA	NA
chr10	88510727	88516395	HI-LNC818	blue	Moran et al, Nat Gen 2012	NA	NA
chr10	88916516	89102606	HI-LNC3409	seashell	Novel isoform of Ensembl Gene	NA	ENSG00000223482
chr10	89257125	89264608	HI-LNC3411	purple	Novel lncRNA gene	NA	NA
chr10	89416062	89419475	HI-LNC819	blue	Moran et al, Nat Gen 2012	NA	NA
chr10	90343083	90344727	HI-LNC820	khaki	Moran et al, Nat Gen 2012	NA	NA
chr10	93999648	94003765	HI-LNC3416	blue	Novel lncRNA gene	NA	NA
chr10	97616557	97850001	HI-LNC3420	khaki	Novel isoform of Ensembl Gene	NA	ENSG00000226688
chr10	98590423	98592003	HI-LNC823	greenyellow	Moran et al, Nat Gen 2012	NA	NA
chr10	99578143	99609605	HI-LNC3423	grey	Novel lncRNA gene	NA	NA
chr10	100028235	100039357	HI-LNC3424	lightyellow	Novel lncRNA gene	NA	NA
chr10	100205747	100213319	HI-LNC3426	black	Novel lncRNA gene	NA	NA
chr10	101190531	101199030	HI-LNC827	red	Moran et al, Nat Gen 2012	NA	NA
chr10	101686965	101720007	HI-LNC3427	turquoise	Novel isoform of Ensembl Gene	NA	ENSG00000227695
chr10	102133332	102148111	HI-LNC80	blue	Moran et al, Nat Gen 2012	NA	NA
chr10	103070620	103082834	HI-LNC3428	lightyellow	Novel lncRNA gene	NA	NA
chr10	103454940	103461200	HI-LNC3429	tan	Novel lncRNA gene	NA	NA
chr10	103543422	103546206	HI-LNC3430	salmon	Novel lncRNA gene	NA	NA
chr10	103880081	103886901	HI-LNC3431	wheat	Novel lncRNA gene	NA	NA
chr10	104953057	104956003	HI-LNC829	peru	Moran et al, Nat Gen 2012	NA	NA
chr10	105034980	105036919	HI-LNC830	lightyellow	Moran et al, Nat Gen 2012	NA	NA
chr10	109409485	109413922	HI-LNC3433	grey	Novel lncRNA gene	NA	NA
chr10	114709930	114712160	HI-LNC3435	turquoise	Novel lncRNA gene	NA	NA
chr10	118998544	119000515	HI-LNC832	blue	Moran et al, Nat Gen 2012	NA	NA
chr10	119806331	119969665	HI-LNC3440	greenyellow	Novel isoform of Ensembl Gene	NA	ENSG00000177640
chr10	120723186	120788831	HI-LNC3441	blue	Novel lncRNA gene	NA	NA
chr10	120841444	120842714	HI-LNC3442	greenyellow	Novel lncRNA gene	NA	NA
chr10	120938431	120966298	HI-LNC3444	brown	Novel lncRNA gene	NA	NA
chr10	121354970	121360885	HI-LNC3445	black	Novel lncRNA gene	NA	NA
chr10	123687619	123716647	HI-LNC3447	tan	Novel lncRNA gene	NA	NA
chr10	124713731	124732820	HI-LNC3449	red	Novel lncRNA gene	NA	NA
chr10	125017196	125034232	HI-LNC3450	grey	Novel lncRNA gene	NA	NA
chr10	126605990	126610770	HI-LNC835	tan	Moran et al, Nat Gen 2012	NA	NA
chr10	128492876	128594190	HI-LNC3451	lightyellow	Novel lncRNA gene	NA	NA
chr10	131909181	131918726	HI-LNC3452	blue	Novel lncRNA gene	NA	NA
chr10	131918031	131936454	HI-LNC3453	blue	Novel lncRNA gene	NA	NA
chr10	133110152	133114376	HI-LNC3454	chocolate	Novel lncRNA gene	NA	NA
chr10	133995064	134000275	HI-LNC3456	blue	Novel lncRNA gene	NA	NA
chr10	134266842	134273924	HI-LNC3458	cyan	Novel lncRNA gene	NA	NA
chr10	134896579	134901575	HI-LNC3459	black	Novel lncRNA gene	NA	NA
chr11	207429	208529	HI-LNC838	sienna	Moran et al, Nat Gen 2012	NA	NA
chr11	507274	515605	HI-LNC839	black	Moran et al, Nat Gen 2012	NA	NA
chr11	565656	568457	HI-LNC3462	coral	Novel isoform of Ensembl Gene	NA	ENSG00000247095
chr11	574159	575839	HI-LNC840	blue	Moran et al, Nat Gen 2012	NA	NA
chr11	808383	809935	HI-LNC842	black	Moran et al, Nat Gen 2012	NA	NA
chr11	1330937	1341792	HI-LNC3463	blue	Novel isoform of Ensembl Gene	NA	ENSG00000255153
chr11	2229693	2235329	HI-LNC3469	blue	Novel lncRNA gene	NA	NA
chr11	6340180	6358703	HI-LNC3475	brown	Novel lncRNA gene	NA	NA
chr11	6651851	6659641	HI-LNC3476	grey	Novel lncRNA gene	NA	NA
chr11	7533373	7534884	HI-LNC845	green	Moran et al, Nat Gen 2012	NA	NA
chr11	8282413	8296775	HI-LNC3477	red	Novel lncRNA gene	NA	NA
chr11	9779831	9839211	HI-LNC3479	pink	Novel isoform of Ensembl Gene	NA	ENSG00000246273
chr11	10323788	10326390	HI-LNC850	black	Moran et al, Nat Gen 2012	NA	NA
chr11	10879763	10900823	HI-LNC3481	greenyellow	Novel isoform of Ensembl Gene	NA	ENSG00000247271
chr11	11851489	11863456	HI-LNC3484	blue	Novel lncRNA gene	NA	NA
chr11	13030219	13030632	HI-LNC852	blue	Moran et al, Nat Gen 2012	NA	NA
chr11	14913752	14920890	HI-LNC853	blue	Moran et al, Nat Gen 2012	NA	NA
chr11	16634225	16758964	HI-LNC3485	grey	Novel lncRNA gene	NA	NA
chr11	17229652	17230826	HI-LNC854	midnightblue	Moran et al, Nat Gen 2012	NA	NA
chr11	17230980	17236657	HI-LNC855	tan	Moran et al, Nat Gen 2012	NA	NA
chr11	17498450	17503911	HI-LNC103	lightyellow	Moran et al, Nat Gen 2012	NA	NA
chr11	17787550	17796826	HI-LNC3487	lightyellow	Novel lncRNA gene	NA	NA
chr11	18548578	18550760	HI-LNC856	tan	Moran et al, Nat Gen 2012	NA	NA
chr11	22282782	22360183	HI-LNC3490	blue	Novel lncRNA gene	NA	NA
chr11	22647388	22650153	HI-LNC857	brown	Moran et al, Nat Gen 2012	NA	NA
chr11	27528382	27720297	HI-LNC3491	khaki	Novel isoform of Ensembl Gene	NA	ENSG00000245573
chr11	30062379	30344538	HI-LNC3492	blue	Novel lncRNA gene	NA	NA
chr11	31839510	31840571	HI-LNC858	pink	Moran et al, Nat Gen 2012	NA	NA
chr11	31840693	31858602	HI-LNC101	turquoise	Moran et al, Nat Gen 2012	NA	NA
chr11	33183202	33213142	HI-LNC3494	blue	Novel isoform of Ensembl Gene	NA	ENSG00000247151
chr11	43573583	43597050	HI-LNC3498	turquoise	Novel lncRNA gene	NA	NA
chr11	43580317	43581635	HI-LNC861	turquoise	Moran et al, Nat Gen 2012	NA	NA
chr11	43665526	43670736	HI-LNC863	tan	Moran et al, Nat Gen 2012	NA	NA
chr11	45377023	45389110	HI-LNC3499	tan	Novel lncRNA gene	NA	NA
chr11	47788987	47801824	HI-LNC3503	grey	Novel lncRNA gene	NA	NA
chr11	59383618	59385512	HI-LNC864	turquoise	Moran et al, Nat Gen 2012	NA	NA
chr11	60673851	60680725	HI-LNC3505	cyan	Novel lncRNA gene	NA	NA
chr11	60684749	60692993	HI-LNC3506	coral	Novel lncRNA gene	NA	NA
chr11	60770284	60775656	HI-LNC3507	blue	Novel lncRNA gene	NA	NA
chr11	62619459	62623360	HI-LNC3509	wheat	Novel isoform of Ensembl Gene	NA	ENSG00000255717
chr11	63538168	63580746	HI-LNC3511	grey	Novel lncRNA gene	NA	NA
chr11	63950297	63953164	HI-LNC867	blue	Moran et al, Nat Gen 2012	NA	NA
chr11	64545533	64555409	HI-LNC3514	blue	Novel lncRNA gene	NA	NA
chr11	65269557	65270464	HI-LNC3518	brown	Novel isoform of Ensembl Gene	NA	ENSG00000251562
chr11	65333509	65337884	HI-LNC3519	khaki	Novel isoform of Ensembl Gene	NA	ENSG00000260233
chr11	65430444	65432196	HI-LNC872	black	Moran et al, Nat Gen 2012	NA	NA
chr11	65573836	65585744	HI-LNC3520	tan	Novel lncRNA gene	NA	NA
chr11	65684144	65686601	HI-LNC3521	brown	Novel lncRNA gene	NA	NA
chr11	66000782	66025059	HI-LNC3522	cyan	Novel lncRNA gene	NA	NA
chr11	66176708	66187445	HI-LNC3523	brown	Novel lncRNA gene	NA	NA
chr11	66244845	66247723	HI-LNC3524	brown	Novel lncRNA gene	NA	NA
chr11	66376436	66384305	HI-LNC3525	black	Novel lncRNA gene	NA	NA
chr11	66445276	66448988	HI-LNC876	blue	Moran et al, Nat Gen 2012	NA	NA
chr11	66510362	66512034	HI-LNC877	greenyellow	Moran et al, Nat Gen 2012	NA	NA
chr11	67121053	67126866	HI-LNC878	sienna	Moran et al, Nat Gen 2012	NA	NA
chr11	67271075	67271613	HI-LNC3528	black	Novel lncRNA gene	NA	NA
chr11	67889090	67897875	HI-LNC3529	grey	Novel lncRNA gene	NA	NA
chr11	68039504	68052285	HI-LNC3530	blue	Novel lncRNA gene	NA	NA
chr11	71159586	71164062	HI-LNC879	chocolate	Moran et al, Nat Gen 2012	NA	NA
chr11	71486979	71497418	HI-LNC3533	tan	Novel lncRNA gene	NA	NA
chr11	72523490	72525129	HI-LNC880	red	Moran et al, Nat Gen 2012	NA	NA
chr11	73471157	73472083	HI-LNC3535	cyan	Novel lncRNA gene	NA	NA
chr11	74394600	74414394	HI-LNC3537	grey	Novel lncRNA gene	NA	NA
chr11	75293928	75308574	HI-LNC3538	lightyellow	Novel lncRNA gene	NA	NA
chr11	75379480	75382008	HI-LNC881	blue	Moran et al, Nat Gen 2012	NA	NA
chr11	76152383	76155841	HI-LNC882	chocolate	Moran et al, Nat Gen 2012	NA	NA
chr11	76493362	76494266	HI-LNC3539	yellow	Novel lncRNA gene	NA	NA
chr11	77851122	77892868	HI-LNC3540	red	Novel lncRNA gene	NA	NA
chr11	82783114	82805477	HI-LNC883	red	Moran et al, Nat Gen 2012	NA	NA
chr11	82896836	82905290	HI-LNC884	red	Moran et al, Nat Gen 2012	NA	NA
chr11	85389664	85393535	HI-LNC885	tan	Moran et al, Nat Gen 2012	NA	NA
chr11	86445897	86454794	HI-LNC3541	brown	Novel lncRNA gene	NA	NA
chr11	92930493	92937981	HI-LNC3543	brown	Novel lncRNA gene	NA	NA
chr11	94275324	94277016	HI-LNC886	chocolate	Moran et al, Nat Gen 2012	NA	NA
chr11	94800894	94802140	HI-LNC3545	seashell	Novel lncRNA gene	NA	NA
chr11	94816169	94823029	HI-LNC3546	turquoise	Novel lncRNA gene	NA	NA
chr11	94964432	94966695	HI-LNC3547	greenyellow	Novel lncRNA gene	NA	NA
chr11	101781084	101786745	HI-LNC3548	blue	Novel lncRNA gene	NA	NA
chr11	102217153	102217951	HI-LNC887	tan	Moran et al, Nat Gen 2012	NA	NA
chr11	108369207	108371532	HI-LNC3549	grey	Novel lncRNA gene	NA	NA
chr11	112159932	112165200	HI-LNC889	tan	Moran et al, Nat Gen 2012	NA	NA
chr11	115626050	115630918	HI-LNC3553	khaki	Novel isoform of Ensembl Gene	NA	ENSG00000246100
chr11	116706892	116727602	HI-LNC3554	red	Novel lncRNA gene	NA	NA
chr11	117186973	117192431	HI-LNC891	lightyellow	Moran et al, Nat Gen 2012	NA	NA
chr11	118661973	118664559	HI-LNC892	blue	Moran et al, Nat Gen 2012	NA	NA
chr11	118866294	118868684	HI-LNC893	blue	Moran et al, Nat Gen 2012	NA	NA
chr11	118928170	118929772	HI-LNC894	tan	Moran et al, Nat Gen 2012	NA	NA
chr11	118929642	118938849	HI-LNC3558	black	Novel lncRNA gene	NA	NA
chr11	121218094	121233834	HI-LNC79	red	Moran et al, Nat Gen 2012	NA	NA
chr11	121958223	121972735	HI-LNC897	red	Moran et al, Nat Gen 2012	NA	NA
chr11	122932587	122963165	HI-LNC3559	tan	Novel lncRNA gene	NA	NA
chr11	123524686	123546408	HI-LNC3560	chocolate	Novel lncRNA gene	NA	NA
chr11	124613856	124616818	HI-LNC3561	grey	Novel lncRNA gene	NA	NA
chr11	124628978	124639372	HI-LNC3562	bisque	Novel lncRNA gene	NA	NA
chr11	124670300	124679484	HI-LNC898	red	Moran et al, Nat Gen 2012	NA	NA
chr11	126173203	126173646	HI-LNC899	grey	Moran et al, Nat Gen 2012	NA	NA
chr11	134144825	134145463	HI-LNC900	brown	Moran et al, Nat Gen 2012	NA	NA
chr12	1099220	1100283	HI-LNC902	grey60	Moran et al, Nat Gen 2012	NA	NA
chr12	1597219	1628658	HI-LNC3568	sienna	Novel lncRNA gene	NA	NA
chr12	2113719	2125787	HI-LNC3570	tan	Novel lncRNA gene	NA	NA
chr12	2144334	2151575	HI-LNC3571	blue	Novel lncRNA gene	NA	NA
chr12	2785166	2800284	HI-LNC3573	lightyellow	Ensembl_annotated	ENST00000501371	ENSG00000246627
chr12	4756239	4758165	HI-LNC903	grey	Moran et al, Nat Gen 2012	NA	NA
chr12	4913742	4928950	HI-LNC3575	tan	Novel lncRNA gene	NA	NA
chr12	6548166	6562215	HI-LNC3577	cyan	Novel isoform of Ensembl Gene	NA	ENSG00000215039
chr12	6602958	6603267	HI-LNC904	black	Moran et al, Nat Gen 2012	NA	NA
chr12	6640612	6643519	HI-LNC3578	coral	Novel lncRNA gene	NA	NA
chr12	6983462	7000282	HI-LNC3579	sienna	Novel lncRNA gene	NA	NA
chr12	7016744	7023652	HI-LNC3580	blue	Novel lncRNA gene	NA	NA
chr12	7070480	7072194	HI-LNC905	brown	Moran et al, Nat Gen 2012	NA	NA
chr12	7072357	7074514	HI-LNC906	chocolate	Moran et al, Nat Gen 2012	NA	NA
chr12	7260903	7274447	HI-LNC3581	sienna	Ensembl_annotated	ENST00000541775	ENSG00000205885
chr12	8166060	8179803	HI-LNC3582	grey60	Novel lncRNA gene	NA	NA
chr12	8233092	8234803	HI-LNC907	grey60	Moran et al, Nat Gen 2012	NA	NA
chr12	9036451	9067969	HI-LNC3585	tan	Novel lncRNA gene	NA	NA
chr12	22094018	22107948	HI-LNC3588	blue	Novel lncRNA gene	NA	NA
chr12	25537044	25539285	HI-LNC3590	magenta	Novel lncRNA gene	NA	NA
chr12	26097789	26110985	HI-LNC3591	greenyellow	Novel isoform of Ensembl Gene	NA	ENSG00000246695
chr12	26278218	26282677	HI-LNC3592	black	Novel lncRNA gene	NA	NA
chr12	27928014	27933186	HI-LNC910	turquoise	Moran et al, Nat Gen 2012	NA	NA
chr12	30948440	30970222	HI-LNC3593	turquoise	Novel isoform of Ensembl Gene	NA	ENSG00000235884
chr12	31173696	31226781	HI-LNC3594	grey	Ensembl_annotated	ENST00000500527	ENSG00000245614
chr12	31742824	31769646	HI-LNC3596	coral	Novel lncRNA gene	NA	NA
chr12	31882248	31884462	HI-LNC911	khaki	Moran et al, Nat Gen 2012	NA	NA
chr12	33050132	33088530	HI-LNC3597	tan	Novel lncRNA gene	NA	NA
chr12	38532143	38534728	HI-LNC3598	lightyellow	Novel lncRNA gene	NA	NA
chr12	39299028	39303369	HI-LNC3599	tan	Novel lncRNA gene	NA	NA
chr12	40499499	40504009	HI-LNC3600	blue	Novel lncRNA gene	NA	NA
chr12	46777230	47046314	HI-LNC3604	grey	Novel lncRNA gene	NA	NA
chr12	48298887	48301381	HI-LNC912	khaki	Moran et al, Nat Gen 2012	NA	NA
chr12	48745030	48746610	HI-LNC914	lightyellow	Moran et al, Nat Gen 2012	NA	NA
chr12	49182875	49186572	HI-LNC3606	midnightblue	Novel lncRNA gene	NA	NA
chr12	49392154	49406084	HI-LNC3608	purple	Novel lncRNA gene	NA	NA
chr12	49524686	49546290	HI-LNC3609	tan	Novel lncRNA gene	NA	NA
chr12	49582862	49584217	HI-LNC916	red	Moran et al, Nat Gen 2012	NA	NA
chr12	49679531	49687484	HI-LNC917	khaki	Moran et al, Nat Gen 2012	NA	NA
chr12	49927747	49932535	HI-LNC3610	magenta	Novel lncRNA gene	NA	NA
chr12	50222323	50242902	HI-LNC3612	khaki	Novel isoform of Ensembl Gene	NA	ENSG00000258057
chr12	51112998	51157727	HI-LNC3613	red	Novel lncRNA gene	NA	NA
chr12	51611478	51615172	HI-LNC921	tan	Moran et al, Nat Gen 2012	NA	NA
chr12	52208375	52210530	HI-LNC3614	magenta	Novel lncRNA gene	NA	NA
chr12	52260861	52263015	HI-LNC3616	grey60	Novel lncRNA gene	NA	NA
chr12	52276786	52281794	HI-LNC3617	grey	Novel lncRNA gene	NA	NA
chr12	53642962	53646853	HI-LNC3619	grey60	Novel lncRNA gene	NA	NA
chr12	54741876	54752985	HI-LNC3621	seashell	Novel lncRNA gene	NA	NA
chr12	56122886	56124859	HI-LNC3623	khaki	Novel lncRNA gene	NA	NA
chr12	56407760	56436091	HI-LNC3624	tan	Novel lncRNA gene	NA	NA
chr12	56693377	56714151	HI-LNC3625	black	Novel lncRNA gene	NA	NA
chr12	56753866	56755947	HI-LNC3626	blue	Novel lncRNA gene	NA	NA
chr12	56880888	56914412	HI-LNC3627	grey	Novel lncRNA gene	NA	NA
chr12	57024563	57031742	HI-LNC3628	wheat	Novel lncRNA gene	NA	NA
chr12	57850310	57856641	HI-LNC3629	khaki	Novel lncRNA gene	NA	NA
chr12	58282642	58285272	HI-LNC3630	grey	Novel lncRNA gene	NA	NA
chr12	58324361	58330625	HI-LNC924	chocolate	Moran et al, Nat Gen 2012	NA	NA
chr12	59314133	59458861	HI-LNC3631	turquoise	Novel lncRNA gene	NA	NA
chr12	62997215	63015942	HI-LNC925	navy	Moran et al, Nat Gen 2012	NA	NA
chr12	64789393	64798049	HI-LNC3632	magenta	Novel lncRNA gene	NA	NA
chr12	65179813	65220359	HI-LNC3633	tan	Novel lncRNA gene	NA	NA
chr12	66524577	66525829	HI-LNC926	blue	Moran et al, Nat Gen 2012	NA	NA
chr12	67284939	67463066	HI-LNC3636	greenyellow	Novel lncRNA gene	NA	NA
chr12	67656108	67663060	HI-LNC927	red	Moran et al, Nat Gen 2012	NA	NA
chr12	69068215	69080616	HI-LNC928	khaki	Moran et al, Nat Gen 2012	NA	NA
chr12	69676712	69679851	HI-LNC929	tan	Moran et al, Nat Gen 2012	NA	NA
chr12	70538212	70637458	HI-LNC3638	tan	Novel lncRNA gene	NA	NA
chr12	76953650	77054775	HI-LNC3641	wheat	Novel lncRNA gene	NA	NA
chr12	77718745	78140824	HI-LNC3642	tan	Novel lncRNA gene	NA	NA
chr12	80329236	80332401	HI-LNC930	tan	Moran et al, Nat Gen 2012	NA	NA
chr12	89747239	89765990	HI-LNC3644	red	Novel lncRNA gene	NA	NA
chr12	94561296	94580929	HI-LNC3648	blue	Novel lncRNA gene	NA	NA
chr12	95043009	95046521	HI-LNC3649	grey60	Novel lncRNA gene	NA	NA
chr12	100535686	100547461	HI-LNC3654	blue	Novel lncRNA gene	NA	NA
chr12	100590290	100592747	HI-LNC933	wheat	Moran et al, Nat Gen 2012	NA	NA
chr12	104357567	104359481	HI-LNC934	red	Moran et al, Nat Gen 2012	NA	NA
chr12	105803691	105806855	HI-LNC935	peru	Moran et al, Nat Gen 2012	NA	NA
chr12	106533812	106537368	HI-LNC936	red	Moran et al, Nat Gen 2012	NA	NA
chr12	107347332	107349543	HI-LNC937	greenyellow	Moran et al, Nat Gen 2012	NA	NA
chr12	108270207	108297581	HI-LNC30	red	Moran et al, Nat Gen 2012	NA	NA
chr12	109485337	109491794	HI-LNC3658	peru	Novel isoform of Ensembl Gene	NA	ENSG00000256262
chr12	109549212	109569966	HI-LNC3659	blue	Novel lncRNA gene	NA	NA
chr12	110864534	110869661	HI-LNC3662	brown	Novel lncRNA gene	NA	NA
chr12	112035670	112050542	HI-LNC3664	tan	Novel lncRNA gene	NA	NA
chr12	112178296	112204605	HI-LNC3665	grey	Novel lncRNA gene	NA	NA
chr12	117468954	117470651	HI-LNC940	black	Moran et al, Nat Gen 2012	NA	NA
chr12	118553636	118573869	HI-LNC941	lightyellow	Moran et al, Nat Gen 2012	NA	NA
chr12	120639093	120650631	HI-LNC3671	cyan	Novel isoform of Ensembl Gene	NA	ENSG00000255857
chr12	120807161	120809425	HI-LNC943	blue	Moran et al, Nat Gen 2012	NA	NA
chr12	120919429	120933794	HI-LNC3672	sienna	Novel isoform of Ensembl Gene	NA	ENSG00000248008
chr12	121067468	121078303	HI-LNC3673	blue	Novel lncRNA gene	NA	NA
chr12	121379723	121418879	HI-LNC70	lightyellow	Moran et al, Nat Gen 2012	NA	NA
chr12	121597123	121647641	HI-LNC3674	grey	Novel lncRNA gene	NA	NA
chr12	122235737	122241674	HI-LNC944	black	Moran et al, Nat Gen 2012	NA	NA
chr12	124066708	124068936	HI-LNC945	lightyellow	Moran et al, Nat Gen 2012	NA	NA
chr12	125271312	125275803	HI-LNC3677	tan	Novel lncRNA gene	NA	NA
chr12	127544724	127605862	HI-LNC3684	lightyellow	Novel lncRNA gene	NA	NA
chr12	127630188	127633865	HI-LNC946	lightyellow	Moran et al, Nat Gen 2012	NA	NA
chr12	127650470	127650988	HI-LNC947	grey	Moran et al, Nat Gen 2012	NA	NA
chr12	131468703	131477207	HI-LNC3688	blue	Novel lncRNA gene	NA	NA
chr12	133283427	133287392	HI-LNC948	blue	Moran et al, Nat Gen 2012	NA	NA
chr12	133338724	133346476	HI-LNC3692	blue	Novel lncRNA gene	NA	NA
chr12	133483690	133484942	HI-LNC949	greenyellow	Moran et al, Nat Gen 2012	NA	NA
chr13	20138107	20139019	HI-LNC950	tan	Moran et al, Nat Gen 2012	NA	NA
chr13	21130063	21141163	HI-LNC3695	wheat	Novel lncRNA gene	NA	NA
chr13	21276290	21277478	HI-LNC951	greenyellow	Moran et al, Nat Gen 2012	NA	NA
chr13	23489605	23491130	HI-LNC3697	tan	Novel lncRNA gene	NA	NA
chr13	24040604	24061603	HI-LNC3700	black	Novel isoform of Ensembl Gene	NA	ENSG00000232977
chr13	24462905	24472977	HI-LNC3701	cyan	Novel isoform of Ensembl Gene	NA	ENSG00000205861
chr13	27253204	27272965	HI-LNC3704	blue	Novel lncRNA gene	NA	NA
chr13	27746276	27757542	HI-LNC3705	blue	Novel lncRNA gene	NA	NA
chr13	27819765	27825691	HI-LNC952	brown	Moran et al, Nat Gen 2012	NA	NA
chr13	28393512	28491435	HI-LNC71	blue	Moran et al, Nat Gen 2012	NA	NA
chr13	28404283	28422476	HI-LNC3707	red	Novel lncRNA gene	NA	NA
chr13	29293374	29306705	HI-LNC3710	red	Novel lncRNA gene	NA	NA
chr13	30996532	31023254	HI-LNC3714	blue	Novel lncRNA gene	NA	NA
chr13	31377317	31385828	HI-LNC3716	blue	Novel lncRNA gene	NA	NA
chr13	33000266	33092140	HI-LNC3718	red	Novel lncRNA gene	NA	NA
chr13	33578187	33590412	HI-LNC3720	tan	Novel lncRNA gene	NA	NA
chr13	34253248	34261245	HI-LNC3721	grey	Novel lncRNA gene	NA	NA
chr13	35499905	35517677	HI-LNC3724	tan	Novel lncRNA gene	NA	NA
chr13	37389847	37393819	HI-LNC3725	grey	Novel lncRNA gene	NA	NA
chr13	37633880	37685860	HI-LNC3726	seashell	Novel lncRNA gene	NA	NA
chr13	40661610	40668646	HI-LNC3730	wheat	Novel lncRNA gene	NA	NA
chr13	41707106	41737002	HI-LNC955	red	Moran et al, Nat Gen 2012	NA	NA
chr13	42616556	42623194	HI-LNC3734	peru	Novel lncRNA gene	NA	NA
chr13	44716433	44813155	HI-LNC3737	bisque	Novel lncRNA gene	NA	NA
chr13	44944346	44947977	HI-LNC957	blue	Moran et al, Nat Gen 2012	NA	NA
chr13	45150702	45154222	HI-LNC958	blue	Moran et al, Nat Gen 2012	NA	NA
chr13	45384628	45393433	HI-LNC3739	turquoise	Novel lncRNA gene	NA	NA
chr13	45392715	45406461	HI-LNC3740	tan	Novel lncRNA gene	NA	NA
chr13	46626933	46692214	HI-LNC3742	red	Novel isoform of Ensembl Gene	NA	ENSG00000235903
chr13	48870648	48877797	HI-LNC3744	grey	Ensembl_annotated	ENST00000433480	ENSG00000231473
chr13	49105881	49130353	HI-LNC3745	tan	Novel lncRNA gene	NA	NA
chr13	49546822	49550588	HI-LNC3747	blue	Novel lncRNA gene	NA	NA
chr13	49809693	49821980	HI-LNC960	blue	Moran et al, Nat Gen 2012	NA	NA
chr13	50510676	50570351	HI-LNC3748	tan	Novel lncRNA gene	NA	NA
chr13	50526410	50570895	HI-LNC962	tan	Moran et al, Nat Gen 2012	NA	NA
chr13	52027276	52030240	HI-LNC963	purple	Moran et al, Nat Gen 2012	NA	NA
chr13	52378294	52387482	HI-LNC964	blue	Moran et al, Nat Gen 2012	NA	NA
chr13	52766938	52768570	HI-LNC965	purple	Moran et al, Nat Gen 2012	NA	NA
chr13	53055994	53174473	HI-LNC3752	tan	Novel lncRNA gene	NA	NA
chr13	58188874	58207783	HI-LNC3753	lightyellow	Novel lncRNA gene	NA	NA
chr13	60841783	60851961	HI-LNC3756	tan	Novel lncRNA gene	NA	NA
chr13	70680962	70746122	HI-LNC3757	blue	Novel isoform of Ensembl Gene	NA	ENSG00000230223
chr13	72441331	72445112	HI-LNC966	brown	Moran et al, Nat Gen 2012	NA	NA
chr13	76055043	76081190	HI-LNC3761	pink	Novel lncRNA gene	NA	NA
chr13	76178967	76210346	HI-LNC3762	grey	Novel lncRNA gene	NA	NA
chr13	79980443	79998468	HI-LNC3765	greenyellow	Novel isoform of Ensembl Gene	NA	ENSG00000227354
chr13	80913536	80915109	HI-LNC3766	brown	Novel lncRNA gene	NA	NA
chr13	91793794	91859685	HI-LNC3772	red	Novel lncRNA gene	NA	NA
chr13	92000073	92006829	HI-LNC3773	green	Novel isoform of Ensembl Gene	NA	ENSG00000215417
chr13	93876779	93879077	HI-LNC967	lightyellow	Moran et al, Nat Gen 2012	NA	NA
chr13	95200353	95201818	HI-LNC968	grey	Moran et al, Nat Gen 2012	NA	NA
chr13	96325123	96329183	HI-LNC969	khaki	Moran et al, Nat Gen 2012	NA	NA
chr13	97646436	97650245	HI-LNC3777	blue	Novel lncRNA gene	NA	NA
chr13	98081596	98086236	HI-LNC971	red	Moran et al, Nat Gen 2012	NA	NA
chr13	98714144	98796192	HI-LNC3780	grey	Novel lncRNA gene	NA	NA
chr13	99230695	99230966	HI-LNC972	grey	Moran et al, Nat Gen 2012	NA	NA
chr13	99739014	99740878	HI-LNC973	blue	Moran et al, Nat Gen 2012	NA	NA
chr13	99833100	99852392	HI-LNC3781	tan	Novel isoform of Ensembl Gene	NA	ENSG00000228889
chr13	100721347	100741485	HI-LNC3782	tan	Novel lncRNA gene	NA	NA
chr13	103046927	103048055	HI-LNC3785	greenyellow	Novel isoform of Ensembl Gene	NA	ENSG00000272143
chr13	103244814	103249188	HI-LNC3786	grey	Novel lncRNA gene	NA	NA
chr13	108987693	108991843	HI-LNC3791	turquoise	Novel lncRNA gene	NA	NA
chr13	109133553	109149130	HI-LNC3792	tan	Novel lncRNA gene	NA	NA
chr13	110439440	110457839	HI-LNC3794	tan	Novel lncRNA gene	NA	NA
chr13	111748808	111767428	HI-LNC3795	blue	Novel lncRNA gene	NA	NA
chr13	113242482	113243727	HI-LNC975	blue	Moran et al, Nat Gen 2012	NA	NA
chr13	113341386	113344642	HI-LNC976	brown	Moran et al, Nat Gen 2012	NA	NA
chr13	113530205	113540221	HI-LNC3796	sienna	Novel lncRNA gene	NA	NA
chr13	114205105	114239759	HI-LNC3798	blue	Novel lncRNA gene	NA	NA
chr13	114455700	114462096	HI-LNC3799	brown	Novel lncRNA gene	NA	NA
chr14	20808529	20811659	HI-LNC3803	salmon	Novel isoform of Ensembl Gene	NA	ENSG00000259001
chr14	20895521	20911855	HI-LNC3804	tan	Novel lncRNA gene	NA	NA
chr14	21450844	21458803	HI-LNC3807	yellow	Novel lncRNA gene	NA	NA
chr14	21851443	21859579	HI-LNC3809	grey60	Novel lncRNA gene	NA	NA
chr14	23233335	23235730	HI-LNC977	red	Moran et al, Nat Gen 2012	NA	NA
chr14	23451822	23478279	HI-LNC3811	red	Novel lncRNA gene	NA	NA
chr14	24710562	24722776	HI-LNC3812	black	Novel lncRNA gene	NA	NA
chr14	24808912	24821998	HI-LNC3813	turquoise	Novel lncRNA gene	NA	NA
chr14	24837294	24838950	HI-LNC3814	cyan	Novel lncRNA gene	NA	NA
chr14	32540406	32546070	HI-LNC3818	brown	Novel isoform of Ensembl Gene	NA	ENSG00000258655
chr14	35396427	35452434	HI-LNC3819	sienna	Novel lncRNA gene	NA	NA
chr14	36278386	36284935	HI-LNC3822	grey	Novel lncRNA gene	NA	NA
chr14	38669819	38678460	HI-LNC3824	blue	Novel lncRNA gene	NA	NA
chr14	39572578	39577640	HI-LNC3826	blue	Novel lncRNA gene	NA	NA
chr14	39901809	40609834	HI-LNC3827	tan	Novel lncRNA gene	NA	NA
chr14	42051752	42076022	HI-LNC3828	tan	Novel lncRNA gene	NA	NA
chr14	45722358	45858384	HI-LNC3829	black	Novel lncRNA gene	NA	NA
chr14	50329271	50329588	HI-LNC980	peru	Moran et al, Nat Gen 2012	NA	NA
chr14	50330754	50332262	HI-LNC981	tan	Moran et al, Nat Gen 2012	NA	NA
chr14	51000527	51027874	HI-LNC3832	tan	Novel lncRNA gene	NA	NA
chr14	51562051	51565476	HI-LNC3833	blue	Novel lncRNA gene	NA	NA
chr14	52534795	52540854	HI-LNC3836	grey	Novel lncRNA gene	NA	NA
chr14	56016798	56046859	HI-LNC3841	chocolate	Novel isoform of Ensembl Gene	NA	ENSG00000186615
chr14	58738728	58764843	HI-LNC982	red	Moran et al, Nat Gen 2012	NA	NA
chr14	60376016	60559817	HI-LNC3844	tan	Novel lncRNA gene	NA	NA
chr14	62174742	62217853	HI-LNC3846	salmon	Novel isoform of Ensembl Gene	NA	ENSG00000258667
chr14	64108272	64125957	HI-LNC3848	red	Novel lncRNA gene	NA	NA
chr14	65569531	65571567	HI-LNC3849	turquoise	Novel lncRNA gene	NA	NA
chr14	67991881	68000551	HI-LNC3852	blue	Novel lncRNA gene	NA	NA
chr14	69638922	69658841	HI-LNC3853	tan	Novel lncRNA gene	NA	NA
chr14	70721823	70817131	HI-LNC3855	tan	Novel lncRNA gene	NA	NA
chr14	71276647	71283587	HI-LNC984	khaki	Moran et al, Nat Gen 2012	NA	NA
chr14	73523701	73525220	HI-LNC985	blue	Moran et al, Nat Gen 2012	NA	NA
chr14	74031375	74034323	HI-LNC986	blue	Moran et al, Nat Gen 2012	NA	NA
chr14	74253897	74270435	HI-LNC987	brown	Moran et al, Nat Gen 2012	NA	NA
chr14	75517532	75520251	HI-LNC3859	red	Novel lncRNA gene	NA	NA
chr14	75890450	75894642	HI-LNC3860	greenyellow	Novel lncRNA gene	NA	NA
chr14	77490695	77496197	HI-LNC3861	blue	Novel lncRNA gene	NA	NA
chr14	77563221	77564230	HI-LNC990	grey	Moran et al, Nat Gen 2012	NA	NA
chr14	77568632	77591387	HI-LNC3863	seashell	Novel lncRNA gene	NA	NA
chr14	81565873	81636930	HI-LNC3865	tan	Novel lncRNA gene	NA	NA
chr14	81687722	81689737	HI-LNC991	red	Moran et al, Nat Gen 2012	NA	NA
chr14	89883697	89890633	HI-LNC3867	chocolate	Novel isoform of Ensembl Gene	NA	ENSG00000258920
chr14	90802712	90849640	HI-LNC3869	lightyellow	Novel lncRNA gene	NA	NA
chr14	91283119	91294592	HI-LNC3871	chocolate	Novel lncRNA gene	NA	NA
chr14	93135494	93160570	HI-LNC3872	blue	Novel lncRNA gene	NA	NA
chr14	95624024	95646270	HI-LNC3875	chocolate	Novel isoform of Ensembl Gene	NA	ENSG00000235706
chr14	95988365	96001237	HI-LNC3877	brown	Novel isoform of Ensembl Gene	NA	ENSG00000247092
chr14	96343108	96391908	HI-LNC78	chocolate	Moran et al, Nat Gen 2012	NA	NA
chr14	96547463	96562678	HI-LNC3879	blue	Novel lncRNA gene	NA	NA
chr14	96967027	96968641	HI-LNC996	blue	Moran et al, Nat Gen 2012	NA	NA
chr14	100070826	100095724	HI-LNC3880	blue	Novel lncRNA gene	NA	NA
chr14	100632636	100658398	HI-LNC3881	grey	Novel lncRNA gene	NA	NA
chr14	101538366	101544224	HI-LNC3887	blue	Novel lncRNA gene	NA	NA
chr14	102414477	102419522	HI-LNC3890	chocolate	Novel lncRNA gene	NA	NA
chr14	103524227	103525834	HI-LNC999	blue	Moran et al, Nat Gen 2012	NA	NA
chr14	103589906	103593024	HI-LNC3891	turquoise	Novel lncRNA gene	NA	NA
chr14	104314057	104324386	HI-LNC3893	grey	Ensembl_annotated	ENST00000556586	ENSG00000258735
chr14	105070278	105074619	HI-LNC3896	blue	Novel lncRNA gene	NA	NA
chr14	105147430	105151784	HI-LNC3897	grey	Novel lncRNA gene	NA	NA
chr14	105282471	105303160	HI-LNC3899	grey60	Novel isoform of Ensembl Gene	NA	ENSG00000258701
chr14	105559901	105562381	HI-LNC3901	wheat	Novel lncRNA gene	NA	NA
chr14	105767395	105776558	HI-LNC3902	blue	Novel lncRNA gene	NA	NA
chr14	105881610	105886115	HI-LNC3903	blue	Novel lncRNA gene	NA	NA
chr15	24672332	24792475	HI-LNC3909	tan	Novel isoform of Ensembl Gene	NA	ENSG00000259905
chr15	25683632	25806480	HI-LNC3910	wheat	Novel lncRNA gene	NA	NA
chr15	29924159	29967953	HI-LNC3912	brown	Novel lncRNA gene	NA	NA
chr15	30114780	30117771	HI-LNC3913	grey	Novel lncRNA gene	NA	NA
chr15	31192154	31196013	HI-LNC3914	wheat	Novel lncRNA gene	NA	NA
chr15	31507838	31517319	HI-LNC3915	blue	Novel lncRNA gene	NA	NA
chr15	32896025	32907602	HI-LNC3916	lightyellow	Novel lncRNA gene	NA	NA
chr15	33359359	33370566	HI-LNC3917	tan	Novel lncRNA gene	NA	NA
chr15	35837812	36151202	HI-LNC3919	blue	Novel isoform of Ensembl Gene	NA	ENSG00000248079
chr15	37390676	37449842	HI-LNC3920	tan	Novel lncRNA gene	NA	NA
chr15	37397010	37399584	HI-LNC3921	red	Novel lncRNA gene	NA	NA
chr15	40075040	40078020	HI-LNC1004	tan	Moran et al, Nat Gen 2012	NA	NA
chr15	40331463	40359825	HI-LNC3924	red	Novel isoform of Ensembl Gene	NA	ENSG00000248508
chr15	40361697	40374555	HI-LNC3925	tan	Novel lncRNA gene	NA	NA
chr15	40615599	40618910	HI-LNC1005	seashell	Moran et al, Nat Gen 2012	NA	NA
chr15	40650935	40660258	HI-LNC3926	blue	Novel lncRNA gene	NA	NA
chr15	40721670	40732714	HI-LNC3927	blue	Novel lncRNA gene	NA	NA
chr15	40978418	40987330	HI-LNC3928	red	Novel isoform of Ensembl Gene	NA	ENSG00000245849
chr15	41575835	41598726	HI-LNC3931	turquoise	Novel isoform of Ensembl Gene	NA	ENSG00000247556
chr15	43455952	43477849	HI-LNC3933	tan	Novel lncRNA gene	NA	NA
chr15	45459381	45481011	HI-LNC3935	brown	Novel lncRNA gene	NA	NA
chr15	45713259	45722785	HI-LNC3937	navy	Novel lncRNA gene	NA	NA
chr15	45741822	45750296	HI-LNC3938	turquoise	Novel lncRNA gene	NA	NA
chr15	45859190	45879786	HI-LNC3939	black	Novel lncRNA gene	NA	NA
chr15	48474510	48483775	HI-LNC3941	blue	Novel lncRNA gene	NA	NA
chr15	51057724	51085030	HI-LNC3945	blue	Novel lncRNA gene	NA	NA
chr15	51199112	51200792	HI-LNC1010	grey	Moran et al, Nat Gen 2012	NA	NA
chr15	56286087	56311640	HI-LNC3949	grey	Novel lncRNA gene	NA	NA
chr15	56536201	56615713	HI-LNC3950	blue	Novel lncRNA gene	NA	NA
chr15	59062264	59063262	HI-LNC1011	grey	Moran et al, Nat Gen 2012	NA	NA
chr15	59226016	59238665	HI-LNC3952	grey	Novel lncRNA gene	NA	NA
chr15	59664982	59678984	HI-LNC3953	peru	Novel lncRNA gene	NA	NA
chr15	63781039	63797041	HI-LNC3956	cyan	Novel lncRNA gene	NA	NA
chr15	63825553	63894315	HI-LNC3957	salmon	Novel isoform of Ensembl Gene	NA	ENSG00000259248
chr15	64439399	64443339	HI-LNC3958	black	Novel lncRNA gene	NA	NA
chr15	65425992	65433099	HI-LNC3960	tan	Novel lncRNA gene	NA	NA
chr15	66084783	66119029	HI-LNC3962	blue	Novel lncRNA gene	NA	NA
chr15	66554943	66586072	HI-LNC3964	mediumblue	Novel lncRNA gene	NA	NA
chr15	66670841	66678987	HI-LNC3965	midnightblue	Novel lncRNA gene	NA	NA
chr15	67811339	67813362	HI-LNC1014	grey60	Moran et al, Nat Gen 2012	NA	NA
chr15	67824558	67835025	HI-LNC3967	blue	Novel lncRNA gene	NA	NA
chr15	68559786	68570446	HI-LNC3968	blue	Novel lncRNA gene	NA	NA
chr15	68564314	68568701	HI-LNC3969	red	Novel lncRNA gene	NA	NA
chr15	68863705	68871060	HI-LNC3970	plum	Novel lncRNA gene	NA	NA
chr15	69113374	69120537	HI-LNC1017	red	Moran et al, Nat Gen 2012	NA	NA
chr15	69113680	69114274	HI-LNC3971	grey	Novel lncRNA gene	NA	NA
chr15	72431161	72448530	HI-LNC3976	red	Novel lncRNA gene	NA	NA
chr15	72668453	72671129	HI-LNC3977	red	Ensembl_annotated	ENST00000567598	ENSG00000260339
chr15	72753335	72754991	HI-LNC1018	tan	Moran et al, Nat Gen 2012	NA	NA
chr15	72761632	72766666	HI-LNC1019	red	Moran et al, Nat Gen 2012	NA	NA
chr15	74044453	74063731	HI-LNC3979	chocolate	Novel lncRNA gene	NA	NA
chr15	74191040	74219364	HI-LNC3980	blue	Novel isoform of Ensembl Gene	NA	ENSG00000261801
chr15	74896652	74907943	HI-LNC3982	blue	Novel lncRNA gene	NA	NA
chr15	75230095	75232227	HI-LNC3983	brown	Novel lncRNA gene	NA	NA
chr15	75285645	75287803	HI-LNC3984	tan	Novel lncRNA gene	NA	NA
chr15	75638854	75639330	HI-LNC1022	grey	Moran et al, Nat Gen 2012	NA	NA
chr15	75743845	75795870	HI-LNC3985	black	Novel lncRNA gene	NA	NA
chr15	75941048	75941347	HI-LNC1023	tan	Moran et al, Nat Gen 2012	NA	NA
chr15	78423868	78440945	HI-LNC3988	tan	Novel lncRNA gene	NA	NA
chr15	78544361	78558280	HI-LNC3989	grey	Novel lncRNA gene	NA	NA
chr15	79571458	79575145	HI-LNC1024	turquoise	Moran et al, Nat Gen 2012	NA	NA
chr15	81291672	81293294	HI-LNC1026	brown	Moran et al, Nat Gen 2012	NA	NA
chr15	81616716	81705949	HI-LNC3993	tan	Novel lncRNA gene	NA	NA
chr15	83653752	83654970	HI-LNC1027	pink	Moran et al, Nat Gen 2012	NA	NA
chr15	85140057	85177418	HI-LNC3994	black	Novel lncRNA gene	NA	NA
chr15	85290324	85291509	HI-LNC1029	lightyellow	Moran et al, Nat Gen 2012	NA	NA
chr15	89089980	89147570	HI-LNC3998	tan	Novel lncRNA gene	NA	NA
chr15	89911329	89941718	HI-LNC4000	blue	Novel isoform of Ensembl Gene	NA	ENSG00000255571
chr15	90725898	90744765	HI-LNC4003	coral	Novel lncRNA gene	NA	NA
chr15	93322153	93353998	HI-LNC4007	tan	Novel lncRNA gene	NA	NA
chr15	93352611	93364205	HI-LNC4008	turquoise	Novel lncRNA gene	NA	NA
chr15	99189930	99190725	HI-LNC1030	grey	Moran et al, Nat Gen 2012	NA	NA
chr15	100882515	100886396	HI-LNC4014	grey	Novel lncRNA gene	NA	NA
chr15	102030564	102034269	HI-LNC4015	blue	Novel lncRNA gene	NA	NA
chr15	102142683	102156200	HI-LNC4017	coral	Novel lncRNA gene	NA	NA
chr16	188765	193958	HI-LNC4019	black	Novel lncRNA gene	NA	NA
chr16	572482	577855	HI-LNC1031	black	Moran et al, Nat Gen 2012	NA	NA
chr16	637789	639165	HI-LNC1032	black	Moran et al, Nat Gen 2012	NA	NA
chr16	688661	691079	HI-LNC1033	blue	Moran et al, Nat Gen 2012	NA	NA
chr16	728281	729800	HI-LNC4020	grey	Novel lncRNA gene	NA	NA
chr16	740445	742499	HI-LNC1034	black	Moran et al, Nat Gen 2012	NA	NA
chr16	1188043	1202524	HI-LNC4023	blue	Novel lncRNA gene	NA	NA
chr16	1195015	1200750	HI-LNC4024	lightcyan	Novel lncRNA gene	NA	NA
chr16	1336430	1350701	HI-LNC4025	turquoise	Novel lncRNA gene	NA	NA
chr16	2014996	2015505	HI-LNC4026	black	Novel isoform of Ensembl Gene	NA	ENSG00000255198
chr16	2034944	2039912	HI-LNC4027	brown	Novel lncRNA gene	NA	NA
chr16	2204142	2205614	HI-LNC1036	grey60	Moran et al, Nat Gen 2012	NA	NA
chr16	2827396	2830519	HI-LNC1039	blue	Moran et al, Nat Gen 2012	NA	NA
chr16	2916418	2918092	HI-LNC4032	grey	Novel lncRNA gene	NA	NA
chr16	3055631	3057231	HI-LNC4034	cyan	Novel lncRNA gene	NA	NA
chr16	3156791	3159601	HI-LNC4035	grey	Novel lncRNA gene	NA	NA
chr16	3178348	3184862	HI-LNC1040	blue	Moran et al, Nat Gen 2012	NA	NA
chr16	3313789	3317839	HI-LNC1041	red	Moran et al, Nat Gen 2012	NA	NA
chr16	3415023	3421052	HI-LNC1042	red	Moran et al, Nat Gen 2012	NA	NA
chr16	4294030	4303750	HI-LNC1043	black	Moran et al, Nat Gen 2012	NA	NA
chr16	4303974	4307428	HI-LNC4038	grey60	Novel lncRNA gene	NA	NA
chr16	4323297	4335540	HI-LNC4039	wheat	Novel lncRNA gene	NA	NA
chr16	4353785	4357897	HI-LNC1044	lightyellow	Moran et al, Nat Gen 2012	NA	NA
chr16	4359471	4364768	HI-LNC4040	pink	Novel lncRNA gene	NA	NA
chr16	4374422	4378752	HI-LNC4041	grey	Novel lncRNA gene	NA	NA
chr16	10981717	11012760	HI-LNC4045	tan	Novel lncRNA gene	NA	NA
chr16	11836771	11838236	HI-LNC4046	blue	Novel lncRNA gene	NA	NA
chr16	11891375	11892735	HI-LNC1045	grey60	Moran et al, Nat Gen 2012	NA	NA
chr16	11945443	11947546	HI-LNC1046	black	Moran et al, Nat Gen 2012	NA	NA
chr16	18813112	18823163	HI-LNC4052	sienna	Novel lncRNA gene	NA	NA
chr16	19073548	19079206	HI-LNC4053	turquoise	Novel lncRNA gene	NA	NA
chr16	20685554	20752824	HI-LNC4054	navy	Novel lncRNA gene	NA	NA
chr16	21513620	21522497	HI-LNC4057	black	Novel lncRNA gene	NA	NA
chr16	21961630	21964281	HI-LNC1047	red	Moran et al, Nat Gen 2012	NA	NA
chr16	22289135	22308709	HI-LNC4059	tan	Novel lncRNA gene	NA	NA
chr16	22448209	22448890	HI-LNC1048	cyan	Moran et al, Nat Gen 2012	NA	NA
chr16	22818869	22826189	HI-LNC4060	grey	Novel lncRNA gene	NA	NA
chr16	24621476	24722238	HI-LNC4062	blue	Novel lncRNA gene	NA	NA
chr16	25098049	25118460	HI-LNC4063	turquoise	Novel lncRNA gene	NA	NA
chr16	25268856	25273215	HI-LNC1050	tan	Moran et al, Nat Gen 2012	NA	NA
chr16	27280204	27284743	HI-LNC1051	lightyellow	Moran et al, Nat Gen 2012	NA	NA
chr16	28825324	28834140	HI-LNC4066	gold	Novel lncRNA gene	NA	NA
chr16	28890278	28891246	HI-LNC4067	grey60	Novel lncRNA gene	NA	NA
chr16	28936533	28938053	HI-LNC1053	black	Moran et al, Nat Gen 2012	NA	NA
chr16	30347195	30358933	HI-LNC4070	wheat	Novel lncRNA gene	NA	NA
chr16	30662219	30663101	HI-LNC4071	brown	Novel lncRNA gene	NA	NA
chr16	30797568	30806501	HI-LNC4072	blue	Novel lncRNA gene	NA	NA
chr16	30886807	30906560	HI-LNC4073	chocolate	Novel isoform of Ensembl Gene	NA	ENSG00000260083
chr16	30930639	30934590	HI-LNC4074	sienna	Ensembl_annotated	ENST00000563777	ENSG00000260852
chr16	31032712	31044691	HI-LNC4075	peru	Novel lncRNA gene	NA	NA
chr16	31460667	31470316	HI-LNC1054	black	Moran et al, Nat Gen 2012	NA	NA
chr16	31519707	31520930	HI-LNC1055	greenyellow	Moran et al, Nat Gen 2012	NA	NA
chr16	34717687	34727090	HI-LNC4078	red	Novel lncRNA gene	NA	NA
chr16	47007626	47010136	HI-LNC1057	tan	Moran et al, Nat Gen 2012	NA	NA
chr16	48657335	48801518	HI-LNC4080	khaki	Novel lncRNA gene	NA	NA
chr16	49316370	49323831	HI-LNC4081	red	Novel lncRNA gene	NA	NA
chr16	50261925	50279821	HI-LNC4083	yellow	Novel lncRNA gene	NA	NA
chr16	56222708	56224969	HI-LNC1059	greenyellow	Moran et al, Nat Gen 2012	NA	NA
chr16	56651339	56659548	HI-LNC4090	grey60	Novel lncRNA gene	NA	NA
chr16	57607793	57641283	HI-LNC4091	lightyellow	Novel lncRNA gene	NA	NA
chr16	57644163	57649432	HI-LNC4092	black	Novel lncRNA gene	NA	NA
chr16	57766728	57771184	HI-LNC4093	grey60	Novel lncRNA gene	NA	NA
chr16	58052059	58059566	HI-LNC4094	cyan	Novel lncRNA gene	NA	NA
chr16	58543237	58549631	HI-LNC4095	brown	Novel lncRNA gene	NA	NA
chr16	58767834	58898210	HI-LNC4096	cyan	Novel lncRNA gene	NA	NA
chr16	66730642	66733330	HI-LNC1061	red	Moran et al, Nat Gen 2012	NA	NA
chr16	67453336	67464411	HI-LNC4100	violet	Novel lncRNA gene	NA	NA
chr16	67551894	67563835	HI-LNC4101	brown	Novel lncRNA gene	NA	NA
chr16	67583257	67597853	HI-LNC4102	lightyellow	Novel lncRNA gene	NA	NA
chr16	67970781	67971713	HI-LNC1063	wheat	Moran et al, Nat Gen 2012	NA	NA
chr16	68482757	68487340	HI-LNC1064	blue	Moran et al, Nat Gen 2012	NA	NA
chr16	71020978	71074079	HI-LNC4105	tan	Novel lncRNA gene	NA	NA
chr16	71518153	71534661	HI-LNC4106	tan	Novel lncRNA gene	NA	NA
chr16	73265962	73274237	HI-LNC4108	coral	Novel lncRNA gene	NA	NA
chr16	79633196	79646554	HI-LNC4111	blue	Novel lncRNA gene	NA	NA
chr16	80965839	80967472	HI-LNC4113	blue	Novel lncRNA gene	NA	NA
chr16	81045963	81069373	HI-LNC4114	seashell	Novel lncRNA gene	NA	NA
chr16	81345110	81348378	HI-LNC1066	tan	Moran et al, Nat Gen 2012	NA	NA
chr16	87351106	87359076	HI-LNC4122	black	Novel lncRNA gene	NA	NA
chr16	87634179	87635598	HI-LNC4123	greenyellow	Novel lncRNA gene	NA	NA
chr16	87839914	87855874	HI-LNC4124	grey	Novel lncRNA gene	NA	NA
chr16	88729780	88743312	HI-LNC4125	cyan	Moran et al, Nat Gen 2012	NA	NA
chr16	88937149	88941262	HI-LNC1070	blue	Moran et al, Nat Gen 2012	NA	NA
chr16	89281630	89284033	HI-LNC1071	blue	Moran et al, Nat Gen 2012	NA	NA
chr16	89557261	89565639	HI-LNC4128	blue	Novel lncRNA gene	NA	NA
chr16	89559835	89574717	HI-LNC4129	black	Novel lncRNA gene	NA	NA
chr16	89768419	89776934	HI-LNC4130	black	Novel lncRNA gene	NA	NA
chr16	89883184	89887562	HI-LNC1073	blue	Moran et al, Nat Gen 2012	NA	NA
chr17	202300	219547	HI-LNC4132	blue	Novel lncRNA gene	NA	NA
chr17	618139	622737	HI-LNC4133	blue	Novel lncRNA gene	NA	NA
chr17	631234	634801	HI-LNC1075	red	Moran et al, Nat Gen 2012	NA	NA
chr17	1420185	1444902	HI-LNC4134	seashell	Moran et al, Nat Gen 2012	NA	NA
chr17	2305514	2316696	HI-LNC4137	blue	Novel lncRNA gene	NA	NA
chr17	2615218	2616575	HI-LNC1077	cyan	Moran et al, Nat Gen 2012	NA	NA
chr17	3598605	3604717	HI-LNC4138	blue	Novel lncRNA gene	NA	NA
chr17	4167130	4171720	HI-LNC4139	turquoise	Novel lncRNA gene	NA	NA
chr17	4390437	4401241	HI-LNC4140	turquoise	Novel lncRNA gene	NA	NA
chr17	4870751	4885418	HI-LNC4141	brown	Novel lncRNA gene	NA	NA
chr17	4926022	4934984	HI-LNC4142	turquoise	Novel lncRNA gene	NA	NA
chr17	4992044	5000956	HI-LNC4143	peru	Novel lncRNA gene	NA	NA
chr17	6226068	6228038	HI-LNC1080	lightyellow	Moran et al, Nat Gen 2012	NA	NA
chr17	7441698	7452525	HI-LNC4146	magenta	Novel lncRNA gene	NA	NA
chr17	7589708	7590687	HI-LNC4147	grey	Novel lncRNA gene	NA	NA
chr17	7603637	7739049	HI-LNC4148	black	Novel lncRNA gene	NA	NA
chr17	7780400	7788122	HI-LNC1085	tan	Moran et al, Nat Gen 2012	NA	NA
chr17	7819451	7832602	HI-LNC4149	grey	Novel lncRNA gene	NA	NA
chr17	7959256	7961272	HI-LNC4150	tan	Novel lncRNA gene	NA	NA
chr17	8066505	8086159	HI-LNC4152	red	Novel lncRNA gene	NA	NA
chr17	8096730	8103507	HI-LNC4153	tan	Novel lncRNA gene	NA	NA
chr17	8118413	8127653	HI-LNC4154	blue	Novel isoform of Ensembl Gene	NA	ENSG00000178977
chr17	8204699	8218927	HI-LNC4156	grey	Novel lncRNA gene	NA	NA
chr17	8287040	8296077	HI-LNC4157	tan	Novel lncRNA gene	NA	NA
chr17	10632893	10721971	HI-LNC4158	peru	Novel lncRNA gene	NA	NA
chr17	13932608	13972775	HI-LNC4161	red	Ensembl_annotated	ENST00000449363	ENSG00000236088
chr17	16439123	16465851	HI-LNC4163	tan	Novel lncRNA gene	NA	NA
chr17	17141121	17150317	HI-LNC4164	grey	Novel lncRNA gene	NA	NA
chr17	18011917	18057345	HI-LNC4165	pink	Novel lncRNA gene	NA	NA
chr17	19266486	19281167	HI-LNC4167	grey	Novel lncRNA gene	NA	NA
chr17	21117649	21125855	HI-LNC4170	wheat	Novel lncRNA gene	NA	NA
chr17	21476162	21476912	HI-LNC1088	blue	Moran et al, Nat Gen 2012	NA	NA
chr17	25677257	25680858	HI-LNC1089	red	Moran et al, Nat Gen 2012	NA	NA
chr17	26512549	26554996	HI-LNC4174	tan	Novel lncRNA gene	NA	NA
chr17	26572181	26578349	HI-LNC4175	brown	Novel lncRNA gene	NA	NA
chr17	26880409	26944548	HI-LNC4176	black	Novel isoform of Ensembl Gene	NA	ENSG00000227543
chr17	26972611	26974964	HI-LNC4177	wheat	Novel lncRNA gene	NA	NA
chr17	26988934	26989301	HI-LNC1093	tan	Moran et al, Nat Gen 2012	NA	NA
chr17	27277715	27278146	HI-LNC4178	cyan	Novel lncRNA gene	NA	NA
chr17	27280047	27281946	HI-LNC1094	tan	Moran et al, Nat Gen 2012	NA	NA
chr17	27694982	27717567	HI-LNC4179	magenta	Novel lncRNA gene	NA	NA
chr17	28618180	28624419	HI-LNC4180	lightcyan	Novel lncRNA gene	NA	NA
chr17	28785635	28800018	HI-LNC4182	turquoise	Novel lncRNA gene	NA	NA
chr17	28915966	28928321	HI-LNC4183	black	Novel lncRNA gene	NA	NA
chr17	28989840	29035914	HI-LNC4184	tan	Novel lncRNA gene	NA	NA
chr17	29037428	29039572	HI-LNC1095	pink	Moran et al, Nat Gen 2012	NA	NA
chr17	29233287	29234149	HI-LNC1096	lightyellow	Moran et al, Nat Gen 2012	NA	NA
chr17	29234391	29237871	HI-LNC1097	tan	Moran et al, Nat Gen 2012	NA	NA
chr17	29334360	29336333	HI-LNC1098	tan	Moran et al, Nat Gen 2012	NA	NA
chr17	29712283	29719479	HI-LNC4185	lightyellow	Novel lncRNA gene	NA	NA
chr17	30410424	30424128	HI-LNC4186	grey60	Novel lncRNA gene	NA	NA
chr17	33567066	33569940	HI-LNC1099	blue	Moran et al, Nat Gen 2012	NA	NA
chr17	33787077	33787405	HI-LNC1100	magenta	Moran et al, Nat Gen 2012	NA	NA
chr17	33895112	33901319	HI-LNC1101	chocolate	Moran et al, Nat Gen 2012	NA	NA
chr17	34897340	34900656	HI-LNC1102	red	Moran et al, Nat Gen 2012	NA	NA
chr17	36715872	36718353	HI-LNC4190	blue	Novel lncRNA gene	NA	NA
chr17	36858696	36859718	HI-LNC4191	brown	Novel lncRNA gene	NA	NA
chr17	38083996	38096959	HI-LNC4194	grey	Novel lncRNA gene	NA	NA
chr17	38275465	38277989	HI-LNC1104	tan	Moran et al, Nat Gen 2012	NA	NA
chr17	38295477	38296506	HI-LNC1105	pink	Moran et al, Nat Gen 2012	NA	NA
chr17	38338187	38348096	HI-LNC4195	wheat	Novel lncRNA gene	NA	NA
chr17	39941673	39944840	HI-LNC4196	peru	Novel lncRNA gene	NA	NA
chr17	40075273	40080090	HI-LNC1106	blue	Moran et al, Nat Gen 2012	NA	NA
chr17	40085197	40086887	HI-LNC1107	lightyellow	Moran et al, Nat Gen 2012	NA	NA
chr17	40306450	40308912	HI-LNC4197	blue	Novel lncRNA gene	NA	NA
chr17	40434507	40440577	HI-LNC4198	tan	Novel lncRNA gene	NA	NA
chr17	40684208	40684423	HI-LNC1108	grey	Moran et al, Nat Gen 2012	NA	NA
chr17	40685154	40688136	HI-LNC4200	pink	Novel lncRNA gene	NA	NA
chr17	40707048	40714625	HI-LNC4201	cyan	Novel lncRNA gene	NA	NA
chr17	40729850	40730931	HI-LNC1109	blue	Moran et al, Nat Gen 2012	NA	NA
chr17	40826689	40828940	HI-LNC4202	brown	Novel lncRNA gene	NA	NA
chr17	40905946	40913275	HI-LNC4203	blue	Novel isoform of Ensembl Gene	NA	ENSG00000197291
chr17	41116521	41123641	HI-LNC4205	red	Novel lncRNA gene	NA	NA
chr17	41317598	41322497	HI-LNC1110	red	Moran et al, Nat Gen 2012	NA	NA
chr17	41445980	41451322	HI-LNC4208	grey60	Novel lncRNA gene	NA	NA
chr17	42003977	42015588	HI-LNC4211	lightyellow	Novel lncRNA gene	NA	NA
chr17	42091714	42114313	HI-LNC4213	blue	Novel lncRNA gene	NA	NA
chr17	42201261	42201742	HI-LNC4214	brown	Novel lncRNA gene	NA	NA
chr17	42275762	42309265	HI-LNC4216	black	Novel lncRNA gene	NA	NA
chr17	43092198	43096694	HI-LNC4217	tan	Novel lncRNA gene	NA	NA
chr17	43222900	43224683	HI-LNC1115	tan	Moran et al, Nat Gen 2012	NA	NA
chr17	43230367	43238827	HI-LNC4218	lightyellow	Novel lncRNA gene	NA	NA
chr17	43315041	43319283	HI-LNC4220	blue	Novel lncRNA gene	NA	NA
chr17	43657903	43662261	HI-LNC1117	tan	Moran et al, Nat Gen 2012	NA	NA
chr17	44270390	44278035	HI-LNC4222	grey	Novel isoform of Ensembl Gene	NA	ENSG00000214401
chr17	44344414	44347131	HI-LNC4223	grey	Novel lncRNA gene	NA	NA
chr17	45176743	45177617	HI-LNC1118	magenta	Moran et al, Nat Gen 2012	NA	NA
chr17	45724886	45727274	HI-LNC1119	red	Moran et al, Nat Gen 2012	NA	NA
chr17	45968564	45973351	HI-LNC1120	greenyellow	Moran et al, Nat Gen 2012	NA	NA
chr17	46088733	46089615	HI-LNC4224	turquoise	Novel lncRNA gene	NA	NA
chr17	46124025	46125423	HI-LNC1121	blue	Moran et al, Nat Gen 2012	NA	NA
chr17	46620623	46629559	HI-LNC4225	lightcyan	Novel isoform of Ensembl Gene	NA	ENSG00000230148
chr17	46944766	46970335	HI-LNC4227	greenyellow	Novel lncRNA gene	NA	NA
chr17	47022311	47022968	HI-LNC1122	blue	Moran et al, Nat Gen 2012	NA	NA
chr17	47438714	47447155	HI-LNC4228	blue	Novel lncRNA gene	NA	NA
chr17	48194971	48199059	HI-LNC4229	grey	Novel lncRNA gene	NA	NA
chr17	48633567	48639469	HI-LNC4231	grey	Ensembl_annotated	ENST00000505793	ENSG00000250107
chr17	48784379	48796803	HI-LNC4232	blue	Novel lncRNA gene	NA	NA
chr17	49009447	49022022	HI-LNC4235	blue	Novel lncRNA gene	NA	NA
chr17	49021207	49026021	HI-LNC4236	turquoise	Novel lncRNA gene	NA	NA
chr17	49337515	49337896	HI-LNC1123	sienna	Moran et al, Nat Gen 2012	NA	NA
chr17	53497416	53503003	HI-LNC4237	blue	Novel lncRNA gene	NA	NA
chr17	55155330	55162406	HI-LNC1124	blue	Moran et al, Nat Gen 2012	NA	NA
chr17	55328415	55333561	HI-LNC4238	grey60	Novel lncRNA gene	NA	NA
chr17	56084022	56112273	HI-LNC4239	black	Novel lncRNA gene	NA	NA
chr17	56296709	56310278	HI-LNC4240	blue	Novel lncRNA gene	NA	NA
chr17	56401938	56431639	HI-LNC4242	grey	Novel isoform of Ensembl Gene	NA	ENSG00000265148
chr17	56494125	56496375	HI-LNC4243	salmon	Novel lncRNA gene	NA	NA
chr17	56597050	56639991	HI-LNC4244	tan	Novel lncRNA gene	NA	NA
chr17	57184346	57184948	HI-LNC1126	grey	Moran et al, Nat Gen 2012	NA	NA
chr17	57695918	57696926	HI-LNC1127	greenyellow	Moran et al, Nat Gen 2012	NA	NA
chr17	57881584	57906752	HI-LNC4245	turquoise	Novel lncRNA gene	NA	NA
chr17	58156833	58192648	HI-LNC4247	red	Novel lncRNA gene	NA	NA
chr17	58211456	58213033	HI-LNC1128	khaki	Moran et al, Nat Gen 2012	NA	NA
chr17	60828456	60839898	HI-LNC4248	turquoise	Novel lncRNA gene	NA	NA
chr17	62222623	62340604	HI-LNC4249	coral	Novel isoform of Ensembl Gene	NA	ENSG00000252904
chr17	62832865	62854896	HI-LNC4250	black	Novel lncRNA gene	NA	NA
chr17	62915304	62954183	HI-LNC4251	red	Novel lncRNA gene	NA	NA
chr17	63096376	63113320	HI-LNC4252	greenyellow	Novel lncRNA gene	NA	NA
chr17	65240818	65270177	HI-LNC4254	coral	Novel lncRNA gene	NA	NA
chr17	65690752	65713661	HI-LNC4255	red	Novel lncRNA gene	NA	NA
chr17	66089011	66097656	HI-LNC4256	greenyellow	Novel lncRNA gene	NA	NA
chr17	66202551	66203542	HI-LNC1131	red	Moran et al, Nat Gen 2012	NA	NA
chr17	67323518	67361862	HI-LNC4257	pink	Novel lncRNA gene	NA	NA
chr17	67957575	68035715	HI-LNC4258	turquoise	Novel lncRNA gene	NA	NA
chr17	68159440	68165543	HI-LNC4259	tan	Novel isoform of Ensembl Gene	NA	ENSG00000267365
chr17	69159762	69198202	HI-LNC4260	turquoise	Novel lncRNA gene	NA	NA
chr17	70399462	70588943	HI-LNC75	seashell	Moran et al, Nat Gen 2012	NA	NA
chr17	71175379	71190440	HI-LNC4261	tan	Novel lncRNA gene	NA	NA
chr17	71708890	71739261	HI-LNC4263	blue	Novel lncRNA gene	NA	NA
chr17	72739925	72759490	HI-LNC4266	cyan	Novel isoform of Ensembl Gene	NA	ENSG00000264624
chr17	72966796	72972462	HI-LNC4267	lightgreen	Novel lncRNA gene	NA	NA
chr17	72978539	72980478	HI-LNC4268	black	Novel lncRNA gene	NA	NA
chr17	73517262	73521596	HI-LNC4269	cyan	Novel lncRNA gene	NA	NA
chr17	73872900	73877075	HI-LNC4270	cyan	Novel lncRNA gene	NA	NA
chr17	73892828	73896144	HI-LNC4271	black	Novel lncRNA gene	NA	NA
chr17	74136636	74150729	HI-LNC4272	blue	Novel isoform of Ensembl Gene	NA	ENSG00000267128
chr17	74552974	74564686	HI-LNC4273	pink	Novel isoform of Ensembl Gene	NA	ENSG00000163597
chr17	74951770	74965297	HI-LNC4274	grey	Novel lncRNA gene	NA	NA
chr17	76837261	76841644	HI-LNC1136	blue	Moran et al, Nat Gen 2012	NA	NA
chr17	77786911	77800038	HI-LNC4278	blue	Novel lncRNA gene	NA	NA
chr17	78024004	78045444	HI-LNC4279	turquoise	Novel lncRNA gene	NA	NA
chr17	78120983	78121798	HI-LNC1137	grey	Moran et al, Nat Gen 2012	NA	NA
chr17	78121908	78123614	HI-LNC1138	chocolate	Moran et al, Nat Gen 2012	NA	NA
chr17	79000392	79002396	HI-LNC4280	grey	Novel lncRNA gene	NA	NA
chr17	79002932	79008599	HI-LNC4281	black	Novel isoform of Ensembl Gene	NA	ENSG00000226137
chr17	79312178	79319769	HI-LNC4284	black	Novel lncRNA gene	NA	NA
chr17	79361611	79367833	HI-LNC1141	black	Moran et al, Nat Gen 2012	NA	NA
chr17	79481941	79483791	HI-LNC1142	cyan	Moran et al, Nat Gen 2012	NA	NA
chr17	79519508	79522084	HI-LNC4285	grey	Novel lncRNA gene	NA	NA
chr17	79674571	79679336	HI-LNC1144	blue	Moran et al, Nat Gen 2012	NA	NA
chr17	79818545	79820377	HI-LNC1145	black	Moran et al, Nat Gen 2012	NA	NA
chr17	80056818	80068992	HI-LNC4289	black	Novel lncRNA gene	NA	NA
chr17	80231646	80235695	HI-LNC1147	black	Moran et al, Nat Gen 2012	NA	NA
chr17	80251345	80252787	HI-LNC1148	blue	Moran et al, Nat Gen 2012	NA	NA
chr17	80411104	80416284	HI-LNC4291	magenta	Novel lncRNA gene	NA	NA
chr17	80671774	80674365	HI-LNC4292	blue	Novel lncRNA gene	NA	NA
chr17	80682045	80692544	HI-LNC4293	grey	Novel lncRNA gene	NA	NA
chr18	268080	281773	HI-LNC4295	grey	Novel lncRNA gene	NA	NA
chr18	812543	814081	HI-LNC1149	chocolate	Moran et al, Nat Gen 2012	NA	NA
chr18	902616	904943	HI-LNC1150	blue	Moran et al, Nat Gen 2012	NA	NA
chr18	3245822	3247527	HI-LNC1151	brown	Moran et al, Nat Gen 2012	NA	NA
chr18	3594043	3609779	HI-LNC4297	lightyellow	Novel isoform of Ensembl Gene	NA	ENSG00000177337
chr18	5196349	5206882	HI-LNC4300	turquoise	Novel lncRNA gene	NA	NA
chr18	5236667	5256625	HI-LNC4301	blue	Novel isoform of Ensembl Gene	NA	ENSG00000263753
chr18	6413427	6436488	HI-LNC4303	brown	Novel lncRNA gene	NA	NA
chr18	8695881	8707840	HI-LNC4306	blue	Novel lncRNA gene	NA	NA
chr18	9615185	9616194	HI-LNC1154	grey	Moran et al, Nat Gen 2012	NA	NA
chr18	12884513	12885555	HI-LNC1155	red	Moran et al, Nat Gen 2012	NA	NA
chr18	18691928	18714064	HI-LNC4316	tan	Novel lncRNA gene	NA	NA
chr18	19746912	19749282	HI-LNC4319	black	Novel lncRNA gene	NA	NA
chr18	20711373	20715449	HI-LNC4320	gold	Novel lncRNA gene	NA	NA
chr18	21537615	21562589	HI-LNC4321	greenyellow	Novel lncRNA gene	NA	NA
chr18	29064547	29078071	HI-LNC4326	grey	Novel lncRNA gene	NA	NA
chr18	29264687	29267822	HI-LNC1157	greenyellow	Moran et al, Nat Gen 2012	NA	NA
chr18	29281969	29305265	HI-LNC4327	khaki	Novel lncRNA gene	NA	NA
chr18	31288799	31336874	HI-LNC4328	lightyellow	Novel lncRNA gene	NA	NA
chr18	42256132	42260137	HI-LNC1158	blue	Moran et al, Nat Gen 2012	NA	NA
chr18	44337093	44344348	HI-LNC4334	blue	Novel lncRNA gene	NA	NA
chr18	47013689	47017991	HI-LNC4336	wheat	Novel isoform of Ensembl Gene	NA	ENSG00000265496
chr18	47340284	47345153	HI-LNC1159	navy	Moran et al, Nat Gen 2012	NA	NA
chr18	48554445	48556430	HI-LNC1160	wheat	Moran et al, Nat Gen 2012	NA	NA
chr18	51787028	51796817	HI-LNC4340	black	Novel lncRNA gene	NA	NA
chr18	56337235	56338863	HI-LNC4341	grey	Novel lncRNA gene	NA	NA
chr18	60185100	60190521	HI-LNC1161	red	Moran et al, Nat Gen 2012	NA	NA
chr18	61034507	61048852	HI-LNC1162	chocolate	Moran et al, Nat Gen 2012	NA	NA
chr18	72259009	72265071	HI-LNC4345	greenyellow	Novel isoform of Ensembl Gene	NA	ENSG00000264247
chr18	72769583	72783149	HI-LNC4346	magenta	Novel lncRNA gene	NA	NA
chr18	73167623	73180794	HI-LNC4347	lightyellow	Novel lncRNA gene	NA	NA
chr18	74321309	74323315	HI-LNC4349	blue	Novel lncRNA gene	NA	NA
chr18	74327075	74350915	HI-LNC4350	blue	Novel lncRNA gene	NA	NA
chr18	74331451	74335521	HI-LNC76	red	Moran et al, Nat Gen 2012	NA	NA
chr18	74960068	74963224	HI-LNC4353	grey	Novel lncRNA gene	NA	NA
chr19	1168632	1174872	HI-LNC4356	black	Novel lncRNA gene	NA	NA
chr19	1267469	1270259	HI-LNC4357	black	Novel isoform of Ensembl Gene	NA	ENSG00000267493
chr19	2587829	2747354	HI-LNC4360	turquoise	Novel lncRNA gene	NA	NA
chr19	2947923	2950546	HI-LNC1167	tan	Moran et al, Nat Gen 2012	NA	NA
chr19	3480765	3482656	HI-LNC4361	blue	Novel lncRNA gene	NA	NA
chr19	3482779	3496528	HI-LNC4362	grey60	Novel lncRNA gene	NA	NA
chr19	5558177	5568005	HI-LNC4366	chocolate	Novel isoform of Ensembl Gene	NA	ENSG00000223573
chr19	5978387	5980593	HI-LNC1168	blue	Moran et al, Nat Gen 2012	NA	NA
chr19	6067091	6128854	HI-LNC4367	blue	Novel lncRNA gene	NA	NA
chr19	7097219	7098597	HI-LNC1169	red	Moran et al, Nat Gen 2012	NA	NA
chr19	7438174	7459922	HI-LNC4368	cyan	Novel lncRNA gene	NA	NA
chr19	8008849	8021065	HI-LNC4371	grey	Novel lncRNA gene	NA	NA
chr19	9490295	9517912	HI-LNC4374	red	Novel lncRNA gene	NA	NA
chr19	9894274	9895950	HI-LNC1170	tan	Moran et al, Nat Gen 2012	NA	NA
chr19	10762537	10764548	HI-LNC4377	chocolate	Novel isoform of Ensembl Gene	NA	ENSG00000267100
chr19	10978674	10981655	HI-LNC4378	brown	Novel lncRNA gene	NA	NA
chr19	11038476	11039098	HI-LNC4379	brown	Novel lncRNA gene	NA	NA
chr19	11182663	11202654	HI-LNC4380	grey	Novel lncRNA gene	NA	NA
chr19	12405462	12406879	HI-LNC4383	grey	Novel lncRNA gene	NA	NA
chr19	12662377	12700475	HI-LNC4384	blue	Novel lncRNA gene	NA	NA
chr19	12742920	12751587	HI-LNC4385	seashell	Novel lncRNA gene	NA	NA
chr19	13226448	13227482	HI-LNC4388	turquoise	Novel lncRNA gene	NA	NA
chr19	13261053	13261281	HI-LNC1173	tan	Moran et al, Nat Gen 2012	NA	NA
chr19	13734323	13738548	HI-LNC4389	tan	Novel lncRNA gene	NA	NA
chr19	14184709	14185485	HI-LNC4391	cyan	Novel lncRNA gene	NA	NA
chr19	14229158	14234172	HI-LNC4392	navy	Novel lncRNA gene	NA	NA
chr19	15443380	15470695	HI-LNC4394	black	Novel lncRNA gene	NA	NA
chr19	15490156	15492113	HI-LNC4395	grey	Novel lncRNA gene	NA	NA
chr19	16683330	16701778	HI-LNC4399	black	Novel lncRNA gene	NA	NA
chr19	17618503	17622431	HI-LNC1175	navy	Moran et al, Nat Gen 2012	NA	NA
chr19	18123370	18156610	HI-LNC4401	sienna	Novel lncRNA gene	NA	NA
chr19	18213832	18230708	HI-LNC4403	black	Novel lncRNA gene	NA	NA
chr19	18392982	18396381	HI-LNC4404	blue	Novel lncRNA gene	NA	NA
chr19	18400291	18403604	HI-LNC4405	black	Novel lncRNA gene	NA	NA
chr19	19208056	19216549	HI-LNC4406	black	Novel lncRNA gene	NA	NA
chr19	20153255	20162386	HI-LNC4408	grey	Novel lncRNA gene	NA	NA
chr19	21823380	21861164	HI-LNC4410	grey	Novel lncRNA gene	NA	NA
chr19	24218833	24223805	HI-LNC1177	magenta	Moran et al, Nat Gen 2012	NA	NA
chr19	28204729	28284848	HI-LNC4412	khaki	Novel isoform of Ensembl Gene	NA	ENSG00000261824
chr19	28283685	28301979	HI-LNC1179	red	Moran et al, Nat Gen 2012	NA	NA
chr19	29704016	29711645	HI-LNC4414	blue	Novel lncRNA gene	NA	NA
chr19	31839503	31915035	HI-LNC4415	red	Novel lncRNA gene	NA	NA
chr19	32865017	32896917	HI-LNC4416	purple	Novel lncRNA gene	NA	NA
chr19	33178106	33182926	HI-LNC4417	grey	Novel lncRNA gene	NA	NA
chr19	33666706	33667802	HI-LNC1182	blue	Moran et al, Nat Gen 2012	NA	NA
chr19	35224207	35225092	HI-LNC1184	brown	Moran et al, Nat Gen 2012	NA	NA
chr19	35454312	35456837	HI-LNC4422	tan	Novel lncRNA gene	NA	NA
chr19	35518119	35521334	HI-LNC4423	midnightblue	Novel lncRNA gene	NA	NA
chr19	35812401	35841789	HI-LNC4425	blue	Novel lncRNA gene	NA	NA
chr19	36822844	36870145	HI-LNC4428	turquoise	Novel lncRNA gene	NA	NA
chr19	36980764	36981410	HI-LNC1187	blue	Moran et al, Nat Gen 2012	NA	NA
chr19	36981709	36984741	HI-LNC1188	tan	Moran et al, Nat Gen 2012	NA	NA
chr19	37157740	37169478	HI-LNC1189	tan	Moran et al, Nat Gen 2012	NA	NA
chr19	37173806	37178518	HI-LNC1190	red	Moran et al, Nat Gen 2012	NA	NA
chr19	37498832	37509642	HI-LNC1191	tan	Moran et al, Nat Gen 2012	NA	NA
chr19	37567723	37569336	HI-LNC1192	red	Moran et al, Nat Gen 2012	NA	NA
chr19	37742799	37750921	HI-LNC1193	lightyellow	Moran et al, Nat Gen 2012	NA	NA
chr19	37795354	37802681	HI-LNC1194	blue	Moran et al, Nat Gen 2012	NA	NA
chr19	37988183	37998893	HI-LNC4429	blue	Novel lncRNA gene	NA	NA
chr19	38146790	38245103	HI-LNC4431	tan	Novel lncRNA gene	NA	NA
chr19	38309446	38314365	HI-LNC1196	red	Moran et al, Nat Gen 2012	NA	NA
chr19	39360819	39366890	HI-LNC4433	blue	Novel lncRNA gene	NA	NA
chr19	39932508	39936109	HI-LNC1197	blue	Moran et al, Nat Gen 2012	NA	NA
chr19	40312165	40313894	HI-LNC1198	lightyellow	Moran et al, Nat Gen 2012	NA	NA
chr19	40473858	40476831	HI-LNC1199	red	Moran et al, Nat Gen 2012	NA	NA
chr19	40497982	40502942	HI-LNC1200	red	Moran et al, Nat Gen 2012	NA	NA
chr19	41197379	41216159	HI-LNC4435	blue	Novel lncRNA gene	NA	NA
chr19	42901260	43687994	HI-LNC4436	black	Novel isoform of Ensembl Gene	NA	ENSG00000213904
chr19	44124015	44126521	HI-LNC1201	red	Moran et al, Nat Gen 2012	NA	NA
chr19	44173154	44174790	HI-LNC4437	brown	Novel lncRNA gene	NA	NA
chr19	44633562	44645767	HI-LNC4438	red	Novel lncRNA gene	NA	NA
chr19	45656077	45660833	HI-LNC4439	grey	Novel lncRNA gene	NA	NA
chr19	46880813	46909552	HI-LNC4441	blue	Novel lncRNA gene	NA	NA
chr19	47616626	47630750	HI-LNC4443	grey	Novel lncRNA gene	NA	NA
chr19	47752699	47759806	HI-LNC4444	black	Novel lncRNA gene	NA	NA
chr19	47986353	48016025	HI-LNC4445	cyan	Moran et al, Nat Gen 2012	NA	NA
chr19	48832966	48834615	HI-LNC4446	grey60	Novel lncRNA gene	NA	NA
chr19	49310129	49316978	HI-LNC4447	blue	Novel lncRNA gene	NA	NA
chr19	49619087	49621543	HI-LNC4450	blue	Novel lncRNA gene	NA	NA
chr19	50646856	50651554	HI-LNC4453	black	Novel lncRNA gene	NA	NA
chr19	50815529	50825483	HI-LNC4454	black	Novel lncRNA gene	NA	NA
chr19	50850270	50861313	HI-LNC4455	tan	Novel lncRNA gene	NA	NA
chr19	52097717	52130095	HI-LNC4457	tan	Novel lncRNA gene	NA	NA
chr19	52190490	52192335	HI-LNC1206	lightyellow	Moran et al, Nat Gen 2012	NA	NA
chr19	52203794	52207095	HI-LNC4458	black	Novel lncRNA gene	NA	NA
[truncated: 228 more rows]
