# Supplementary material for: Human Pancreatic β Cell lncRNAs Control Cell-Specific Regulatory Networks
Source: Cell Metab. 2017 Feb 7;25(2):400–11. doi: 10.1016/j.cmet.2016.11.016 (PMC5300904; doi:10.1016/j.cmet.2016.11.016)
Supplement: Table S3. List of De Novo-Annotated Human β Cell-Enriched lncRNAs in bed12 Format, hg19, Related to Figure S5 [file mmc4.xlsx]

## Sheet: TableS3a
Table S3a. List of de-novo annotated human beta-cell enriched lncRNAs (bed12 format, hg19)
chr	start	end	LNC_name	null	strand	thickStart	thickEnd	rgb	blockCount	blockSize	blockStart	CPAT Score	FACS purified Beta cell RPKM	FACS purified acinar RPKM	Islet (mean) RPKM	LncRNA transcript type	Ensembl transcript name	Ensembl gene name	Ensembl gene name
chr1	1342694	1345800	HI-LNC201	0	+	1342694	1345800	0	1	3106,	0,	0.145409	0.268665	0.135608	0.665	Moran et al, Nat Gen 2012	NA	NA	NA
chr1	1547276	1550794	HI-LNC203	0	-	1547276	1550794	0	1	3518,	0,	0.012657	1.86879	0.388083	2.874	Moran et al, Nat Gen 2012	NA	NA	NA
chr1	2130961	2135999	HI-LNC2003	0	+	2130961	2135999	0	3	176,207,355,	0,3800,4683,	0.22993	0.170638	0.0590301	0.076	Novel lncRNA gene	NA	NA	NA
chr1	2401136	2401963	HI-LNC2004	0	-	2401136	2401963	0	2	56,660,	0,167,	0.318959	0.141715	0.0203045	0.009	Novel lncRNA gene	NA	NA	NA
chr1	2480725	2484637	HI-LNC2005	0	+	2480725	2484637	0	4	19,200,327,1812,	0,1266,1677,2100,	0.0691243	0.872435	0.271033	0.619	Novel lncRNA gene	NA	NA	NA
chr1	3652133	3663937	HI-LNC2006	0	-	3652133	3663937	0	7	3766,36,552,157,130,575,1087,	0,3802,4266,7234,7491,10037,10717,	0.164811	4.86513	1.34805	4.629	Novel isoform of Ensembl Gene	NA	ENSG00000227372	TP73-AS1
chr1	6844039	6844594	HI-LNC204	0	-	6844039	6844594	0	1	555,	0,	2.2e-13	0.286818	0	0.135	Moran et al, Nat Gen 2012	NA	NA	NA
chr1	8262750	8264830	HI-LNC2008	0	+	8262750	8264830	0	2	167,1285,	0,795,	0.00573839	0.0879817	0	0.103	Novel lncRNA gene	NA	NA	NA
chr1	8938638	8947435	HI-LNC2010	0	+	8938638	8947435	0	2	381,7812,	0,985,	0.0210964	4.02005	0.771158	1.068	Novel isoform of Ensembl Gene	NA	ENSG00000230679	ENO1-AS1
chr1	9241699	9258746	HI-LNC2011	0	+	9241699	9258746	0	3	676,175,14734,	0,1992,2313,	0.0443892	0.263824	0.0149298	0.184	Novel lncRNA gene	NA	NA	NA
chr1	9485009	9489106	HI-LNC2013	0	-	9485009	9489106	0	2	2431,126,	0,3971,	0.0859225	0.0917333	0.0397822	0.239	Novel lncRNA gene	NA	NA	NA
chr1	9488253	9505122	HI-LNC2014	0	+	9488253	9505122	0	2	500,809,	0,16060,	0.000876723	0.0747905	0.0554929	0.076	Novel lncRNA gene	NA	NA	NA
chr1	11120262	11122696	HI-LNC206	0	+	11120262	11122696	0	1	2434,	0,	0.0778942	0.356526	0.0537013	0.19	Moran et al, Nat Gen 2012	NA	NA	NA
chr1	15928197	15930030	HI-LNC207	0	-	15928197	15930030	0	1	1833,	0,	0.206053	0.252932	0.0158486	0.119	Moran et al, Nat Gen 2012	NA	NA	NA
chr1	15930234	15932031	HI-LNC208	0	+	15930234	15932031	0	1	1797,	0,	0.829913	8.77033	4.40502	4.88	Moran et al, Nat Gen 2012	NA	NA	NA
chr1	16081545	16085231	HI-LNC2020	0	-	16081545	16085231	0	4	1672,75,148,37,	0,1962,3110,3649,	0.0319962	0.176568	0.17291	0.242	Novel lncRNA gene	NA	NA	NA
chr1	16542397	16544312	HI-LNC209	0	-	16542397	16544312	0	2	707,691,	0,1224,	0.0158543	1.24009	0.727242	0.268	Moran et al, Nat Gen 2012	NA	NA	NA
chr1	16822680	16825749	HI-LNC210	0	-	16822680	16825749	0	1	3069,	0,	0.259597	0.900632	0.317109	0.451	Moran et al, Nat Gen 2012	NA	NA	NA
chr1	17766406	17776989	HI-LNC2024	0	+	17766406	17776989	0	2	2651,3070,	0,7513,	0.014638	0.344302	0.0304568	0.026	Novel lncRNA gene	NA	NA	NA
chr1	19614562	19628269	HI-LNC2025	0	+	19614562	19628269	0	3	22,165,1554,	0,127,12153,	0.000794756	0.89325	1.27643	2.063	Novel lncRNA gene	NA	NA	NA
chr1	19810745	19853551	HI-LNC2026	0	+	19810745	19853551	0	5	404,174,246,115,930,	0,15938,28700,29144,41876,	0.104334	0.455883	0.0543904	0.297	Novel lncRNA gene	NA	NA	NA
chr1	20510795	20513075	HI-LNC2027	0	-	20510795	20513075	0	2	325,223,	0,2057,	0.00381781	0.73423	0	0.66	Novel lncRNA gene	NA	NA	NA
chr1	20808925	20811388	HI-LNC2029	0	+	20808925	20811388	0	2	1287,529,	0,1934,	0.00527744	17.5817	0.647861	51.433	Novel lncRNA gene	NA	NA	NA
chr1	21023458	21035885	HI-LNC2030	0	+	21023458	21035885	0	5	205,616,117,1464,534,	0,1192,5919,10227,11893,	0.0373275	0.286576	0	0.013	Novel lncRNA gene	NA	NA	NA
chr1	22351706	22357715	HI-LNC2031	0	+	22351706	22357715	0	2	159,943,	0,5066,	0.00337717	5.01956	11.2954	4.228	Novel isoform of Ensembl Gene	NA	ENSG00000218510	LINC00339
chr1	22470159	22475268	HI-LNC211	0	+	22470159	22475268	0	1	5109,	0,	0.0276772	0.227397	0.0227392	0.247	Moran et al, Nat Gen 2012	NA	NA	NA
chr1	24097619	24104875	HI-LNC212	0	-	24097619	24104875	0	2	1037,6114,	0,1142,	0.243819	0.821001	0.182787	0.527	Moran et al, Nat Gen 2012	NA	NA	NA
chr1	24116551	24120037	HI-LNC2032	0	-	24116551	24120037	0	2	729,76,	0,3410,	0.00717178	0.306423	0.0180536	0.077	Novel lncRNA gene	NA	NA	NA
chr1	24822583	24829386	HI-LNC213	0	-	24822583	24829386	0	3	503,59,549,	0,3559,6254,	0.0276874	1.09124	0.0261386	1.061	Moran et al, Nat Gen 2012	NA	NA	NA
chr1	24847362	24882536	HI-LNC2035	0	-	24847362	24882536	0	6	525,90,2995,69,161,230,	0,12498,14386,18935,31016,34944,	0.0170929	10.6417	1.74509	17.233	Novel lncRNA gene	NA	NA	NA
chr1	25559014	25560358	HI-LNC214	0	+	25559014	25560358	0	1	1344,	0,	0.0309515	0.624827	0.151319	0.724	Moran et al, Nat Gen 2012	NA	NA	NA
chr1	25840537	25870985	HI-LNC2036	0	-	25840537	25870985	0	3	992,92,145,	0,25617,30303,	0.0115223	0.0768478	0.035464	0.152	Novel lncRNA gene	NA	NA	NA
chr1	26144714	26146345	HI-LNC215	0	-	26144714	26146345	0	1	1631,	0,	0.190272	0.542776	0.151411	0.241	Moran et al, Nat Gen 2012	NA	NA	NA
chr1	26797796	26798901	HI-LNC217	0	-	26797796	26798901	0	1	1105,	0,	0.2163	0.386296	0.27604	0.531	Moran et al, Nat Gen 2012	NA	NA	NA
chr1	27018684	27020570	HI-LNC218	0	-	27018684	27020570	0	1	1886,	0,	0.0196003	0.128039	0.238739	0.205	Moran et al, Nat Gen 2012	NA	NA	NA
chr1	27287030	27289818	HI-LNC219	0	+	27287030	27289818	0	1	2788,	0,	0.0191615	0.198231	0.125043	0.19	Moran et al, Nat Gen 2012	NA	NA	NA
chr1	27852401	27856868	HI-LNC2040	0	-	27852401	27856868	0	2	1823,1055,	0,3412,	0.0264341	0.56347	0.0403794	1.482	Novel lncRNA gene	NA	NA	NA
chr1	28572186	28573511	HI-LNC220	0	-	28572186	28573511	0	1	1325,	0,	0.00181033	0.331353	0.18637	2.306	Moran et al, Nat Gen 2012	NA	NA	NA
chr1	31191556	31206563	HI-LNC2042	0	+	31191556	31206563	0	5	523,435,1252,4048,1266,	0,2578,7025,9389,13741,	0.135915	0.414978	0.227806	2.737	Novel isoform of Ensembl Gene	NA	ENSG00000186056	MATN1-AS1
chr1	32109754	32117255	HI-LNC2045	0	+	32109754	32117255	0	2	1188,2610,	0,4891,	0.136839	0.380972	0.221788	0.025	Novel lncRNA gene	NA	NA	NA
chr1	32135485	32137919	HI-LNC2046	0	+	32135485	32137919	0	2	468,1487,	0,947,	0.0370674	0.271085	0.0594436	0.874	Novel lncRNA gene	NA	NA	NA
chr1	32514683	32539092	HI-LNC2047	0	-	32514683	32539092	0	3	3650,44,155,	0,5388,24254,	0.0152246	0.328207	0.226428	0.112	Novel lncRNA gene	NA	NA	NA
chr1	32813518	32817727	HI-LNC2048	0	-	32813518	32817727	0	3	773,85,517,	0,3336,3692,	0.0579789	0.120899	0.105611	0.018	Novel lncRNA gene	NA	NA	NA
chr1	32817483	32826870	HI-LNC222	0	+	32817483	32826870	0	1	9387,	0,	0.0121958	0.585012	0.363598	0.376	Moran et al, Nat Gen 2012	NA	NA	NA
chr1	33589899	33592748	HI-LNC223	0	-	33589899	33592748	0	1	2849,	0,	0.0174823	0.186008	0.0356937	0.361	Moran et al, Nat Gen 2012	NA	NA	NA
chr1	33592953	33593583	HI-LNC224	0	+	33592953	33593583	0	1	630,	0,	0.055003	0.744153	0.138319	0.426	Moran et al, Nat Gen 2012	NA	NA	NA
chr1	33593692	33597134	HI-LNC225	0	+	33593692	33597134	0	1	3442,	0,	0.0233915	0.36185	0.0633023	0.178	Moran et al, Nat Gen 2012	NA	NA	NA
chr1	35497386	35503880	HI-LNC2049	0	+	35497386	35503880	0	2	312,1474,	0,5020,	0.0050908	0.335952	0.016262	0.15	Novel lncRNA gene	NA	NA	NA
chr1	36488888	36548751	HI-LNC2050	0	-	36488888	36548751	0	5	80,198,142,177,363,	0,56868,57639,58938,59500,	0.0296131	0.0674083	0.0453866	0.149	Novel lncRNA gene	NA	NA	NA
chr1	37920343	37940107	HI-LNC226	0	-	37920343	37940107	0	2	1170,363,	0,19401,	0.0192876	2.75248	0.397913	1.566	Moran et al, Nat Gen 2012	NA	NA	NA
chr1	39325555	39390095	HI-LNC2051	0	+	39325555	39390095	0	5	356,78,89,90,5229,	0,16057,53656,55294,59311,	0.00591313	0.30364	0.0397822	0.183	Novel lncRNA gene	NA	NA	NA
chr1	39716443	39735817	HI-LNC2052	0	-	39716443	39735817	0	5	3448,115,143,115,132,	0,6763,17613,18364,19242,	0.165482	0.363303	0.102901	0.017	Novel lncRNA gene	NA	NA	NA
chr1	39954574	39956915	HI-LNC2053	0	-	39954574	39956915	0	2	1225,555,	0,1786,	0.00353956	0.101173	0	0.091	Novel lncRNA gene	NA	NA	NA
chr1	40137889	40149138	HI-LNC2054	0	+	40137889	40149138	0	4	42,242,177,559,	0,9621,10342,10690,	0.0990677	0.672267	0.0142407	0.122	Novel lncRNA gene	NA	NA	NA
chr1	40722101	40723699	HI-LNC228	0	-	40722101	40723699	0	1	1598,	0,	0.0145923	3.18356	0.690767	3.669	Moran et al, Nat Gen 2012	NA	NA	NA
chr1	40943085	40974381	HI-LNC2055	0	-	40943085	40974381	0	3	8861,7182,121,	0,9093,31175,	0.0218823	0.270722	0.153662	0.308	Novel lncRNA gene	NA	NA	NA
chr1	41153893	41157241	HI-LNC229	0	-	41153893	41157241	0	1	3348,	0,	0.010784	0.631725	0.268966	1.071	Moran et al, Nat Gen 2012	NA	NA	NA
chr1	41838970	41847196	HI-LNC2057	0	-	41838970	41847196	0	4	1954,3409,74,1196,	0,2226,5720,7030,	0.0976231	0.236837	0.232124	0.239	Novel lncRNA gene	NA	NA	NA
chr1	42801549	42802393	HI-LNC230	0	+	42801549	42802393	0	1	844,	0,	7.28e-05	0.275684	0.18931	0.776	Moran et al, Nat Gen 2012	NA	NA	NA
chr1	42802550	42803819	HI-LNC231	0	+	42802550	42803819	0	1	1269,	0,	0.0385432	0.26334	0.137354	0.447	Moran et al, Nat Gen 2012	NA	NA	NA
chr1	43291682	43312030	HI-LNC2058	0	-	43291682	43312030	0	5	9120,118,59,162,103,	0,16763,17392,18511,20245,	0.0796652	0.894823	0.54836	0.866	Novel lncRNA gene	NA	NA	NA
chr1	43424231	43450256	HI-LNC2059	0	+	43424231	43450256	0	5	630,5,146,215,1461,	0,1012,11688,15413,24564,	0.000268548	3.30446	0.053196	0.911	Novel isoform of Ensembl Gene	NA	ENSG00000227533	SLC2A1-AS1
chr1	43821211	43824376	HI-LNC233	0	-	43821211	43824376	0	1	3165,	0,	0.00708142	0.274716	0.0963776	0.099	Moran et al, Nat Gen 2012	NA	NA	NA
chr1	44409952	44412244	HI-LNC234	0	-	44409952	44412244	0	2	516,329,	0,1963,	0.0130033	2.14484	0.360979	1.092	Moran et al, Nat Gen 2012	NA	NA	NA
chr1	45222532	45241703	HI-LNC2061	0	-	45222532	45241703	0	6	2482,106,218,118,1330,108,	0,4101,6609,10555,10955,19063,	0.252408	0.187702	0.0532879	0.176	Novel lncRNA gene	NA	NA	NA
chr1	45452380	45458061	HI-LNC2062	0	+	45452380	45458061	0	4	169,92,196,579,	0,2971,3186,5102,	0.0276375	0.388354	0.252337	0.572	Novel lncRNA gene	NA	NA	NA
chr1	45671623	45683936	HI-LNC2063	0	+	45671623	45683936	0	3	1477,696,427,	0,4542,11886,	0.0136738	0.902327	0.0446975	0.374	Novel lncRNA gene	NA	NA	NA
chr1	45765378	45770138	HI-LNC2064	0	-	45765378	45770138	0	3	3127,131,23,	0,4220,4737,	0.0125865	0.0613572	0.0531041	0.04	Novel lncRNA gene	NA	NA	NA
chr1	46044313	46050368	HI-LNC2065	0	-	46044313	46050368	0	2	5190,388,	0,5667,	0.0902318	0.200409	0.0755218	0.328	Novel lncRNA gene	NA	NA	NA
chr1	47070417	47071240	HI-LNC236	0	+	47070417	47071240	0	1	823,	0,	0.0488166	0.280525	0.405907	0.076	Moran et al, Nat Gen 2012	NA	NA	NA
chr1	47891738	47903336	HI-LNC2070	0	-	47891738	47903336	0	2	10167,375,	0,11223,	0.0620332	0.0695866	0.0468566	0.081	Novel isoform of Ensembl Gene	NA	ENSG00000237424	FOXD2-AS1
chr1	51795270	51823038	HI-LNC2072	0	+	51795270	51823038	0	4	615,101,1146,10732,	0,5154,14016,17036,	0.0107882	2.08663	0.847645	5.932	Novel lncRNA gene	NA	NA	NA
chr1	51985154	51986744	HI-LNC237	0	+	51985154	51986744	0	1	1590,	0,	0.00928808	0.292627	0.146174	0.122	Moran et al, Nat Gen 2012	NA	NA	NA
chr1	52521048	52521796	HI-LNC238	0	-	52521048	52521796	0	1	748,	0,	0.0206639	2.9305	0.291246	1.793	Moran et al, Nat Gen 2012	NA	NA	NA
chr1	52830881	52837613	HI-LNC2074	0	+	52830881	52837613	0	2	304,3204,	0,3528,	0.0110059	2.55183	0.679007	1.435	Novel lncRNA gene	NA	NA	NA
chr1	53704283	53705021	HI-LNC240	0	+	53704283	53705021	0	1	738,	0,	0.000985305	0.843874	0.137768	0.845	Moran et al, Nat Gen 2012	NA	NA	NA
chr1	59304205	59369814	HI-LNC2078	0	-	59304205	59369814	0	13	155,123,416,179,193,169,154,65,3138,60,165,93,575,	0,2563,10595,12690,17007,30611,38642,41347,42063,50615,57311,58464,65034,	0.0616266	0.604375	0.111215	0.582	Novel lncRNA gene	NA	NA	NA
chr1	59754791	59762414	HI-LNC2079	0	-	59754791	59762414	0	2	4271,1634,	0,5989,	0.00765179	0.160836	0.029538	0.142	Novel lncRNA gene	NA	NA	NA
chr1	62891767	62903347	HI-LNC2081	0	-	62891767	62903347	0	2	954,350,	0,11230,	0.0250509	0.497756	0.0779565	0.33	Novel lncRNA gene	NA	NA	NA
chr1	64055522	64058946	HI-LNC242	0	-	64055522	64058946	0	1	3424,	0,	0.00673475	0.151275	0.144245	0.383	Moran et al, Nat Gen 2012	NA	NA	NA
chr1	68297970	68668670	HI-LNC2085	0	+	68297970	68668670	0	10	149,117,74,194,64,77,282,117,154,1019,	0,202359,239512,266355,267441,268410,285163,288837,306009,369681,	0.0809262	0.653146	0.303787	0.73	Novel isoform of Ensembl Gene	NA	ENSG00000232284	GNG12-AS1
chr1	71547015	71967946	HI-LNC2087	0	+	71547015	71967946	0	10	81,41,58,69,34,157,76,13637,7460,15866,	0,10331,141724,155797,286722,320390,321163,381998,396044,405065,	0.00603145	0.065835	0.00271033	0.08	Novel isoform of Ensembl Gene	NA	ENSG00000229956	ZRANB2-AS2
chr1	77686285	77690011	HI-LNC243	0	+	77686285	77690011	0	1	3726,	0,	0.0804548	0.176084	0.0584789	0.346	Moran et al, Nat Gen 2012	NA	NA	NA
chr1	78444778	78456066	HI-LNC244	0	+	78444778	78456066	0	1	11288,	0,	0.0123837	0.413042	0.0926566	0.27	Moran et al, Nat Gen 2012	NA	NA	NA
chr1	84542107	84543665	HI-LNC2089	0	-	84542107	84543665	0	2	1218,102,	0,1456,	0.00269221	0.447896	0.15403	0.558	Novel lncRNA gene	NA	NA	NA
chr1	84740626	84764173	HI-LNC2090	0	-	84740626	84764173	0	3	132,11020,1070,	0,9832,22477,	0.00458574	0.0568795	0.0118979	0.189	Novel lncRNA gene	NA	NA	NA
chr1	85046213	85086462	HI-LNC2091	0	-	85046213	85086462	0	8	1828,168,210,97,105,148,149,23,	0,6958,8830,15681,15900,17418,38202,40226,	0.148591	0.184677	0.0692283	0.126	Novel lncRNA gene	NA	NA	NA
chr1	85514200	85522182	HI-LNC2092	0	+	85514200	85522182	0	3	291,54,4767,	0,867,3215,	0.000943	0.0766058	0.0113466	0.02	Novel lncRNA gene	NA	NA	NA
chr1	86966187	86969590	HI-LNC2093	0	-	86966187	86969590	0	2	2415,442,	0,2961,	0.00636435	0.572547	0.0152514	0.312	Novel lncRNA gene	NA	NA	NA
chr1	86968342	86976650	HI-LNC2094	0	+	86968342	86976650	0	2	230,3136,	0,5172,	0.0990895	0.110733	0	0.026	Novel lncRNA gene	NA	NA	NA
chr1	87036190	87170727	HI-LNC2095	0	-	87036190	87170727	0	5	18896,125,2930,5786,1438,	0,122655,123796,127191,133099,	0.0109733	0.400819	0.070193	0.176	Novel lncRNA gene	NA	NA	NA
chr1	89945905	89991024	HI-LNC2097	0	-	89945905	89991024	0	2	1517,309,	0,44810,	0.0479382	0.292264	0.119301	0.092	Novel lncRNA gene	NA	NA	NA
chr1	90094730	90097764	HI-LNC247	0	-	90094730	90097764	0	1	3034,	0,	0.01357	0.332685	0.124446	0.189	Moran et al, Nat Gen 2012	NA	NA	NA
chr1	91296139	91317179	HI-LNC248	0	-	91296139	91317179	0	2	1614,139,	0,20901,	0.00900672	1.0818	0.372831	0.324	Moran et al, Nat Gen 2012	NA	NA	NA
chr1	91317325	91320809	HI-LNC2099	0	+	91317325	91320809	0	2	511,1025,	0,2459,	0.0145544	0.0637776	0	0	Novel lncRNA gene	NA	NA	NA
chr1	92351385	92400538	HI-LNC2100	0	+	92351385	92400538	0	2	2419,28,	0,49125,	0.0148391	1.35978	0.195879	0.573	Novel lncRNA gene	NA	NA	NA
chr1	92804902	92907518	HI-LNC2101	0	-	92804902	92907518	0	6	1035,122,161,126,48,99,	0,4554,5869,27726,99333,102517,	0.0157306	0.0890709	0.109562	0.165	Novel lncRNA gene	NA	NA	NA
chr1	93792579	93811477	HI-LNC249	0	-	93792579	93811477	0	6	11246,901,180,31,53,197,	0,11351,12334,12626,13435,18701,	0.0102828	2.5902	0.755723	2.205	Moran et al, Nat Gen 2012	NA	NA	NA
chr1	93912321	93913491	HI-LNC2102	0	+	93912321	93913491	0	2	982,83,	0,1087,	0.00813567	0.100205	0.0136435	0.023	Novel lncRNA gene	NA	NA	NA
chr1	94312707	94317158	HI-LNC250	0	+	94312707	94317158	0	1	4451,	0,	0.0374656	0.332079	0.0456622	0.363	Moran et al, Nat Gen 2012	NA	NA	NA
chr1	95392927	95397328	HI-LNC252	0	+	95392927	95397328	0	1	4401,	0,	0.0179526	0.501266	0.508256	0.58	Moran et al, Nat Gen 2012	NA	NA	NA
chr1	100433813	100435473	HI-LNC253	0	-	100433813	100435473	0	1	1660,	0,	0.00585746	0.504775	0.0437328	0.515	Moran et al, Nat Gen 2012	NA	NA	NA
chr1	101491427	101492323	HI-LNC255	0	+	101491427	101492323	0	1	896,	0,	0.00915945	0.603286	0.162115	0.362	Moran et al, Nat Gen 2012	NA	NA	NA
chr1	108742975	108745237	HI-LNC256	0	+	108742975	108745237	0	1	2262,	0,	0.00949507	0.269149	0.083469	0.736	Moran et al, Nat Gen 2012	NA	NA	NA
chr1	109968556	109976847	HI-LNC2110	0	+	109968556	109976847	0	3	1414,101,3406,	0,3400,4885,	0.0215247	1.24711	0.416151	0.653	Novel lncRNA gene	NA	NA	NA
chr1	110088456	110091185	HI-LNC258	0	-	110088456	110091185	0	1	2729,	0,	0.00681596	0.203193	0.101109	0.155	Moran et al, Nat Gen 2012	NA	NA	NA
chr1	110751117	110754923	HI-LNC2112	0	-	110751117	110754923	0	3	709,339,23,	0,1115,3783,	0.0155537	0.119205	0.135608	0.175	Novel lncRNA gene	NA	NA	NA
chr1	113614706	113615830	HI-LNC260	0	-	113614706	113615830	0	1	1124,	0,	0.144213	0.255232	0.0387715	0.033	Moran et al, Nat Gen 2012	NA	NA	NA
chr1	115124441	115132513	HI-LNC2117	0	+	115124441	115132513	0	3	579,114,3133,	0,704,4939,	0.083761	0.163256	0.1063	0.14	Novel lncRNA gene	NA	NA	NA
chr1	115630778	115661925	HI-LNC2118	0	+	115630778	115661925	0	4	623,141,2832,17057,	0,1095,8762,14090,	0.0262245	0.0767268	0.00211314	0.068	Novel lncRNA gene	NA	NA	NA
chr1	117555741	117603444	HI-LNC2122	0	-	117555741	117603444	0	2	13674,21,	0,47682,	0.0115304	0.0745484	0.154856	0.162	Novel lncRNA gene	NA	NA	NA
chr1	117907434	117910070	HI-LNC261	0	-	117907434	117910070	0	1	2636,	0,	0.254343	0.491826	0.181822	0.461	Moran et al, Nat Gen 2012	NA	NA	NA
chr1	119683296	119704421	HI-LNC262	0	+	119683296	119704421	0	3	120,117,11234,	0,6279,9891,	0.0248804	0.308965	0.160828	1.016	Moran et al, Nat Gen 2012	NA	NA	NA
chr1	121260294	121261345	HI-LNC263	0	-	121260294	121261345	0	1	1051,	0,	0.0249119	1.14848	0.138181	1.139	Moran et al, Nat Gen 2012	NA	NA	NA
chr1	121484329	121485434	HI-LNC264	0	+	121484329	121485434	0	1	1105,	0,	0.0071234	0.742459	0.131428	0.09	Moran et al, Nat Gen 2012	NA	NA	NA
chr1	144926101	144930565	HI-LNC2127	0	+	144926101	144930565	0	2	61,455,	0,4009,	0.0146333	1.07478	0.140754	1.438	Novel lncRNA gene	NA	NA	NA
chr1	149224532	149225402	HI-LNC265	0	+	149224532	149225402	0	1	870,	0,	0.00333819	0.424297	0	0.48	Moran et al, Nat Gen 2012	NA	NA	NA
chr1	149866643	149871620	HI-LNC2131	0	-	149866643	149871620	0	2	632,590,	0,4387,	0.031069	0.750204	0.202081	0.434	Novel lncRNA gene	NA	NA	NA
chr1	150035351	150039341	HI-LNC266	0	-	150035351	150039341	0	1	3990,	0,	0.0492103	0.325786	0.101936	0.255	Moran et al, Nat Gen 2012	NA	NA	NA
chr1	150602099	150609632	HI-LNC268	0	+	150602099	150609632	0	1	7533,	0,	0.0244078	0.764969	0.277648	1.098	Moran et al, Nat Gen 2012	NA	NA	NA
chr1	150850661	150898701	HI-LNC2133	0	-	150850661	150898701	0	6	1304,376,844,181,90,275,	0,3144,8815,22254,28816,47765,	0.0126983	0.0923384	0.0047316	0.061	Novel lncRNA gene	NA	NA	NA
chr1	151040974	151043079	HI-LNC269	0	-	151040974	151043079	0	1	2105,	0,	0.00803119	0.200288	0.0344993	0.222	Moran et al, Nat Gen 2012	NA	NA	NA
chr1	152025262	152053221	HI-LNC2136	0	+	152025262	152053221	0	3	63,121,3087,	0,13317,24872,	0.322652	0.10323	0.0399659	0.071	Novel lncRNA gene	NA	NA	NA
chr1	153895720	153907339	HI-LNC2138	0	+	153895720	153907339	0	3	718,136,115,	0,5390,11504,	0.086709	1.92095	0.569583	0.405	Novel lncRNA gene	NA	NA	NA
chr1	153950452	153952165	HI-LNC270	0	+	153950452	153952165	0	1	1713,	0,	0.0225872	0.340067	0.0932538	0.746	Moran et al, Nat Gen 2012	NA	NA	NA
chr1	154355860	154378467	HI-LNC2139	0	-	154355860	154378467	0	4	4461,1834,2260,129,	0,6597,18313,22478,	0.00745791	0.182862	0.0117141	0.063	Novel lncRNA gene	NA	NA	NA
chr1	154531244	154537003	HI-LNC2140	0	+	154531244	154537003	0	2	1707,76,	0,5683,	0.143485	0.20997	0.0407469	0.119	Novel lncRNA gene	NA	NA	NA
chr1	154533774	154540399	HI-LNC2141	0	-	154533774	154540399	0	3	4884,100,374,	0,5306,6251,	0.0233288	1.11339	0.00542066	0.602	Novel lncRNA gene	NA	NA	NA
chr1	154840646	154845096	HI-LNC2142	0	+	154840646	154845096	0	3	82,88,1660,	0,373,2790,	0.00910132	0.0965741	0	0.041	Novel lncRNA gene	NA	NA	NA
chr1	154969742	154973116	HI-LNC272	0	-	154969742	154973116	0	1	3374,	0,	0.465359	0.115574	0.0688608	0.124	Moran et al, Nat Gen 2012	NA	NA	NA
chr1	156426525	156434033	HI-LNC2145	0	+	156426525	156434033	0	2	865,765,	0,6743,	0.0962356	1.46289	0.944528	1.366	Novel lncRNA gene	NA	NA	NA
chr1	159824740	159837384	HI-LNC2147	0	+	159824740	159837384	0	4	18,161,199,6516,	0,992,5695,6128,	0.0115541	1.61284	0.0653236	3.777	Novel lncRNA gene	NA	NA	NA
chr1	159894501	159908652	HI-LNC2148	0	+	159894501	159908652	0	3	1002,249,1238,	0,10470,12913,	0.192143	2.38543	0.822793	0.215	Novel lncRNA gene	NA	NA	NA
chr1	160231173	160251718	HI-LNC2149	0	+	160231173	160251718	0	3	539,82,499,	0,5822,20046,	0.00890359	1.19798	1.15419	2.907	Novel lncRNA gene	NA	NA	NA
chr1	161015914	161016731	HI-LNC274	0	+	161015914	161016731	0	1	817,	0,	0.0302063	0.261283	0.195557	0.389	Moran et al, Nat Gen 2012	NA	NA	NA
chr1	161102479	161106264	HI-LNC275	0	+	161102479	161106264	0	1	3785,	0,	0.0493746	0.34757	0.145807	0.306	Moran et al, Nat Gen 2012	NA	NA	NA
chr1	161110727	161123687	HI-LNC2151	0	-	161110727	161123687	0	2	175,369,	0,12591,	0.00602192	0.781427	0.400486	1.02	Novel lncRNA gene	NA	NA	NA
chr1	161718365	161719580	HI-LNC276	0	-	161718365	161719580	0	1	1215,	0,	0.0124605	0.272174	0	0.57	Moran et al, Nat Gen 2012	NA	NA	NA
chr1	163284942	163291722	HI-LNC277	0	-	163284942	163291722	0	2	4139,311,	0,6469,	0.00764389	0.555483	0.0587545	0.572	Moran et al, Nat Gen 2012	NA	NA	NA
chr1	169455352	169458414	HI-LNC278	0	+	169455352	169458414	0	1	3062,	0,	0.0439372	0.781064	0.588188	0.495	Moran et al, Nat Gen 2012	NA	NA	NA
chr1	173814429	173839271	HI-LNC2155	0	-	173814429	173839271	0	15	4986,4868,48,23,30,54,38,38,30,40,36,1019,95,49,707,	0,13916,18965,19192,19383,19937,20218,20565,20885,21236,21469,21699,23462,23640,24135,	0.00618874	5.00346	2.54096	1.996	Novel isoform of Ensembl Gene	NA	ENSG00000234741	GAS5
chr1	174964446	174968075	HI-LNC280	0	-	174964446	174968075	0	1	3629,	0,	0.00142463	0.120052	0.0320187	0.201	Moran et al, Nat Gen 2012	NA	NA	NA
chr1	176176474	176242612	HI-LNC2159	0	+	176176474	176242612	0	6	533,113,65,278,66,722,	0,11195,20846,21750,57714,65416,	0.0932988	0.308117	0.0245308	0.337	Novel lncRNA gene	NA	NA	NA
chr1	178507759	178511240	HI-LNC282	0	-	178507759	178511240	0	1	3481,	0,	0.920999	0.211543	0	0.163	Moran et al, Nat Gen 2012	NA	NA	NA
chr1	179559303	179560971	HI-LNC2161	0	-	179559303	179560971	0	2	872,222,	0,1446,	0.0388549	0.299041	0.0398281	0.051	Novel lncRNA gene	NA	NA	NA
chr1	179910986	179924365	HI-LNC2162	0	-	179910986	179924365	0	2	30,1477,	0,11902,	0.00253136	0.788205	0.0192939	0.277	Novel lncRNA gene	NA	NA	NA
chr1	182802704	182808389	HI-LNC2166	0	-	182802704	182808389	0	2	4365,875,	0,4810,	0.00619391	0.154543	0.0305027	0.151	Novel lncRNA gene	NA	NA	NA
chr1	183430010	183441482	HI-LNC2167	0	-	183430010	183441482	0	6	793,74,126,77,123,475,	0,890,8798,9589,9844,10997,	0.00557709	1.05614	0.139329	0.366	Novel isoform of Ensembl Gene	NA	ENSG00000232860	SMG7-AS1
chr1	197170770	197172215	HI-LNC284	0	+	197170770	197172215	0	1	1445,	0,	0.00586931	0.222798	0.0201208	0.207	Moran et al, Nat Gen 2012	NA	NA	NA
chr1	201368731	201372894	HI-LNC286	0	+	201368731	201372894	0	2	187,2974,	0,1189,	0.00682312	1.38193	0.868455	1.008	Moran et al, Nat Gen 2012	NA	NA	NA
chr1	201438066	201444658	HI-LNC2170	0	+	201438066	201444658	0	2	16,2624,	0,3968,	0.138972	0.216021	0.0164917	0.054	Novel lncRNA gene	NA	NA	NA
chr1	202780074	202781772	HI-LNC287	0	+	202780074	202781772	0	2	424,1070,	0,628,	0.0512205	1.92858	0.563887	0.33	Moran et al, Nat Gen 2012	NA	NA	NA
chr1	203242081	203247761	HI-LNC2173	0	-	203242081	203247761	0	2	4681,125,	0,5555,	0.055497	0.083746	0.00606379	0.018	Novel lncRNA gene	NA	NA	NA
chr1	205782524	205786241	HI-LNC288	0	+	205782524	205786241	0	1	3717,	0,	0.249266	0.512521	0.242276	0.309	Moran et al, Nat Gen 2012	NA	NA	NA
chr1	206213476	206224625	HI-LNC2178	0	-	206213476	206224625	0	3	9785,133,192,	0,10029,10957,	0.00418659	0.122351	0.00289408	0.068	Novel lncRNA gene	NA	NA	NA
chr1	206672934	206680781	HI-LNC2179	0	-	206672934	206680781	0	2	5519,583,	0,7264,	0.0474035	0.0871345	0.0237958	0.177	Novel lncRNA gene	NA	NA	NA
chr1	206807553	206808781	HI-LNC2180	0	-	206807553	206808781	0	2	775,341,	0,887,	0.000532647	0.0815676	0.130142	0.112	Novel lncRNA gene	NA	NA	NA
chr1	206855540	206858162	HI-LNC2181	0	-	206855540	206858162	0	4	915,193,63,930,	0,1155,1545,1692,	0.063079	0.14825	0.0691364	0.053	Novel lncRNA gene	NA	NA	NA
chr1	208417845	208418652	HI-LNC2183	0	+	208417845	208418652	0	2	570,112,	0,695,	0.00806652	0.782396	0	0.137	Novel lncRNA gene	NA	NA	NA
chr1	210107872	210111294	HI-LNC289	0	-	210107872	210111294	0	1	3422,	0,	0.00194586	0.241314	0	0.071	Moran et al, Nat Gen 2012	NA	NA	NA
chr1	210404803	210407466	HI-LNC2185	0	-	210404803	210407466	0	2	313,487,	0,2176,	0.0807354	0.304003	0.0726277	3.812	Novel isoform of Ensembl Gene	NA	ENSG00000203706	SERTAD4-AS1
chr1	210465690	210467192	HI-LNC290	0	+	210465690	210467192	0	1	1502,	0,	0.45646	0.161925	0.00969288	0.27	Moran et al, Nat Gen 2012	NA	NA	NA
chr1	211306187	211309774	HI-LNC2187	0	+	211306187	211309774	0	3	425,458,1947,	0,516,1640,	0.133174	0.0760007	0.0205342	0.187	Novel lncRNA gene	NA	NA	NA
chr1	211907853	211923974	HI-LNC2188	0	+	211907853	211923974	0	2	279,7808,	0,8313,	0.00679461	6.32379	3.24004	17.951	Novel lncRNA gene	NA	NA	NA
chr1	212711194	212732372	HI-LNC2189	0	-	212711194	212732372	0	2	17,1198,	0,19980,	0.104272	1.25837	0.215173	0.688	Novel lncRNA gene	NA	NA	NA
chr1	213025250	213031511	HI-LNC2190	0	-	213025250	213031511	0	2	2401,404,	0,5857,	0.0312677	1.41267	0.0517719	0.296	Novel isoform of Ensembl Gene	NA	ENSG00000198468	FLVCR1-AS1
chr1	214157141	214161013	HI-LNC291	0	-	214157141	214161013	0	1	3872,	0,	0.0557654	0.104803	0.28509	0.172	Moran et al, Nat Gen 2012	NA	NA	NA
chr1	214438327	214454336	HI-LNC2191	0	-	214438327	214454336	0	2	1250,13652,	0,2357,	0.0268943	0.095848	0.04874	0.077	Novel lncRNA gene	NA	NA	NA
chr1	215740145	215740734	HI-LNC292	0	-	215740145	215740734	0	1	589,	0,	0.00232086	1.17027	0.0739599	0.339	Moran et al, Nat Gen 2012	NA	NA	NA
chr1	220919147	220921889	HI-LNC2192	0	-	220919147	220921889	0	2	958,729,	0,2013,	0.00302022	0.43652	0.129131	0.233	Novel lncRNA gene	NA	NA	NA
chr1	222763070	222777258	HI-LNC2195	0	+	222763070	222777258	0	5	234,78,250,130,4053,	0,601,2437,4507,10135,	0.00655453	0.212754	0.0336724	0.191	Novel lncRNA gene	NA	NA	NA
chr1	224033845	224034645	HI-LNC294	0	+	224033845	224034645	0	1	800,	0,	0.085558	1.07369	0.181546	0.288	Moran et al, Nat Gen 2012	NA	NA	NA
chr1	224622002	224623950	HI-LNC295	0	+	224622002	224623950	0	1	1948,	0,	0.353055	0.924957	0.208787	0.435	Moran et al, Nat Gen 2012	NA	NA	NA
chr1	225841103	225842538	HI-LNC2197	0	+	225841103	225842538	0	2	196,961,	0,474,	0.0625354	0.0831409	0.075338	0.221	Novel lncRNA gene	NA	NA	NA
chr1	226245768	226249546	HI-LNC296	0	-	226245768	226249546	0	1	3778,	0,	0.0102079	0.161562	0.0691824	0.276	Moran et al, Nat Gen 2012	NA	NA	NA
chr1	226287561	226288962	HI-LNC2198	0	-	226287561	226288962	0	2	956,180,	0,1221,	0.0240566	0.121625	0.0383581	0.071	Novel lncRNA gene	NA	NA	NA
chr1	227727832	227730240	HI-LNC297	0	-	227727832	227730240	0	1	2408,	0,	0.0330104	0.20053	0.0482347	0.109	Moran et al, Nat Gen 2012	NA	NA	NA
chr1	227973985	227978199	HI-LNC2201	0	+	227973985	227978199	0	2	867,1351,	0,2863,	0.0286583	0.334379	0	0.247	Novel lncRNA gene	NA	NA	NA
chr1	228135786	228140110	HI-LNC2202	0	+	228135786	228140110	0	3	81,57,3696,	0,459,628,	0.0392783	0.0584528	0.00757974	0.063	Novel lncRNA gene	NA	NA	NA
chr1	228291025	228292647	HI-LNC299	0	+	228291025	228292647	0	1	1622,	0,	0.00940144	0.877881	0.161196	0.434	Moran et al, Nat Gen 2012	NA	NA	NA
chr1	228297185	228303875	HI-LNC300	0	+	228297185	228303875	0	1	6690,	0,	0.00544811	0.44717	0.158486	0.724	Moran et al, Nat Gen 2012	NA	NA	NA
chr1	229397308	229406878	HI-LNC301	0	-	229397308	229406878	0	2	8066,155,	0,9415,	0.104338	1.85306	0.717319	2.359	Moran et al, Nat Gen 2012	NA	NA	NA
chr1	230562352	230580834	HI-LNC2203	0	+	230562352	230580834	0	2	159,8531,	0,9951,	0.0366352	0.060147	0.0133679	0.144	Novel lncRNA gene	NA	NA	NA
chr1	231004057	231006095	HI-LNC2204	0	+	231004057	231006095	0	2	105,1274,	0,764,	0.0153759	0.62035	0.126375	0.19	Novel lncRNA gene	NA	NA	NA
chr1	231657047	231664398	HI-LNC302	0	-	231657047	231664398	0	3	1336,78,233,	0,6036,7118,	0.0413254	0.850772	0.193995	1.878	Moran et al, Nat Gen 2012	NA	NA	NA
chr1	232766093	232769295	HI-LNC2207	0	+	232766093	232769295	0	2	1089,793,	0,2409,	0.0127229	0.207308	0	0.056	Novel lncRNA gene	NA	NA	NA
chr1	232938411	232940637	HI-LNC303	0	-	232938411	232940637	0	1	2226,	0,	0.00493092	0.299404	0.0521854	2.788	Moran et al, Nat Gen 2012	NA	NA	NA
chr1	233084033	233087249	HI-LNC2208	0	-	233084033	233087249	0	2	2869,176,	0,3040,	0.0280828	3.22192	0.162161	2.083	Novel lncRNA gene	NA	NA	NA
chr1	233456918	233463339	HI-LNC2209	0	-	233456918	233463339	0	2	1794,365,	0,6056,	0.0143068	0.0997206	0.0605461	0.052	Novel lncRNA gene	NA	NA	NA
chr1	235324652	235326719	HI-LNC2214	0	+	235324652	235326719	0	2	34,1418,	0,649,	0.000180787	0.0651089	0.0100144	0.034	Novel lncRNA gene	NA	NA	NA
chr1	235813488	235816858	HI-LNC2216	0	+	235813488	235816858	0	4	40,489,181,1265,	0,625,1389,2105,	0.0182854	0.189518	0.0220502	0.196	Novel lncRNA gene	NA	NA	NA
chr1	241520367	241527167	HI-LNC2217	0	+	241520367	241527167	0	3	415,2791,64,	0,755,6736,	0.0154894	0.635598	0	0.362	Novel lncRNA gene	NA	NA	NA
chr1	241587413	241588920	HI-LNC307	0	+	241587413	241588920	0	1	1507,	0,	0.110385	0.321551	0.0192939	0.141	Moran et al, Nat Gen 2012	NA	NA	NA
chr1	244760790	244816083	HI-LNC2220	0	-	244760790	244816083	0	4	702,319,95,1345,	0,7384,18365,53948,	0.0118676	0.0697076	0	0.02	Novel lncRNA gene	NA	NA	NA
chr1	247495186	247498708	HI-LNC308	0	+	247495186	247498708	0	1	3522,	0,	0.089741	1.13105	0.507246	0.767	Moran et al, Nat Gen 2012	NA	NA	NA
chr2	740096	754355	HI-LNC2226	0	+	740096	754355	0	2	9760,248,	0,14011,	0.0453275	1.74124	0.0362909	0.093	Novel lncRNA gene	NA	NA	NA
chr2	945252	946456	HI-LNC309	0	-	945252	946456	0	2	235,860,	0,344,	0.261232	2.09292	0.145899	0.387	Moran et al, Nat Gen 2012	NA	NA	NA
chr2	3523351	3528138	HI-LNC310	0	+	3523351	3528138	0	1	4787,	0,	0.0180957	0.343576	0	0.195	Moran et al, Nat Gen 2012	NA	NA	NA
chr2	3606000	3609328	HI-LNC311	0	+	3606000	3609328	0	2	588,422,	0,2906,	0.0445842	6.10039	0.488962	2.705	Moran et al, Nat Gen 2012	NA	NA	NA
chr2	8806768	8821794	HI-LNC2233	0	-	8806768	8821794	0	4	4639,192,271,2116,	0,4942,6398,12910,	0.0342561	0.32264	0.0985826	0.392	Novel lncRNA gene	NA	NA	NA
chr2	9613228	9614664	HI-LNC312	0	-	9613228	9614664	0	1	1436,	0,	0.0383659	0.630999	0.0808965	0.465	Moran et al, Nat Gen 2012	NA	NA	NA
chr2	10167340	10170640	HI-LNC2234	0	-	10167340	10170640	0	2	1021,104,	0,3196,	0.134997	0.315621	0	0.044	Novel lncRNA gene	NA	NA	NA
chr2	10588776	10595592	HI-LNC2235	0	+	10588776	10595592	0	4	1631,223,1778,44,	0,1785,3630,6772,	0.036533	0.3345	0.11852	0.127	Novel lncRNA gene	NA	NA	NA
chr2	12836823	12856698	HI-LNC2236	0	-	12836823	12856698	0	2	7668,209,	0,19666,	0.0270741	0.116421	0.0497966	0.041	Novel lncRNA gene	NA	NA	NA
chr2	14772726	14774467	HI-LNC2237	0	-	14772726	14774467	0	2	1226,400,	0,1341,	0.0289738	0.862874	1.24165	2.455	Novel lncRNA gene	NA	NA	NA
chr2	19163785	19547764	HI-LNC2241	0	-	19163785	19547764	0	6	5361,45,154,99,136,20,	0,12811,101956,120902,161227,383959,	0.0531003	0.301461	0.0374853	0.245	Novel lncRNA gene	NA	NA	NA
chr2	20068614	20084808	HI-LNC2242	0	+	20068614	20084808	0	10	99,118,145,204,233,141,965,121,91,898,	0,642,1548,3539,4278,6949,10382,13761,14704,15296,	0.0249202	0.444991	0.0385418	0.052	Novel isoform of Ensembl Gene	NA	ENSG00000228784	LINC00954
chr2	24583261	24588583	HI-LNC2243	0	+	24583261	24588583	0	2	413,1619,	0,3703,	0.00769821	0.38908	0.0142867	0.04	Novel lncRNA gene	NA	NA	NA
chr2	25563430	25575593	HI-LNC2245	0	+	25563430	25575593	0	2	161,5104,	0,7059,	0.0229429	0.0803574	0.0855362	0.091	Novel lncRNA gene	NA	NA	NA
chr2	25590234	25599744	HI-LNC2246	0	-	25590234	25599744	0	2	8479,565,	0,8945,	0.0379911	0.267697	0.00964694	0.129	Novel lncRNA gene	NA	NA	NA
chr2	26255091	26256650	HI-LNC2247	0	-	26255091	26256650	0	2	439,532,	0,1027,	0.10536	0.227034	0.0448813	0.122	Novel lncRNA gene	NA	NA	NA
chr2	26901010	26909559	HI-LNC2248	0	-	26901010	26909559	0	2	1477,644,	0,7905,	0.0812646	0.765453	1.91745	1.538	Novel lncRNA gene	NA	NA	NA
chr2	27252114	27255251	HI-LNC318	0	-	27252114	27255251	0	1	3137,	0,	0.0267431	0.255353	0.0277924	0.111	Moran et al, Nat Gen 2012	NA	NA	NA
chr2	27579895	27582396	HI-LNC319	0	+	27579895	27582396	0	1	2501,	0,	0.0119052	1.03109	0.574958	1.893	Moran et al, Nat Gen 2012	NA	NA	NA
chr2	27938846	27992356	HI-LNC2250	0	+	27938846	27992356	0	5	474,165,172,76,14929,	0,588,867,36892,38581,	0.0679052	0.351685	1.00374	0.091	Novel lncRNA gene	NA	NA	NA
chr2	28945257	28974445	HI-LNC2251	0	-	28945257	28974445	0	8	8364,72,73,147,98,50,1566,284,	0,9274,9519,13635,14341,25541,26428,28904,	0.0380395	0.389443	0.0859037	0.119	Novel lncRNA gene	NA	NA	NA
chr2	32330848	32390838	HI-LNC2253	0	-	32330848	32390838	0	4	1107,82,82,333,	0,27911,37999,59657,	0.00597909	0.251964	0.0633942	0.078	Novel lncRNA gene	NA	NA	NA
chr2	33824578	33830948	HI-LNC2255	0	+	33824578	33830948	0	2	1327,21,	0,6349,	0.000732148	0.101173	0.0646345	0.019	Novel lncRNA gene	NA	NA	NA
chr2	36581477	36582763	HI-LNC324	0	-	36581477	36582763	0	2	647,533,	0,753,	0.200411	1.03775	0.344672	0.634	Moran et al, Nat Gen 2012	NA	NA	NA
chr2	37552081	37555048	HI-LNC2258	0	+	37552081	37555048	0	2	584,1429,	0,1538,	0.115271	0.0885868	0	0.04	Novel lncRNA gene	NA	NA	NA
chr2	37826299	37870742	HI-LNC325	0	+	37826299	37870742	0	3	1206,121,38364,	0,5152,6079,	6.57e-05	0.693083	0.0647723	1.116	Moran et al, Nat Gen 2012	NA	NA	NA
chr2	37899327	37900292	HI-LNC326	0	+	37899327	37900292	0	1	965,	0,	0.0581726	0.266486	0.105381	0.485	Moran et al, Nat Gen 2012	NA	NA	NA
chr2	39664294	39681065	HI-LNC327	0	+	39664294	39681065	0	2	382,85,	0,16686,	0.23433	1.85052	1.36849	0.107	Moran et al, Nat Gen 2012	NA	NA	NA
chr2	43024059	43038832	HI-LNC2261	0	-	43024059	43038832	0	2	4779,1072,	0,13701,	0.132067	0.306786	0.215954	0.517	Novel lncRNA gene	NA	NA	NA
chr2	43037341	43038974	HI-LNC329	0	+	43037341	43038974	0	1	1633,	0,	0.100778	0.275321	0.0444678	0.42	Moran et al, Nat Gen 2012	NA	NA	NA
chr2	44393479	44395740	HI-LNC2262	0	-	44393479	44395740	0	2	535,1022,	0,1239,	0.00264289	0.0920964	0.0373015	0.076	Novel lncRNA gene	NA	NA	NA
chr2	45158262	45166345	HI-LNC330	0	-	45158262	45166345	0	2	6973,384,	0,7699,	0.205541	0.171002	0.0158026	0.379	Moran et al, Nat Gen 2012	NA	NA	NA
chr2	45167292	45168642	HI-LNC65	0	-	45167292	45168642	0	1	1350,	0,	0.0521579	0.563712	0.0214989	2.832	Moran et al, Nat Gen 2012	NA	NA	NA
chr2	45178563	45200492	HI-LNC2263	0	-	45178563	45200492	0	2	2320,6936,	0,14993,	0.177292	0.14474	0.0157107	0.58	Novel lncRNA gene	NA	NA	NA
chr2	45222358	45228727	HI-LNC2264	0	-	45222358	45228727	0	3	3297,85,939,	0,4149,5430,	0.32015	2.30362	0.850447	2.988	Novel lncRNA gene	NA	NA	NA
chr2	45397252	45440270	HI-LNC2267	0	+	45397252	45440270	0	2	15425,19296,	0,23722,	0.0341828	0.24204	0.0075338	0.2	Novel lncRNA gene	NA	NA	NA
chr2	45875613	45877959	HI-LNC331	0	-	45875613	45877959	0	1	2346,	0,	0.975512	0.141715	0.0247605	0.229	Moran et al, Nat Gen 2012	NA	NA	NA
chr2	47549982	47572296	HI-LNC332	0	-	47549982	47572296	0	2	10183,257,	0,22057,	0.080151	0.465686	0.151641	0.576	Moran et al, Nat Gen 2012	NA	NA	NA
chr2	48133962	48135186	HI-LNC333	0	+	48133962	48135186	0	2	169,730,	0,494,	0.00136446	0.511794	0.161563	0.52	Moran et al, Nat Gen 2012	NA	NA	NA
chr2	48667223	48667870	HI-LNC334	0	-	48667223	48667870	0	1	647,	0,	0.0170904	0.381214	0	0.482	Moran et al, Nat Gen 2012	NA	NA	NA
chr2	54743312	54785056	HI-LNC2269	0	-	54743312	54785056	0	5	74,136,99,67,244,	0,4154,18864,27733,41500,	0.00710491	0.465565	0	0.342	Novel lncRNA gene	NA	NA	NA
chr2	55844007	55852854	HI-LNC2270	0	+	55844007	55852854	0	3	191,751,4085,	0,759,4762,	0.0894797	1.07006	0.138686	0.955	Novel lncRNA gene	NA	NA	NA
chr2	57527798	58113409	HI-LNC2271	0	-	57527798	58113409	0	9	1771,141,2479,76,78,91,53,46,99,	0,9914,11378,14800,79389,250999,368705,481629,585512,	0.0521526	0.23962	0.0120357	0.357	Novel lncRNA gene	NA	NA	NA
chr2	61369447	61372242	HI-LNC337	0	-	61369447	61372242	0	2	1633,334,	0,2461,	0.0237158	2.76955	0.583365	3.275	Moran et al, Nat Gen 2012	NA	NA	NA
chr2	61698106	61700178	HI-LNC338	0	+	61698106	61700178	0	1	2072,	0,	0.00573956	1.42429	0.182235	0.427	Moran et al, Nat Gen 2012	NA	NA	NA
chr2	61869866	61991537	HI-LNC2272	0	-	61869866	61991537	0	3	15,74,370,	0,40252,121301,	0.000296026	1.03291	0.189861	0.367	Novel lncRNA gene	NA	NA	NA
chr2	63903040	64068866	HI-LNC2274	0	-	63903040	64068866	0	4	2347,95,86,1690,	0,35590,137715,164136,	0.157059	1.63414	0.51308	1.045	Novel lncRNA gene	NA	NA	NA
chr2	64455556	64484718	HI-LNC2276	0	+	64455556	64484718	0	5	207,144,865,157,276,	0,1074,22696,23997,28886,	0.00660032	0.133727	0	0.382	Novel lncRNA gene	NA	NA	NA
chr2	64601632	64681079	HI-LNC2277	0	-	64601632	64681079	0	4	21167,99,8649,253,	0,23777,65404,79194,	0.0293908	0.143651	0.0914622	0.111	Novel lncRNA gene	NA	NA	NA
chr2	65212717	65214772	HI-LNC340	0	-	65212717	65214772	0	1	2055,	0,	0.000465971	0.131065	0.0141489	0.379	Moran et al, Nat Gen 2012	NA	NA	NA
chr2	65453027	65454713	HI-LNC341	0	-	65453027	65454713	0	1	1686,	0,	0.00662236	0.559234	0.258446	0.181	Moran et al, Nat Gen 2012	NA	NA	NA
chr2	68478855	68506803	HI-LNC2279	0	+	68478855	68506803	0	3	11,100,2524,	0,24227,25424,	0.020182	0.0504654	0.0110251	0.045	Novel lncRNA gene	NA	NA	NA
chr2	69871210	69948007	HI-LNC342	0	+	69871210	69948007	0	3	827,285,102,	0,8919,76695,	0.0123307	1.29552	0.514458	0.75	Moran et al, Nat Gen 2012	NA	NA	NA
chr2	70350049	70351849	HI-LNC343	0	-	70350049	70351849	0	1	1800,	0,	0.181112	0.712446	0.217883	0.416	Moran et al, Nat Gen 2012	NA	NA	NA
chr2	70370126	70376671	HI-LNC2282	0	+	70370126	70376671	0	2	1948,30,	0,6515,	0.0385145	0.132638	0.0587545	0	Novel lncRNA gene	NA	NA	NA
chr2	71194712	71203956	HI-LNC2284	0	-	71194712	71203956	0	3	923,1150,632,	0,7355,8612,	0.00646752	0.104803	0	0.18	Novel lncRNA gene	NA	NA	NA
chr2	73340130	73356011	HI-LNC2286	0	+	73340130	73356011	0	2	204,3263,	0,12618,	0.0680666	0.0908862	0.00418034	0.104	Novel lncRNA gene	NA	NA	NA
chr2	74375107	74408076	HI-LNC2287	0	+	74375107	74408076	0	7	243,129,7948,164,134,94,8364,	0,369,717,11110,17237,19033,24605,	0.0115757	2.57253	1.1653	4.724	Novel isoform of Ensembl Gene	NA	ENSG00000225439	BOLA3-AS1
chr2	74700219	74705334	HI-LNC2289	0	+	74700219	74705334	0	2	2634,70,	0,5045,	0.0999093	0.796434	0.666053	1.721	Novel lncRNA gene	NA	NA	NA
chr2	74725540	74736640	HI-LNC2290	0	+	74725540	74736640	0	4	761,2572,1546,2472,	0,4205,6925,8628,	0.104054	4.05502	0.681671	1.357	Novel isoform of Ensembl Gene	NA	ENSG00000257702	LBX2-AS1
chr2	75938323	75941186	HI-LNC347	0	+	75938323	75941186	0	1	2863,	0,	0.0850249	0.504775	0.116682	0.322	Moran et al, Nat Gen 2012	NA	NA	NA
chr2	85193066	85197978	HI-LNC348	0	-	85193066	85197978	0	1	4912,	0,	0.0307246	0.61684	0.48198	0.599	Moran et al, Nat Gen 2012	NA	NA	NA
chr2	85763510	85766100	HI-LNC349	0	-	85763510	85766100	0	2	290,2162,	0,428,	0.132886	0.808294	0.527183	0.618	Moran et al, Nat Gen 2012	NA	NA	NA
chr2	85809003	85810884	HI-LNC2295	0	-	85809003	85810884	0	2	939,133,	0,1748,	0.011462	1.66621	2.96722	2.071	Novel lncRNA gene	NA	NA	NA
chr2	85822132	85822665	HI-LNC350	0	-	85822132	85822665	0	1	533,	0,	0.192536	0.475972	0.245262	0.14	Moran et al, Nat Gen 2012	NA	NA	NA
chr2	86116159	86118475	HI-LNC351	0	+	86116159	86118475	0	1	2316,	0,	0.0128123	0.343697	0.0250821	0.434	Moran et al, Nat Gen 2012	NA	NA	NA
chr2	86422895	86423798	HI-LNC352	0	+	86422895	86423798	0	1	903,	0,	0.00885018	0.701312	0.128672	0.325	Moran et al, Nat Gen 2012	NA	NA	NA
chr2	87034965	87039706	HI-LNC2296	0	+	87034965	87039706	0	2	1787,2692,	0,2049,	0.00851621	0.179715	0.00647723	0.096	Novel lncRNA gene	NA	NA	NA
chr2	88316322	88320946	HI-LNC2298	0	+	88316322	88320946	0	2	488,732,	0,3892,	0.00827493	0.225098	0.0476375	0.22	Novel lncRNA gene	NA	NA	NA
chr2	88927326	88931336	HI-LNC353	0	+	88927326	88931336	0	1	4010,	0,	0.00398242	1.08277	0.210074	1.012	Moran et al, Nat Gen 2012	NA	NA	NA
chr2	88965014	88991037	HI-LNC2299	0	-	88965014	88991037	0	3	87,106,3375,	0,1120,22648,	0.0132168	0.616356	0.0895788	0.243	Novel lncRNA gene	NA	NA	NA
chr2	96190840	96198235	HI-LNC357	0	+	96190840	96198235	0	1	7395,	0,	0.278692	1.02504	0.282839	0.632	Moran et al, Nat Gen 2012	NA	NA	NA
chr2	97480683	97481990	HI-LNC358	0	-	97480683	97481990	0	1	1307,	0,	0.0656726	1.17922	0.500079	0.993	Moran et al, Nat Gen 2012	NA	NA	NA
chr2	98280747	98282910	HI-LNC359	0	+	98280747	98282910	0	1	2163,	0,	0.000542385	0.396341	0.0537013	0.285	Moran et al, Nat Gen 2012	NA	NA	NA
chr2	98953593	98964826	HI-LNC2301	0	-	98953593	98964826	0	3	6130,1609,1516,	0,7113,9717,	0.0109854	0.460482	0.012541	0.061	Novel lncRNA gene	NA	NA	NA
chr2	99391438	99395887	HI-LNC2302	0	+	99391438	99395887	0	2	1244,282,	0,4167,	0.00798067	0.425265	0.0571007	0.58	Novel lncRNA gene	NA	NA	NA
chr2	101867042	101869344	HI-LNC361	0	-	101867042	101869344	0	1	2302,	0,	0.0283119	0.34878	0.157751	0.173	Moran et al, Nat Gen 2012	NA	NA	NA
chr2	105760033	105769770	HI-LNC2306	0	+	105760033	105769770	0	4	112,267,6216,557,	0,913,1691,9180,	0.153976	0.113517	0.00202126	0.064	Novel lncRNA gene	NA	NA	NA
chr2	105947882	105953951	HI-LNC2307	0	-	105947882	105953951	0	2	3645,2336,	0,3733,	0.0186971	0.272295	0.179709	0.545	Novel lncRNA gene	NA	NA	NA
chr2	108001918	108159115	HI-LNC2310	0	-	108001918	108159115	0	5	277,122,89,87,221,	0,1280,31232,143315,156976,	0.120961	0.360398	0	0.595	Novel lncRNA gene	NA	NA	NA
chr2	111522996	111528817	HI-LNC2313	0	-	111522996	111528817	0	2	1502,888,	0,4933,	0.0292218	0.136874	0	0.052	Novel lncRNA gene	NA	NA	NA
chr2	112641798	112647160	HI-LNC2314	0	+	112641798	112647160	0	2	235,1686,	0,3676,	0.00198147	0.50175	0.309988	1.516	Novel lncRNA gene	NA	NA	NA
chr2	113339415	113342035	HI-LNC364	0	-	113339415	113342035	0	1	2620,	0,	0.00724857	0.851982	0.255001	0.645	Moran et al, Nat Gen 2012	NA	NA	NA
chr2	113401555	113403368	HI-LNC365	0	-	113401555	113403368	0	1	1813,	0,	0.0627215	1.02286	0.60886	0.289	Moran et al, Nat Gen 2012	NA	NA	NA
chr2	114338771	114341602	HI-LNC2317	0	-	114338771	114341602	0	3	274,118,1231,	0,1173,1600,	0.0801309	0.0883448	0.0179158	0.158	Novel lncRNA gene	NA	NA	NA
chr2	114634988	114648587	HI-LNC2318	0	-	114634988	114648587	0	3	2578,546,118,	0,4362,13481,	0.00317653	0.135422	0.0313755	0.123	Novel lncRNA gene	NA	NA	NA
chr2	118594226	118600881	HI-LNC366	0	+	118594226	118600881	0	1	6655,	0,	0.0571212	0.422482	0.128764	0.726	Moran et al, Nat Gen 2012	NA	NA	NA
chr2	118771803	118773190	HI-LNC367	0	+	118771803	118773190	0	1	1387,	0,	0.000489913	0.30013	0.12564	0.315	Moran et al, Nat Gen 2012	NA	NA	NA
chr2	118827532	118845913	HI-LNC2319	0	-	118827532	118845913	0	3	4597,600,278,	0,17078,18103,	0.0243603	0.0747905	0.013276	0.072	Novel lncRNA gene	NA	NA	NA
chr2	118940543	118944124	HI-LNC2320	0	-	118940543	118944124	0	2	355,1211,	0,2370,	0.00210499	0.212269	0.296804	0.04	Novel lncRNA gene	NA	NA	NA
chr2	120484768	120517771	HI-LNC2321	0	-	120484768	120517771	0	3	1664,90,564,	0,3093,32439,	0.0436092	0.922295	0.0250821	0.299	Novel lncRNA gene	NA	NA	NA
chr2	122029314	122039478	HI-LNC2322	0	+	122029314	122039478	0	2	610,975,	0,9189,	0.279398	0.835524	0.0733168	0.425	Novel lncRNA gene	NA	NA	NA
chr2	122407277	122409133	HI-LNC368	0	+	122407277	122409133	0	1	1856,	0,	0.00492379	1.16216	0.203459	1.959	Moran et al, Nat Gen 2012	NA	NA	NA
chr2	127782468	127793426	HI-LNC2323	0	+	127782468	127793426	0	3	1118,228,4016,	0,5918,6942,	0.0642295	0.147766	0	0.035	Novel lncRNA gene	NA	NA	NA
chr2	127864734	127896805	HI-LNC2324	0	+	127864734	127896805	0	5	657,174,302,200,2058,	0,9104,28101,29076,30013,	0.302435	0.0799944	0	0.057	Novel lncRNA gene	NA	NA	NA
chr2	128051776	128059531	HI-LNC2325	0	+	128051776	128059531	0	2	1871,178,	0,7577,	0.019792	0.689815	0.184303	0.877	Novel lncRNA gene	NA	NA	NA
chr2	128145762	128158247	HI-LNC2326	0	+	128145762	128158247	0	4	125,118,75,2727,	0,694,924,9758,	0.147573	1.32081	0.0667936	0.438	Novel lncRNA gene	NA	NA	NA
chr2	128643937	128644488	HI-LNC370	0	+	128643937	128644488	0	1	551,	0,	0.0239129	3.61306	0.579919	0.77	Moran et al, Nat Gen 2012	NA	NA	NA
chr2	130625727	130635154	HI-LNC2329	0	-	130625727	130635154	0	4	1381,146,78,134,	0,4451,5038,9293,	0.0218043	0.0643827	0.0501182	0.011	Novel lncRNA gene	NA	NA	NA
chr2	130635450	130642941	HI-LNC2330	0	+	130635450	130642941	0	2	789,3193,	0,4298,	0.118794	0.129613	0.0218664	0.063	Novel lncRNA gene	NA	NA	NA
chr2	130940473	130941522	HI-LNC2331	0	-	130940473	130941522	0	2	641,206,	0,843,	0.0648496	0.669242	0.325837	0.751	Novel lncRNA gene	NA	NA	NA
chr2	131099923	131100449	HI-LNC371	0	+	131099923	131100449	0	1	526,	0,	0.0026775	0.319251	0.110435	1.755	Moran et al, Nat Gen 2012	NA	NA	NA
chr2	131475462	131513697	HI-LNC2332	0	-	131475462	131513697	0	2	15618,442,	0,37793,	0.279678	1.57762	0.00633942	1.271	Novel lncRNA gene	NA	NA	NA
chr2	136742697	136771227	HI-LNC2335	0	+	136742697	136771227	0	2	13712,13219,	0,15311,	0.00975334	0.46496	0.100834	0.328	Novel lncRNA gene	NA	NA	NA
chr2	138820641	139259239	HI-LNC2336	0	-	138820641	139259239	0	8	16013,73,201,102,102,141,77,915,	0,76070,89395,90733,92596,149685,236389,437683,	0.0163263	0.238047	0.0445138	0.098	Novel lncRNA gene	NA	NA	NA
chr2	148600790	148601664	HI-LNC375	0	-	148600790	148601664	0	1	874,	0,	0.00197673	0.212148	0	0.143	Moran et al, Nat Gen 2012	NA	NA	NA
chr2	153032063	153082241	HI-LNC2339	0	+	153032063	153082241	0	4	1008,121,93,918,	0,7255,35809,49260,	0.00752525	0.87546	0.162896	0.443	Novel lncRNA gene	NA	NA	NA
chr2	155546756	155556205	HI-LNC2340	0	-	155546756	155556205	0	2	6498,1127,	0,8322,	0.276171	0.605222	0.0666558	0.714	Novel lncRNA gene	NA	NA	NA
chr2	157198210	157223192	HI-LNC2341	0	+	157198210	157223192	0	4	218,154,101,2495,	0,5409,19293,22487,	0.0325956	0.226913	0.146817	0.336	Novel lncRNA gene	NA	NA	NA
chr2	157588223	157659982	HI-LNC2342	0	-	157588223	157659982	0	3	164,158,118,	0,44724,71641,	0.019785	0.425386	0	0.241	Novel lncRNA gene	NA	NA	NA
chr2	157659722	157723300	HI-LNC2343	0	+	157659722	157723300	0	2	237,2666,	0,60912,	0.0701174	0.255474	0	0.475	Novel lncRNA gene	NA	NA	NA
chr2	158733108	158735115	HI-LNC377	0	+	158733108	158735115	0	1	2007,	0,	0.0299466	0.520387	0	0.193	Moran et al, Nat Gen 2012	NA	NA	NA
chr2	160471797	160476117	HI-LNC2345	0	+	160471797	160476117	0	2	167,3860,	0,460,	0.0364679	0.658955	0.216413	1.169	Novel lncRNA gene	NA	NA	NA
chr2	162101779	162108541	HI-LNC378	0	+	162101779	162108541	0	2	199,5156,	0,1606,	0.00389083	0.146071	0.339021	0.861	Moran et al, Nat Gen 2012	NA	NA	NA
chr2	162467588	162482236	HI-LNC2346	0	-	162467588	162482236	0	2	14317,158,	0,14490,	0.0104666	0.24797	0	0.233	Novel lncRNA gene	NA	NA	NA
chr2	162930825	162934395	HI-LNC2347	0	+	162930825	162934395	0	3	281,152,2861,	0,468,709,	0.00895166	0.136995	0.0485104	0.172	Novel lncRNA gene	NA	NA	NA
chr2	163096556	163117632	HI-LNC2348	0	+	163096556	163117632	0	4	69,176,150,1483,	0,8346,10091,19593,	0.000637562	0.0763637	0.00771756	0.03	Novel lncRNA gene	NA	NA	NA
chr2	163694836	163698359	HI-LNC2349	0	+	163694836	163698359	0	5	423,428,94,102,844,	0,571,1291,2468,2679,	0.0590851	0.196174	0.00767162	0.125	Novel lncRNA gene	NA	NA	NA
chr2	165697107	165947844	HI-LNC2350	0	+	165697107	165947844	0	7	225,561,88,199,89,6621,215,	0,8244,104986,109337,118457,118657,250522,	0.0361997	0.128644	0.0744652	0.171	Novel lncRNA gene	NA	NA	NA
chr2	166651170	166660531	HI-LNC379	0	+	166651170	166660531	0	1	9361,	0,	0.00318403	0.526075	0.138089	0.536	Moran et al, Nat Gen 2012	NA	NA	NA
chr2	169279194	169313168	HI-LNC2351	0	-	169279194	169313168	0	4	4971,132,182,141,	0,5728,6259,33833,	0.000868238	0.929193	0.0321105	0.569	Novel lncRNA gene	NA	NA	NA
chr2	169746060	169747923	HI-LNC2353	0	+	169746060	169747923	0	2	205,498,	0,1365,	0.00132075	0.186613	0.020672	0.115	Novel lncRNA gene	NA	NA	NA
chr2	170432010	170441291	HI-LNC2354	0	-	170432010	170441291	0	3	1198,93,299,	0,6476,8982,	0.0611816	0.795466	0.109608	0.326	Novel lncRNA gene	NA	NA	NA
chr2	171670896	171673422	HI-LNC2355	0	-	171670896	171673422	0	2	2099,59,	0,2467,	0.0724693	0.0762427	0	0.064	Novel lncRNA gene	NA	NA	NA
chr2	172841680	172864617	HI-LNC2356	0	-	172841680	172864617	0	3	717,96,32,	0,14576,22905,	0.00131906	0.165677	0.0515882	0.037	Novel lncRNA gene	NA	NA	NA
chr2	173587917	173600934	HI-LNC2357	0	-	173587917	173600934	0	4	4244,129,167,81,	0,11115,12105,12936,	0.09447	0.0700707	0	0.039	Novel isoform of Ensembl Gene	NA	ENSG00000228016	RAPGEF4-AS1
chr2	175352144	175357459	HI-LNC2359	0	+	175352144	175357459	0	3	113,880,3724,	0,618,1591,	0.0532154	0.148008	0.036934	0.14	Novel lncRNA gene	NA	NA	NA
chr2	175870116	175873192	HI-LNC381	0	+	175870116	175873192	0	1	3076,	0,	0.00981777	0.150186	0	0.114	Moran et al, Nat Gen 2012	NA	NA	NA
chr2	176046355	176052785	HI-LNC2360	0	+	176046355	176052785	0	2	2954,1399,	0,5031,	0.158663	1.06982	0.39038	1.268	Novel lncRNA gene	NA	NA	NA
chr2	178072884	178077421	HI-LNC382	0	-	178072884	178077421	0	1	4537,	0,	0.00619738	0.496304	0.278521	0.375	Moran et al, Nat Gen 2012	NA	NA	NA
chr2	179387280	179578478	HI-LNC2365	0	+	179387280	179578478	0	23	704,185,265,97,88,1281,63,140,200,150,134,1176,209,421,176,86,7791,125,208,113,166,74,6545,	0,898,8760,13178,15050,16144,17553,19668,25801,48746,52639,53426,61159,62019,68585,75042,77922,114020,121740,153439,171954,172824,184653,	0.0535425	0.340914	0.137446	0.552	Novel isoform of Ensembl Gene	NA	ENSG00000237298	TTN-AS1
chr2	181840445	181844977	HI-LNC2366	0	-	181840445	181844977	0	2	3948,185,	0,4347,	0.00674522	0.119326	0.0421709	0.13	Novel lncRNA gene	NA	NA	NA
chr2	182545393	182554169	HI-LNC66	0	+	182545393	182554169	0	2	1113,7573,	0,1203,	0.259457	0.275079	0.00335346	0.579	Moran et al, Nat Gen 2012	NA	NA	NA
chr2	187228430	187350882	HI-LNC383	0	-	187228430	187350882	0	3	1426,137,356,	0,93011,122096,	0.0346388	0.721038	0.121092	0.556	Moran et al, Nat Gen 2012	NA	NA	NA
chr2	188326165	188540783	HI-LNC2368	0	+	188326165	188540783	0	6	578,100,979,77,2215,29,	0,38067,85290,92878,94496,214589,	0.00740988	0.205371	0.335897	0.729	Novel lncRNA gene	NA	NA	NA
chr2	190072940	190305857	HI-LNC2369	0	-	190072940	190305857	0	9	143,185,162,63,156,104,70,55,109,	0,16933,50720,84129,106737,129660,138010,139927,232808,	0.0903432	0.424418	0.0138732	0.369	Novel lncRNA gene	NA	NA	NA
chr2	191399138	191459544	HI-LNC2371	0	+	191399138	191459544	0	5	709,95,129,67,18819,	0,3052,33660,38941,41587,	0.0180581	0.114243	0.0248983	0.09	Novel lncRNA gene	NA	NA	NA
chr2	191489259	191492091	HI-LNC384	0	-	191489259	191492091	0	1	2832,	0,	0.000513201	0.229212	0.0666558	0.165	Moran et al, Nat Gen 2012	NA	NA	NA
chr2	191510256	191513411	HI-LNC385	0	-	191510256	191513411	0	1	3155,	0,	0.0646632	0.282824	0.27163	0.204	Moran et al, Nat Gen 2012	NA	NA	NA
chr2	201827777	201880462	HI-LNC2375	0	+	201827777	201880462	0	3	576,116,1911,	0,45931,50774,	0.00104701	1.18818	0.468704	0.75	Novel lncRNA gene	NA	NA	NA
chr2	203239365	203240850	HI-LNC389	0	-	203239365	203240850	0	1	1485,	0,	0.0138218	1.33473	0.273881	0.987	Moran et al, Nat Gen 2012	NA	NA	NA
chr2	204102133	204103163	HI-LNC390	0	-	204102133	204103163	0	1	1030,	0,	0.000998958	0.606311	0.521762	0.769	Moran et al, Nat Gen 2012	NA	NA	NA
chr2	204191430	204193624	HI-LNC2377	0	-	204191430	204193624	0	2	1774,79,	0,2115,	0.00405767	0.697681	0.2273	0.269	Novel lncRNA gene	NA	NA	NA
chr2	206950907	206952412	HI-LNC391	0	+	206950907	206952412	0	1	1505,	0,	0.000924019	0.770657	0.202678	1.728	Moran et al, Nat Gen 2012	NA	NA	NA
chr2	208031572	208033875	HI-LNC392	0	+	208031572	208033875	0	1	2303,	0,	0.00622181	0.602439	0.0126329	0.111	Moran et al, Nat Gen 2012	NA	NA	NA
chr2	209119224	209120931	HI-LNC2379	0	+	209119224	209120931	0	2	582,305,	0,1402,	0.127757	2.51069	0.835104	4.352	Novel lncRNA gene	NA	NA	NA
chr2	214016666	214019086	HI-LNC393	0	+	214016666	214019086	0	1	2420,	0,	0.00731498	0.910798	0.120036	1.049	Moran et al, Nat Gen 2012	NA	NA	NA
chr2	217349079	217363470	HI-LNC394	0	-	217349079	217363470	0	2	3887,140,	0,14251,	0.046807	0.380609	0.0360612	0.22	Moran et al, Nat Gen 2012	NA	NA	NA
chr2	217661115	217668503	HI-LNC395	0	+	217661115	217668503	0	1	7388,	0,	0.0387703	0.359914	0	0.454	Moran et al, Nat Gen 2012	NA	NA	NA
chr2	219080692	219081873	HI-LNC396	0	-	219080692	219081873	0	1	1181,	0,	0.0135714	1.7583	0.0983988	0.602	Moran et al, Nat Gen 2012	NA	NA	NA
chr2	219260093	219264450	HI-LNC2385	0	-	219260093	219264450	0	2	2926,946,	0,3411,	0.0824381	0.089918	0.161288	0.327	Novel lncRNA gene	NA	NA	NA
chr2	219828141	219829788	HI-LNC397	0	+	219828141	219829788	0	1	1647,	0,	0.0254303	0.206097	0	0.231	Moran et al, Nat Gen 2012	NA	NA	NA
chr2	219847021	219860743	HI-LNC2387	0	+	219847021	219860743	0	2	10881,2569,	0,11153,	0.228707	1.81143	0.0820909	2.568	Novel lncRNA gene	NA	NA	NA
chr2	219866833	219885159	HI-LNC2388	0	+	219866833	219885159	0	4	189,86,1651,3617,	0,7845,11790,14709,	0.0230944	0.942142	0.0157107	0.324	Novel lncRNA gene	NA	NA	NA
chr2	220253108	220268385	HI-LNC2389	0	+	220253108	220268385	0	3	410,162,1075,	0,500,14202,	0.0141299	0.92411	0.0352803	0.159	Novel lncRNA gene	NA	NA	NA
chr2	220358355	220363424	HI-LNC399	0	-	220358355	220363424	0	1	5069,	0,	0.471369	1.04949	0.0286652	0.517	Moran et al, Nat Gen 2012	NA	NA	NA
chr2	220486234	220492734	HI-LNC2390	0	-	220486234	220492734	0	2	5480,26,	0,6474,	0.0376106	0.0740644	0.0685852	0.08	Novel lncRNA gene	NA	NA	NA
chr2	223913680	223917424	HI-LNC2391	0	-	223913680	223917424	0	2	2363,732,	0,3012,	0.0129962	0.929193	0.117325	0.25	Novel lncRNA gene	NA	NA	NA
chr2	225775011	225788832	HI-LNC2393	0	+	225775011	225788832	0	4	214,122,77,735,	0,6444,11904,13086,	0.00136013	0.237684	0	0.364	Novel lncRNA gene	NA	NA	NA
chr2	232469640	232474863	HI-LNC402	0	+	232469640	232474863	0	1	5223,	0,	0.0141019	0.526196	0.0305946	0.444	Moran et al, Nat Gen 2012	NA	NA	NA
chr2	233262957	233286056	HI-LNC2396	0	-	233262957	233286056	0	8	9073,398,1706,212,3848,65,624,282,	0,9400,10715,15144,16032,20159,21048,22817,	0.0174139	0.275321	0.00450191	0.251	Novel lncRNA gene	NA	NA	NA
chr2	239196319	239208827	HI-LNC2398	0	+	239196319	239208827	0	4	219,149,121,1530,	0,1970,10698,10978,	0.0263534	0.310175	0.0935294	0.037	Novel lncRNA gene	NA	NA	NA
chr2	240103502	240119468	HI-LNC2399	0	+	240103502	240119468	0	2	1639,1519,	0,14447,	0.153464	0.247123	0.119576	0.113	Novel lncRNA gene	NA	NA	NA
chr2	241503432	241505892	HI-LNC404	0	-	241503432	241505892	0	1	2460,	0,	0.706918	0.307875	0.159404	0.363	Moran et al, Nat Gen 2012	NA	NA	NA
chr2	241522185	241526132	HI-LNC405	0	-	241522185	241526132	0	1	3947,	0,	0.00422488	0.318646	0.132485	0.308	Moran et al, Nat Gen 2012	NA	NA	NA
chr2	241845132	241849449	HI-LNC2400	0	+	241845132	241849449	0	3	92,238,2713,	0,638,1604,	0.335022	0.120173	0	0.08	Novel lncRNA gene	NA	NA	NA
chr2	242041892	242045903	HI-LNC2401	0	+	242041892	242045903	0	2	188,3625,	0,386,	0.0346624	0.115211	0.0761649	0.211	Novel lncRNA gene	NA	NA	NA
chr2	242448513	242478756	HI-LNC2402	0	+	242448513	242478756	0	4	279,1338,247,22,	0,669,2615,30221,	0.00176048	0.14002	0.0231067	0.017	Novel lncRNA gene	NA	NA	NA
chr2	242626384	242636650	HI-LNC406	0	+	242626384	242636650	0	3	1093,699,3121,	0,2985,7145,	0.163434	3.55896	0.96079	1.883	Moran et al, Nat Gen 2012	NA	NA	NA
chr2	242671360	242674710	HI-LNC2404	0	-	242671360	242674710	0	2	1873,179,	0,3171,	0.094682	0.380245	0.0920135	0.228	Novel lncRNA gene	NA	NA	NA
chr2	242786523	242791442	HI-LNC2405	0	+	242786523	242791442	0	2	107,4726,	0,193,	0.00361147	0.403602	0.0691364	0.084	Novel lncRNA gene	NA	NA	NA
chr3	2138450	2140323	HI-LNC2406	0	-	2138450	2140323	0	2	1192,493,	0,1380,	0.0142247	0.0530069	0	0.137	Novel lncRNA gene	NA	NA	NA
chr3	4532137	4534912	HI-LNC2407	0	-	4532137	4534912	0	2	915,445,	0,2330,	0.00419687	0.888893	0.0213611	0.335	Novel lncRNA gene	NA	NA	NA
chr3	4777768	4793785	HI-LNC2408	0	-	4777768	4793785	0	4	8399,230,8,1156,	0,12777,13918,14861,	0.0806374	0.250754	0.0949076	0.42	Novel isoform of Ensembl Gene	NA	ENSG00000235947	EGOT
chr3	5061033	5068741	HI-LNC2410	0	-	5061033	5068741	0	2	6433,126,	0,7582,	0.265543	0.123441	0.022142	0.036	Novel lncRNA gene	NA	NA	NA
chr3	9291153	9299125	HI-LNC2413	0	+	9291153	9299125	0	2	352,683,	0,7289,	0.142254	0.206218	0.0420791	0.084	Novel lncRNA gene	NA	NA	NA
chr3	9340594	9344044	HI-LNC413	0	-	9340594	9344044	0	1	3450,	0,	0.0156222	0.363545	0.0294921	0.058	Moran et al, Nat Gen 2012	NA	NA	NA
chr3	9402363	9404098	HI-LNC414	0	-	9402363	9404098	0	1	1735,	0,	0.01072	0.293474	0.159037	0.09	Moran et al, Nat Gen 2012	NA	NA	NA
chr3	9404265	9404716	HI-LNC415	0	-	9404265	9404716	0	1	451,	0,	0.00268001	3.03724	0.161012	0.277	Moran et al, Nat Gen 2012	NA	NA	NA
chr3	9953671	9956821	HI-LNC2416	0	-	9953671	9956821	0	2	64,1182,	0,1968,	0.0120198	0.810109	0.512896	1.387	Novel lncRNA gene	NA	NA	NA
chr3	10290371	10291129	HI-LNC2418	0	-	10290371	10291129	0	2	349,258,	0,500,	0.0431423	5.92261	2.32105	4.459	Novel lncRNA gene	NA	NA	NA
chr3	12705796	12834890	HI-LNC2421	0	+	12705796	12834890	0	2	856,107,	0,128987,	0.00869283	0.0526438	0.0150676	0.091	Novel lncRNA gene	NA	NA	NA
chr3	13194646	13324536	HI-LNC416	0	-	13194646	13324536	0	2	10987,326,	0,129564,	0.240298	0.302187	0.188713	0.283	Moran et al, Nat Gen 2012	NA	NA	NA
chr3	14427545	14444162	HI-LNC2423	0	-	14427545	14444162	0	10	41,482,148,133,136,145,181,94,142,1726,	0,3863,5069,7343,10199,10863,12283,13098,14315,14891,	0.0636158	0.396704	0.0180076	0.12	Novel lncRNA gene	NA	NA	NA
chr3	14964787	14988973	HI-LNC2424	0	-	14964787	14988973	0	5	68,122,1693,1401,357,	0,696,7191,21473,23829,	0.00250303	11.7427	4.44788	15.788	Novel isoform of Ensembl Gene	NA	ENSG00000225733	FGD5-AS1
chr3	18486997	18514344	HI-LNC2426	0	+	18486997	18514344	0	5	13350,68,53,77,3867,	0,17972,18781,20457,23480,	0.028747	0.227639	0.0617404	0.525	Novel lncRNA gene	NA	NA	NA
chr3	24536909	24541440	HI-LNC2429	0	+	24536909	24541440	0	3	65,155,418,	0,1245,4113,	0.000615473	0.13167	0.0227852	0.176	Novel lncRNA gene	NA	NA	NA
chr3	27527583	27529320	HI-LNC420	0	+	27527583	27529320	0	1	1737,	0,	0.00373871	11.3011	2.49181	7.045	Moran et al, Nat Gen 2012	NA	NA	NA
chr3	28617556	28800337	HI-LNC2431	0	+	28617556	28800337	0	6	52,224,136,211,133,1497,	0,207,159962,180692,181043,181284,	0.0420054	0.119568	0.0129085	0.152	Novel isoform of Ensembl Gene	NA	ENSG00000228214	LINC00693
chr3	31572452	31574281	HI-LNC421	0	-	31572452	31574281	0	1	1829,	0,	0.0500587	0.75565	0.0873738	0.385	Moran et al, Nat Gen 2012	NA	NA	NA
chr3	32278166	32280170	HI-LNC422	0	-	32278166	32280170	0	1	2004,	0,	0.00634401	2.53852	1.76121	1.87	Moran et al, Nat Gen 2012	NA	NA	NA
chr3	32612367	32615870	HI-LNC423	0	+	32612367	32615870	0	1	3503,	0,	0.121528	0.809988	0.277786	1.658	Moran et al, Nat Gen 2012	NA	NA	NA
chr3	33148938	33155800	HI-LNC2434	0	-	33148938	33155800	0	2	966,33,	0,6829,	0.0168587	0.208397	0.0290786	0.162	Novel lncRNA gene	NA	NA	NA
chr3	33835043	33839556	HI-LNC424	0	-	33835043	33839556	0	1	4513,	0,	0.000731834	0.646974	0.563198	0.995	Moran et al, Nat Gen 2012	NA	NA	NA
chr3	37217910	37242107	HI-LNC2435	0	+	37217910	37242107	0	2	67,4356,	0,19841,	0.0199514	0.0695866	0	0.059	Novel lncRNA gene	NA	NA	NA
chr3	37899817	37902766	HI-LNC426	0	-	37899817	37902766	0	1	2949,	0,	0.0582798	0.306665	0.236396	0.161	Moran et al, Nat Gen 2012	NA	NA	NA
chr3	38487643	38497313	HI-LNC2436	0	-	38487643	38497313	0	2	7073,1320,	0,8350,	0.0768448	0.181772	0.224958	0.162	Novel isoform of Ensembl Gene	NA	ENSG00000229589	ACVR2B-AS1
chr3	38532984	38538231	HI-LNC2437	0	-	38532984	38538231	0	2	290,383,	0,4864,	0.0638309	1.48431	0.755356	1.918	Novel lncRNA gene	NA	NA	NA
chr3	39193791	39219112	HI-LNC2438	0	+	39193791	39219112	0	4	220,175,137,5092,	0,396,17636,20229,	0.00924004	0.38908	0.0439166	0.029	Novel lncRNA gene	NA	NA	NA
chr3	39219249	39222816	HI-LNC2439	0	+	39219249	39222816	0	3	170,1805,114,	0,745,3453,	0.0068734	0.23369	0.104279	0.152	Novel lncRNA gene	NA	NA	NA
chr3	39421297	39425776	HI-LNC2440	0	-	39421297	39425776	0	3	1314,92,1129,	0,3146,3350,	0.105926	1.69077	0.88807	0.923	Novel lncRNA gene	NA	NA	NA
chr3	40342668	40350986	HI-LNC429	0	-	40342668	40350986	0	2	219,173,	0,8145,	0.00142486	1.11121	0.0740977	1.48	Moran et al, Nat Gen 2012	NA	NA	NA
chr3	40429600	40494820	HI-LNC2441	0	-	40429600	40494820	0	5	4460,155,316,78,208,	0,11364,58424,63595,65012,	0.0938298	1.15756	0.222707	1.124	Novel isoform of Ensembl Gene	NA	ENSG00000223797	ENTPD3-AS1
chr3	40540871	40566342	HI-LNC2442	0	-	40540871	40566342	0	2	659,12478,	0,12993,	0.0964428	0.623738	0.265337	1.018	Novel lncRNA gene	NA	NA	NA
chr3	44375979	44380198	HI-LNC2444	0	-	44375979	44380198	0	2	75,1002,	0,3217,	0.0946277	0.732535	0.21577	0.266	Novel lncRNA gene	NA	NA	NA
chr3	44594620	44666629	HI-LNC2445	0	-	44594620	44666629	0	2	4464,416,	0,71593,	0.1563	0.561413	0.0714333	0.34	Novel lncRNA gene	NA	NA	NA
chr3	44760555	44771034	HI-LNC2446	0	-	44760555	44771034	0	3	400,192,751,	0,6615,9728,	0.00832556	0.175842	0.0865009	0.098	Novel lncRNA gene	NA	NA	NA
chr3	45709841	45730713	HI-LNC2448	0	-	45709841	45730713	0	6	7,131,52,69,3152,202,	0,4340,5104,5993,8572,20670,	0.195117	4.19504	3.91556	7.531	Novel isoform of Ensembl Gene	NA	ENSG00000230530	LIMD1-AS1
chr3	47205596	47288087	HI-LNC2450	0	+	47205596	47288087	0	11	491,228,224,112,121,260,97,130,166,580,3619,	0,5062,9933,11610,45933,54911,67660,71950,74297,75508,78872,	0.164955	0.74851	0.224085	0.699	Novel isoform of Ensembl Gene	NA	ENSG00000227398	KIF9-AS1
chr3	47420213	47422490	HI-LNC432	0	-	47420213	47422490	0	1	2277,	0,	0.0740856	0.726847	0.318946	0.844	Moran et al, Nat Gen 2012	NA	NA	NA
chr3	48647220	48666720	HI-LNC2452	0	+	48647220	48666720	0	2	243,824,	0,18676,	0.127314	0.872193	0.65342	0.59	Novel lncRNA gene	NA	NA	NA
chr3	48701252	48710939	HI-LNC2453	0	+	48701252	48710939	0	3	199,86,4404,	0,1821,5283,	0.0648271	0.77223	0.0712496	0.424	Novel lncRNA gene	NA	NA	NA
chr3	48885422	48889412	HI-LNC433	0	+	48885422	48889412	0	2	419,2993,	0,997,	0.0734155	1.01415	0.136206	0.788	Moran et al, Nat Gen 2012	NA	NA	NA
chr3	49022972	49027318	HI-LNC434	0	-	49022972	49027318	0	2	162,338,	0,4008,	0.0148649	0.962232	0.551943	1.21	Moran et al, Nat Gen 2012	NA	NA	NA
chr3	49586738	49591799	HI-LNC2454	0	-	49586738	49591799	0	3	2137,116,274,	0,4244,4787,	0.0107015	0.936696	0.0114845	0.262	Novel isoform of Ensembl Gene	NA	ENSG00000226913	BSN-AS2
chr3	49823350	49827248	HI-LNC2455	0	+	49823350	49827248	0	2	74,2576,	0,1322,	0.0796686	0.0514336	0.0109791	0.033	Novel lncRNA gene	NA	NA	NA
chr3	50396940	50400230	HI-LNC436	0	+	50396940	50400230	0	1	3290,	0,	0.0106771	0.298315	0.123619	0.358	Moran et al, Nat Gen 2012	NA	NA	NA
chr3	51419300	51422451	HI-LNC2456	0	-	51419300	51422451	0	2	120,480,	0,2671,	0.0104117	1.07006	0.0968369	1.029	Novel lncRNA gene	NA	NA	NA
chr3	51702671	51705104	HI-LNC2457	0	-	51702671	51705104	0	2	1001,440,	0,1993,	0.0041542	0.121383	0.0201667	0.009	Novel lncRNA gene	NA	NA	NA
chr3	52273287	52275813	HI-LNC437	0	+	52273287	52275813	0	2	164,1623,	0,903,	0.00227987	0.840001	0.024393	0.15	Moran et al, Nat Gen 2012	NA	NA	NA
chr3	52275965	52279724	HI-LNC2459	0	-	52275965	52279724	0	2	751,848,	0,2911,	0.0549274	0.773561	0.127156	0.172	Novel lncRNA gene	NA	NA	NA
chr3	52312867	52315151	HI-LNC438	0	+	52312867	52315151	0	1	2284,	0,	0.00493943	0.135543	0.0953669	0.448	Moran et al, Nat Gen 2012	NA	NA	NA
chr3	52931775	52937757	HI-LNC2460	0	+	52931775	52937757	0	2	60,2420,	0,3562,	0.0172839	1.46725	1.32361	4.255	Novel lncRNA gene	NA	NA	NA
chr3	53080090	53082182	HI-LNC439	0	+	53080090	53082182	0	1	2092,	0,	0.504652	0.333653	0.194409	0.441	Moran et al, Nat Gen 2012	NA	NA	NA
chr3	55521285	55522116	HI-LNC2464	0	+	55521285	55522116	0	2	622,99,	0,732,	0.0106927	0.206218	0.382754	2.076	Novel lncRNA gene	NA	NA	NA
chr3	56716399	56718957	HI-LNC2465	0	+	56716399	56718957	0	2	676,596,	0,1962,	0.005272	2.53053	0.559523	1.383	Novel lncRNA gene	NA	NA	NA
chr3	57260293	57261600	HI-LNC441	0	-	57260293	57261600	0	1	1307,	0,	0.00320729	0.136511	0.21113	0.382	Moran et al, Nat Gen 2012	NA	NA	NA
chr3	57540296	57541905	HI-LNC442	0	-	57540296	57541905	0	1	1609,	0,	0.0193312	0.367538	0.0361071	0.136	Moran et al, Nat Gen 2012	NA	NA	NA
chr3	57583460	57653615	HI-LNC2466	0	+	57583460	57653615	0	5	318,111,100,944,104,	0,2325,3009,56890,70051,	0.00201301	0.876307	0.285504	0.316	Novel lncRNA gene	NA	NA	NA
chr3	58419694	58420181	HI-LNC444	0	+	58419694	58420181	0	1	487,	0,	0.000494559	0.574725	0.119301	0.166	Moran et al, Nat Gen 2012	NA	NA	NA
chr3	62915294	62926956	HI-LNC2468	0	-	62915294	62926956	0	3	3382,149,424,	0,5444,11238,	0.00571056	1.41811	0	0.249	Novel lncRNA gene	NA	NA	NA
chr3	63896854	63898308	HI-LNC2471	0	-	63896854	63898308	0	2	1003,45,	0,1409,	0.0418167	0.250391	0.138594	0.333	Novel lncRNA gene	NA	NA	NA
chr3	66023219	66027913	HI-LNC2475	0	+	66023219	66027913	0	4	51,935,121,2187,	0,326,1533,2507,	0.0201748	1.98945	0.727563	0.879	Novel lncRNA gene	NA	NA	NA
chr3	67705039	67799050	HI-LNC445	0	+	67705039	67799050	0	3	487,1189,1856,	0,15200,92155,	0.0212125	0.783606	0.0699174	0.574	Moran et al, Nat Gen 2012	NA	NA	NA
chr3	72149003	72150086	HI-LNC448	0	-	72149003	72150086	0	2	158,147,	0,936,	0.0448773	3.26367	0.142867	3.19	Moran et al, Nat Gen 2012	NA	NA	NA
chr3	72200366	72305860	HI-LNC2478	0	+	72200366	72305860	0	8	204,106,2867,95,173,92,126,63,	0,8146,20693,42899,54921,91516,104652,105431,	0.0164393	0.115453	0.00390472	0.204	Novel isoform of Ensembl Gene	NA	ENSG00000243083	LINC00870
chr3	72788050	72794236	HI-LNC2480	0	+	72788050	72794236	0	4	135,294,1212,519,	0,295,4265,5667,	0.00608061	0.326391	0.0403334	0.066	Novel lncRNA gene	NA	NA	NA
chr3	73674075	73677154	HI-LNC449	0	+	73674075	73677154	0	1	3079,	0,	0.00766963	0.158536	0.0754759	0.504	Moran et al, Nat Gen 2012	NA	NA	NA
chr3	88042019	88046703	HI-LNC2483	0	-	88042019	88046703	0	3	1094,136,100,	0,2415,4584,	0.114911	1.39427	0.0218205	2.659	Novel lncRNA gene	NA	NA	NA
chr3	97517831	97541441	HI-LNC2485	0	-	97517831	97541441	0	3	1919,90,57,	0,19428,23553,	0.000461849	0.935728	0.365573	3.324	Novel lncRNA gene	NA	NA	NA
chr3	98376583	98377010	HI-LNC450	0	+	98376583	98377010	0	1	427,	0,	0.0705339	2.98254	1.36059	6.12	Moran et al, Nat Gen 2012	NA	NA	NA
chr3	98425380	98452109	HI-LNC2488	0	-	98425380	98452109	0	6	1780,91,146,128,98,840,	0,7871,8839,9113,11887,25889,	0.0664802	0.300735	0.103636	0.506	Novel lncRNA gene	NA	NA	NA
chr3	99905154	99980312	HI-LNC2489	0	-	99905154	99980312	0	2	5112,1399,	0,73759,	0.030912	0.188065	0.109286	0.112	Novel lncRNA gene	NA	NA	NA
chr3	101430556	101443710	HI-LNC2491	0	-	101430556	101443710	0	2	1523,131,	0,13023,	0.0264697	3.94828	0.693753	5.63	Novel lncRNA gene	NA	NA	NA
chr3	101927362	101953475	HI-LNC2492	0	-	101927362	101953475	0	3	925,165,240,	0,1032,25873,	0.0208401	0.155269	0	6.964	Novel lncRNA gene	NA	NA	NA
chr3	106527465	106959493	HI-LNC2496	0	-	106527465	106959493	0	10	2396,211,92,1161,118,95,36,160,105,204,	0,2795,4151,29003,30856,112347,113439,119216,321269,431824,	0.0669789	0.883084	0	0.405	Novel isoform of Ensembl Gene	NA	ENSG00000242759	LINC00882
chr3	106959519	107013318	HI-LNC2497	0	+	106959519	107013318	0	4	415,2824,212,2710,	0,5335,44647,51089,	0.0139902	0.956302	0.160323	0.669	Novel isoform of Ensembl Gene	NA	ENSG00000243701	LINC00883
chr3	110764162	110788806	HI-LNC2502	0	-	110764162	110788806	0	4	594,156,208,170,	0,7188,23948,24474,	0.00162103	0.341156	0.0257711	0.288	Novel isoform of Ensembl Gene	NA	ENSG00000242242	PVRL3-AS1
chr3	112049382	112052919	HI-LNC2503	0	-	112049382	112052919	0	2	27,1887,	0,1650,	0.00747097	1.8435	0.0379446	0.508	Novel lncRNA gene	NA	NA	NA
chr3	113415511	113417968	HI-LNC2505	0	+	113415511	113417968	0	2	269,2033,	0,424,	0.03924	0.0532489	0.0567792	0.038	Novel lncRNA gene	NA	NA	NA
chr3	119813265	119819259	HI-LNC452	0	+	119813265	119819259	0	1	5994,	0,	0.000529452	0.732898	0.0920594	0.888	Moran et al, Nat Gen 2012	NA	NA	NA
chr3	122134883	122140747	HI-LNC453	0	+	122134883	122140747	0	2	214,710,	0,5154,	0.00564137	1.02613	0.25151	0.722	Moran et al, Nat Gen 2012	NA	NA	NA
chr3	124554025	124575452	HI-LNC2511	0	+	124554025	124575452	0	3	474,432,393,	0,10915,21034,	0.0109616	0.282824	0	0.019	Novel lncRNA gene	NA	NA	NA
chr3	127339064	127347813	HI-LNC2514	0	-	127339064	127347813	0	3	2304,120,165,	0,4996,8584,	0.112388	1.12646	0.370259	0.52	Novel lncRNA gene	NA	NA	NA
chr3	127769692	127770977	HI-LNC454	0	-	127769692	127770977	0	1	1285,	0,	0.00230134	0.597598	0.101706	0.136	Moran et al, Nat Gen 2012	NA	NA	NA
chr3	128902622	128921549	HI-LNC2516	0	+	128902622	128921549	0	2	693,3569,	0,15358,	0.00384595	4.72112	1.56763	1.267	Novel lncRNA gene	NA	NA	NA
chr3	129033753	129056058	HI-LNC2517	0	+	129033753	129056058	0	9	728,98,192,379,95,255,108,4462,46,	0,895,2243,3021,3632,8439,8979,9270,22259,	0.19337	8.31869	1.41066	3.908	Novel isoform of Ensembl Gene	NA	ENSG00000206417	H1FX-AS1
chr3	129830611	129843863	HI-LNC2519	0	+	129830611	129843863	0	3	44,123,8184,	0,853,5068,	0.0114716	0.185403	0.0852147	0.138	Novel lncRNA gene	NA	NA	NA
chr3	131078525	131079521	HI-LNC457	0	-	131078525	131079521	0	1	996,	0,	0.0237146	0.370564	0	0.075	Moran et al, Nat Gen 2012	NA	NA	NA
chr3	131753169	131776170	HI-LNC2521	0	+	131753169	131776170	0	3	403,122,2125,	0,5588,20876,	0.0117607	0.601349	0.0109791	0.367	Novel lncRNA gene	NA	NA	NA
chr3	133052249	133132353	HI-LNC2523	0	-	133052249	133132353	0	10	1257,96,181,90,115,121,6931,77,109,777,	0,1760,2360,26192,26403,27231,28217,48257,50898,79327,	0.0147661	0.183467	0.0104279	0.466	Novel lncRNA gene	NA	NA	NA
chr3	133261767	133292672	HI-LNC2524	0	-	133261767	133292672	0	3	5072,200,360,	0,5192,30545,	0.00297168	0.456246	0.0283896	0.213	Novel lncRNA gene	NA	NA	NA
chr3	133380434	133386868	HI-LNC2525	0	+	133380434	133386868	0	3	443,56,4649,	0,1308,1785,	0.0105509	0.0917333	0.0536094	0.208	Novel lncRNA gene	NA	NA	NA
chr3	136580471	136580901	HI-LNC459	0	-	136580471	136580901	0	1	430,	0,	0.00263162	1.37104	0.776901	1.566	Moran et al, Nat Gen 2012	NA	NA	NA
chr3	139108601	139175714	HI-LNC2530	0	+	139108601	139175714	0	4	478,124,99,12579,	0,29797,33256,54534,	0.00841602	0.754319	0.0393687	0.334	Novel lncRNA gene	NA	NA	NA
chr3	142719753	142720371	HI-LNC460	0	-	142719753	142720371	0	1	618,	0,	0.0250771	1.23416	0.164503	0.959	Moran et al, Nat Gen 2012	NA	NA	NA
chr3	145875886	145894735	HI-LNC2532	0	+	145875886	145894735	0	2	65,16068,	0,2781,	0.00563942	0.342608	0.0432275	0.341	Novel lncRNA gene	NA	NA	NA
chr3	150110575	150128019	HI-LNC2535	0	-	150110575	150128019	0	2	10458,1047,	0,16397,	0.00473001	0.341398	0.106025	0.247	Novel lncRNA gene	NA	NA	NA
chr3	155572404	155580596	HI-LNC2541	0	+	155572404	155580596	0	3	363,81,160,	0,3636,8032,	0.0140491	1.07744	0.144291	0.299	Novel lncRNA gene	NA	NA	NA
chr3	156533268	156533862	HI-LNC463	0	-	156533268	156533862	0	1	594,	0,	0.00446976	0.477062	0.31789	0.084	Moran et al, Nat Gen 2012	NA	NA	NA
chr3	156533956	156537096	HI-LNC2543	0	+	156533956	156537096	0	3	1547,161,465,	0,2030,2675,	0.334157	0.40094	0.100282	0.298	Novel lncRNA gene	NA	NA	NA
chr3	156807669	156818924	HI-LNC2545	0	+	156807669	156818924	0	3	242,99,450,	0,9602,10805,	0.00438065	0.210091	0	0.095	Ensembl_annotated	ENST00000471719	ENSG00000241135	LINC00881
chr3	158511567	158519792	HI-LNC2546	0	-	158511567	158519792	0	2	4992,574,	0,7651,	0.0634212	0.0822937	0.0104279	0.016	Novel lncRNA gene	NA	NA	NA
chr3	160458367	160473830	HI-LNC2547	0	-	160458367	160473830	0	2	544,13878,	0,1585,	0.00657283	0.574967	0.0372556	0.271	Novel lncRNA gene	NA	NA	NA
chr3	169482397	169482848	HI-LNC2550	0	-	169482397	169482848	0	1	451,	0,	0.0540076	0.333532	0.0966073	0	Novel isoform of Ensembl Gene	NA	ENSG00000270141	TERC
chr3	170302919	170323815	HI-LNC2551	0	+	170302919	170323815	0	3	257,152,3393,	0,5983,17503,	0.000780653	0.0515546	0	0.013	Novel lncRNA gene	NA	NA	NA
chr3	170695638	170832990	HI-LNC2552	0	+	170695638	170832990	0	4	335,153,79,1102,	0,17023,129988,136250,	0.0360438	0.0995996	0.00868225	0.564	Novel lncRNA gene	NA	NA	NA
chr3	172166247	172170882	HI-LNC465	0	+	172166247	172170882	0	2	88,4351,	0,284,	0.036786	0.850046	0.0130923	0.759	Moran et al, Nat Gen 2012	NA	NA	NA
chr3	172427914	172441590	HI-LNC2553	0	+	172427914	172441590	0	2	1883,17,	0,13659,	0.0864639	1.12331	0.183476	0.282	Novel lncRNA gene	NA	NA	NA
chr3	182698723	182704901	HI-LNC2556	0	+	182698723	182704901	0	2	552,555,	0,5623,	0.0455932	0.129613	0	0.006	Novel lncRNA gene	NA	NA	NA
chr3	183165373	183173812	HI-LNC466	0	+	183165373	183173812	0	4	362,435,82,826,	0,4492,6426,7613,	0.285494	5.30674	1.74633	7.48	Moran et al, Nat Gen 2012	NA	NA	NA
chr3	183349333	183354424	HI-LNC2558	0	-	183349333	183354424	0	2	4739,102,	0,4989,	0.00630595	0.485654	0.0840203	0.286	Novel lncRNA gene	NA	NA	NA
chr3	183543511	183548686	HI-LNC2559	0	+	183543511	183548686	0	2	376,299,	0,4876,	0.188207	0.388717	0.0645427	0.453	Novel lncRNA gene	NA	NA	NA
chr3	183926781	183948567	HI-LNC2561	0	-	183926781	183948567	0	4	5126,403,113,19,	0,5550,11460,21767,	0.00208191	0.0881027	0.0333509	0.035	Novel lncRNA gene	NA	NA	NA
chr3	184049982	184053123	HI-LNC2563	0	-	184049982	184053123	0	2	2068,609,	0,2532,	0.0106201	10.3265	12.6147	13.096	Novel lncRNA gene	NA	NA	NA
chr3	184077997	184079380	HI-LNC2564	0	+	184077997	184079380	0	4	548,87,111,173,	0,654,1009,1210,	0.277131	0.178989	0.221283	0.095	Novel lncRNA gene	NA	NA	NA
chr3	184999481	185000728	HI-LNC468	0	-	184999481	185000728	0	1	1247,	0,	0.00244071	0.472826	0.0931619	0.56	Moran et al, Nat Gen 2012	NA	NA	NA
chr3	185217005	185221123	HI-LNC2567	0	+	185217005	185221123	0	2	321,3392,	0,726,	0.0179258	0.470648	0.0704227	0.504	Novel lncRNA gene	NA	NA	NA
chr3	186499607	186501326	HI-LNC470	0	-	186499607	186501326	0	1	1719,	0,	0.0163931	0.0722491	0.0169051	0.272	Moran et al, Nat Gen 2012	NA	NA	NA
chr3	187868993	187871876	HI-LNC2568	0	-	187868993	187871876	0	1	2883,	0,	0.0453275	0.329538	0.251877	0.299	Novel isoform of Ensembl Gene	NA	ENSG00000270959	LPP-AS2
chr3	193848444	193851973	HI-LNC471	0	-	193848444	193851973	0	1	3529,	0,	0.125167	0.200288	0.0493832	0.415	Moran et al, Nat Gen 2012	NA	NA	NA
chr3	194207850	194235067	HI-LNC2571	0	+	194207850	194235067	0	5	51,791,128,198,15812,	0,334,1477,10816,11405,	0.00470224	0.444628	0.0803912	0.53	Novel isoform of Ensembl Gene	NA	ENSG00000233058	LINC00884
chr3	194353490	194368215	HI-LNC2573	0	+	194353490	194368215	0	2	406,2812,	0,11913,	0.0256896	1.11448	0.591266	0.791	Novel lncRNA gene	NA	NA	NA
chr3	195717259	195725858	HI-LNC2575	0	+	195717259	195725858	0	2	663,100,	0,8499,	0.00726315	0.146798	0.0380825	0.106	Novel lncRNA gene	NA	NA	NA
chr3	196729776	196735315	HI-LNC2577	0	+	196729776	196735315	0	4	68,369,263,3951,	0,696,1191,1588,	0.0108031	0.938512	0.221742	0.705	Novel isoform of Ensembl Gene	NA	ENSG00000228109	MFI2-AS1
chr3	197025117	197035817	HI-LNC2578	0	+	197025117	197035817	0	4	364,462,510,43,	0,731,4281,10657,	0.0071299	0.270238	0.0105198	0.258	Novel isoform of Ensembl Gene	NA	ENSG00000227375	DLG1-AS1
chr3	197247740	197257290	HI-LNC2579	0	+	197247740	197257290	0	2	349,7908,	0,1642,	0.0987902	0.924836	0.0879709	0.186	Novel lncRNA gene	NA	NA	NA
chr3	197359072	197381735	HI-LNC2580	0	-	197359072	197381735	0	3	3606,875,3725,	0,17337,18938,	0.0624887	0.999869	0.224774	0.915	Novel lncRNA gene	NA	NA	NA
chr4	52289	124296	HI-LNC2582	0	-	52289	124296	0	2	58,1855,	0,70152,	0.00377689	0.139899	0.0152054	0.258	Novel lncRNA gene	NA	NA	NA
chr4	319733	331376	HI-LNC473	0	-	319733	331376	0	1	11643,	0,	0.359079	0.338615	0.102304	0.279	Moran et al, Nat Gen 2012	NA	NA	NA
chr4	570184	571743	HI-LNC2584	0	-	570184	571743	0	2	1039,162,	0,1397,	0.169632	3.68821	0	2.015	Novel lncRNA gene	NA	NA	NA
chr4	764429	775617	HI-LNC476	0	-	764429	775617	0	1	11188,	0,	0.116033	4.29731	1.42674	3.36	Moran et al, Nat Gen 2012	NA	NA	NA
chr4	776280	779860	HI-LNC2585	0	+	776280	779860	0	2	354,1899,	0,1681,	0.0925245	3.96232	0.167627	2.743	Novel lncRNA gene	NA	NA	NA
chr4	1242911	1244176	HI-LNC477	0	+	1242911	1244176	0	2	579,278,	0,987,	0.237802	2.17195	0.542342	1.929	Moran et al, Nat Gen 2012	NA	NA	NA
chr4	1336581	1340665	HI-LNC478	0	-	1336581	1340665	0	1	4084,	0,	0.76408	0.194479	0.0782321	0.368	Moran et al, Nat Gen 2012	NA	NA	NA
chr4	2051362	2062540	HI-LNC2588	0	-	2051362	2062540	0	4	2188,87,1571,119,	0,4598,6810,11059,	0.087109	0.152243	0.0329834	0.269	Novel lncRNA gene	NA	NA	NA
chr4	2464759	2466900	HI-LNC2589	0	+	2464759	2466900	0	2	775,1201,	0,940,	0.0745128	0.167371	0.0220502	0.215	Novel lncRNA gene	NA	NA	NA
chr4	2466443	2470653	HI-LNC2590	0	-	2466443	2470653	0	2	3304,527,	0,3683,	0.020343	0.185403	0.0530582	0.135	Novel lncRNA gene	NA	NA	NA
chr4	3034629	3043479	HI-LNC2593	0	-	3034629	3043479	0	4	311,1617,58,1005,	0,2491,5425,7845,	0.058875	0.0994786	0.0388634	0.071	Novel lncRNA gene	NA	NA	NA
chr4	3043542	3072541	HI-LNC2594	0	+	3043542	3072541	0	4	29,317,217,2453,	0,113,20660,26546,	0.0474598	0.139173	0.019248	0.122	Novel lncRNA gene	NA	NA	NA
chr4	6202458	6204977	HI-LNC480	0	+	6202458	6204977	0	1	2519,	0,	0.0229025	0.355557	0.0115304	0.161	Moran et al, Nat Gen 2012	NA	NA	NA
chr4	6304993	6310728	HI-LNC481	0	-	6304993	6310728	0	3	72,163,1735,	0,648,4000,	0.0201543	0.768115	0.00735005	1.057	Moran et al, Nat Gen 2012	NA	NA	NA
chr4	6645755	6675835	HI-LNC2596	0	-	6645755	6675835	0	4	12208,119,97,425,	0,15423,17911,29655,	0.108671	0.188549	0.0305027	0.085	Novel lncRNA gene	NA	NA	NA
chr4	9204086	9383093	HI-LNC2599	0	-	9204086	9383093	0	5	245,84,263,64,520,	0,535,850,172726,178487,	0.0468833	0.358462	0.0247146	0.18	Novel lncRNA gene	NA	NA	NA
chr4	11430185	11446678	HI-LNC2600	0	+	11430185	11446678	0	3	670,3904,10734,	0,854,5759,	0.032352	0.177658	0.00757974	0.163	Novel lncRNA gene	NA	NA	NA
chr4	13629449	13647069	HI-LNC2601	0	+	13629449	13647069	0	4	1725,4807,108,22,	0,3605,9281,17598,	0.0156342	0.121867	0.0675746	0.057	Novel lncRNA gene	NA	NA	NA
chr4	25863348	25907642	HI-LNC2606	0	+	25863348	25907642	0	3	427,102,1733,	0,33121,42561,	0.0223612	0.0843511	0.109148	0.022	Novel lncRNA gene	NA	NA	NA
chr4	26861450	26862110	HI-LNC2607	0	-	26861450	26862110	0	2	200,351,	0,309,	0.018554	2.16215	0.131796	0.34	Novel lncRNA gene	NA	NA	NA
chr4	39061696	39183952	HI-LNC2608	0	-	39061696	39183952	0	5	2919,155,115,76,267,	0,8903,41647,117541,121989,	0.00424536	0.49582	0.0904516	0.385	Novel lncRNA gene	NA	NA	NA
chr4	39529354	39620790	HI-LNC2609	0	+	39529354	39620790	0	6	604,3260,137,120,120,1200,	0,4234,60188,61852,87385,90236,	0.328861	3.5753	0.993038	3.023	Novel isoform of Ensembl Gene	NA	ENSG00000249348	UGDH-AS1
chr4	41321132	41362716	HI-LNC2611	0	-	41321132	41362716	0	2	64,1294,	0,40290,	0.132709	0.083746	0	0.073	Novel lncRNA gene	NA	NA	NA
chr4	41991355	41992440	HI-LNC485	0	-	41991355	41992440	0	1	1085,	0,	0.00382133	0.349869	0.0535635	0.23	Moran et al, Nat Gen 2012	NA	NA	NA
chr4	43765001	43768392	HI-LNC85	0	+	43765001	43768392	70130180	2	791,1914,	0,1477	0.00222317	0.347933	0.0268277	1.522	Moran et al, Nat Gen 2012	NA	NA	NA
chr4	44727920	44810115	HI-LNC2612	0	+	44727920	44810115	0	10	756,124,351,83,164,96,188,146,81,2809,	0,6151,47997,49016,50342,50728,51536,61561,79168,79386,	0.010659	0.563712	0.0211773	0.169	Novel lncRNA gene	NA	NA	NA
chr4	53525596	53532526	HI-LNC486	0	+	53525596	53532526	0	2	247,5468,	0,1462,	0.0134078	0.667911	0.914944	1.059	Moran et al, Nat Gen 2012	NA	NA	NA
chr4	53578620	53580305	HI-LNC2614	0	+	53578620	53580305	0	3	74,136,645,	0,370,1040,	0.0515449	23.5136	19.5698	12.196	Novel isoform of Ensembl Gene	NA	ENSG00000226950	DANCR
chr4	53578933	53588738	HI-LNC2615	0	-	53578933	53588738	0	2	2196,256,	0,9549,	0.0455484	7.85094	6.55142	4.299	Novel lncRNA gene	NA	NA	NA
chr4	56230139	56262038	HI-LNC2618	0	-	56230139	56262038	0	6	885,54,408,163,115,8600,	0,1635,2783,10898,22336,23299,	0.00387985	0.526801	0.170475	0.162	Novel isoform of Ensembl Gene	NA	ENSG00000249700	SRD5A3-AS1
chr4	56755512	56814957	HI-LNC2620	0	-	56755512	56814957	0	4	1180,99,116,952,	0,49510,51170,58493,	0.009729	1.60558	0.346555	2.599	Novel lncRNA gene	NA	NA	NA
chr4	57253639	57259528	HI-LNC488	0	+	57253639	57259528	0	1	5889,	0,	0.00722024	0.362698	0.0863172	0.541	Moran et al, Nat Gen 2012	NA	NA	NA
chr4	57327535	57333761	HI-LNC489	0	-	57327535	57333761	0	1	6226,	0,	0.278447	0.37008	0.160966	0.389	Moran et al, Nat Gen 2012	NA	NA	NA
chr4	57388950	57396660	HI-LNC2621	0	-	57388950	57396660	0	4	601,93,42,145,	0,3057,5591,7565,	0.0048999	0.129129	0	0.17	Novel lncRNA gene	NA	NA	NA
chr4	57521516	57539981	HI-LNC2622	0	+	57521516	57539981	0	3	242,136,11315,	0,2987,7150,	0.00547662	0.156237	0.0111629	0.299	Novel lncRNA gene	NA	NA	NA
chr4	68567038	68594528	HI-LNC490	0	+	68567038	68594528	0	2	164,271,	0,27219,	0.0119929	5.48149	0.667798	2.28	Moran et al, Nat Gen 2012	NA	NA	NA
chr4	71704585	71731862	HI-LNC2623	0	+	71704585	71731862	0	3	277,139,12377,	0,5264,14900,	0.0975782	0.14946	0.0158945	0.095	Novel lncRNA gene	NA	NA	NA
chr4	71764549	71768306	HI-LNC2624	0	-	71764549	71768306	0	3	885,182,241,	0,3144,3516,	0.0925055	4.13683	0.266485	1.407	Novel lncRNA gene	NA	NA	NA
chr4	74124503	74130555	HI-LNC492	0	+	74124503	74130555	0	1	6052,	0,	0.00643722	0.895792	0.124813	0.522	Moran et al, Nat Gen 2012	NA	NA	NA
chr4	76646862	76649828	HI-LNC493	0	-	76646862	76649828	0	3	569,121,369,	0,2377,2597,	0.00789723	1.44873	0.329145	1.932	Moran et al, Nat Gen 2012	NA	NA	NA
chr4	77819261	77866293	HI-LNC2627	0	+	77819261	77866293	0	3	263,88,50,	0,46100,46982,	0.0083937	1.06885	0.144888	0.202	Novel lncRNA gene	NA	NA	NA
chr4	77860582	77870768	HI-LNC494	0	-	77860582	77870768	0	1	10186,	0,	0.00563691	0.84339	0.278062	0.978	Moran et al, Nat Gen 2012	NA	NA	NA
chr4	77997129	77999849	HI-LNC495	0	+	77997129	77999849	0	1	2720,	0,	0.0145374	0.245671	0.0961019	0.227	Moran et al, Nat Gen 2012	NA	NA	NA
chr4	84033407	84045244	HI-LNC2633	0	+	84033407	84045244	0	2	2634,3677,	0,8160,	0.0361948	0.0756376	0.00918757	0.153	Novel lncRNA gene	NA	NA	NA
chr4	85400721	85403396	HI-LNC496	0	-	85400721	85403396	0	2	1972,325,	0,2350,	0.00695992	0.17669	0.00633942	0.331	Moran et al, Nat Gen 2012	NA	NA	NA
chr4	85419542	85426331	HI-LNC2634	0	+	85419542	85426331	0	3	568,165,4621,	0,733,2168,	0.0340478	8.81729	0.151916	7.592	Novel lncRNA gene	NA	NA	NA
chr4	87843241	87856091	HI-LNC497	0	-	87843241	87856091	0	3	1646,148,453,	0,11305,12397,	0.00264596	1.1273	0.808001	0.677	Moran et al, Nat Gen 2012	NA	NA	NA
chr4	88311572	88317970	HI-LNC2635	0	+	88311572	88317970	0	2	674,214,	0,6184,	0.00953217	2.12766	2.91145	5.907	Novel lncRNA gene	NA	NA	NA
chr4	88324471	88344847	HI-LNC2636	0	-	88324471	88344847	0	2	699,25,	0,20351,	0.331034	0.773198	0.0401037	0.293	Novel lncRNA gene	NA	NA	NA
chr4	88805197	88895009	HI-LNC2637	0	-	88805197	88895009	0	5	5883,141,100,100,219,	0,8207,8722,63510,89593,	0.0122766	4.6145	1.98153	2.006	Novel lncRNA gene	NA	NA	NA
chr4	88917839	88928670	HI-LNC2638	0	-	88917839	88928670	0	4	796,78,147,4694,	0,2642,3557,6137,	0.0457176	0.188913	0.0508072	0.094	Novel lncRNA gene	NA	NA	NA
chr4	89205889	89206947	HI-LNC500	0	+	89205889	89206947	0	1	1058,	0,	0.000203529	0.292627	0.0548957	0.607	Moran et al, Nat Gen 2012	NA	NA	NA
chr4	89284489	89300746	HI-LNC2639	0	-	89284489	89300746	0	2	15716,134,	0,16123,	0.0117377	0.0510705	0.0137354	0.086	Novel lncRNA gene	NA	NA	NA
chr4	89332641	89377817	HI-LNC2640	0	-	89332641	89377817	0	5	633,107,139,73,1448,	0,7812,8084,8866,43728,	0.0119195	0.244219	0.0423547	0.221	Novel lncRNA gene	NA	NA	NA
chr4	89445027	89446140	HI-LNC502	0	+	89445027	89446140	0	1	1113,	0,	0.0141992	0.146192	0	0.403	Moran et al, Nat Gen 2012	NA	NA	NA
chr4	89512275	89513573	HI-LNC503	0	-	89512275	89513573	0	1	1298,	0,	0.0931138	0.157689	0.111905	0.173	Moran et al, Nat Gen 2012	NA	NA	NA
chr4	90032689	90033967	HI-LNC504	0	+	90032689	90033967	0	2	345,749,	0,529,	0.0250312	3.40442	0.570869	2.685	Moran et al, Nat Gen 2012	NA	NA	NA
chr4	90168916	90178243	HI-LNC2642	0	+	90168916	90178243	0	2	1525,7637,	0,1690,	0.13047	1.12791	0.546936	0.836	Novel lncRNA gene	NA	NA	NA
chr4	96470362	96473412	HI-LNC505	0	+	96470362	96473412	0	1	3050,	0,	0.0529904	0.210454	0.00950913	0.284	Moran et al, Nat Gen 2012	NA	NA	NA
chr4	99064515	99093660	HI-LNC2644	0	+	99064515	99093660	0	2	766,3220,	0,25925,	0.00208413	0.144014	0.00362909	0.017	Novel lncRNA gene	NA	NA	NA
chr4	99580284	99585621	HI-LNC506	0	+	99580284	99585621	0	1	5337,	0,	0.0381532	0.210091	0.00542066	0.353	Moran et al, Nat Gen 2012	NA	NA	NA
chr4	100871516	100873711	HI-LNC507	0	+	100871516	100873711	0	1	2195,	0,	0.010016	0.25027	0.0264602	0.136	Moran et al, Nat Gen 2012	NA	NA	NA
chr4	103364017	103422650	HI-LNC2646	0	-	103364017	103422650	0	4	188,125,137,245,	0,580,7070,58388,	0.00695823	0.448017	0.0627051	0.242	Novel lncRNA gene	NA	NA	NA
chr4	103941877	103957783	HI-LNC2647	0	+	103941877	103957783	0	4	53,51,101,3555,	0,3466,4052,12351,	0.0644674	0.138205	0.00385878	0.192	Novel lncRNA gene	NA	NA	NA
chr4	109444665	109541677	HI-LNC2653	0	-	109444665	109541677	0	6	33555,142,158,133,8868,214,	0,71160,75028,79203,85013,96798,	0.00472336	0.11037	0.015527	0.118	Novel isoform of Ensembl Gene	NA	ENSG00000234492	RPL34-AS1
chr4	110267300	110355086	HI-LNC2654	0	-	110267300	110355086	0	10	1487,518,35,171,86,124,14743,1167,164,197,	0,10898,16607,36104,50049,59505,68113,84435,85796,87589,	0.0107025	0.14353	0.0637158	0.269	Novel isoform of Ensembl Gene	NA	ENSG00000247950	SEC24B-AS1
chr4	110460414	110481507	HI-LNC2655	0	-	110460414	110481507	0	2	7544,11642,	0,9451,	0.00232774	0.667668	0.39897	0.818	Novel lncRNA gene	NA	NA	NA
chr4	113150716	113153504	HI-LNC2656	0	-	113150716	113153504	0	2	1932,53,	0,2735,	0.00215963	0.215053	0.0439166	0.283	Novel lncRNA gene	NA	NA	NA
chr4	114024836	114038207	HI-LNC2658	0	-	114024836	114038207	0	2	595,538,	0,12833,	0.00863894	0.0864084	0	0	Novel lncRNA gene	NA	NA	NA
chr4	119199574	119205252	HI-LNC2660	0	+	119199574	119205252	0	5	373,194,43,2620,1267,	0,524,969,1204,4411,	0.00585522	11.4612	6.3498	4.273	Novel isoform of Ensembl Gene	NA	ENSG00000269893	SNHG8
chr4	119756370	119772713	HI-LNC2661	0	+	119756370	119772713	0	2	12645,847,	0,15496,	0.00266594	0.321551	0.0269196	0.205	Novel lncRNA gene	NA	NA	NA
chr4	120375400	120376568	HI-LNC510	0	+	120375400	120376568	0	1	1168,	0,	0.0757979	1.63256	0.38551	0.582	Moran et al, Nat Gen 2012	NA	NA	NA
chr4	120988014	120991623	HI-LNC511	0	+	120988014	120991623	0	1	3609,	0,	0.021958	0.301945	0.0160782	0.397	Moran et al, Nat Gen 2012	NA	NA	NA
chr4	121843627	121852412	HI-LNC2662	0	+	121843627	121852412	0	2	855,4490,	0,4295,	0.134736	0.185887	0.141305	0.144	Novel lncRNA gene	NA	NA	NA
chr4	124271064	124273336	HI-LNC2664	0	-	124271064	124273336	0	2	1530,603,	0,1669,	0.0272832	0.402755	0	0.102	Novel lncRNA gene	NA	NA	NA
chr4	124316343	124320184	HI-LNC2665	0	-	124316343	124320184	0	2	2642,237,	0,3604,	0.120336	0.277741	0.216918	0.167	Novel lncRNA gene	NA	NA	NA
chr4	128736557	128802299	HI-LNC2666	0	-	128736557	128802299	0	3	85,187,433,	0,18600,65309,	0.068312	1.41194	0.0617864	0.947	Novel lncRNA gene	NA	NA	NA
chr4	129209985	129214460	HI-LNC513	0	+	129209985	129214460	0	1	4475,	0,	0.00491335	0.54568	0.0713874	1.187	Moran et al, Nat Gen 2012	NA	NA	NA
chr4	129523510	129552901	HI-LNC2667	0	+	129523510	129552901	0	2	1857,1777,	0,27614,	0.0120999	0.277257	0.0799318	0.166	Novel lncRNA gene	NA	NA	NA
chr4	129533106	129556827	HI-LNC2668	0	-	129533106	129556827	0	4	84,1203,170,1228,	0,19564,22179,22493,	0.000563755	0.558387	0.178514	0.969	Novel lncRNA gene	NA	NA	NA
chr4	140324774	140375165	HI-LNC2671	0	-	140324774	140375165	0	5	1868,1527,76,14712,327,	0,8877,12316,34599,50064,	0.010192	1.21359	0.43866	0.869	Novel lncRNA gene	NA	NA	NA
chr4	140478391	140548239	HI-LNC2672	0	+	140478391	140548239	0	3	2180,76,1099,	0,19067,68749,	0.0396227	0.0630515	0.151503	0.05	Novel lncRNA gene	NA	NA	NA
chr4	141160016	141170624	HI-LNC2674	0	+	141160016	141170624	0	3	871,3587,3336,	0,1249,7272,	0.0188448	0.0585738	0.00372096	0.05	Novel lncRNA gene	NA	NA	NA
chr4	141618963	141623602	HI-LNC2676	0	+	141618963	141623602	0	4	176,174,2604,42,	0,267,1228,4597,	0.00831148	0.818097	0.130877	0.718	Novel lncRNA gene	NA	NA	NA
chr4	141677472	141678878	HI-LNC518	0	+	141677472	141678878	0	1	1406,	0,	0.272788	3.21635	0.165284	0.878	Moran et al, Nat Gen 2012	NA	NA	NA
chr4	142254712	142353873	HI-LNC2677	0	+	142254712	142353873	0	2	216,6158,	0,93003,	0.00628735	0.0556693	0.027333	0.086	Novel lncRNA gene	NA	NA	NA
chr4	144097547	144106257	HI-LNC2678	0	-	144097547	144106257	0	2	1702,597,	0,8113,	0.00527408	1.44583	0.170567	0.673	Novel lncRNA gene	NA	NA	NA
chr4	149366804	149413543	HI-LNC2680	0	+	149366804	149413543	0	3	218,135,7166,	0,31720,39573,	0.00197243	0.121867	0.0154351	0.185	Novel lncRNA gene	NA	NA	NA
chr4	152326595	152330019	HI-LNC520	0	-	152326595	152330019	0	1	3424,	0,	0.00700488	0.39852	0.271493	0.41	Moran et al, Nat Gen 2012	NA	NA	NA
chr4	153456344	153460395	HI-LNC521	0	+	153456344	153460395	0	1	4051,	0,	0.888043	2.81868	0.380044	2.808	Moran et al, Nat Gen 2012	NA	NA	NA
chr4	153510416	153513584	HI-LNC2681	0	+	153510416	153513584	0	2	331,2256,	0,912,	0.118622	0.1779	0	0.212	Novel lncRNA gene	NA	NA	NA
chr4	156670033	156681671	HI-LNC2683	0	-	156670033	156681671	0	3	596,90,39,	0,2446,11599,	0.0119779	0.0555483	0.0400578	0.034	Novel lncRNA gene	NA	NA	NA
chr4	158142073	158144249	HI-LNC2684	0	-	158142073	158144249	0	2	32,1634,	0,542,	0.00999789	0.828504	0	0.655	Novel lncRNA gene	NA	NA	NA
chr4	171147760	171205127	HI-LNC522	0	+	171147760	171205127	0	3	174,94,1226,	0,49972,56141,	0.000515184	1.73071	0.0972045	2.146	Moran et al, Nat Gen 2012	NA	NA	NA
chr4	174087663	174089818	HI-LNC523	0	-	174087663	174089818	0	2	278,705,	0,1450,	0.226825	0.779491	1.74352	0.901	Moran et al, Nat Gen 2012	NA	NA	NA
chr4	174279851	174293205	HI-LNC2686	0	-	174279851	174293205	0	3	5500,177,1763,	0,10733,11591,	0.00444607	0.567343	0.0136435	0.538	Novel lncRNA gene	NA	NA	NA
chr4	177238535	177241089	HI-LNC525	0	-	177238535	177241089	0	1	2554,	0,	0.00905779	0.673356	0.284355	0.767	Moran et al, Nat Gen 2012	NA	NA	NA
chr4	184423101	184426219	HI-LNC526	0	-	184423101	184426219	0	1	3118,	0,	0.293047	0.346118	0.107127	0.438	Moran et al, Nat Gen 2012	NA	NA	NA
chr4	184822085	184827192	HI-LNC2696	0	-	184822085	184827192	0	2	3089,1022,	0,4085,	0.00969807	0.166766	0.127202	0.073	Novel lncRNA gene	NA	NA	NA
chr4	185395887	185410716	HI-LNC2697	0	+	185395887	185410716	0	3	2484,201,50,	0,13336,14779,	0.0655948	1.5159	0.424833	0.844	Novel lncRNA gene	NA	NA	NA
chr4	185456269	185458291	HI-LNC528	0	-	185456269	185458291	0	1	2022,	0,	0.00502732	0.162651	0.0287111	0.262	Moran et al, Nat Gen 2012	NA	NA	NA
chr4	186129491	186130644	HI-LNC2699	0	-	186129491	186130644	0	2	814,166,	0,987,	0.000734555	0.0517966	0.0740977	0.025	Novel lncRNA gene	NA	NA	NA
chr4	186310347	186317839	HI-LNC529	0	-	186310347	186317839	0	1	7492,	0,	0.00521954	2.17013	0.0697796	0.896	Moran et al, Nat Gen 2012	NA	NA	NA
chr4	186347366	186350543	HI-LNC530	0	+	186347366	186350543	0	1	3177,	0,	0.0029106	0.512158	0.128029	0.514	Moran et al, Nat Gen 2012	NA	NA	NA
chr4	186586927	186617731	HI-LNC2700	0	+	186586927	186617731	0	5	8042,424,97,9599,7004,	0,9329,9986,12676,23800,	0.0204227	1.59154	0.236626	0.764	Novel lncRNA gene	NA	NA	NA
chr4	187948492	187981892	HI-LNC2702	0	+	187948492	187981892	0	3	111,83,2813,	0,22429,30587,	0.002383	0.197263	0.0386337	0.954	Novel lncRNA gene	NA	NA	NA
chr5	1345308	1351024	HI-LNC532	0	+	1345308	1351024	0	1	5716,	0,	0.0288157	0.77344	0.208374	0.909	Moran et al, Nat Gen 2012	NA	NA	NA
chr5	1799991	1801417	HI-LNC533	0	+	1799991	1801417	0	1	1426,	0,	0.0185231	0.345997	0.0203505	0.625	Moran et al, Nat Gen 2012	NA	NA	NA
chr5	2738237	2743460	HI-LNC2707	0	+	2738237	2743460	0	2	783,2921,	0,2302,	0.0803885	0.336315	0	0.167	Novel lncRNA gene	NA	NA	NA
chr5	2752233	2754421	HI-LNC2708	0	-	2752233	2754421	0	3	299,1036,266,	0,539,1922,	0.0114172	5.02754	0.0181454	2.439	Novel lncRNA gene	NA	NA	NA
chr5	5265172	5422640	HI-LNC2709	0	-	5265172	5422640	0	3	54719,94,1125,	0,155691,156343,	0.00311157	0.167613	0.154489	0.117	Novel lncRNA gene	NA	NA	NA
chr5	5420764	5422592	HI-LNC2710	0	+	5420764	5422592	0	2	41,748,	0,1080,	0.0936878	0.678439	0.312929	0.427	Novel lncRNA gene	NA	NA	NA
chr5	6583414	6588868	HI-LNC534	0	+	6583414	6588868	0	3	500,253,2528,	0,2473,2926,	0.20328	2.75974	0.0486941	2.509	Moran et al, Nat Gen 2012	NA	NA	NA
chr5	7851704	7866006	HI-LNC2712	0	+	7851704	7866006	0	3	2309,106,3943,	0,5195,10359,	0.0262179	0.523896	0.230746	1.293	Novel lncRNA gene	NA	NA	NA
chr5	8457425	8463141	HI-LNC535	0	+	8457425	8463141	0	2	454,3096,	0,2620,	0.0390778	2.02285	0.2782	1.282	Moran et al, Nat Gen 2012	NA	NA	NA
chr5	9546410	9550409	HI-LNC536	0	+	9546410	9550409	0	3	232,160,996,	0,2691,3003,	0.0293935	2.10611	2.88816	2.08	Moran et al, Nat Gen 2012	NA	NA	NA
chr5	10352713	10353827	HI-LNC537	0	-	10352713	10353827	0	1	1114,	0,	0.0210294	0.71765	0.260743	0.952	Moran et al, Nat Gen 2012	NA	NA	NA
chr5	10664512	10666323	HI-LNC2713	0	+	10664512	10666323	0	2	711,282,	0,1529,	0.0426688	1.00943	0.380319	2.148	Novel lncRNA gene	NA	NA	NA
chr5	14008237	14011840	HI-LNC539	0	-	14008237	14011840	0	1	3603,	0,	0.0167886	0.172333	0.0120816	0.249	Moran et al, Nat Gen 2012	NA	NA	NA
chr5	14663207	14664693	HI-LNC540	0	-	14663207	14664693	0	1	1486,	0,	0.0858938	0.889983	0.185727	0.667	Moran et al, Nat Gen 2012	NA	NA	NA
chr5	16465899	16468802	HI-LNC541	0	+	16465899	16468802	0	1	2903,	0,	0.026347	0.45552	0.10506	0.333	Moran et al, Nat Gen 2012	NA	NA	NA
chr5	16935988	16940689	HI-LNC2715	0	+	16935988	16940689	0	2	362,2844,	0,1857,	0.0149089	0.822816	0.249167	0.208	Novel lncRNA gene	NA	NA	NA
chr5	32174426	32175533	HI-LNC542	0	+	32174426	32175533	0	1	1107,	0,	0.0768606	1.60715	0.984034	1.183	Moran et al, Nat Gen 2012	NA	NA	NA
chr5	33433899	33440897	HI-LNC543	0	-	33433899	33440897	0	1	6998,	0,	0.00922216	0.523412	0.112088	0.872	Moran et al, Nat Gen 2012	NA	NA	NA
chr5	34006855	34018233	HI-LNC2717	0	+	34006855	34018233	0	3	502,190,3050,	0,5474,8328,	0.00845342	0.102383	0.015527	0.135	Novel lncRNA gene	NA	NA	NA
chr5	34837748	34839268	HI-LNC544	0	-	34837748	34839268	0	1	1520,	0,	0.0211045	1.06111	0.171991	1.083	Moran et al, Nat Gen 2012	NA	NA	NA
chr5	35229585	35231225	HI-LNC2719	0	+	35229585	35231225	0	2	234,847,	0,793,	0.0224859	0.6667	0.0806209	0.404	Novel lncRNA gene	NA	NA	NA
chr5	36867685	36876860	HI-LNC545	0	-	36867685	36876860	0	1	9175,	0,	0.00127654	1.46991	0.372005	3.634	Moran et al, Nat Gen 2012	NA	NA	NA
chr5	37249112	37250679	HI-LNC2720	0	+	37249112	37250679	0	2	211,181,	0,1386,	0.0182284	1.4192	0.0740977	0.716	Novel lncRNA gene	NA	NA	NA
chr5	37839967	37880470	HI-LNC2721	0	+	37839967	37880470	0	8	173,60,191,5273,114,160,768,732,	0,21395,24891,25522,32486,34241,34835,39771,	0.0021778	0.0854403	0	0.065	Novel isoform of Ensembl Gene	NA	ENSG00000248587	GDNF-AS1
chr5	40511427	40679814	HI-LNC2724	0	-	40511427	40679814	0	4	40,222,105,1043,	0,1522,92606,167344,	0.00240372	0.0954849	0.195741	0.111	Novel lncRNA gene	NA	NA	NA
chr5	41281449	41357384	HI-LNC2725	0	+	41281449	41357384	0	2	83,8609,	0,67326,	0.000459182	0.268907	0.00500722	0.064	Novel lncRNA gene	NA	NA	NA
chr5	41363240	41398495	HI-LNC2726	0	+	41363240	41398495	0	3	32,635,405,	0,25934,34850,	0.00148491	0.0636566	0	0.058	Novel lncRNA gene	NA	NA	NA
chr5	43092848	43106051	HI-LNC2728	0	-	43092848	43106051	0	3	4041,199,473,	0,10355,12730,	0.0650154	0.342971	0.123251	0.353	Novel lncRNA gene	NA	NA	NA
chr5	43515274	43523541	HI-LNC546	0	+	43515274	43523541	0	1	8267,	0,	0.201962	0.153212	0.028114	0.322	Moran et al, Nat Gen 2012	NA	NA	NA
chr5	44746046	44808881	HI-LNC547	0	-	44746046	44808881	0	2	94,138,	0,62697,	0.00018974	2.51855	0.125227	3.764	Moran et al, Nat Gen 2012	NA	NA	NA
chr5	50261116	50266447	HI-LNC2730	0	-	50261116	50266447	0	3	1731,1888,691,	0,2407,4640,	0.0746246	0.774408	0	2.995	Novel lncRNA gene	NA	NA	NA
chr5	50665799	50679124	HI-LNC2731	0	-	50665799	50679124	0	3	1166,5112,321,	0,3999,13004,	0.00643024	3.70322	0.0484185	7.944	Novel lncRNA gene	NA	NA	NA
chr5	52405599	52409412	HI-LNC549	0	+	52405599	52409412	0	2	379,1343,	0,2470,	0.0239661	1.05457	0.387991	0.398	Moran et al, Nat Gen 2012	NA	NA	NA
chr5	53606552	53697874	HI-LNC2732	0	+	53606552	53697874	0	4	1177,237,87,400,	0,6829,10191,90922,	0.030117	0.0561534	0	0.046	Novel lncRNA gene	NA	NA	NA
chr5	54529802	54592187	HI-LNC2733	0	+	54529802	54592187	0	5	66,117,125,59,943,	0,45558,49053,49795,61442,	0.0113631	1.57048	0.498931	3.437	Novel lncRNA gene	NA	NA	NA
chr5	59783539	59843484	HI-LNC2735	0	+	59783539	59843484	0	4	711,140,88,1556,	0,41691,46219,58389,	0.0109127	0.0868925	0	0.345	Novel isoform of Ensembl Gene	NA	ENSG00000152931	PART1
chr5	60458333	60460554	HI-LNC550	0	+	60458333	60460554	0	1	2221,	0,	0.00110692	0.60026	0.1504	0.289	Moran et al, Nat Gen 2012	NA	NA	NA
chr5	68233596	68339897	HI-LNC2737	0	-	68233596	68339897	0	6	6267,295,198,118,376,628,	0,24099,30977,32032,92018,105673,	0.00421624	0.0590579	0.0331671	0.044	Novel isoform of Ensembl Gene	NA	ENSG00000271814	NA
chr5	68478576	68485320	HI-LNC551	0	-	68478576	68485320	0	1	6744,	0,	0.00156832	0.617082	0.159358	0.695	Moran et al, Nat Gen 2012	NA	NA	NA
chr5	71398820	71403117	HI-LNC552	0	-	71398820	71403117	0	1	4297,	0,	0.000996188	0.28706	0	0.168	Moran et al, Nat Gen 2012	NA	NA	NA
chr5	72232370	72252012	HI-LNC2739	0	-	72232370	72252012	0	2	4507,1172,	0,18470,	0.00902692	0.108071	0.028114	0.078	Novel lncRNA gene	NA	NA	NA
chr5	72793403	72794125	HI-LNC553	0	-	72793403	72794125	0	1	722,	0,	0.0038888	0.73665	0.16092	0.466	Moran et al, Nat Gen 2012	NA	NA	NA
chr5	74243889	74271478	HI-LNC2741	0	+	74243889	74271478	0	2	326,52,	0,27537,	0.00584372	7.4327	0.076854	2.046	Novel lncRNA gene	NA	NA	NA
chr5	74570250	74632780	HI-LNC2742	0	-	74570250	74632780	0	3	1080,92,414,	0,60521,62116,	0.0056653	0.083867	0	0.031	Novel lncRNA gene	NA	NA	NA
chr5	75012967	75030388	HI-LNC2743	0	+	75012967	75030388	0	2	442,4500,	0,12921,	0.277113	0.318646	0.0205801	0.153	Novel lncRNA gene	NA	NA	NA
chr5	76373485	76461145	HI-LNC2744	0	+	76373485	76461145	0	8	235,7913,195,133,202,57,73,13429,	0,933,9049,9826,40659,61600,73563,74231,	0.0379178	0.427927	0.0966532	0.349	Novel isoform of Ensembl Gene	NA	ENSG00000250802	ZBED3-AS1
chr5	77651373	77656338	HI-LNC556	0	-	77651373	77656338	0	2	4436,301,	0,4664,	0.0441083	1.5781	0.272871	1.332	Moran et al, Nat Gen 2012	NA	NA	NA
chr5	79287146	79304207	HI-LNC557	0	+	79287146	79304207	0	2	89,10052,	0,7009,	0.00274454	0.20283	0.0315134	0.333	Moran et al, Nat Gen 2012	NA	NA	NA
chr5	79775499	79783799	HI-LNC558	0	-	79775499	79783799	0	2	5881,203,	0,8097,	0.00218698	1.27035	0.809287	1.577	Moran et al, Nat Gen 2012	NA	NA	NA
chr5	80243363	80255955	HI-LNC2745	0	-	80243363	80255955	0	3	452,77,10375,	0,784,2217,	0.00570627	0.0513126	0.00932538	0.098	Novel lncRNA gene	NA	NA	NA
chr5	80521954	80529138	HI-LNC559	0	-	80521954	80529138	0	1	7184,	0,	0.0238867	1.239	0.0930241	2.033	Moran et al, Nat Gen 2012	NA	NA	NA
chr5	80596184	80597401	HI-LNC560	0	-	80596184	80597401	0	1	1217,	0,	0.0196865	3.27456	0.298366	0.815	Moran et al, Nat Gen 2012	NA	NA	NA
chr5	81574240	81575280	HI-LNC561	0	+	81574240	81575280	0	1	1040,	0,	0.00454286	1.49871	0.265337	1.295	Moran et al, Nat Gen 2012	NA	NA	NA
chr5	83679733	83846258	HI-LNC2746	0	+	83679733	83846258	0	10	684,1006,117,68,112,155,169,105,105,11196,	0,1134,3906,15669,106742,108240,109153,154236,154771,155329,	0.00821045	0.540234	0.00316971	0.431	Novel lncRNA gene	NA	NA	NA
chr5	87564840	87732491	HI-LNC2747	0	+	87564840	87732491	0	8	96,60,65,187,93,76,122,402,	0,1502,13018,18412,22360,23544,141049,167249,	0.0032626	3.05552	0.606839	2.555	Ensembl_annotated	ENST00000501715	ENSG00000247828	TMEM161B-AS1
chr5	89705200	89720006	HI-LNC2749	0	+	89705200	89720006	0	2	106,10853,	0,3953,	0.00396239	0.0934276	0.0145623	0.083	Novel lncRNA gene	NA	NA	NA
chr5	90575896	90578519	HI-LNC564	0	+	90575896	90578519	0	1	2623,	0,	0.00673005	0.300735	0.121827	0.749	Moran et al, Nat Gen 2012	NA	NA	NA
chr5	93447278	93835292	HI-LNC2751	0	+	93447278	93835292	0	9	2092,55,116,60,64,90,660,116,170,	0,3173,14074,119652,132416,140186,335780,354205,387844,	0.0627763	0.170638	0.0424466	0.062	Novel lncRNA gene	NA	NA	NA
chr5	94946080	94955781	HI-LNC565	0	-	94946080	94955781	0	1	9701,	0,	0.0274081	0.145345	0.0748787	0.356	Moran et al, Nat Gen 2012	NA	NA	NA
chr5	95545139	95550869	HI-LNC26	0	-	95545139	95550869	0	2	4354,298,	0,5432,	0.0346052	0.361003	0.121781	1.341	Moran et al, Nat Gen 2012	NA	NA	NA
chr5	95768986	95770845	HI-LNC566	0	+	95768986	95770845	0	1	1859,	0,	0.00491926	1.43034	0.0156189	1.325	Moran et al, Nat Gen 2012	NA	NA	NA
chr5	96144280	96160690	HI-LNC2752	0	+	96144280	96160690	0	3	1229,187,10911,	0,3250,5499,	0.0263644	0.109402	0.00119438	0.148	Novel lncRNA gene	NA	NA	NA
chr5	98105321	98109501	HI-LNC2754	0	-	98105321	98109501	0	4	636,357,177,831,	0,1210,3004,3349,	0.0157529	0.382061	0.0943563	0.243	Novel isoform of Ensembl Gene	NA	ENSG00000246763	RGMB-AS1
chr5	98264860	98270036	HI-LNC567	0	+	98264860	98270036	0	1	5176,	0,	0.00268559	0.719223	0.185221	0.578	Moran et al, Nat Gen 2012	NA	NA	NA
chr5	102090276	102093092	HI-LNC568	0	+	102090276	102093092	0	1	2816,	0,	0.00245812	0.933066	0.103176	0.456	Moran et al, Nat Gen 2012	NA	NA	NA
chr5	107060848	107061131	HI-LNC569	0	+	107060848	107061131	0	1	283,	0,	0.0307328	4.88353	1.18042	19.724	Moran et al, Nat Gen 2012	NA	NA	NA
chr5	107717800	107724211	HI-LNC570	0	+	107717800	107724211	0	1	6411,	0,	0.00284936	0.210333	0.151779	0.448	Moran et al, Nat Gen 2012	NA	NA	NA
chr5	108061456	108064835	HI-LNC571	0	-	108061456	108064835	0	1	3379,	0,	0.00126122	0.59433	0.330982	0.397	Moran et al, Nat Gen 2012	NA	NA	NA
chr5	109023417	109027039	HI-LNC2755	0	-	109023417	109027039	0	2	3133,331,	0,3291,	0.100406	1.49992	0.654109	0.994	Novel lncRNA gene	NA	NA	NA
chr5	110070306	110074753	HI-LNC572	0	-	110070306	110074753	0	2	410,331,	0,4116,	0.00525806	1.12609	0.176401	0.387	Moran et al, Nat Gen 2012	NA	NA	NA
chr5	111496222	111498198	HI-LNC2757	0	+	111496222	111498198	0	3	770,73,351,	0,1177,1625,	0.166035	32.3405	12.1524	8.848	Novel isoform of Ensembl Gene	NA	ENSG00000224032	EPB41L4A-AS1
chr5	114597948	114600489	HI-LNC2758	0	+	114597948	114600489	0	2	1748,176,	0,2365,	0.00349756	0.669242	0.181179	0.551	Novel lncRNA gene	NA	NA	NA
chr5	114938303	114959767	HI-LNC2759	0	+	114938303	114959767	0	3	101,111,4003,	0,439,17461,	0.0136957	2.82897	0.582354	4.258	Novel lncRNA gene	NA	NA	NA
chr5	115419213	115420722	HI-LNC573	0	-	115419213	115420722	0	1	1509,	0,	0.00983699	0.658471	0.0962398	0.909	Moran et al, Nat Gen 2012	NA	NA	NA
chr5	118405182	118406899	HI-LNC574	0	-	118405182	118406899	0	1	1717,	0,	0.00727734	0.518572	0.109975	0.16	Moran et al, Nat Gen 2012	NA	NA	NA
chr5	122122428	122181221	HI-LNC2761	0	-	122122428	122181221	0	2	2873,1153,	0,57640,	0.00894363	0.344181	0.061327	0.121	Novel lncRNA gene	NA	NA	NA
chr5	126366430	126373041	HI-LNC2764	0	+	126366430	126373041	0	3	2977,105,121,	0,4924,6490,	0.0659388	0.0508285	0.0181454	0.053	Novel lncRNA gene	NA	NA	NA
chr5	126564450	126574463	HI-LNC2765	0	+	126564450	126574463	0	2	1138,6798,	0,3215,	0.0826326	0.141352	0.0274708	0.138	Novel lncRNA gene	NA	NA	NA
chr5	127395132	127419482	HI-LNC577	0	-	127395132	127419482	0	2	1804,1818,	0,22532,	0.148128	1.22	0.336862	0.496	Moran et al, Nat Gen 2012	NA	NA	NA
chr5	132361857	132386120	HI-LNC2766	0	+	132361857	132386120	0	3	485,139,2173,	0,10297,22090,	0.0365468	0.238289	0.197349	0.031	Novel lncRNA gene	NA	NA	NA
chr5	132386665	132387549	HI-LNC579	0	-	132386665	132387549	0	1	884,	0,	0.00566267	0.922174	0.065737	0.762	Moran et al, Nat Gen 2012	NA	NA	NA
chr5	133340825	133341390	HI-LNC580	0	+	133340825	133341390	0	1	565,	0,	0.0916919	0.665732	0.282793	0.276	Moran et al, Nat Gen 2012	NA	NA	NA
chr5	133772207	133778296	HI-LNC581	0	+	133772207	133778296	0	1	6089,	0,	0.0667689	0.645038	0.0119438	0.322	Moran et al, Nat Gen 2012	NA	NA	NA
chr5	133858310	133861197	HI-LNC2767	0	-	133858310	133861197	0	2	1425,42,	0,2845,	0.00197355	0.0572426	0	0.106	Novel lncRNA gene	NA	NA	NA
chr5	133983571	133984478	HI-LNC582	0	-	133983571	133984478	0	1	907,	0,	0.000762433	1.32699	0.192158	1.595	Moran et al, Nat Gen 2012	NA	NA	NA
chr5	134735578	134738305	HI-LNC583	0	+	134735578	134738305	0	1	2727,	0,	0.0738842	0.800549	0.0745571	0.428	Moran et al, Nat Gen 2012	NA	NA	NA
chr5	135465202	135470579	HI-LNC2769	0	-	135465202	135470579	0	2	268,1541,	0,3836,	0.0422973	0.134453	0.0802993	0.086	Novel isoform of Ensembl Gene	NA	ENSG00000164621	SMAD5-AS1
chr5	135526952	135560745	HI-LNC2770	0	+	135526952	135560745	0	7	92,491,125,192,637,390,2982,	0,245,970,20503,20853,22769,30811,	0.0342402	0.533457	0.00294002	0.33	Novel lncRNA gene	NA	NA	NA
chr5	137213121	137225079	HI-LNC2771	0	-	137213121	137225079	0	3	6189,129,244,	0,10727,11714,	0.0110267	0.168702	0.106254	0.403	Novel lncRNA gene	NA	NA	NA
chr5	137879164	137881246	HI-LNC584	0	+	137879164	137881246	0	1	2082,	0,	0.0438737	0.506712	0.230194	0.237	Moran et al, Nat Gen 2012	NA	NA	NA
chr5	139023237	139029186	HI-LNC2773	0	-	139023237	139029186	0	2	4067,688,	0,5261,	0.115024	0.126224	0.0641292	0.066	Novel lncRNA gene	NA	NA	NA
chr5	139090475	139091706	HI-LNC2774	0	-	139090475	139091706	0	2	43,582,	0,649,	0.0796928	0.0923384	0.0464891	0.16	Novel lncRNA gene	NA	NA	NA
chr5	139481823	139493707	HI-LNC585	0	-	139481823	139493707	0	4	1928,176,1924,82,	0,3348,4057,11802,	0.285289	1.63571	0.275627	0.763	Moran et al, Nat Gen 2012	NA	NA	NA
chr5	139778779	139781009	HI-LNC586	0	-	139778779	139781009	0	1	2230,	0,	0.0148468	0.740523	0.14328	0.487	Moran et al, Nat Gen 2012	NA	NA	NA
chr5	140464291	140466988	HI-LNC587	0	+	140464291	140466988	0	2	1743,799,	0,1898,	0.0499854	0.154785	0.0171348	0.211	Moran et al, Nat Gen 2012	NA	NA	NA
chr5	140621545	140625635	HI-LNC2776	0	-	140621545	140625635	0	2	261,850,	0,3240,	0.0571398	0.719586	0.366033	1.914	Novel lncRNA gene	NA	NA	NA
chr5	140893092	140896464	HI-LNC2777	0	+	140893092	140896464	0	2	421,2425,	0,947,	0.0332351	10.3697	8.41563	13.556	Novel lncRNA gene	NA	NA	NA
chr5	141302239	141303219	HI-LNC589	0	-	141302239	141303219	0	1	980,	0,	0.023208	0.214206	0.0444678	0.165	Moran et al, Nat Gen 2012	NA	NA	NA
chr5	147763060	147763345	HI-LNC590	0	-	147763060	147763345	0	1	285,	0,	0.0178533	1.03739	0.101936	0.088	Moran et al, Nat Gen 2012	NA	NA	NA
chr5	148725167	148738054	HI-LNC2779	0	-	148725167	148738054	0	2	12193,87,	0,12800,	0.0138405	1.62167	0.527504	2.495	Novel lncRNA gene	NA	NA	NA
chr5	148786439	148812397	HI-LNC2780	0	+	148786439	148812397	0	6	202,64,121,308,157,117,	0,13604,14604,17213,22006,25841,	0.0425302	0.077574	0.104922	0.618	Novel isoform of Ensembl Gene	NA	ENSG00000249669	MIR143HG
chr5	148931008	148946472	HI-LNC591	0	+	148931008	148946472	0	2	678,2442,	0,13022,	0.000430975	0.685216	0.162941	0.494	Moran et al, Nat Gen 2012	NA	NA	NA
chr5	149987482	150006681	HI-LNC2782	0	-	149987482	150006681	0	6	595,154,2780,187,80,447,	0,6637,10609,14554,15114,18752,	0.199929	0.210696	0.0855822	0.312	Novel lncRNA gene	NA	NA	NA
chr5	151149190	151150353	HI-LNC592	0	-	151149190	151150353	0	1	1163,	0,	0.128839	0.427201	0.349679	0.826	Moran et al, Nat Gen 2012	NA	NA	NA
chr5	151304404	151306147	HI-LNC593	0	+	151304404	151306147	0	1	1743,	0,	0.0570713	1.65108	0	0.726	Moran et al, Nat Gen 2012	NA	NA	NA
chr5	154062215	154065204	HI-LNC594	0	+	154062215	154065204	0	1	2989,	0,	0.00745642	0.89083	0.160369	0.234	Moran et al, Nat Gen 2012	NA	NA	NA
chr5	154070883	154073825	HI-LNC595	0	+	154070883	154073825	0	1	2942,	0,	0.0043175	0.376978	0.133312	0.051	Moran et al, Nat Gen 2012	NA	NA	NA
chr5	155107819	155118945	HI-LNC2787	0	+	155107819	155118945	0	2	731,80,	0,11046,	0.224687	0.550037	0	0.046	Novel lncRNA gene	NA	NA	NA
chr5	167656104	167696458	HI-LNC2789	0	-	167656104	167696458	0	4	761,1487,173,180,	0,1786,34160,40174,	0.0240175	0.113033	0.0279302	0.197	Novel lncRNA gene	NA	NA	NA
chr5	172198613	172206134	HI-LNC2792	0	+	172198613	172206134	0	3	426,264,1635,	0,613,5886,	0.049299	0.0699497	0.00624755	0.048	Novel lncRNA gene	NA	NA	NA
chr5	176170059	176172461	HI-LNC12	0	+	176170059	176172461	255,140,0	2	384,1911,	0,491,	0.276289	1.63051	0	1.285	Moran et al, Nat Gen 2012	NA	NA	NA
chr5	176794640	176798033	HI-LNC2794	0	-	176794640	176798033	0	2	636,226,	0,3167,	0.298046	1.12234	0.269609	0.543	Novel lncRNA gene	NA	NA	NA
chr5	177356137	177366089	HI-LNC2796	0	-	177356137	177366089	0	3	74,62,342,	0,5530,9610,	0.00399365	1.20778	0	0.157	Novel lncRNA gene	NA	NA	NA
chr5	178320981	178368116	HI-LNC2797	0	-	178320981	178368116	0	2	1315,1063,	0,46072,	0.02719	0.239136	0.0183292	0.16	Novel lncRNA gene	NA	NA	NA
chr5	178954122	178977804	HI-LNC2799	0	-	178954122	178977804	0	4	1297,1660,135,10129,	0,2470,6022,13553,	0.169109	0.352532	0.0164917	0.603	Novel lncRNA gene	NA	NA	NA
chr5	179123600	179124700	HI-LNC598	0	-	179123600	179124700	0	1	1100,	0,	0.0111405	0.14474	0.105611	0.102	Moran et al, Nat Gen 2012	NA	NA	NA
chr5	179211231	179222957	HI-LNC2800	0	-	179211231	179222957	0	4	4622,3593,77,23,	0,5493,9849,11703,	0.248855	0.310538	0.207869	0.349	Novel lncRNA gene	NA	NA	NA
chr5	179401500	179407128	HI-LNC2801	0	+	179401500	179407128	0	2	634,1570,	0,4058,	0.0153848	3.05588	0.0263683	3.152	Novel lncRNA gene	NA	NA	NA
chr5	179719183	179722539	HI-LNC599	0	+	179719183	179722539	0	1	3356,	0,	0.0204496	0.943474	0.441463	0.846	Moran et al, Nat Gen 2012	NA	NA	NA
chr5	180256929	180264283	HI-LNC2802	0	+	180256929	180264283	0	3	678,1099,2972,	0,778,4382,	0.0438546	10.1652	1.67296	5.26	Novel isoform of Ensembl Gene	NA	ENSG00000245060	LINC00847
chr5	180619359	180620923	HI-LNC600	0	+	180619359	180620923	0	1	1564,	0,	0.0457789	0.293111	0.102166	0.16	Moran et al, Nat Gen 2012	NA	NA	NA
chr6	285228	291994	HI-LNC2803	0	-	285228	291994	0	2	2595,3594,	0,3172,	0.176295	0.0548222	0.0351884	0.07	Novel lncRNA gene	NA	NA	NA
chr6	1282855	1312268	HI-LNC2805	0	-	1282855	1312268	0	6	3931,598,10893,93,535,2630,	0,4317,5260,23304,25962,26783,	0.0220367	0.0941537	0.0202126	0.057	Novel lncRNA gene	NA	NA	NA
chr6	2245997	2402955	HI-LNC602	0	+	2245997	2402955	0	4	167,90,202,3856,	0,3073,152813,153102,	0.0329111	1.69997	0.565495	0.363	Moran et al, Nat Gen 2012	NA	NA	NA
chr6	2989659	2999858	HI-LNC2808	0	-	2989659	2999858	0	2	586,612,	0,9587,	0.0136306	0.578235	0.145485	0.625	Novel lncRNA gene	NA	NA	NA
chr6	3106370	3118829	HI-LNC2809	0	-	3106370	3118829	0	4	655,96,95,807,	0,1665,3165,11652,	0.0696035	0.143893	0.0878791	0.106	Novel lncRNA gene	NA	NA	NA
chr6	3157958	3160853	HI-LNC2810	0	+	3157958	3160853	0	2	29,2188,	0,707,	0.117868	0.0844721	0.144153	0.056	Novel lncRNA gene	NA	NA	NA
chr6	4006805	4020323	HI-LNC603	0	-	4006805	4020323	0	1	13518,	0,	0.0491637	0.400819	0.165468	0.487	Moran et al, Nat Gen 2012	NA	NA	NA
chr6	5891998	5990537	HI-LNC2811	0	+	5891998	5990537	0	2	1182,5033,	0,93506,	0.0176607	0.077937	0	0.011	Novel lncRNA gene	NA	NA	NA
chr6	6683350	6687220	HI-LNC604	0	-	6683350	6687220	0	1	3870,	0,	0.00319836	0.612483	0.127615	0.454	Moran et al, Nat Gen 2012	NA	NA	NA
chr6	7259147	7262834	HI-LNC2813	0	-	7259147	7262834	0	2	942,846,	0,2841,	0.03068	0.0625674	0	0	Novel lncRNA gene	NA	NA	NA
chr6	7540788	7542976	HI-LNC2814	0	-	7540788	7542976	0	2	498,440,	0,1748,	0.0309093	0.68449	0.480004	1.336	Novel lncRNA gene	NA	NA	NA
chr6	8435855	8712526	HI-LNC2815	0	+	8435855	8712526	0	4	556,69,59,1685,	0,2340,122962,274986,	0.00703774	0.662344	0.0797021	0.334	Novel isoform of Ensembl Gene	NA	ENSG00000251164	HULC
chr6	10555805	10660179	HI-LNC2817	0	-	10555805	10660179	0	3	1433,122,244,	0,97432,104130,	0.0260925	0.0855613	0.0887978	0.062	Novel lncRNA gene	NA	NA	NA
chr6	10659771	10694104	HI-LNC2818	0	+	10659771	10694104	0	10	68,112,152,102,66,182,49,108,123,450,	0,13178,21959,24609,26376,26537,30450,31260,31658,33883,	0.11522	0.065714	0.0925647	0.066	Novel lncRNA gene	NA	NA	NA
chr6	10743368	10747868	HI-LNC2819	0	-	10743368	10747868	0	2	4094,175,	0,4325,	0.0305586	0.109402	0.0203964	0.352	Novel lncRNA gene	NA	NA	NA
chr6	13572293	13574895	HI-LNC2824	0	-	13572293	13574895	0	2	1160,699,	0,1903,	0.0747811	0.213601	0.0781403	0.299	Novel lncRNA gene	NA	NA	NA
chr6	16762081	16776069	HI-LNC2828	0	+	16762081	16776069	0	4	429,11143,180,293,	0,501,12746,13695,	0.0346661	0.544349	0.114569	0.445	Novel lncRNA gene	NA	NA	NA
chr6	16766097	16805241	HI-LNC2829	0	-	16766097	16805241	0	4	585,186,126,23,	0,5141,10981,39121,	0.000130133	0.933671	0.189448	0.637	Novel lncRNA gene	NA	NA	NA
chr6	17706315	17711040	HI-LNC2830	0	+	17706315	17711040	0	2	1542,21,	0,4704,	0.177697	2.68955	0.882787	0.77	Novel lncRNA gene	NA	NA	NA
chr6	18122919	18152772	HI-LNC2831	0	+	18122919	18152772	0	3	418,113,538,	0,26799,29315,	0.0132175	0.14232	0.0271952	0.006	Novel lncRNA gene	NA	NA	NA
chr6	19538543	19544694	HI-LNC2833	0	+	19538543	19544694	0	5	320,315,109,198,59,	0,459,1162,2943,6092,	0.110663	0.714745	0	0.511	Novel lncRNA gene	NA	NA	NA
chr6	19800864	19805138	HI-LNC608	0	-	19800864	19805138	0	2	3277,233,	0,4041,	0.00137483	0.285608	0.0455244	0.469	Moran et al, Nat Gen 2012	NA	NA	NA
chr6	21595874	21598845	HI-LNC2834	0	-	21595874	21598845	0	2	1150,1755,	0,1216,	0.00717481	6.24246	6.94474	34.372	Novel lncRNA gene	NA	NA	NA
chr6	25264446	25279405	HI-LNC2836	0	-	25264446	25279405	0	2	191,2123,	0,12836,	0.0292958	0.144377	0.025128	0.054	Novel lncRNA gene	NA	NA	NA
chr6	25992888	26012068	HI-LNC609	0	+	25992888	26012068	0	2	258,13938,	0,5242,	0.00684681	0.82088	0.161655	0.909	Moran et al, Nat Gen 2012	NA	NA	NA
chr6	25997714	26016743	HI-LNC2837	0	-	25997714	26016743	0	4	652,143,51,16,	0,1600,16593,19013,	0.00377381	1.40238	0.25275	1.36	Novel lncRNA gene	NA	NA	NA
chr6	26026762	26031213	HI-LNC2838	0	+	26026762	26031213	0	2	748,846,	0,3605,	0.000515238	0.164587	0.0182373	0.055	Novel lncRNA gene	NA	NA	NA
chr6	26521933	26527612	HI-LNC2840	0	+	26521933	26527612	0	1	5679,	0,	0.163354	1.34708	0.583135	2.138	Novel isoform of Ensembl Gene	NA	ENSG00000228223	HCG11
chr6	26924771	26991753	HI-LNC2841	0	+	26924771	26991753	0	3	191,65,721,	0,11465,66261,	0.0257367	0.67142	0.267588	0.804	Novel isoform of Ensembl Gene	NA	ENSG00000224843	LINC00240
chr6	26985857	26989416	HI-LNC611	0	-	26985857	26989416	0	1	3559,	0,	0.294902	0.715229	0.146909	0.526	Moran et al, Nat Gen 2012	NA	NA	NA
chr6	27705294	27706027	HI-LNC612	0	-	27705294	27706027	0	1	733,	0,	0.114855	1.24348	0.713323	4.288	Moran et al, Nat Gen 2012	NA	NA	NA
chr6	28863503	28865050	HI-LNC2843	0	+	28863503	28865050	0	2	1004,163,	0,1384,	0.0357542	0.200894	0.136895	0.182	Novel lncRNA gene	NA	NA	NA
chr6	29596061	29599073	HI-LNC2845	0	+	29596061	29599073	0	2	646,2182,	0,830,	0.159495	2.10079	1.87978	4.122	Novel lncRNA gene	NA	NA	NA
chr6	29842557	29855388	HI-LNC613	0	-	29842557	29855388	0	1	12831,	0,	0.986092	0.585617	0.183384	1.582	Moran et al, Nat Gen 2012	NA	NA	NA
chr6	29968787	30028961	HI-LNC2847	0	-	29968787	30028961	0	6	1722,203,68,76,255,106,	0,33897,34905,57104,59730,60068,	0.0927317	0.644312	0.0358774	0.688	Ensembl_annotated	ENST00000420251	ENSG00000204623	ZNRD1-AS1
chr6	30255173	30294927	HI-LNC2848	0	-	30255173	30294927	0	5	5203,494,106,214,797,	0,7074,8735,26872,38957,	0.0224387	4.69474	1.14679	4.787	Novel isoform of Ensembl Gene	NA	ENSG00000231074	HCG18
chr6	31162734	31165536	HI-LNC616	0	-	31162734	31165536	0	1	2802,	0,	0.0989172	1.22678	0.108873	0.427	Moran et al, Nat Gen 2012	NA	NA	NA
chr6	31648225	31655629	HI-LNC2850	0	+	31648225	31655629	0	3	1569,171,19,	0,2745,7385,	0.0276292	0.744879	0.206445	0.961	Novel lncRNA gene	NA	NA	NA
chr6	31744966	31746799	HI-LNC2851	0	+	31744966	31746799	0	3	133,87,493,	0,915,1340,	0.00111924	5.07885	1.40561	1.776	Novel lncRNA gene	NA	NA	NA
chr6	31845387	31850719	HI-LNC2852	0	+	31845387	31850719	0	7	468,349,97,187,165,119,16,	0,2633,3078,3324,3785,5062,5316,	0.16715	3.60495	0.736062	3.566	Novel lncRNA gene	NA	NA	NA
chr6	32934307	32936436	HI-LNC618	0	-	32934307	32936436	0	1	2129,	0,	0.032274	0.925199	0.088706	0.835	Moran et al, Nat Gen 2012	NA	NA	NA
chr6	33217312	33222667	HI-LNC2854	0	+	33217312	33222667	0	5	120,100,96,194,193,	0,254,1080,1977,5162,	0.00145935	3.68797	1.94211	5.323	Novel isoform of Ensembl Gene	NA	ENSG00000232940	HCG25
chr6	33553140	33561465	HI-LNC2855	0	-	33553140	33561465	0	5	4,909,123,202,370,	0,226,6723,7633,7955,	0.221687	1.51445	0.0271033	0.194	Novel isoform of Ensembl Gene	NA	ENSG00000197251	LINC00336
chr6	33588024	33588605	HI-LNC2857	0	+	33588024	33588605	0	2	194,214,	0,367,	0.0057198	0.124288	0.0356018	0.199	Novel lncRNA gene	NA	NA	NA
chr6	33756731	33770747	HI-LNC2858	0	+	33756731	33770747	0	3	4201,441,492,	0,12512,13524,	0.039269	0.220136	0.0197992	0.118	Novel lncRNA gene	NA	NA	NA
chr6	33989821	33996322	HI-LNC2859	0	+	33989821	33996322	0	2	803,4212,	0,2289,	0.255353	1.89106	0.0115763	2.377	Novel lncRNA gene	NA	NA	NA
chr6	34664722	34665339	HI-LNC619	0	+	34664722	34665339	0	2	52,404,	0,213,	0.0885706	7.17021	2.42074	1.313	Moran et al, Nat Gen 2012	NA	NA	NA
chr6	34721866	34725113	HI-LNC2860	0	-	34721866	34725113	0	3	1603,119,238,	0,2019,3009,	0.00682224	0.0954849	0.0444678	0.032	Novel lncRNA gene	NA	NA	NA
chr6	35188223	35227066	HI-LNC2862	0	-	35188223	35227066	0	3	11034,83,220,	0,23901,38623,	0.0217005	0.414373	0.131979	0.292	Novel lncRNA gene	NA	NA	NA
chr6	35889031	35986645	HI-LNC2863	0	+	35889031	35986645	0	10	7463,159,38,219,145,1093,540,128,120,2164,	0,54610,58273,61843,71206,74441,80137,89712,90897,95450,	0.020556	0.0843511	0.172083	0.097	Novel lncRNA gene	NA	NA	NA
chr6	38607513	38654435	HI-LNC2865	0	+	38607513	38654435	0	4	37646,90,68,2286,	0,42274,43070,44636,	0.00479352	1.08446	0.382938	1.855	Novel lncRNA gene	NA	NA	NA
chr6	39280594	39414668	HI-LNC2866	0	+	39280594	39414668	0	9	1406,161,54,181,94,123,165,9445,379,	0,38432,39072,52915,64415,75491,75807,109255,133695,	0.070264	0.468106	0.0217745	0.346	Novel lncRNA gene	NA	NA	NA
chr6	41552739	41554745	HI-LNC2869	0	-	41552739	41554745	0	2	27,673,	0,1333,	0.0571182	1.88937	0.497966	1.746	Novel lncRNA gene	NA	NA	NA
chr6	43042174	43044004	HI-LNC2872	0	-	43042174	43044004	0	2	81,1176,	0,654,	0.0456489	0.243493	0.0808965	0.099	Novel lncRNA gene	NA	NA	NA
chr6	43858440	43872691	HI-LNC77	0	+	43858440	43872691	0	4	68,337,73,657,	0,425,8216,13594,	0.0154307	4.06906	0	1.308	Moran et al, Nat Gen 2012	NA	NA	NA
chr6	44036824	44041054	HI-LNC622	0	-	44036824	44041054	0	1	4230,	0,	0.0193921	0.117027	0.00684474	0.189	Moran et al, Nat Gen 2012	NA	NA	NA
chr6	44041615	44050556	HI-LNC2873	0	+	44041615	44050556	0	3	62,82,1384,	0,2053,7557,	0.10932	0.0962111	0	0.029	Novel lncRNA gene	NA	NA	NA
chr6	44204712	44208319	HI-LNC623	0	+	44204712	44208319	0	1	3607,	0,	0.0856381	0.724064	0.475135	0.19	Moran et al, Nat Gen 2012	NA	NA	NA
chr6	44331779	44355774	HI-LNC2874	0	-	44331779	44355774	0	2	22127,349,	0,23646,	0.0120013	0.200288	0.0381284	0.15	Novel lncRNA gene	NA	NA	NA
chr6	52229028	52285779	HI-LNC2876	0	-	52229028	52285779	0	2	7297,773,	0,55978,	0.0348264	0.342971	0.0647723	0.231	Novel lncRNA gene	NA	NA	NA
chr6	52442104	52499593	HI-LNC2877	0	+	52442104	52499593	0	6	345,344,235,5593,2515,288,	0,743,2068,10945,18895,57201,	0.0121581	0.453463	0.0467647	0.286	Novel isoform of Ensembl Gene	NA	ENSG00000225791	TRAM2-AS1
chr6	58287813	58301653	HI-LNC2878	0	+	58287813	58301653	0	4	207,3563,62,3282,	0,645,10059,10558,	0.0170768	0.0798733	0.0142867	0.139	Novel lncRNA gene	NA	NA	NA
chr6	74296114	74311381	HI-LNC2882	0	+	74296114	74311381	0	2	189,707,	0,14560,	0.00598561	0.0624464	0.0486482	0.111	Novel lncRNA gene	NA	NA	NA
chr6	75994748	75995107	HI-LNC626	0	+	75994748	75995107	0	1	359,	0,	0.000168743	1.31573	0.283207	0.486	Moran et al, Nat Gen 2012	NA	NA	NA
chr6	76428125	76458831	HI-LNC2883	0	-	76428125	76458831	0	3	15,164,1030,	0,7679,29676,	0.00610495	0.26334	0.0240255	0.046	Novel lncRNA gene	NA	NA	NA
chr6	79944456	79946310	HI-LNC627	0	+	79944456	79946310	0	1	1854,	0,	0.00788001	0.183104	0.195833	0.505	Moran et al, Nat Gen 2012	NA	NA	NA
chr6	80129884	80198797	HI-LNC2885	0	+	80129884	80198797	0	7	232,98,1166,94,191,199,648,	0,372,870,51256,61082,66017,68265,	0.129079	0.285608	0.0995013	0.46	Novel lncRNA gene	NA	NA	NA
chr6	80247369	80254934	HI-LNC2886	0	-	80247369	80254934	0	3	232,274,453,	0,1075,7112,	0.00344947	3.44411	0.454371	1.86	Novel lncRNA gene	NA	NA	NA
chr6	82552556	82648334	HI-LNC2887	0	-	82552556	82648334	0	3	3070,45,297,	0,86017,95481,	0.0469168	0.244098	0.0084985	0.108	Novel lncRNA gene	NA	NA	NA
chr6	82647421	82776728	HI-LNC2888	0	+	82647421	82776728	0	4	88,169,53,2621,	0,12044,80433,126686,	0.00434829	0.0561534	0	0.034	Novel lncRNA gene	NA	NA	NA
chr6	86364465	86388638	HI-LNC2889	0	-	86364465	86388638	0	8	1127,54,144,99,69,81,79,785,	0,8926,11256,22345,22676,23047,23206,23388,	0.0465757	16.2785	5.55241	4.564	Novel isoform of Ensembl Gene	NA	ENSG00000203875	SNHG5
chr6	89673393	89699988	HI-LNC2890	0	+	89673393	89699988	0	5	456,90,150,125,1689,	0,6539,17186,22610,24906,	0.0132738	0.141473	0.0115763	0.065	Novel lncRNA gene	NA	NA	NA
chr6	90062779	90141985	HI-LNC2891	0	+	90062779	90141985	0	2	1694,59,	0,79147,	0.00529132	0.077816	0	0.021	Novel lncRNA gene	NA	NA	NA
chr6	96001978	96025560	HI-LNC2893	0	-	96001978	96025560	0	2	13211,592,	0,22990,	0.000628815	0.118963	0.0283896	0.257	Novel lncRNA gene	NA	NA	NA
chr6	101329241	101332148	HI-LNC628	0	+	101329241	101332148	0	1	2907,	0,	0.00457788	0.460361	0.0299974	0.513	Moran et al, Nat Gen 2012	NA	NA	NA
chr6	105585126	105617819	HI-LNC2896	0	+	105585126	105617819	0	6	81,154,105,98,12093,1214,	0,518,10024,17142,17358,31479,	0.040255	0.319614	0	0.387	Novel isoform of Ensembl Gene	NA	ENSG00000203808	BVES-AS1
chr6	105851161	105904582	HI-LNC2897	0	+	105851161	105904582	0	2	801,78,	0,53343,	0.00417025	0.0556693	0	0.028	Novel lncRNA gene	NA	NA	NA
chr6	107799487	107811029	HI-LNC2899	0	-	107799487	107811029	0	2	977,1796,	0,9746,	0.0234	0.0971792	0.0104738	0.063	Novel lncRNA gene	NA	NA	NA
chr6	108324270	108363977	HI-LNC2900	0	+	108324270	108363977	0	2	1465,173,	0,39534,	0.00565553	1.34466	1.002	0.491	Novel lncRNA gene	NA	NA	NA
chr6	109330890	109415738	HI-LNC2902	0	+	109330890	109415738	0	5	78,98,249,120,692,	0,42070,79391,81105,84156,	0.0193845	1.63341	0.176126	2.808	Novel lncRNA gene	NA	NA	NA
chr6	110736835	110750211	HI-LNC2904	0	+	110736835	110750211	0	2	155,10923,	0,2453,	0.00159293	0.152243	0.00523691	0.225	Novel lncRNA gene	NA	NA	NA
chr6	111804674	111824811	HI-LNC2905	0	+	111804674	111824811	0	4	194,28,118,313,	0,646,1272,19824,	0.0785889	2.04137	0.400348	1.385	Novel isoform of Ensembl Gene	NA	ENSG00000231889	TRAF3IP2-AS1
chr6	113943154	113953779	HI-LNC2907	0	-	113943154	113953779	0	4	1104,476,3936,278,	0,1218,1787,10347,	0.00748405	0.172454	0.253209	0.103	Novel lncRNA gene	NA	NA	NA
chr6	116999460	117002349	HI-LNC631	0	-	116999460	117002349	0	1	2889,	0,	0.0216918	0.138689	0.0201208	0.32	Moran et al, Nat Gen 2012	NA	NA	NA
chr6	117191818	117198375	HI-LNC94	0	-	117191818	117198375	0	1	6557,	0,	0.121587	0.275926	0	0.757	Moran et al, Nat Gen 2012	NA	NA	NA
chr6	119255738	119388349	HI-LNC2909	0	+	119255738	119388349	0	4	417,128,107,5622,	0,71909,96831,126989,	0.321111	0.257894	0.0509451	0.106	Novel lncRNA gene	NA	NA	NA
chr6	119671255	119673798	HI-LNC632	0	+	119671255	119673798	0	1	2543,	0,	0.00969012	0.168581	0.0342696	0.743	Moran et al, Nat Gen 2012	NA	NA	NA
chr6	123102465	123111309	HI-LNC2910	0	-	123102465	123111309	0	2	17,3198,	0,5646,	0.00846092	2.02201	1.40501	0.667	Novel lncRNA gene	NA	NA	NA
chr6	127664472	127843140	HI-LNC2911	0	+	127664472	127843140	0	7	15369,95,116,761,2194,596,2169,	0,17657,120266,170959,172186,174957,176499,	0.0512215	1.23949	0.38868	0.866	Novel lncRNA gene	NA	NA	NA
chr6	135376107	135382439	HI-LNC2914	0	+	135376107	135382439	0	2	517,1087,	0,5245,	0.0150931	0.272659	0.072444	0.148	Novel lncRNA gene	NA	NA	NA
chr6	136871958	136873682	HI-LNC635	0	+	136871958	136873682	0	1	1724,	0,	0.0420813	0.426233	0.438109	0.568	Moran et al, Nat Gen 2012	NA	NA	NA
chr6	137239935	137243401	HI-LNC636	0	-	137239935	137243401	0	1	3466,	0,	0.0818081	0.113517	0	0.939	Moran et al, Nat Gen 2012	NA	NA	NA
chr6	137814503	137822596	HI-LNC2916	0	+	137814503	137822596	0	2	2334,4314,	0,3779,	0.183877	0.0889499	0.00220502	0.338	Novel lncRNA gene	NA	NA	NA
chr6	138428661	138429794	HI-LNC637	0	+	138428661	138429794	0	1	1133,	0,	0.00488905	0.264066	0.0128167	0.231	Moran et al, Nat Gen 2012	NA	NA	NA
chr6	139348634	139349817	HI-LNC638	0	-	139348634	139349817	0	1	1183,	0,	0.0200641	0.84581	0	0.464	Moran et al, Nat Gen 2012	NA	NA	NA
chr6	143267038	143290003	HI-LNC2918	0	+	143267038	143290003	0	3	3791,244,12448,	0,4246,10517,	0.0651143	0.154422	0.022923	0.19	Novel lncRNA gene	NA	NA	NA
chr6	146135922	146136599	HI-LNC639	0	+	146135922	146136599	0	1	677,	0,	0.000240582	1.91224	0.150171	0.562	Moran et al, Nat Gen 2012	NA	NA	NA
chr6	147182941	147453122	HI-LNC2920	0	-	147182941	147453122	0	12	214,219,220,98,114,156,176,26,103,43,61,121,	0,2578,16309,44113,49746,49978,100585,110239,139635,212999,257611,270060,	0.0148994	0.697076	0.00937132	1.866	Novel isoform of Ensembl Gene	NA	ENSG00000233452	STXBP5-AS1
chr6	151712678	151725988	HI-LNC642	0	+	151712678	151725988	0	2	12758,433,	0,12877,	0.0365311	0.443176	0.280772	0.954	Moran et al, Nat Gen 2012	NA	NA	NA
chr6	153304741	153308369	HI-LNC643	0	+	153304741	153308369	0	1	3628,	0,	0.0112708	0.651452	0.108092	0.385	Moran et al, Nat Gen 2012	NA	NA	NA
chr6	153323926	153331856	HI-LNC644	0	+	153323926	153331856	0	1	7930,	0,	0.00915447	1.77452	0.0531041	3.063	Moran et al, Nat Gen 2012	NA	NA	NA
chr6	153452625	153453364	HI-LNC645	0	+	153452625	153453364	0	1	739,	0,	0.00803661	0.54919	0.157245	0.118	Moran et al, Nat Gen 2012	NA	NA	NA
chr6	154831533	154836512	HI-LNC2923	0	+	154831533	154836512	0	2	563,3279,	0,1700,	0.00201162	0.250391	0.0302271	0.097	Novel lncRNA gene	NA	NA	NA
chr6	157084093	157100129	HI-LNC2925	0	-	157084093	157100129	0	4	27,139,8401,196,	0,4920,6071,15840,	0.0300179	0.0734593	0.0265061	0.228	Novel lncRNA gene	NA	NA	NA
chr6	157744078	157751450	HI-LNC2926	0	+	157744078	157751450	0	2	3873,2184,	0,5188,	0.0274529	0.297831	0.0527366	0.227	Novel lncRNA gene	NA	NA	NA
chr6	159082706	159085104	HI-LNC2927	0	-	159082706	159085104	0	2	1569,592,	0,1806,	0.00270841	0.0680134	0.0336265	0.118	Novel lncRNA gene	NA	NA	NA
chr6	159421220	159422190	HI-LNC646	0	+	159421220	159422190	0	1	970,	0,	0.000538852	0.771867	0.0449272	0.289	Moran et al, Nat Gen 2012	NA	NA	NA
chr6	159422316	159426984	HI-LNC647	0	+	159422316	159426984	0	1	4668,	0,	0.011206	0.47331	0.059122	0.266	Moran et al, Nat Gen 2012	NA	NA	NA
chr6	160114674	160118865	HI-LNC2931	0	+	160114674	160118865	0	2	779,2291,	0,1900,	0.0454742	0.0917333	0.264923	0.083	Novel lncRNA gene	NA	NA	NA
chr6	161411381	161412758	HI-LNC649	0	-	161411381	161412758	0	1	1377,	0,	0.260947	0.836008	0.126559	1.703	Moran et al, Nat Gen 2012	NA	NA	NA
chr6	166076894	166084014	HI-LNC2935	0	+	166076894	166084014	0	3	1816,107,1648,	0,5254,5472,	0.144322	0.077937	0.0122195	0.009	Novel lncRNA gene	NA	NA	NA
chr6	166721652	166730955	HI-LNC2937	0	+	166721652	166730955	0	2	1653,2579,	0,6724,	0.0456999	0.260435	0.0274708	0.349	Novel lncRNA gene	NA	NA	NA
chr6	166756029	166756617	HI-LNC652	0	+	166756029	166756617	0	1	588,	0,	0.331994	2.11531	0.913933	0.085	Moran et al, Nat Gen 2012	NA	NA	NA
chr6	166796963	166802453	HI-LNC653	0	+	166796963	166802453	0	1	5490,	0,	0.0038238	0.305213	0.0873278	0.133	Moran et al, Nat Gen 2012	NA	NA	NA
chr6	167752415	167765016	HI-LNC2938	0	-	167752415	167765016	0	2	4798,4609,	0,7992,	0.0371634	0.28355	0.0247146	0.036	Novel lncRNA gene	NA	NA	NA
chr6	168695635	168702687	HI-LNC2939	0	-	168695635	168702687	0	2	5634,108,	0,6944,	0.0346322	0.671541	0.00252658	1.143	Novel lncRNA gene	NA	NA	NA
chr6	170124777	170126880	HI-LNC654	0	+	170124777	170126880	0	1	2103,	0,	0.0393426	1.70614	0.538713	1.335	Moran et al, Nat Gen 2012	NA	NA	NA
chr7	145867	149403	HI-LNC655	0	-	145867	149403	0	2	2751,75,	0,3461,	0.0012217	0.803453	0.359785	1.048	Moran et al, Nat Gen 2012	NA	NA	NA
chr7	559934	564866	HI-LNC656	0	+	559934	564866	0	2	3983,376,	0,4556,	0.0498163	0.53261	0.243241	0.385	Moran et al, Nat Gen 2012	NA	NA	NA
chr7	1199881	1206909	HI-LNC657	0	+	1199881	1206909	0	3	378,534,3113,	0,2716,3915,	0.0536697	0.955818	0.281461	0.288	Moran et al, Nat Gen 2012	NA	NA	NA
chr7	1201137	1216068	HI-LNC2943	0	-	1201137	1216068	0	2	7963,1384,	0,13547,	0.176905	0.531763	0.156924	0.181	Novel lncRNA gene	NA	NA	NA
chr7	4681871	4723733	HI-LNC2947	0	-	4681871	4723733	0	4	280,10907,372,308,	0,18228,29554,41554,	0.146186	0.158779	0.070974	0.026	Novel lncRNA gene	NA	NA	NA
chr7	5463701	5466029	HI-LNC2949	0	+	5463701	5466029	0	3	35,131,1261,	0,451,1067,	0.00223452	0.2942	0.1832	0.424	Novel lncRNA gene	NA	NA	NA
chr7	5466823	5482078	HI-LNC2950	0	+	5466823	5482078	0	2	4854,8160,	0,7095,	0.252592	0.835402	0.391758	0.128	Novel lncRNA gene	NA	NA	NA
chr7	6543432	6548528	HI-LNC2951	0	+	6543432	6548528	0	4	152,780,132,2195,	0,1579,2454,2901,	0.0228488	0.288754	0.124767	0.191	Novel lncRNA gene	NA	NA	NA
chr7	7977170	8009518	HI-LNC2954	0	-	7977170	8009518	0	5	8747,563,38,99,116,	0,12404,13132,20980,32232,	0.0270476	0.0697076	0.0106116	0.098	Novel lncRNA gene	NA	NA	NA
chr7	8301920	8307884	HI-LNC2955	0	+	8301920	8307884	0	3	129,247,5323,	0,289,641,	0.000344817	0.810956	0.101936	0.148	Novel lncRNA gene	NA	NA	NA
chr7	12443351	12447434	HI-LNC2956	0	+	12443351	12447434	0	3	689,141,271,	0,3463,3812,	0.103311	1.37285	0	0.742	Novel lncRNA gene	NA	NA	NA
chr7	16460341	16508332	HI-LNC2960	0	+	16460341	16508332	0	5	266,61,55,170,7548,	0,2263,13616,30945,40443,	0.000481271	0.0732172	0.0466269	0.034	Novel lncRNA gene	NA	NA	NA
chr7	17980214	17982370	HI-LNC661	0	+	17980214	17982370	0	1	2156,	0,	0.0137226	0.40566	0.0134598	0.498	Moran et al, Nat Gen 2012	NA	NA	NA
chr7	18122054	18127371	HI-LNC2961	0	-	18122054	18127371	0	2	4072,645,	0,4672,	0.119765	0.260314	0.00615567	0.151	Novel lncRNA gene	NA	NA	NA
chr7	20179768	20198223	HI-LNC2962	0	+	20179768	20198223	0	3	1013,189,397,	0,14047,18058,	0.000579056	3.59733	4.05121	4.068	Novel isoform of Ensembl Gene	NA	ENSG00000228598	MACC1-AS1
chr7	20257028	20261317	HI-LNC662	0	+	20257028	20261317	0	3	217,1501,352,	0,850,3937,	0.001089	0.575572	0.610468	1.042	Moran et al, Nat Gen 2012	NA	NA	NA
chr7	20367925	20371175	HI-LNC2963	0	-	20367925	20371175	0	4	554,147,93,292,	0,1064,1387,2958,	0.0736489	0.296378	0.133725	0.735	Novel lncRNA gene	NA	NA	NA
chr7	23139627	23145322	HI-LNC2964	0	-	23139627	23145322	0	3	3570,68,145,	0,4241,5550,	0.0086597	0.213238	0.0460756	0.059	Novel isoform of Ensembl Gene	NA	ENSG00000230658	KLHL7-AS1
chr7	24223048	24484910	HI-LNC2965	0	-	24223048	24484910	0	4	7438,137,132,233,	0,13217,13468,261629,	0.00852697	0.135301	0.0054666	0.246	Novel lncRNA gene	NA	NA	NA
chr7	24443379	24452592	HI-LNC2966	0	+	24443379	24452592	0	2	195,4851,	0,4362,	0.0111668	0.0641407	0.0172726	0.091	Novel lncRNA gene	NA	NA	NA
chr7	26438205	26440895	HI-LNC663	0	+	26438205	26440895	0	2	436,2030,	0,660,	0.0922294	0.576782	0.0588923	0.589	Moran et al, Nat Gen 2012	NA	NA	NA
chr7	28220075	28280996	HI-LNC2972	0	+	28220075	28280996	0	4	83,83,107,921,	0,5213,36786,60000,	0.165421	1.92228	0.0729952	1.661	Novel isoform of Ensembl Gene	NA	ENSG00000234336	JAZF1-AS1
chr7	30629254	30634180	HI-LNC664	0	-	30629254	30634180	0	1	4926,	0,	0.0136478	0.325665	0.138594	0.276	Moran et al, Nat Gen 2012	NA	NA	NA
chr7	35734773	35738974	HI-LNC665	0	+	35734773	35738974	0	1	4201,	0,	0.0147319	2.20414	1.53506	2.939	Moran et al, Nat Gen 2012	NA	NA	NA
chr7	35791196	35840783	HI-LNC2975	0	-	35791196	35840783	0	6	3609,85,95,137,117,684,	0,4146,6592,29622,42319,48903,	0.0569063	1.01814	0.132117	0.325	Novel lncRNA gene	NA	NA	NA
chr7	39441926	39446270	HI-LNC2976	0	-	39441926	39446270	0	4	2456,79,113,236,	0,2599,3689,4108,	0.00878908	0.0795103	0	0.119	Novel lncRNA gene	NA	NA	NA
chr7	39584677	39605960	HI-LNC2977	0	-	39584677	39605960	0	4	815,69,227,297,	0,8797,14261,20986,	0.00461137	0.150307	0	0	Novel lncRNA gene	NA	NA	NA
chr7	39657748	39663377	HI-LNC2978	0	-	39657748	39663377	0	2	3465,1346,	0,4283,	0.00386366	0.664038	0.160001	0.421	Novel lncRNA gene	NA	NA	NA
chr7	39987997	39989958	HI-LNC668	0	-	39987997	39989958	0	1	1961,	0,	0.00137733	1.67177	0.259227	0.636	Moran et al, Nat Gen 2012	NA	NA	NA
chr7	41733317	41982022	HI-LNC2980	0	+	41733317	41982022	0	4	369,185,1017,12,	0,16878,17943,248693,	0.0318111	1.96162	0.00918757	0.583	Novel isoform of Ensembl Gene	NA	ENSG00000224116	INHBA-AS1
chr7	44226055	44239647	HI-LNC2984	0	+	44226055	44239647	0	3	507,190,2404,	0,6112,11188,	0.00600634	0.0676503	0.00937132	0.014	Novel lncRNA gene	NA	NA	NA
chr7	44613860	44619006	HI-LNC2985	0	+	44613860	44619006	0	4	274,86,222,3749,	0,355,564,1397,	0.119438	6.31617	5.67093	13.15	Novel lncRNA gene	NA	NA	NA
chr7	44819047	44836501	HI-LNC2987	0	-	44819047	44836501	0	3	27,641,835,	0,15335,16619,	0.154407	7.6296	12.5241	3.257	Novel lncRNA gene	NA	NA	NA
chr7	44887976	44891153	HI-LNC2988	0	+	44887976	44891153	0	2	116,2096,	0,1081,	0.011794	0.0885868	0	0.011	Novel lncRNA gene	NA	NA	NA
chr7	45022626	45026259	HI-LNC2990	0	-	45022626	45026259	0	5	295,225,70,77,136,	0,794,1329,2993,3497,	0.0278071	15.542	3.43666	4.963	Novel isoform of Ensembl Gene	NA	ENSG00000232956	SNHG15
chr7	45030937	45039600	HI-LNC2991	0	-	45030937	45039600	0	5	1511,116,165,94,284,	0,3690,7014,7941,8379,	0.0156766	0.148371	0.0267818	0.175	Novel lncRNA gene	NA	NA	NA
chr7	50518132	50527558	HI-LNC2995	0	+	50518132	50527558	0	2	4732,1638,	0,7788,	0.117832	0.808536	0.225739	1.248	Novel lncRNA gene	NA	NA	NA
chr7	56184034	56194096	HI-LNC2997	0	+	56184034	56194096	0	2	458,1437,	0,8625,	0.127294	0.142199	0.0306405	0.046	Novel lncRNA gene	NA	NA	NA
chr7	63384051	63386093	HI-LNC671	0	-	63384051	63386093	0	1	2042,	0,	0.000833522	0.289601	0.0426762	0.773	Moran et al, Nat Gen 2012	NA	NA	NA
chr7	63924294	63956889	HI-LNC2999	0	+	63924294	63956889	0	5	96,134,96,140,2024,	0,20048,23295,29388,30571,	0.00981744	0.108192	0.134184	0.326	Novel lncRNA gene	NA	NA	NA
chr7	64029895	64034675	HI-LNC3000	0	+	64029895	64034675	0	2	542,1416,	0,3364,	0.00317147	0.196537	0.00739599	0.07	Novel lncRNA gene	NA	NA	NA
chr7	64318077	64337697	HI-LNC3001	0	-	64318077	64337697	0	2	10893,7453,	0,12167,	0.156701	0.108434	0.022188	0.173	Novel lncRNA gene	NA	NA	NA
chr7	65215007	65215922	HI-LNC674	0	-	65215007	65215922	0	1	915,	0,	0.0429828	0.862269	0.4286	0.123	Moran et al, Nat Gen 2012	NA	NA	NA
chr7	65216056	65217569	HI-LNC675	0	+	65216056	65217569	0	1	1513,	0,	0.00279758	1.04525	0.566368	0.433	Moran et al, Nat Gen 2012	NA	NA	NA
chr7	65958277	65960344	HI-LNC3004	0	+	65958277	65960344	0	2	1074,103,	0,1964,	0.071248	2.40334	0.431907	0.684	Novel lncRNA gene	NA	NA	NA
chr7	66098486	66119657	HI-LNC3005	0	-	66098486	66119657	0	2	34,12373,	0,8798,	0.0128138	0.597719	0.124078	0.368	Novel lncRNA gene	NA	NA	NA
chr7	66309978	66366515	HI-LNC3006	0	+	66309978	66366515	0	21	391,122,209,178,115,59,192,88,101,1718,495,75,188,104,161,87,102,95,124,110,417,	0,2130,2362,3497,11966,13085,14795,18614,32940,33750,35717,37901,40067,41360,45259,48373,48925,51563,54088,55796,56120,	0.0273363	1.3052	0.568986	0.597	Novel lncRNA gene	NA	NA	NA
chr7	69059828	69062964	HI-LNC3007	0	-	69059828	69062964	0	2	1591,1465,	0,1671,	0.013513	0.11388	0.033259	0.059	Novel lncRNA gene	NA	NA	NA
chr7	73461006	73476658	HI-LNC3009	0	-	73461006	73476658	0	3	9776,2836,119,	0,10520,15533,	0.28607	0.70107	1.03819	0.576	Novel lncRNA gene	NA	NA	NA
chr7	73570563	73588756	HI-LNC3010	0	-	73570563	73588756	0	2	14191,72,	0,18121,	0.0121245	0.93827	0.220961	0.078	Novel lncRNA gene	NA	NA	NA
chr7	73668857	73669720	HI-LNC679	0	+	73668857	73669720	0	1	863,	0,	0.261459	0.433857	0.0168132	0.116	Moran et al, Nat Gen 2012	NA	NA	NA
chr7	77164716	77166192	HI-LNC680	0	-	77164716	77166192	0	1	1476,	0,	0.00837903	0.687395	0.0787374	0.148	Moran et al, Nat Gen 2012	NA	NA	NA
chr7	79083037	79104809	HI-LNC3013	0	+	79083037	79104809	0	5	523,122,153,11144,4711,	0,1164,5125,5814,17061,	0.00125336	3.64489	0.0575601	4.747	Novel isoform of Ensembl Gene	NA	ENSG00000234456	MAGI2-AS3
chr7	82792019	82816506	HI-LNC3015	0	+	82792019	82816506	0	3	1194,134,40,	0,4546,24447,	0.225437	0.574241	0.0212233	0.05	Novel lncRNA gene	NA	NA	NA
chr7	86780740	86781633	HI-LNC682	0	-	86780740	86781633	0	2	234,568,	0,325,	0.0022378	1.83225	0.199232	0.988	Moran et al, Nat Gen 2012	NA	NA	NA
chr7	86954663	86974831	HI-LNC3016	0	-	86954663	86974831	0	4	97,162,191,211,	0,16175,19695,19957,	0.0122587	12.6931	1.27445	9.643	Novel isoform of Ensembl Gene	NA	ENSG00000182165	TP53TG1
chr7	95025688	95034173	HI-LNC683	0	+	95025688	95034173	0	1	8485,	0,	0.0238642	0.710873	0.130096	0.503	Moran et al, Nat Gen 2012	NA	NA	NA
chr7	95225926	95237217	HI-LNC684	0	+	95225926	95237217	0	2	169,966,	0,10325,	0.0558488	0.377583	0.0639914	0.253	Moran et al, Nat Gen 2012	NA	NA	NA
chr7	97599648	97601638	HI-LNC685	0	-	97599648	97601638	0	1	1990,	0,	0.00590876	1.32396	3.5034	0.486	Moran et al, Nat Gen 2012	NA	NA	NA
chr7	97731079	97736495	HI-LNC3021	0	-	97731079	97736495	0	2	1381,470,	0,4946,	0.0151369	2.24371	0.117693	0.327	Novel lncRNA gene	NA	NA	NA
chr7	97881469	97887682	HI-LNC686	0	+	97881469	97887682	0	1	6213,	0,	0.0362972	0.586222	0.430162	0.441	Moran et al, Nat Gen 2012	NA	NA	NA
chr7	98228402	98246444	HI-LNC3023	0	-	98228402	98246444	0	2	832,1339,	0,16703,	0.0451821	0.557661	0	0.477	Novel lncRNA gene	NA	NA	NA
chr7	98854535	98923325	HI-LNC3024	0	-	98854535	98923325	0	6	16129,25,100,73,53,189,	0,21488,33964,62324,62481,68601,	0.0922549	0.0864084	0.00702849	0.032	Novel lncRNA gene	NA	NA	NA
chr7	99097905	99099139	HI-LNC687	0	+	99097905	99099139	0	1	1234,	0,	0.00430084	0.401182	0.141259	0.703	Moran et al, Nat Gen 2012	NA	NA	NA
chr7	100128751	100137898	HI-LNC3026	0	-	100128751	100137898	0	2	659,326,	0,8821,	0.0239845	0.126103	0.0884763	0	Novel lncRNA gene	NA	NA	NA
chr7	100165186	100166573	HI-LNC3027	0	-	100165186	100166573	0	2	41,1266,	0,121,	0.0139851	0.56347	0.566735	0.262	Novel lncRNA gene	NA	NA	NA
chr7	100622576	100660938	HI-LNC3031	0	-	100622576	100660938	0	4	130,88,70,243,	0,35058,35902,38119,	0.0741561	1.66379	0	0.047	Novel lncRNA gene	NA	NA	NA
chr7	100876029	100880254	HI-LNC3032	0	+	100876029	100880254	0	2	2724,160,	0,4065,	0.0219422	0.939601	0.297126	0.69	Novel lncRNA gene	NA	NA	NA
chr7	100888625	100900121	HI-LNC3033	0	+	100888625	100900121	0	2	743,1192,	0,10304,	0.0080528	0.0822937	0.120081	0.206	Novel lncRNA gene	NA	NA	NA
chr7	102789429	102864234	HI-LNC3034	0	+	102789429	102864234	0	5	950,142,92,124,6992,	0,1440,45994,50859,67813,	0.152725	0.256684	0.0787374	0.472	Novel lncRNA gene	NA	NA	NA
chr7	104637583	104654636	HI-LNC690	0	-	104637583	104654636	0	1	17053,	0,	0.0477969	0.991519	0.327077	0.362	Moran et al, Nat Gen 2012	NA	NA	NA
chr7	105170527	105172531	HI-LNC3037	0	-	105170527	105172531	0	3	377,155,63,	0,1416,1941,	0.13325	2.69318	2.22137	4.518	Novel lncRNA gene	NA	NA	NA
chr7	107383293	107384547	HI-LNC3039	0	-	107383293	107384547	0	2	555,618,	0,636,	0.00235192	0.91576	0.0866847	0.766	Novel lncRNA gene	NA	NA	NA
chr7	113727701	113803242	HI-LNC692	0	+	113727701	113803242	0	2	192,244,	0,75297,	2.26e-07	0.946983	0.23318	0.501	Moran et al, Nat Gen 2012	NA	NA	NA
chr7	116592500	116594388	HI-LNC3042	0	-	116592500	116594388	0	1	1888,	0,	0.221833	1.67988	0.52314	0.73	Novel isoform of Ensembl Gene	NA	ENSG00000227199	ST7-AS1
chr7	117733342	117824099	HI-LNC3045	0	-	117733342	117824099	0	4	8404,137,280,131,	0,62143,75826,90626,	0.00792933	0.083988	0	0.036	Novel lncRNA gene	NA	NA	NA
chr7	123389117	123391250	HI-LNC695	0	+	123389117	123391250	0	1	2133,	0,	0.0893331	1.45902	0.667339	1.64	Moran et al, Nat Gen 2012	NA	NA	NA
chr7	128165128	128171170	HI-LNC3049	0	-	128165128	128171170	0	2	1593,1468,	0,4574,	0.267929	0.937301	0.346371	1.023	Novel lncRNA gene	NA	NA	NA
chr7	128506700	128509570	HI-LNC3050	0	-	128506700	128509570	0	3	2437,92,68,	0,2516,2802,	0.048491	0.462055	0.0727196	0.317	Novel lncRNA gene	NA	NA	NA
chr7	129242677	129251482	HI-LNC697	0	-	129242677	129251482	0	1	8805,	0,	0.00345084	0.591426	0.133633	0.466	Moran et al, Nat Gen 2012	NA	NA	NA
chr7	129420256	129437771	HI-LNC3051	0	+	129420256	129437771	0	2	155,4900,	0,12615,	0.135459	0.140868	0.0545741	0.056	Novel lncRNA gene	NA	NA	NA
chr7	130121235	130126045	HI-LNC698	0	-	130121235	130126045	0	1	4810,	0,	0.0276973	0.430227	0.114753	0.835	Moran et al, Nat Gen 2012	NA	NA	NA
chr7	130565750	130598069	HI-LNC3053	0	-	130565750	130598069	0	4	1745,80,43,360,	0,3325,31118,31959,	0.0272536	0.401182	0.358545	0.314	Novel isoform of Ensembl Gene	NA	ENSG00000226380	MIR29A
chr7	130614747	130626830	HI-LNC699	0	-	130614747	130626830	0	1	12083,	0,	0.00247268	0.373589	0.259641	0.017	Moran et al, Nat Gen 2012	NA	NA	NA
chr7	130736956	130794320	HI-LNC700	0	-	130736956	130794320	0	2	358,1842,	0,55522,	0.0845549	1.86069	0.580976	0.938	Moran et al, Nat Gen 2012	NA	NA	NA
chr7	134054833	134117271	HI-LNC3054	0	-	134054833	134117271	0	10	837,79,6635,4537,2400,343,248,348,118,206,	0,2980,3852,34247,43400,45988,47890,48545,60193,62232,	0.0632248	0.177416	0.00367503	0.074	Novel lncRNA gene	NA	NA	NA
chr7	134329057	134331302	HI-LNC702	0	-	134329057	134331302	0	1	2245,	0,	0.00521008	0.140989	0.0129545	0.339	Moran et al, Nat Gen 2012	NA	NA	NA
chr7	134855612	134857814	HI-LNC703	0	+	134855612	134857814	0	1	2202,	0,	0.0095494	0.319372	0.158302	0.343	Moran et al, Nat Gen 2012	NA	NA	NA
chr7	138720917	138721594	HI-LNC3055	0	+	138720917	138721594	0	2	217,196,	0,481,	0.00674549	1.43167	0.457173	1.117	Novel lncRNA gene	NA	NA	NA
chr7	139762606	139783449	HI-LNC3056	0	+	139762606	139783449	0	4	4677,129,131,466,	0,10606,19916,20377,	0.00506614	0.0945168	0.0134598	0.065	Novel lncRNA gene	NA	NA	NA
chr7	139876742	139879679	HI-LNC704	0	+	139876742	139879679	0	1	2937,	0,	0.0106493	1.89179	0.25716	2.65	Moran et al, Nat Gen 2012	NA	NA	NA
chr7	139931148	139956735	HI-LNC705	0	+	139931148	139956735	0	2	273,3380,	0,22207,	0.0301249	0.469316	0.00794724	0.828	Moran et al, Nat Gen 2012	NA	NA	NA
chr7	140340709	140347405	HI-LNC3057	0	+	140340709	140347405	0	2	365,2825,	0,3871,	0.0173707	0.108071	0	0.018	Novel lncRNA gene	NA	NA	NA
chr7	140395135	140396877	HI-LNC3058	0	-	140395135	140396877	0	2	1485,163,	0,1579,	0.00465438	10.5071	2.07115	2.899	Ensembl_annotated	ENST00000465466	ENSG00000240889	NDUFB2-AS1
chr7	140773101	140776375	HI-LNC3060	0	-	140773101	140776375	0	2	2033,149,	0,3125,	0.106491	2.06291	0.0532419	0.7	Novel lncRNA gene	NA	NA	NA
chr7	142978492	142985276	HI-LNC3062	0	-	142978492	142985276	0	3	4009,120,2207,	0,4319,4577,	0.0210286	0.195448	0.341548	0.33	Novel lncRNA gene	NA	NA	NA
chr7	143104905	143220540	HI-LNC3063	0	+	143104905	143220540	0	5	74,132,57,236,4517,	0,7255,96961,110469,111118,	0.0628674	0.0902811	0.00578817	0.159	Novel isoform of Ensembl Gene	NA	ENSG00000229153	EPHA1-AS1
chr7	148393193	148395005	HI-LNC707	0	-	148393193	148395005	0	1	1812,	0,	0.0353688	0.376494	0.256517	0.351	Moran et al, Nat Gen 2012	NA	NA	NA
chr7	149470296	149473130	HI-LNC708	0	+	149470296	149473130	0	1	2834,	0,	0.106592	0.796918	0.174242	0.524	Moran et al, Nat Gen 2012	NA	NA	NA
chr7	149739402	149744334	HI-LNC3065	0	-	149739402	149744334	0	2	1783,2443,	0,2489,	0.0335015	0.357615	0.0584329	0.097	Novel lncRNA gene	NA	NA	NA
chr7	150085257	150102712	HI-LNC3066	0	-	150085257	150102712	0	4	44,94,1043,254,	0,1430,15789,17201,	0.0647135	0.420545	0.253026	0.222	Novel lncRNA gene	NA	NA	NA
chr7	152160966	152162631	HI-LNC710	0	+	152160966	152162631	0	1	1665,	0,	0.000842159	3.1216	0.401267	1.378	Moran et al, Nat Gen 2012	NA	NA	NA
chr7	153581388	153583780	HI-LNC3070	0	-	153581388	153583780	0	2	649,468,	0,1924,	0.0323181	0.0672872	0.0130004	0	Novel lncRNA gene	NA	NA	NA
chr7	153584561	153585690	HI-LNC3071	0	-	153584561	153585690	0	2	933,80,	0,1049,	0.329248	4.25689	0.0429978	2.801	Novel lncRNA gene	NA	NA	NA
chr7	153750174	153756049	HI-LNC3072	0	+	153750174	153756049	0	2	4989,19,	0,5856,	0.141627	0.580897	0.0260927	0.036	Novel lncRNA gene	NA	NA	NA
chr7	155087633	155089485	HI-LNC711	0	-	155087633	155089485	0	1	1852,	0,	0.237824	2.00543	0.250958	0.983	Moran et al, Nat Gen 2012	NA	NA	NA
chr7	156925849	156943838	HI-LNC3075	0	-	156925849	156943838	0	5	1913,145,171,120,278,	0,6577,10426,10765,17711,	0.0513217	0.296378	0.0276546	0.026	Novel lncRNA gene	NA	NA	NA
chr7	157369304	157382383	HI-LNC3076	0	+	157369304	157382383	0	2	302,7972,	0,5107,	0.0782424	1.93632	0.603853	1.721	Novel lncRNA gene	NA	NA	NA
chr7	158744893	158751612	HI-LNC3079	0	-	158744893	158751612	0	3	5211,135,535,	0,5446,6184,	0.0735238	0.157931	0.0913703	0.191	Novel lncRNA gene	NA	NA	NA
chr8	217806	223549	HI-LNC712	0	-	217806	223549	0	1	5743,	0,	0.00192918	0.148613	0.0404712	0.58	Moran et al, Nat Gen 2012	NA	NA	NA
chr8	325940	330283	HI-LNC3082	0	-	325940	330283	0	2	3518,376,	0,3967,	0.222042	0.117753	0.201437	0.181	Novel lncRNA gene	NA	NA	NA
chr8	1709453	1711465	HI-LNC713	0	-	1709453	1711465	0	2	1641,277,	0,1735,	0.0118279	2.17631	1.31763	3.557	Moran et al, Nat Gen 2012	NA	NA	NA
chr8	6262437	6264096	HI-LNC714	0	-	6262437	6264096	0	1	1659,	0,	0.0363982	1.29177	0.779198	1.18	Moran et al, Nat Gen 2012	NA	NA	NA
chr8	6473127	6565965	HI-LNC3088	0	-	6473127	6565965	0	8	3596,90,160,825,3384,5583,453,304,	0,4528,11544,18988,51250,58616,72923,92534,	0.0323836	0.362213	0.04139	0.157	Novel lncRNA gene	NA	NA	NA
chr8	7143732	7212874	HI-LNC3089	0	-	7143732	7212874	0	8	135,525,68,68,62,64,97,65,	0,7232,38086,38611,38926,62872,68600,69077,	0.0687261	0.45673	0.0938051	0.293	Novel isoform of Ensembl Gene	NA	ENSG00000215374	FAM66B
chr8	10615295	10618693	HI-LNC716	0	-	10615295	10618693	0	1	3398,	0,	0.0127766	0.298073	0.0854903	0.165	Moran et al, Nat Gen 2012	NA	NA	NA
chr8	10698145	10705127	HI-LNC3093	0	+	10698145	10705127	0	3	280,102,1400,	0,997,5582,	0.0302832	0.132517	0	0	Novel lncRNA gene	NA	NA	NA
chr8	10708164	10715499	HI-LNC3094	0	+	10708164	10715499	0	5	77,133,88,123,878,	0,2015,5561,5802,6457,	0.00607331	0.999264	0.111813	0.73	Novel lncRNA gene	NA	NA	NA
chr8	11058876	11061136	HI-LNC717	0	+	11058876	11061136	0	1	2260,	0,	0.000811363	0.82439	0.552724	0.624	Moran et al, Nat Gen 2012	NA	NA	NA
chr8	17942508	17943455	HI-LNC718	0	+	17942508	17943455	0	1	947,	0,	0.00287609	0.326997	0.0153432	0.514	Moran et al, Nat Gen 2012	NA	NA	NA
chr8	19456139	19466685	HI-LNC3103	0	+	19456139	19466685	0	4	220,120,94,5471,	0,1476,3754,5075,	0.038876	0.0583317	0.0098307	0.063	Novel lncRNA gene	NA	NA	NA
chr8	21863408	21867679	HI-LNC3104	0	-	21863408	21867679	0	2	50,3015,	0,1256,	0.0569393	0.298557	0.142178	0.187	Novel lncRNA gene	NA	NA	NA
chr8	21907411	21908343	HI-LNC3105	0	-	21907411	21908343	0	2	730,12,	0,920,	0.00579476	0.205129	0	0.025	Novel lncRNA gene	NA	NA	NA
chr8	22001435	22010548	HI-LNC3106	0	+	22001435	22010548	0	2	272,4952,	0,4161,	0.0793415	1.91648	0.0194776	0.991	Novel lncRNA gene	NA	NA	NA
chr8	23315033	23351119	HI-LNC3109	0	+	23315033	23351119	0	7	469,141,4037,1341,141,194,38,	0,1693,21683,26949,29419,34651,36048,	0.283991	0.488196	0.285412	0.684	Novel lncRNA gene	NA	NA	NA
chr8	26307050	26310010	HI-LNC719	0	+	26307050	26310010	0	1	2960,	0,	0.0230527	0.206824	0	0.19	Moran et al, Nat Gen 2012	NA	NA	NA
chr8	26308691	26339123	HI-LNC3110	0	-	26308691	26339123	0	2	1796,270,	0,30162,	0.0119095	0.182862	0	0.181	Novel lncRNA gene	NA	NA	NA
chr8	28556416	28559130	HI-LNC720	0	-	28556416	28559130	0	1	2714,	0,	0.488694	0.385449	0.0963316	0.271	Moran et al, Nat Gen 2012	NA	NA	NA
chr8	29208391	29217365	HI-LNC3111	0	+	29208391	29217365	0	2	660,3428,	0,5546,	0.0132499	0.0769689	0.184762	0.056	Novel lncRNA gene	NA	NA	NA
chr8	29952172	29952921	HI-LNC721	0	-	29952172	29952921	0	1	749,	0,	0.000827959	0.280283	0	0.108	Moran et al, Nat Gen 2012	NA	NA	NA
chr8	30013345	30013812	HI-LNC722	0	-	30013345	30013812	0	1	467,	0,	0.00150669	5.10584	0.466545	1.042	Moran et al, Nat Gen 2012	NA	NA	NA
chr8	30599879	30601665	HI-LNC723	0	-	30599879	30601665	0	1	1786,	0,	0.00827379	0.597477	0.203321	0.269	Moran et al, Nat Gen 2012	NA	NA	NA
chr8	31496277	31497267	HI-LNC724	0	-	31496277	31497267	0	1	990,	0,	0.357537	0.487711	0	0.057	Moran et al, Nat Gen 2012	NA	NA	NA
chr8	35529842	35731969	HI-LNC3113	0	-	35529842	35731969	0	11	851,282,47,74,14084,173,187,136,92,52,460,	0,7526,31355,33256,34021,48846,49864,50805,65333,92254,201667,	0.00182887	0.60026	0.00266439	0.242	Novel lncRNA gene	NA	NA	NA
chr8	37260955	37351421	HI-LNC3115	0	-	37260955	37351421	0	6	2550,326,231,133,403,466,	0,3258,17903,69640,72174,90000,	0.128419	0.065593	0.00707443	0.243	Novel lncRNA gene	NA	NA	NA
chr8	37552262	37553409	HI-LNC3116	0	-	37552262	37553409	0	2	239,452,	0,695,	0.000291887	0.448138	0.0210395	0.235	Novel lncRNA gene	NA	NA	NA
chr8	38323843	38338244	HI-LNC3117	0	+	38323843	38338244	0	2	236,2372,	0,12029,	0.0384015	0.0939117	0.189356	0.019	Novel lncRNA gene	NA	NA	NA
chr8	38400078	38411683	HI-LNC726	0	-	38400078	38411683	0	2	1286,450,	0,11155,	0.00917013	1.15986	2.45143	1.487	Moran et al, Nat Gen 2012	NA	NA	NA
chr8	41387127	41435940	HI-LNC3118	0	-	41387127	41435940	0	3	4802,240,116,	0,7462,48697,	0.0356359	0.0850772	0.0281599	0.137	Novel lncRNA gene	NA	NA	NA
chr8	42382976	42396400	HI-LNC3119	0	-	42382976	42396400	0	2	7502,343,	0,13081,	0.00956584	4.67622	4.10092	4.967	Novel lncRNA gene	NA	NA	NA
chr8	48108315	48173393	HI-LNC3121	0	-	48108315	48173393	0	5	1863,172,139,130,1131,	0,21382,43693,48438,63947,	0.0639264	0.053975	0.0126788	0.04	Novel lncRNA gene	NA	NA	NA
chr8	52811823	52822273	HI-LNC727	0	+	52811823	52822273	0	2	583,145,	0,10305,	0.00837071	2.0738	0.638444	0.66	Moran et al, Nat Gen 2012	NA	NA	NA
chr8	53627117	53631645	HI-LNC728	0	+	53627117	53631645	0	1	4528,	0,	0.00793932	0.569521	1.04251	0.332	Moran et al, Nat Gen 2012	NA	NA	NA
chr8	58767834	58816240	HI-LNC3126	0	+	58767834	58816240	0	3	325,225,3724,	0,9118,44682,	0.0264114	0.0962111	0.0033994	0.016	Novel lncRNA gene	NA	NA	NA
chr8	60031392	60033240	HI-LNC3127	0	+	60031392	60033240	0	2	452,346,	0,1502,	0.00589262	6.64244	0.254817	3.048	Novel lncRNA gene	NA	NA	NA
chr8	61558737	61564811	HI-LNC72	0	-	61558737	61564811	0	1	6074,	0,	0.0114212	0.22897	0.0669774	0.589	Moran et al, Nat Gen 2012	NA	NA	NA
chr8	61815988	61823209	HI-LNC3129	0	-	61815988	61823209	0	2	680,159,	0,7062,	0.00234687	0.166766	0	0.178	Novel lncRNA gene	NA	NA	NA
chr8	63951611	63954212	HI-LNC731	0	+	63951611	63954212	0	1	2601,	0,	0.0321588	0.343697	0.0223258	0.149	Moran et al, Nat Gen 2012	NA	NA	NA
chr8	65711021	65734470	HI-LNC3130	0	+	65711021	65734470	0	3	633,73,4570,	0,5374,18879,	0.0466227	0.0579687	0.170659	0.066	Novel lncRNA gene	NA	NA	NA
chr8	67834164	67837777	HI-LNC3131	0	-	67834164	67837777	0	4	185,69,112,106,	0,394,684,3507,	0.00367718	106.573	33.4186	42.098	Novel isoform of Ensembl Gene	NA	ENSG00000245910	SNHG6
chr8	68256207	68287456	HI-LNC3132	0	+	68256207	68287456	0	2	330,1507,	0,29742,	0.0177416	0.179957	0	0.054	Novel lncRNA gene	NA	NA	NA
chr8	70746349	70749982	HI-LNC3133	0	+	70746349	70749982	0	2	92,1109,	0,2524,	0.004748	0.860817	0	1.381	Novel lncRNA gene	NA	NA	NA
chr8	71316021	71317612	HI-LNC734	0	+	71316021	71317612	0	1	1591,	0,	0.151749	0.532247	0.127799	0.396	Moran et al, Nat Gen 2012	NA	NA	NA
chr8	73444146	73449162	HI-LNC3134	0	-	73444146	73449162	0	2	4337,455,	0,4561,	0.116887	0.320946	0	0.388	Novel lncRNA gene	NA	NA	NA
chr8	74659465	74672540	HI-LNC3136	0	+	74659465	74672540	0	2	964,214,	0,12861,	0.0032764	0.0772109	0.0493372	0.143	Novel lncRNA gene	NA	NA	NA
chr8	79716641	79887311	HI-LNC3139	0	+	79716641	79887311	0	8	126,484,151,68,142,119,228,16552,	0,805,129336,133235,134074,138546,151095,154118,	0.0100134	0.0551852	0.00730412	0.459	Novel lncRNA gene	NA	NA	NA
chr8	80680439	80725838	HI-LNC3140	0	+	80680439	80725838	0	4	14,61,3759,11117,	0,9134,11803,34282,	0.00480805	0.254384	0.0291246	0.056	Novel lncRNA gene	NA	NA	NA
chr8	80803094	80843240	HI-LNC3141	0	+	80803094	80843240	0	2	1850,1629,	0,38517,	0.20455	0.122714	0.0167214	0.212	Novel lncRNA gene	NA	NA	NA
chr8	81396716	81397853	HI-LNC735	0	-	81396716	81397853	0	1	1137,	0,	0.000787009	0.969372	0.510967	1.026	Moran et al, Nat Gen 2012	NA	NA	NA
chr8	82461965	82543706	HI-LNC3144	0	-	82461965	82543706	0	13	51,116,44,95,9337,256,108,106,46,103,134,66,424,	0,12700,12911,43498,46614,56840,63990,70277,72672,74626,76331,77156,81317,	0.00935197	0.101899	0.00666099	0.139	Novel lncRNA gene	NA	NA	NA
chr8	82644010	82644637	HI-LNC736	0	-	82644010	82644637	0	1	627,	0,	0.00404318	1.94189	0.833955	0.706	Moran et al, Nat Gen 2012	NA	NA	NA
chr8	86352895	86376033	HI-LNC3145	0	-	86352895	86376033	0	3	1571,67,873,	0,22069,22265,	0.00813136	0.0703127	0.0809884	0.206	Novel lncRNA gene	NA	NA	NA
chr8	88986420	89048719	HI-LNC3146	0	+	88986420	89048719	0	6	116,83,59,137,15815,570,	0,29534,35956,36374,37891,61729,	0.000964651	0.123441	0.00519097	0.111	Novel lncRNA gene	NA	NA	NA
chr8	90608314	90769946	HI-LNC737	0	-	90608314	90769946	0	2	427,674,	0,160958,	0.000737345	0.94541	0.263821	0.651	Moran et al, Nat Gen 2012	NA	NA	NA
chr8	90911763	90914095	HI-LNC738	0	-	90911763	90914095	0	1	2332,	0,	0.00655595	0.561897	0.168178	0.27	Moran et al, Nat Gen 2012	NA	NA	NA
chr8	92071938	92082379	HI-LNC739	0	-	92071938	92082379	0	3	4036,244,221,	0,9868,10220,	0.0024983	4.98543	0.509864	3.654	Moran et al, Nat Gen 2012	NA	NA	NA
chr8	94238079	94315598	HI-LNC3147	0	+	94238079	94315598	0	4	759,186,61,5555,	0,33668,67802,71964,	0.00292158	0.0813256	0	0.071	Novel lncRNA gene	NA	NA	NA
chr8	94354784	94712661	HI-LNC3148	0	-	94354784	94712661	0	11	4350,59,129,153,88,97,153,103,116,78,498,	0,19963,47980,48514,188661,221465,316870,320789,339986,340797,357379,	0.0447875	0.105409	0.00248064	0.12	Novel isoform of Ensembl Gene	NA	ENSG00000246662	LINC00535
chr8	95092248	95094006	HI-LNC3150	0	+	95092248	95094006	0	2	177,764,	0,994,	0.00449481	0.516877	0	0.066	Novel lncRNA gene	NA	NA	NA
chr8	95649585	95653069	HI-LNC740	0	-	95649585	95653069	0	1	3484,	0,	0.222802	0.490616	0.300158	0.594	Moran et al, Nat Gen 2012	NA	NA	NA
chr8	95906466	95958184	HI-LNC3151	0	+	95906466	95958184	0	2	1689,474,	0,51244,	0.0714747	0.173906	0.147736	0.107	Novel lncRNA gene	NA	NA	NA
chr8	98782466	98787936	HI-LNC3154	0	-	98782466	98787936	0	2	4024,683,	0,4787,	0.0377518	0.0791472	0.0956426	0.118	Novel lncRNA gene	NA	NA	NA
chr8	100008557	100025462	HI-LNC741	0	-	100008557	100025462	0	2	637,366,	0,16539,	0.00570756	2.51504	0.347566	1.244	Moran et al, Nat Gen 2012	NA	NA	NA
chr8	102082810	102093504	HI-LNC3155	0	-	102082810	102093504	0	2	1869,124,	0,10570,	0.0354729	0.0755166	0	0.091	Novel lncRNA gene	NA	NA	NA
chr8	102122738	102138798	HI-LNC3156	0	-	102122738	102138798	0	4	2196,5129,178,594,	0,6575,14469,15466,	0.050053	0.410016	0.373107	0.126	Novel lncRNA gene	NA	NA	NA
chr8	103667005	103667945	HI-LNC3158	0	+	103667005	103667945	0	2	384,197,	0,743,	0.0924672	9.03307	4.89982	3.575	Novel lncRNA gene	NA	NA	NA
chr8	103668387	103682349	HI-LNC3159	0	+	103668387	103682349	0	4	509,137,138,2462,	0,10043,11186,11500,	0.0203595	0.140625	0.0134138	0.309	Novel lncRNA gene	NA	NA	NA
chr8	103743852	103750618	HI-LNC3160	0	-	103743852	103750618	0	3	773,318,88,	0,1543,6678,	0.163329	0.195811	0	0.153	Novel lncRNA gene	NA	NA	NA
chr8	103941605	103955587	HI-LNC744	0	+	103941605	103955587	0	3	1141,134,1439,	0,8246,12543,	0.00315658	0.426717	1.13457	0.329	Moran et al, Nat Gen 2012	NA	NA	NA
chr8	107530903	107669786	HI-LNC3161	0	-	107530903	107669786	0	4	1887,113,255,57,	0,4045,137435,138826,	0.0160021	0.146071	0.025128	0.281	Novel lncRNA gene	NA	NA	NA
chr8	117886662	117889107	HI-LNC3163	0	+	117886662	117889107	0	2	562,1448,	0,997,	0.215361	0.691025	0.137308	0.555	Ensembl_annotated	ENST00000521487	ENSG00000253327	RAD21-AS1
chr8	123790162	123795900	HI-LNC3168	0	-	123790162	123795900	0	3	274,3041,149,	0,2249,5589,	0.157762	0.38436	0.406734	0.162	Novel lncRNA gene	NA	NA	NA
chr8	124053882	124067081	HI-LNC3169	0	+	124053882	124067081	0	2	723,731,	0,12468,	0.0914951	7.70148	1.41847	3.818	Novel lncRNA gene	NA	NA	NA
chr8	124550608	124553345	HI-LNC3172	0	+	124550608	124553345	0	3	516,113,166,	0,656,2571,	0.0903225	1.11351	0.255782	0.282	Novel lncRNA gene	NA	NA	NA
chr8	125484547	125487007	HI-LNC746	0	-	125484547	125487007	0	1	2460,	0,	0.237999	0.456609	0.212554	0.451	Moran et al, Nat Gen 2012	NA	NA	NA
chr8	125740863	125803854	HI-LNC3174	0	+	125740863	125803854	0	3	1444,63,44,	0,2435,62947,	0.0473004	0.0620834	0.0187426	0.08	Novel lncRNA gene	NA	NA	NA
chr8	126347364	126398686	HI-LNC3175	0	-	126347364	126398686	0	3	22843,45,386,	0,23406,50936,	0.00119473	0.290812	0.10607	0.25	Novel lncRNA gene	NA	NA	NA
chr8	134582731	134584200	HI-LNC3181	0	+	134582731	134584200	0	2	382,900,	0,569,	0.0799864	1.24723	0.736429	1.309	Novel lncRNA gene	NA	NA	NA
chr8	134584325	134585817	HI-LNC3182	0	+	134584325	134585817	0	2	456,799,	0,693,	0.00796089	0.125498	0.150446	0.497	Novel lncRNA gene	NA	NA	NA
chr8	135844774	135861810	HI-LNC3184	0	+	135844774	135861810	0	3	1960,402,7343,	0,5376,9693,	0.0359865	0.14595	0	0.042	Novel lncRNA gene	NA	NA	NA
chr8	140717274	140719335	HI-LNC3186	0	+	140717274	140719335	0	2	71,885,	0,1176,	0.0384422	0.100689	0	0.059	Novel lncRNA gene	NA	NA	NA
chr8	141474276	141477758	HI-LNC3187	0	+	141474276	141477758	0	2	656,1875,	0,1607,	0.0854334	0.0808415	0.0114845	0.037	Novel lncRNA gene	NA	NA	NA
chr8	141511787	141521396	HI-LNC747	0	-	141511787	141521396	0	1	9609,	0,	0.0453774	0.873887	0.458	0.859	Moran et al, Nat Gen 2012	NA	NA	NA
chr8	142134786	142138337	HI-LNC748	0	-	142134786	142138337	0	2	1784,172,	0,3379,	0.0243353	0.803211	0.193077	0.564	Moran et al, Nat Gen 2012	NA	NA	NA
chr8	142399949	142402782	HI-LNC3189	0	-	142399949	142402782	0	2	1302,275,	0,2558,	0.182153	0.072128	0.0276086	0.032	Novel lncRNA gene	NA	NA	NA
chr8	144108864	144120338	HI-LNC3192	0	-	144108864	144120338	0	3	1197,188,99,	0,4578,11375,	0.0636185	0.111944	0.0195695	0.038	Novel lncRNA gene	NA	NA	NA
chr8	144361825	144363844	HI-LNC749	0	-	144361825	144363844	0	3	860,116,193,	0,1226,1826,	0.0062083	2.2822	0.434848	1.35	Moran et al, Nat Gen 2012	NA	NA	NA
chr8	144448792	144450805	HI-LNC3194	0	-	144448792	144450805	0	1	2013,	0,	0.0235873	0.254627	0.0649561	0.242	Novel isoform of Ensembl Gene	NA	ENSG00000254389	RHPN1-AS1
chr8	144713282	144718237	HI-LNC3195	0	-	144713282	144718237	0	3	1352,1321,119,	0,2337,4836,	0.0135786	0.113396	0.0624295	0.156	Novel lncRNA gene	NA	NA	NA
chr8	144911715	144917592	HI-LNC3196	0	+	144911715	144917592	0	2	3557,1191,	0,4686,	0.0705931	0.747542	1.77122	1.027	Novel lncRNA gene	NA	NA	NA
chr8	145129770	145137437	HI-LNC3197	0	-	145129770	145137437	0	2	3977,414,	0,7253,	0.02029	0.827052	0.109148	0.159	Novel lncRNA gene	NA	NA	NA
chr8	145731625	145733797	HI-LNC3198	0	-	145731625	145733797	0	2	1693,326,	0,1846,	0.0255902	0.551973	1.15102	0.272	Novel lncRNA gene	NA	NA	NA
chr8	145753207	145753947	HI-LNC3199	0	+	145753207	145753947	0	2	249,296,	0,444,	0.0247124	2.62251	0.772858	2.827	Novel lncRNA gene	NA	NA	NA
chr8	145938447	145940182	HI-LNC3201	0	+	145938447	145940182	0	2	361,891,	0,844,	0.328741	0.238894	0.185635	0.264	Novel lncRNA gene	NA	NA	NA
chr8	146041497	146052612	HI-LNC3202	0	-	146041497	146052612	0	4	1455,4969,112,1915,	0,1590,7345,9200,	0.158976	0.213238	0.166708	0.274	Novel lncRNA gene	NA	NA	NA
chr9	2242050	2249659	HI-LNC3206	0	+	2242050	2249659	0	6	941,164,143,119,73,353,	0,1872,3207,4594,5851,7256,	0.0979555	0.184435	0	0.96	Novel lncRNA gene	NA	NA	NA
chr9	2619997	2621792	HI-LNC751	0	-	2619997	2621792	0	1	1795,	0,	0.00863792	1.12767	0.161839	0.278	Moran et al, Nat Gen 2012	NA	NA	NA
chr9	2844363	2845906	HI-LNC752	0	+	2844363	2845906	0	1	1543,	0,	0.0409858	0.10202	0.301214	0.162	Moran et al, Nat Gen 2012	NA	NA	NA
chr9	3526118	3532720	HI-LNC60	0	+	3526118	3532720	0	1	6602,	0,	0.000966191	0.950977	0.318992	1.369	Moran et al, Nat Gen 2012	NA	NA	NA
chr9	4677286	4679271	HI-LNC753	0	-	4677286	4679271	0	1	1985,	0,	0.00310592	0.230059	0.102441	0.317	Moran et al, Nat Gen 2012	NA	NA	NA
chr9	4741387	4760785	HI-LNC3208	0	+	4741387	4760785	0	2	848,7486,	0,11912,	0.0689585	0.115453	0.0557685	0.097	Novel lncRNA gene	NA	NA	NA
chr9	5570010	5628977	HI-LNC3209	0	-	5570010	5628977	0	2	7501,188,	0,58779,	0.00176676	0.228486	0.0472241	0.081	Novel lncRNA gene	NA	NA	NA
chr9	19036159	19051030	HI-LNC3213	0	-	19036159	19051030	0	2	4997,1824,	0,13047,	0.020108	6.45364	1.75037	7.697	Novel lncRNA gene	NA	NA	NA
chr9	19231306	19234860	HI-LNC754	0	+	19231306	19234860	0	1	3554,	0,	0.00110712	0.227397	0.200243	0.047	Moran et al, Nat Gen 2012	NA	NA	NA
chr9	25676977	25686413	HI-LNC3215	0	+	25676977	25686413	0	3	1254,5403,2387,	0,1428,7049,	0.00381989	1.16131	0.538024	1.456	Novel lncRNA gene	NA	NA	NA
chr9	27583901	27690954	HI-LNC3217	0	-	27583901	27690954	0	4	2483,110,59,438,	0,100340,102688,106615,	0.0135505	0.16253	0.00468566	0.388	Novel lncRNA gene	NA	NA	NA
chr9	29214075	29225301	HI-LNC3219	0	+	29214075	29225301	0	2	7443,3103,	0,8123,	0.0775693	0.226308	0.00551254	0.645	Novel lncRNA gene	NA	NA	NA
chr9	32552012	32560441	HI-LNC3220	0	+	32552012	32560441	0	4	137,246,1144,1534,	0,219,786,6895,	0.00338339	2.24892	0.730733	4.442	Novel isoform of Ensembl Gene	NA	ENSG00000235453	TOPORS-AS1
chr9	33510631	33511143	HI-LNC757	0	-	33510631	33511143	0	1	512,	0,	0.000847391	0.700465	0.0283896	1.194	Moran et al, Nat Gen 2012	NA	NA	NA
chr9	33677261	33707330	HI-LNC3221	0	+	33677261	33707330	0	4	246,198,172,11566,	0,826,3638,18503,	0.00393847	0.483718	0.03698	0.673	Novel lncRNA gene	NA	NA	NA
chr9	34380921	34422700	HI-LNC3222	0	+	34380921	34422700	0	4	367,551,265,65,	0,7237,11754,41714,	0.0244894	0.501871	0.128029	0.02	Novel lncRNA gene	NA	NA	NA
chr9	34666026	34671809	HI-LNC758	0	+	34666026	34671809	0	1	5783,	0,	0.00935993	0.662828	0.311458	0.398	Moran et al, Nat Gen 2012	NA	NA	NA
chr9	35153400	35163038	HI-LNC3223	0	-	35153400	35163038	0	2	2899,956,	0,8682,	0.102103	1.12319	0.425752	0.54	Novel lncRNA gene	NA	NA	NA
chr9	35603191	35605280	HI-LNC759	0	-	35603191	35605280	0	1	2089,	0,	0.00974377	0.850046	0.0834231	0.516	Moran et al, Nat Gen 2012	NA	NA	NA
chr9	35646243	35649473	HI-LNC3224	0	+	35646243	35649473	0	2	187,2787,	0,443,	0.230458	0.115332	0.0390931	0.057	Novel lncRNA gene	NA	NA	NA
chr9	35657747	35658015	HI-LNC3225	0	-	35657747	35658015	0	1	268,	0,	0.000299479	51.7183	5.41956	0	Ensembl_annotated	ENST00000602361	ENSG00000269900	RMRP
chr9	37079885	37090438	HI-LNC761	0	+	37079885	37090438	0	2	648,3774,	0,6779,	0.0170779	11.3264	8.60236	20.837	Moran et al, Nat Gen 2012	NA	NA	NA
chr9	37691084	37693417	HI-LNC3227	0	-	37691084	37693417	0	2	1254,279,	0,2054,	0.00460354	0.146071	0.0378987	0	Novel lncRNA gene	NA	NA	NA
chr9	38620111	38629481	HI-LNC3228	0	+	38620111	38629481	0	2	480,7653,	0,1717,	0.0177637	0.283671	0.271447	0.507	Novel isoform of Ensembl Gene	NA	ENSG00000204860	FAM201A
chr9	67297416	67340061	HI-LNC3233	0	-	67297416	67340061	0	8	246,176,1185,98,181,172,70,11,	0,30358,30876,32427,33473,36678,37495,42634,	0.0173614	0.767147	0.427773	1.137	Novel lncRNA gene	NA	NA	NA
chr9	68411253	68414121	HI-LNC3234	0	-	68411253	68414121	0	2	1077,879,	0,1989,	0.00591945	0.17439	0.0891194	0.175	Novel lncRNA gene	NA	NA	NA
chr9	68412474	68419927	HI-LNC762	0	+	68412474	68419927	0	1	7453,	0,	0.834723	0.320219	0.0721224	0.397	Moran et al, Nat Gen 2012	NA	NA	NA
chr9	72872026	72873730	HI-LNC763	0	-	72872026	72873730	0	1	1704,	0,	0.0297166	0.322398	0.204561	0.597	Moran et al, Nat Gen 2012	NA	NA	NA
chr9	74929902	74930568	HI-LNC764	0	+	74929902	74930568	0	1	666,	0,	0.00368441	0.136632	0	0.103	Moran et al, Nat Gen 2012	NA	NA	NA
chr9	77082726	77114534	HI-LNC3237	0	-	77082726	77114534	0	5	9195,81,112,166,2613,	0,9856,15417,18313,29195,	0.127462	0.284155	0.00238877	0.057	Novel lncRNA gene	NA	NA	NA
chr9	77567803	77568711	HI-LNC766	0	+	77567803	77568711	0	1	908,	0,	0.00240402	0.362213	0.303925	0.254	Moran et al, Nat Gen 2012	NA	NA	NA
chr9	79791671	79792833	HI-LNC3239	0	-	79791671	79792833	0	2	151,291,	0,871,	0.0548382	3.93025	0.197165	1.129	Novel isoform of Ensembl Gene	NA	ENSG00000232998	VPS13A-AS1
chr9	80848642	80850902	HI-LNC767	0	-	80848642	80850902	0	1	2260,	0,	0.00404711	0.410258	0.0706983	0.309	Moran et al, Nat Gen 2012	NA	NA	NA
chr9	88396068	88420179	HI-LNC3243	0	-	88396068	88420179	0	4	5398,50,72,2564,	0,10333,11027,21547,	0.020789	0.171123	0.0826422	0.313	Novel lncRNA gene	NA	NA	NA
chr9	88538844	88555769	HI-LNC3244	0	-	88538844	88555769	0	2	3260,261,	0,16664,	0.00693563	0.0825358	0.132025	0.131	Novel lncRNA gene	NA	NA	NA
chr9	88897222	88916719	HI-LNC3245	0	+	88897222	88916719	0	3	295,1688,2606,	0,14835,16891,	0.031226	1.86565	1.29453	2.888	Novel lncRNA gene	NA	NA	NA
chr9	90686054	90691919	HI-LNC768	0	-	90686054	90691919	0	1	5865,	0,	0.933243	0.101415	0.133725	0.209	Moran et al, Nat Gen 2012	NA	NA	NA
chr9	90999363	91004126	HI-LNC3247	0	-	90999363	91004126	0	2	3666,100,	0,4663,	0.00691367	0.737618	0.188988	0.429	Novel lncRNA gene	NA	NA	NA
chr9	91924639	91925861	HI-LNC770	0	-	91924639	91925861	0	1	1222,	0,	0.068794	0.930524	0.487309	0.454	Moran et al, Nat Gen 2012	NA	NA	NA
chr9	93867136	93880556	HI-LNC771	0	-	93867136	93880556	0	3	528,207,358,	0,1610,13062,	0.007484	1.42768	0.132898	0.262	Moran et al, Nat Gen 2012	NA	NA	NA
chr9	93955337	93959069	HI-LNC3249	0	+	93955337	93959069	0	2	61,3410,	0,322,	0.0138293	0.0700707	0.184119	0.102	Novel lncRNA gene	NA	NA	NA
chr9	94186323	94191788	HI-LNC3250	0	+	94186323	94191788	0	2	2355,2677,	0,2788,	0.0115036	0.0542171	0.0490616	0.147	Novel lncRNA gene	NA	NA	NA
chr9	95431493	95437748	HI-LNC3252	0	+	95431493	95437748	0	2	1462,2601,	0,3654,	0.00570324	0.30485	0.117968	0.47	Novel lncRNA gene	NA	NA	NA
chr9	96336375	96337293	HI-LNC774	0	-	96336375	96337293	0	1	918,	0,	0.0066365	0.430711	0.174058	0.122	Moran et al, Nat Gen 2012	NA	NA	NA
chr9	98168044	98189117	HI-LNC3255	0	-	98168044	98189117	0	2	5915,112,	0,20961,	0.127702	0.262372	0.274708	0.221	Novel lncRNA gene	NA	NA	NA
chr9	98782013	98784037	HI-LNC3256	0	-	98782013	98784037	0	2	1550,171,	0,1853,	0.146074	0.111823	0.194087	0.022	Novel isoform of Ensembl Gene	NA	ENSG00000225194	LINC00092
chr9	99146055	99168597	HI-LNC3257	0	+	99146055	99168597	0	3	141,2286,2818,	0,14989,19724,	0.00358172	0.138447	0.132944	0.212	Novel lncRNA gene	NA	NA	NA
chr9	99540339	99542614	HI-LNC776	0	+	99540339	99542614	0	1	2275,	0,	0.0125774	0.131549	0.108551	0.167	Moran et al, Nat Gen 2012	NA	NA	NA
chr9	99629039	99637724	HI-LNC3258	0	-	99629039	99637724	0	2	2366,5217,	0,3468,	0.28222	0.107466	0.0287111	0.032	Novel lncRNA gene	NA	NA	NA
chr9	100259639	100263794	HI-LNC3259	0	-	100259639	100263794	0	2	1551,139,	0,4016,	0.0467936	0.122109	0.0687689	0.229	Novel lncRNA gene	NA	NA	NA
chr9	102117621	102668889	HI-LNC3261	0	-	102117621	102668889	0	17	243,6796,97,11503,238,112,58,937,41,3815,46,217,82,100,90,126,54,	0,12272,21060,24030,37031,39827,41993,43372,107692,136030,142030,142433,200703,307601,483646,539540,551214,	0.0373486	0.120536	0.0100604	0.036	Moran et al, Nat Gen 2012	NA	NA	NA
chr9	103115260	103116375	HI-LNC778	0	+	103115260	103116375	0	2	603,96,	0,1019,	0.0122671	1.75939	0.187013	0.553	Moran et al, Nat Gen 2012	NA	NA	NA
chr9	104248261	104266755	HI-LNC3262	0	+	104248261	104266755	0	2	492,3332,	0,15162,	0.262321	0.124409	0.0987663	0.31	Novel lncRNA gene	NA	NA	NA
chr9	106839445	106856357	HI-LNC3263	0	-	106839445	106856357	0	2	896,2424,	0,14488,	0.0502576	0.0874976	0.0481428	0.246	Novel lncRNA gene	NA	NA	NA
chr9	108288642	108320335	HI-LNC3266	0	-	108288642	108320335	0	3	166,62,254,	0,30752,31439,	0.0326146	1.5752	0.572523	1.579	Novel lncRNA gene	NA	NA	NA
chr9	109984528	109985000	HI-LNC779	0	+	109984528	109985000	0	1	472,	0,	0.00632301	0.485533	0.153846	0.026	Moran et al, Nat Gen 2012	NA	NA	NA
chr9	111773987	111789242	HI-LNC3267	0	+	111773987	111789242	0	4	1010,51,119,134,	0,10693,11364,15121,	0.000960601	0.177053	0.353721	0.014	Novel lncRNA gene	NA	NA	NA
chr9	112260594	112265047	HI-LNC780	0	+	112260594	112265047	0	1	4453,	0,	0.440339	1.33497	0.0424006	0.335	Moran et al, Nat Gen 2012	NA	NA	NA
chr9	113019288	113074745	HI-LNC3268	0	+	113019288	113074745	0	3	2509,183,145,	0,17520,55312,	0.0252614	0.101173	0	0.046	Novel lncRNA gene	NA	NA	NA
chr9	114389236	114393693	HI-LNC3269	0	-	114389236	114393693	0	2	492,374,	0,4083,	0.0858571	1.03424	0.201254	0.756	Novel lncRNA gene	NA	NA	NA
chr9	115138563	115142149	HI-LNC781	0	-	115138563	115142149	0	1	3586,	0,	0.00799762	1.03133	0.348347	0.918	Moran et al, Nat Gen 2012	NA	NA	NA
chr9	115502144	115512886	HI-LNC3270	0	-	115502144	115512886	0	2	3553,1527,	0,9215,	0.00637231	0.129492	0.0200289	0.049	Novel lncRNA gene	NA	NA	NA
chr9	116906866	116918017	HI-LNC3274	0	-	116906866	116918017	0	5	469,113,158,115,677,	0,1914,8253,8508,10474,	0.114885	0.554999	0.00946319	0.212	Novel lncRNA gene	NA	NA	NA
chr9	125693447	125702526	HI-LNC3276	0	+	125693447	125702526	0	2	709,3904,	0,5175,	0.0339138	0.5124	0.19836	1.421	Novel lncRNA gene	NA	NA	NA
chr9	127420714	127460907	HI-LNC3278	0	+	127420714	127460907	0	2	306,311,	0,39882,	0.00425877	0.243856	0.141259	0.071	Novel isoform of Ensembl Gene	NA	ENSG00000224020	MIR181A2HG
chr9	127703475	127704887	HI-LNC783	0	+	127703475	127704887	0	1	1412,	0,	0.0376851	0.846173	0.185175	0.663	Moran et al, Nat Gen 2012	NA	NA	NA
chr9	127952121	127961479	HI-LNC3279	0	+	127952121	127961479	0	3	38,130,4928,	0,209,4430,	0.0812927	0.295289	0.151044	0.137	Novel lncRNA gene	NA	NA	NA
chr9	129986578	130004172	HI-LNC3280	0	+	129986578	130004172	0	4	392,117,98,4741,	0,8034,11494,12853,	0.0029756	0.198594	0.00542066	0.052	Novel lncRNA gene	NA	NA	NA
chr9	130003623	130007482	HI-LNC3281	0	-	130003623	130007482	0	2	1903,524,	0,3335,	0.0188265	0.193148	0.0119898	0.039	Novel lncRNA gene	NA	NA	NA
chr9	130176512	130186771	HI-LNC3282	0	-	130176512	130186771	0	2	3185,6647,	0,3612,	0.136391	0.160836	0.04874	0.123	Novel lncRNA gene	NA	NA	NA
chr9	130368542	130370677	HI-LNC785	0	-	130368542	130370677	0	1	2135,	0,	0.0428228	0.334258	0.033994	0.292	Moran et al, Nat Gen 2012	NA	NA	NA
chr9	130891881	130894088	HI-LNC3284	0	-	130891881	130894088	0	2	1393,251,	0,1956,	0.0831957	0.136148	0.0795184	0.531	Novel lncRNA gene	NA	NA	NA
chr9	131250439	131266891	HI-LNC3285	0	-	131250439	131266891	0	3	237,225,211,	0,4117,16241,	0.103504	1.1463	0.474813	1.965	Novel lncRNA gene	NA	NA	NA
chr9	131289805	131314680	HI-LNC3286	0	-	131289805	131314680	0	4	1474,129,306,34,	0,9300,15852,24841,	0.00675089	0.480813	0.14204	0.286	Novel lncRNA gene	NA	NA	NA
chr9	131422458	131447405	HI-LNC3287	0	-	131422458	131447405	0	3	3221,65,761,	0,3332,24186,	0.0219774	0.247728	0.236855	0.039	Novel lncRNA gene	NA	NA	NA
chr9	131486632	131495405	HI-LNC3288	0	+	131486632	131495405	0	2	282,285,	0,8488,	0.131978	3.03289	0.384224	2.849	Novel lncRNA gene	NA	NA	NA
chr9	131533567	131544177	HI-LNC3289	0	+	131533567	131544177	0	3	18,149,326,	0,111,10284,	0.0878619	0.308723	0.0883844	0.025	Novel lncRNA gene	NA	NA	NA
chr9	131676494	131684489	HI-LNC3290	0	-	131676494	131684489	0	3	826,1260,339,	0,2652,7656,	0.089899	1.19677	1.91662	4.39	Novel lncRNA gene	NA	NA	NA
chr9	133452736	133454845	HI-LNC787	0	-	133452736	133454845	0	1	2109,	0,	0.012571	1.65314	0.28238	3.117	Moran et al, Nat Gen 2012	NA	NA	NA
chr9	133569108	133588403	HI-LNC3294	0	-	133569108	133588403	0	4	780,243,175,169,	0,1580,7996,19126,	0.0939615	1.54845	0.849988	0.785	Novel lncRNA gene	NA	NA	NA
chr9	134247953	134252446	HI-LNC3295	0	+	134247953	134252446	0	2	1165,565,	0,3928,	0.126501	0.208276	0.0419872	0.018	Novel lncRNA gene	NA	NA	NA
chr9	134375585	134378144	HI-LNC788	0	-	134375585	134378144	0	1	2559,	0,	0.0133258	0.265881	0.0170429	0.253	Moran et al, Nat Gen 2012	NA	NA	NA
chr9	135035954	135037242	HI-LNC3296	0	-	135035954	135037242	0	2	36,240,	0,1048,	0.00627636	0.488074	0	0.271	Novel lncRNA gene	NA	NA	NA
chr9	136857727	136861324	HI-LNC789	0	+	136857727	136861324	0	1	3597,	0,	0.123065	0.285003	0.666282	1.059	Moran et al, Nat Gen 2012	NA	NA	NA
chr9	138799683	138806201	HI-LNC791	0	+	138799683	138806201	0	1	6518,	0,	0.0831282	0.672388	0.225049	0.55	Moran et al, Nat Gen 2012	NA	NA	NA
chr9	139333568	139340948	HI-LNC3300	0	+	139333568	139340948	0	2	151,370,	0,7010,	0.0194688	0.983773	0.669085	0.299	Novel lncRNA gene	NA	NA	NA
chr9	139607160	139609179	HI-LNC3301	0	-	139607160	139609179	0	2	20,478,	0,1541,	0.0577603	0.923868	0.466636	1.19	Novel lncRNA gene	NA	NA	NA
chr9	139703247	139704482	HI-LNC3303	0	+	139703247	139704482	0	2	634,343,	0,892,	0.0448145	1.94455	0.832531	1.468	Novel lncRNA gene	NA	NA	NA
chr10	980935	1034202	HI-LNC3306	0	-	980935	1034202	0	3	22,250,2469,	0,23653,50798,	0.00993186	0.192785	0.063578	0.073	Novel lncRNA gene	NA	NA	NA
chr10	3019848	3028701	HI-LNC3312	0	-	3019848	3028701	0	3	2653,1089,134,	0,7514,8719,	0.0560444	0.277136	0.00748787	0.072	Novel lncRNA gene	NA	NA	NA
chr10	3107638	3109249	HI-LNC3313	0	-	3107638	3109249	0	2	946,305,	0,1306,	0.0532976	0.247486	0.0348209	0.289	Novel lncRNA gene	NA	NA	NA
chr10	6622361	6667393	HI-LNC3318	0	+	6622361	6667393	0	15	528,64,2037,131,185,50,61,59,1704,162,73,54,100,133,115,	0,1738,3276,7866,10550,16446,27948,33231,33534,35363,38304,40518,40674,41310,44917,	0.00448479	0.423208	0.0718927	0.728	Novel isoform of Ensembl Gene	NA	ENSG00000237943	PRKCQ-AS1
chr10	13341675	13364688	HI-LNC3326	0	+	13341675	13364688	0	3	459,336,75,	0,2378,22938,	0.307657	2.60193	0.868133	0.681	Novel lncRNA gene	NA	NA	NA
chr10	13390358	13418458	HI-LNC3327	0	+	13390358	13418458	0	2	939,50,	0,28050,	0.027294	0.10795	0.0587545	0.057	Novel lncRNA gene	NA	NA	NA
chr10	14906517	14920694	HI-LNC3329	0	-	14906517	14920694	0	2	1632,10979,	0,3198,	0.245029	0.350111	0.115166	0.571	Novel lncRNA gene	NA	NA	NA
chr10	21463202	21473906	HI-LNC3333	0	+	21463202	21473906	0	2	3577,3504,	0,7200,	0.0591221	0.247607	0.0348668	0.067	Novel lncRNA gene	NA	NA	NA
chr10	22540081	22546436	HI-LNC798	0	+	22540081	22546436	0	1	6355,	0,	0.0607894	0.152485	0.0137354	0.253	Moran et al, Nat Gen 2012	NA	NA	NA
chr10	22724424	22762724	HI-LNC3335	0	+	22724424	22762724	0	5	11751,265,59,194,1258,	0,13229,18670,36699,37042,	0.294468	0.53854	0.0794724	0.389	Novel lncRNA gene	NA	NA	NA
chr10	25240797	25250775	HI-LNC3341	0	+	25240797	25250775	0	3	580,2716,41,	0,1180,9937,	0.262258	0.252206	0.0217745	0.116	Novel lncRNA gene	NA	NA	NA
chr10	26501466	26505235	HI-LNC800	0	-	26501466	26505235	0	1	3769,	0,	0.0090143	0.767268	0.0269655	3.238	Moran et al, Nat Gen 2012	NA	NA	NA
chr10	28753623	28821370	HI-LNC3346	0	-	28753623	28821370	0	4	23,7420,61,707,	0,52497,61253,67040,	0.111493	2.40794	1.36559	3.696	Novel isoform of Ensembl Gene	NA	ENSG00000254635	WAC-AS1
chr10	29698328	29758019	HI-LNC3348	0	+	29698328	29758019	0	5	284,56,5787,421,1851,	0,5957,48874,56039,57840,	0.0809226	3.64029	1.41631	4.246	Novel isoform of Ensembl Gene	NA	ENSG00000224597	PTCHD3P1
chr10	30717177	30724369	HI-LNC3350	0	-	30717177	30724369	0	2	1396,189,	0,7003,	0.0525614	0.150065	0.109975	0.098	Novel lncRNA gene	NA	NA	NA
chr10	31320998	31402446	HI-LNC3351	0	+	31320998	31402446	0	3	1341,187,447,	0,73869,81001,	0.044952	0.0566375	0.00735005	0.022	Novel lncRNA gene	NA	NA	NA
chr10	31418935	31423670	HI-LNC3352	0	-	31418935	31423670	0	2	512,1577,	0,3158,	0.0119452	0.0670452	0	0.131	Novel lncRNA gene	NA	NA	NA
chr10	31422833	31433817	HI-LNC3353	0	+	31422833	31433817	0	2	323,10438,	0,546,	0.0208888	0.0691025	0.00808506	0.126	Novel lncRNA gene	NA	NA	NA
chr10	33247294	33248930	HI-LNC803	0	+	33247294	33248930	0	1	1636,	0,	0.0165286	0.336799	0.008866	0.122	Moran et al, Nat Gen 2012	NA	NA	NA
chr10	33269637	33384528	HI-LNC3356	0	+	33269637	33384528	0	4	327,141,135,14259,	0,1835,4913,100632,	0.00485553	0.141715	0.00390472	0.073	Novel lncRNA gene	NA	NA	NA
chr10	33622539	33680420	HI-LNC3357	0	+	33622539	33680420	0	4	459,981,149,2563,	0,567,48666,55318,	0.0900553	0.41631	0.83956	1.127	Novel lncRNA gene	NA	NA	NA
chr10	35405779	35416035	HI-LNC3360	0	-	35405779	35416035	0	5	1885,92,95,176,503,	0,2191,3559,4775,9753,	0.00153928	0.353621	0.0844797	0.032	Novel lncRNA gene	NA	NA	NA
chr10	35930077	35938558	HI-LNC3362	0	+	35930077	35938558	0	4	265,68,42,2731,	0,3346,3725,5750,	0.294131	0.117753	0.163676	0.074	Novel lncRNA gene	NA	NA	NA
chr10	38146644	38177538	HI-LNC3363	0	+	38146644	38177538	0	4	9808,127,96,2529,	0,25896,26298,28365,	0.000725509	0.0889499	0.0474078	0.203	Novel lncRNA gene	NA	NA	NA
chr10	38692060	38714959	HI-LNC3364	0	+	38692060	38714959	0	8	418,110,132,216,66,1661,231,213,	0,4498,5670,9095,10194,12411,19635,22686,	0.164692	1.16954	0.357488	0.379	Novel lncRNA gene	NA	NA	NA
chr10	43044595	43048263	HI-LNC805	0	-	43044595	43048263	0	3	1468,1024,17,	0,2425,3651,	0.153506	1.81845	0.370489	0.85	Moran et al, Nat Gen 2012	NA	NA	NA
chr10	43133686	43141002	HI-LNC3366	0	+	43133686	43141002	0	2	478,562,	0,6754,	0.0978869	2.1279	1.04743	1.025	Novel lncRNA gene	NA	NA	NA
chr10	43246566	43251022	HI-LNC3367	0	-	43246566	43251022	0	2	2973,517,	0,3939,	0.330929	0.135785	0.137354	0.177	Novel lncRNA gene	NA	NA	NA
chr10	43274739	43277953	HI-LNC806	0	-	43274739	43277953	0	1	3214,	0,	0.0211247	0.335831	0.131061	0.217	Moran et al, Nat Gen 2012	NA	NA	NA
chr10	43916040	43918045	HI-LNC807	0	+	43916040	43918045	0	2	474,927,	0,1078,	0.0307441	0.819186	0.673862	0.77	Moran et al, Nat Gen 2012	NA	NA	NA
chr10	43930437	43932288	HI-LNC808	0	-	43930437	43932288	0	1	1851,	0,	0.00187138	0.329901	0.0784618	0.145	Moran et al, Nat Gen 2012	NA	NA	NA
chr10	52383738	52386623	HI-LNC811	0	+	52383738	52386623	0	1	2885,	0,	0.496811	0.228607	0.0755218	0.212	Moran et al, Nat Gen 2012	NA	NA	NA
chr10	60932950	60936219	HI-LNC812	0	-	60932950	60936219	0	1	3269,	0,	0.0011237	1.23465	0.875299	1.173	Moran et al, Nat Gen 2012	NA	NA	NA
chr10	61496747	61513203	HI-LNC3379	0	-	61496747	61513203	0	4	231,104,122,92,	0,1469,2008,16364,	0.00804833	2.53646	0	25.981	Novel isoform of Ensembl Gene	NA	ENSG00000227877	LINC00948
chr10	65224988	65226322	HI-LNC3381	0	+	65224988	65226322	0	1	1334,	0,	0.337242	2.94805	0.326618	1.061	Novel isoform of Ensembl Gene	NA	ENSG00000272767	JMJD1C-AS1
chr10	65390217	65397595	HI-LNC3382	0	+	65390217	65397595	0	2	1022,3422,	0,3956,	0.00320319	0.220015	0.421617	0.476	Novel lncRNA gene	NA	NA	NA
chr10	67330108	67567556	HI-LNC3383	0	+	67330108	67567556	0	7	195,155,122,318,126,70,28257,	0,1074,2584,15134,45285,198042,209191,	0.00510879	0.0608732	0.0129085	0.042	Novel lncRNA gene	NA	NA	NA
chr10	69609054	69610418	HI-LNC3384	0	+	69609054	69610418	0	2	269,882,	0,482,	0.0131165	0.0637776	0.100971	0.081	Novel lncRNA gene	NA	NA	NA
chr10	71559615	71561990	HI-LNC3386	0	-	71559615	71561990	0	2	277,1189,	0,1186,	0.0791741	0.053733	0.0693661	0.383	Novel lncRNA gene	NA	NA	NA
chr10	71752609	71813932	HI-LNC3387	0	-	71752609	71813932	0	6	977,63,108,213,121,87,	0,1938,8533,14603,14901,61236,	0.105274	0.212996	0.129591	0.131	Novel lncRNA gene	NA	NA	NA
chr10	72972605	72978144	HI-LNC3388	0	-	72972605	72978144	0	3	821,1482,394,	0,3305,5145,	0.272198	1.07865	0.102304	0.16	Novel isoform of Ensembl Gene	NA	ENSG00000237512	UNC5B-AS1
chr10	74030793	74033447	HI-LNC3390	0	-	74030793	74033447	0	2	1482,840,	0,1814,	0.00447398	0.0738223	0.0437788	0.021	Novel lncRNA gene	NA	NA	NA
chr10	75385700	75391234	HI-LNC814	0	+	75385700	75391234	0	1	5534,	0,	0.00352532	0.576661	0.16533	0.533	Moran et al, Nat Gen 2012	NA	NA	NA
chr10	75497782	75504588	HI-LNC3392	0	-	75497782	75504588	0	2	6403,262,	0,6544,	0.0221121	1.3069	0.57312	1.48	Novel lncRNA gene	NA	NA	NA
chr10	75540448	75541714	HI-LNC816	0	-	75540448	75541714	0	1	1266,	0,	0.00222512	0.449106	0.195052	0.177	Moran et al, Nat Gen 2012	NA	NA	NA
chr10	75571951	75577212	HI-LNC3393	0	+	75571951	75577212	0	2	2418,269,	0,4992,	0.158421	5.54442	1.84868	7.411	Novel lncRNA gene	NA	NA	NA
chr10	77168166	77169409	HI-LNC3395	0	-	77168166	77169409	0	2	489,246,	0,997,	0.0385209	0.466533	0.118566	0.289	Novel lncRNA gene	NA	NA	NA
chr10	77185891	77191303	HI-LNC3396	0	-	77185891	77191303	0	2	4179,24,	0,5388,	0.0386334	0.531158	0.200427	0.22	Novel lncRNA gene	NA	NA	NA
chr10	80703082	80827205	HI-LNC3401	0	-	80703082	80827205	0	10	1422,78,154,151,63,159,133,73,139,61,	0,2586,17928,18573,19498,105448,111270,122421,123122,124062,	0.12121	0.320704	0.0477753	0.902	Novel isoform of Ensembl Gene	NA	ENSG00000224596	ZMIZ1-AS1
chr10	81102537	81107286	HI-LNC3402	0	-	81102537	81107286	0	2	3635,293,	0,4456,	0.0802444	0.059663	0	0.073	Novel lncRNA gene	NA	NA	NA
chr10	81805988	81838949	HI-LNC3403	0	-	81805988	81838949	0	6	2946,191,211,87,144,467,	0,7163,9683,10086,14557,32494,	0.0638451	0.649394	0.283574	0.63	Novel isoform of Ensembl Gene	NA	ENSG00000230091	TMEM254-AS1
chr10	81967101	81979413	HI-LNC3404	0	+	81967101	81979413	0	2	899,1639,	0,10673,	0.0161851	0.184677	0.0114385	0.698	Novel isoform of Ensembl Gene	NA	ENSG00000237523	LINC00857
chr10	82287795	82296441	HI-LNC3405	0	-	82287795	82296441	0	4	223,36,89,1106,	0,1479,1703,7540,	0.143199	0.459635	0.169832	0.21	Novel lncRNA gene	NA	NA	NA
chr10	88281730	88285356	HI-LNC3408	0	+	88281730	88285356	0	2	79,3111,	0,515,	0.0419533	0.243493	0.0774052	0.407	Novel lncRNA gene	NA	NA	NA
chr10	88510727	88516395	HI-LNC818	0	-	88510727	88516395	0	1	5668,	0,	0.00713919	0.220378	0.0743274	0.262	Moran et al, Nat Gen 2012	NA	NA	NA
chr10	88916516	89102606	HI-LNC3409	0	-	88916516	89102606	0	16	78,108,195,135,207,229,2940,164,1049,4050,509,180,54,45,104,608,	0,1288,13718,14080,19129,23315,30325,35922,46128,47703,57010,59234,131682,169870,180026,185482,	0.0251252	1.07054	0.553459	1.256	Novel isoform of Ensembl Gene	NA	ENSG00000223482	NUTM2A-AS1
chr10	89257125	89264608	HI-LNC3411	0	-	89257125	89264608	0	2	3450,517,	0,6966,	0.000456387	0.569279	0.120816	0.346	Novel lncRNA gene	NA	NA	NA
chr10	89416062	89419475	HI-LNC819	0	-	89416062	89419475	0	1	3413,	0,	0.728745	0.566859	0.0340399	0.459	Moran et al, Nat Gen 2012	NA	NA	NA
chr10	90343083	90344727	HI-LNC820	0	+	90343083	90344727	0	1	1644,	0,	0.00190022	0.510826	0.229689	1.055	Moran et al, Nat Gen 2012	NA	NA	NA
chr10	93999648	94003765	HI-LNC3416	0	+	93999648	94003765	0	2	1384,772,	0,3345,	0.0546464	2.33363	0.121276	0.341	Novel lncRNA gene	NA	NA	NA
chr10	97616557	97850001	HI-LNC3420	0	-	97616557	97850001	0	9	4869,157,8956,152,132,106,112,42,263,	0,5788,10904,40727,42086,48029,64685,232465,233181,	0.100116	1.39633	0.340813	1.833	Novel isoform of Ensembl Gene	NA	ENSG00000226688	ENTPD1-AS1
chr10	98590423	98592003	HI-LNC823	0	-	98590423	98592003	0	1	1580,	0,	0.00533283	0.407475	0.211452	0.596	Moran et al, Nat Gen 2012	NA	NA	NA
chr10	99578143	99609605	HI-LNC3423	0	-	99578143	99609605	0	4	572,141,128,183,	0,5605,11207,31279,	0.0146802	0.674809	0.1702	0.097	Novel lncRNA gene	NA	NA	NA
chr10	100028235	100039357	HI-LNC3424	0	+	100028235	100039357	0	5	77,1147,3091,54,183,	0,1563,5801,10243,10939,	0.110234	0.172575	0.0510369	0.295	Novel lncRNA gene	NA	NA	NA
chr10	100205747	100213319	HI-LNC3426	0	+	100205747	100213319	0	3	5024,191,60,	0,7208,7512,	0.214576	0.356889	0.214759	0.226	Novel lncRNA gene	NA	NA	NA
chr10	101190531	101199030	HI-LNC827	0	+	101190531	101199030	0	1	8499,	0,	0.0118653	0.548585	0.100834	0.881	Moran et al, Nat Gen 2012	NA	NA	NA
chr10	101686965	101720007	HI-LNC3427	0	+	101686965	101720007	0	5	91,81,159,110,3462,	0,951,28465,29273,29580,	0.00145845	0.150186	0.238188	0.225	Novel isoform of Ensembl Gene	NA	ENSG00000227695	DNMBP-AS1
chr10	102133332	102148111	HI-LNC80	0	+	102133332	102148111	0	3	437,233,318,	0,7640,14461,	0.0587853	61.0096	1.88171	21.267	Moran et al, Nat Gen 2012	NA	NA	NA
chr10	103070620	103082834	HI-LNC3428	0	+	103070620	103082834	0	4	377,419,77,7650,	0,483,2142,4564,	0.0657511	0.129371	0.0170429	0.051	Novel lncRNA gene	NA	NA	NA
chr10	103454940	103461200	HI-LNC3429	0	+	103454940	103461200	0	2	4274,1155,	0,5105,	0.0020867	0.120173	0.056182	0.195	Novel lncRNA gene	NA	NA	NA
chr10	103543422	103546206	HI-LNC3430	0	+	103543422	103546206	0	2	44,335,	0,2449,	0.0302515	12.9982	9.38919	32.467	Novel lncRNA gene	NA	NA	NA
chr10	103880081	103886901	HI-LNC3431	0	+	103880081	103886901	0	3	270,441,3059,	0,1612,3761,	0.0303563	1.04912	0.0308243	0.139	Novel lncRNA gene	NA	NA	NA
chr10	104953057	104956003	HI-LNC829	0	+	104953057	104956003	0	1	2946,	0,	0.208854	0.389564	0.128167	0.224	Moran et al, Nat Gen 2012	NA	NA	NA
chr10	105034980	105036919	HI-LNC830	0	-	105034980	105036919	0	1	1939,	0,	0.0876118	0.213843	0	0.026	Moran et al, Nat Gen 2012	NA	NA	NA
chr10	109409485	109413922	HI-LNC3433	0	-	109409485	109413922	0	2	1485,71,	0,4366,	0.0669958	0.0641407	0	0	Novel lncRNA gene	NA	NA	NA
chr10	114709930	114712160	HI-LNC3435	0	-	114709930	114712160	0	2	836,624,	0,1606,	0.237359	1.40069	1.04458	1.363	Novel lncRNA gene	NA	NA	NA
chr10	118998544	119000515	HI-LNC832	0	-	118998544	119000515	0	2	1140,684,	0,1287,	0.0290991	0.473794	0	0.161	Moran et al, Nat Gen 2012	NA	NA	NA
chr10	119806331	119969665	HI-LNC3440	0	+	119806331	119969665	0	5	283,106,66,100,2718,	0,2691,5310,159702,160616,	0.0908864	0.303035	0.0576979	0.669	Novel isoform of Ensembl Gene	NA	ENSG00000177640	CASC2
chr10	120723186	120788831	HI-LNC3441	0	-	120723186	120788831	0	8	2246,105,113,125,120,66,2101,370,	0,17293,38161,39610,40120,62122,62484,65275,	0.0335532	0.168097	0.0193858	0.251	Novel lncRNA gene	NA	NA	NA
chr10	120841444	120842714	HI-LNC3442	0	+	120841444	120842714	0	2	181,955,	0,315,	0.00016045	0.0862874	0.0767162	0.198	Novel lncRNA gene	NA	NA	NA
chr10	120938431	120966298	HI-LNC3444	0	+	120938431	120966298	0	3	103,210,470,	0,23685,27397,	0.00116728	0.0916123	0.111307	0.064	Novel lncRNA gene	NA	NA	NA
chr10	121354970	121360885	HI-LNC3445	0	+	121354970	121360885	0	2	534,4760,	0,1155,	0.0808086	0.525712	0.27163	0.75	Novel lncRNA gene	NA	NA	NA
chr10	123687619	123716647	HI-LNC3447	0	+	123687619	123716647	0	2	88,5795,	0,23233,	0.000582345	0.323487	0.165422	1.479	Novel lncRNA gene	NA	NA	NA
chr10	124713731	124732820	HI-LNC3449	0	+	124713731	124732820	0	2	353,8899,	0,10190,	0.118329	0.279678	0.0737762	0.319	Novel lncRNA gene	NA	NA	NA
chr10	125017196	125034232	HI-LNC3450	0	-	125017196	125034232	0	2	3499,101,	0,16935,	0.00776015	0.0772109	0	0.028	Novel lncRNA gene	NA	NA	NA
chr10	126605990	126610770	HI-LNC835	0	+	126605990	126610770	0	1	4780,	0,	0.0117626	0.870619	0.586442	0.171	Moran et al, Nat Gen 2012	NA	NA	NA
chr10	128492876	128594190	HI-LNC3451	0	-	128492876	128594190	0	3	3606,37,12200,	0,5312,89114,	0.028771	0.169065	0.0907732	1.079	Novel lncRNA gene	NA	NA	NA
chr10	131909181	131918726	HI-LNC3452	0	+	131909181	131918726	0	2	1199,397,	0,9148,	0.0177848	0.61926	0.0728115	0.199	Novel lncRNA gene	NA	NA	NA
chr10	131918031	131936454	HI-LNC3453	0	-	131918031	131936454	0	6	486,189,199,1989,4908,108,	0,4922,7815,8548,11837,18315,	0.0889529	0.417157	0.17144	0.142	Novel lncRNA gene	NA	NA	NA
chr10	133110152	133114376	HI-LNC3454	0	+	133110152	133114376	0	3	385,146,1458,	0,2244,2766,	0.00465033	0.244461	0	0.21	Novel lncRNA gene	NA	NA	NA
chr10	133995064	134000275	HI-LNC3456	0	-	133995064	134000275	0	4	1760,126,89,949,	0,2636,3404,4262,	0.172874	0.933308	0.0198911	1.273	Novel lncRNA gene	NA	NA	NA
chr10	134266842	134273924	HI-LNC3458	0	+	134266842	134273924	0	3	1435,293,555,	0,1894,6527,	0.0421766	0.105772	0	0.022	Novel lncRNA gene	NA	NA	NA
chr10	134896579	134901575	HI-LNC3459	0	-	134896579	134901575	0	7	317,123,175,918,87,24,89,	0,525,1032,1400,2455,3416,4907,	0.105129	0.203919	0	0.058	Novel lncRNA gene	NA	NA	NA
chr11	207429	208529	HI-LNC838	0	+	207429	208529	0	1	1100,	0,	0.0612666	1.63486	1.92778	6.016	Moran et al, Nat Gen 2012	NA	NA	NA
chr11	507274	515605	HI-LNC839	0	+	507274	515605	0	1	8331,	0,	0.0263997	1.06038	0.831613	0.772	Moran et al, Nat Gen 2012	NA	NA	NA
chr11	565656	568457	HI-LNC3462	0	-	565656	568457	0	2	2197,106,	0,2695,	0.00972768	3.38034	0.126145	2.803	Novel isoform of Ensembl Gene	NA	ENSG00000247095	MIR210HG
chr11	574159	575839	HI-LNC840	0	-	574159	575839	0	1	1680,	0,	0.106608	0.936091	0.224774	0.865	Moran et al, Nat Gen 2012	NA	NA	NA
chr11	808383	809935	HI-LNC842	0	-	808383	809935	0	1	1552,	0,	0.203262	0.615388	0.318211	0.446	Moran et al, Nat Gen 2012	NA	NA	NA
chr11	1330937	1341792	HI-LNC3463	0	+	1330937	1341792	0	3	835,130,2213,	0,3841,8642,	0.162299	0.491584	0.050256	0.214	Novel isoform of Ensembl Gene	NA	ENSG00000255153	TOLLIP-AS1
chr11	2229693	2235329	HI-LNC3469	0	+	2229693	2235329	0	2	2031,410,	0,5226,	0.259777	555.445	0.0118979	0.692	Novel lncRNA gene	NA	NA	NA
chr11	6340180	6358703	HI-LNC3475	0	+	6340180	6358703	0	5	747,108,142,225,3858,	0,4634,4943,11290,14665,	0.0340141	0.346118	0.760547	0.756	Novel lncRNA gene	NA	NA	NA
chr11	6651851	6659641	HI-LNC3476	0	+	6651851	6659641	0	3	76,117,3479,	0,693,4311,	0.0140823	0.0566375	0.0553551	0.092	Novel lncRNA gene	NA	NA	NA
chr11	7533373	7534884	HI-LNC845	0	-	7533373	7534884	0	1	1511,	0,	0.00533377	0.298678	0.1538	0.425	Moran et al, Nat Gen 2012	NA	NA	NA
chr11	8282413	8296775	HI-LNC3477	0	+	8282413	8296775	0	2	1507,5080,	0,9282,	0.0756642	0.50538	0.00441003	0.694	Novel lncRNA gene	NA	NA	NA
chr11	9779831	9839211	HI-LNC3479	0	+	9779831	9839211	0	4	219,200,5575,3815,	0,22091,49563,55565,	0.0827453	2.45066	0.618966	1.24	Novel isoform of Ensembl Gene	NA	ENSG00000246273	SBF2-AS1
chr11	10323788	10326390	HI-LNC850	0	-	10323788	10326390	0	1	2602,	0,	0.0773816	0.280404	0.00560442	0.074	Moran et al, Nat Gen 2012	NA	NA	NA
chr11	10879763	10900823	HI-LNC3481	0	+	10879763	10900823	0	3	150,67,896,	0,7044,20164,	0.0423803	4.85521	2.59691	6.36	Novel isoform of Ensembl Gene	NA	ENSG00000247271	ZBED5-AS1
chr11	11851489	11863456	HI-LNC3484	0	-	11851489	11863456	0	4	1812,65,39,735,	0,2396,9576,11232,	0.301736	0.0534909	0.0438247	0.089	Novel lncRNA gene	NA	NA	NA
chr11	13030219	13030632	HI-LNC852	0	-	13030219	13030632	0	1	413,	0,	0.00360721	1.6731	0	0.317	Moran et al, Nat Gen 2012	NA	NA	NA
chr11	14913752	14920890	HI-LNC853	0	+	14913752	14920890	0	1	7138,	0,	0.0166382	0.151275	0.008131	0.487	Moran et al, Nat Gen 2012	NA	NA	NA
chr11	16634225	16758964	HI-LNC3485	0	+	16634225	16758964	0	3	536,321,423,	0,33310,124316,	0.0192895	0.060147	0	0.19	Novel lncRNA gene	NA	NA	NA
chr11	17229652	17230826	HI-LNC854	0	+	17229652	17230826	0	1	1174,	0,	0.0708759	0.700344	0	0.106	Moran et al, Nat Gen 2012	NA	NA	NA
chr11	17230980	17236657	HI-LNC855	0	+	17230980	17236657	0	1	5677,	0,	0.00667399	0.251722	0.0230149	0.175	Moran et al, Nat Gen 2012	NA	NA	NA
chr11	17498450	17503911	HI-LNC103	0	+	17498450	17503911	0	2	176,5133,	0,328,	0.00613032	0.175963	0	0.167	Moran et al, Nat Gen 2012	NA	NA	NA
chr11	17787550	17796826	HI-LNC3487	0	-	17787550	17796826	0	3	16,51,3448,	0,3620,5828,	0.0332203	1.61852	0.0248064	1.155	Novel lncRNA gene	NA	NA	NA
chr11	18548578	18550760	HI-LNC856	0	+	18548578	18550760	0	1	2182,	0,	0.00955661	0.189155	0.0865469	0.194	Moran et al, Nat Gen 2012	NA	NA	NA
chr11	22282782	22360183	HI-LNC3490	0	-	22282782	22360183	0	8	400,86,102,95,120,151,138,643,	0,932,20305,22493,40043,44420,46000,76758,	0.00629705	0.945773	0.108827	10.482	Novel lncRNA gene	NA	NA	NA
chr11	22647388	22650153	HI-LNC857	0	+	22647388	22650153	0	1	2765,	0,	0.0240796	0.261283	0.0735465	1.121	Moran et al, Nat Gen 2012	NA	NA	NA
chr11	27528382	27720297	HI-LNC3491	0	+	27528382	27720297	0	9	63,69,161,58,200,564,158,35,1273,	0,77433,133009,152335,168461,168741,170146,184270,190642,	0.0013903	0.622891	0.101293	0.706	Novel isoform of Ensembl Gene	NA	ENSG00000245573	BDNF-AS
chr11	30062379	30344538	HI-LNC3492	0	-	30062379	30344538	0	6	3623,66,57,71,150,253,	0,115955,120159,276057,280737,281906,	0.00527976	0.184072	0	0.018	Novel lncRNA gene	NA	NA	NA
chr11	31839510	31840571	HI-LNC858	0	+	31839510	31840571	0	1	1061,	0,	0.0440095	0.394042	0	0.129	Moran et al, Nat Gen 2012	NA	NA	NA
chr11	31840693	31858602	HI-LNC101	0	+	31840693	31858602	0	1	17909,	0,	0.18686	0.63112	0.00160782	0.237	Moran et al, Nat Gen 2012	NA	NA	NA
chr11	33183202	33213142	HI-LNC3494	0	+	33183202	33213142	0	4	125,81,190,1664,	0,27113,27711,28276,	0.0431134	0.174148	0	0.027	Novel isoform of Ensembl Gene	NA	ENSG00000247151	CSTF3-AS1
chr11	43573583	43597050	HI-LNC3498	0	-	43573583	43597050	0	2	38,9931,	0,13536,	0.021159	0.0826568	0.0058341	0.143	Novel lncRNA gene	NA	NA	NA
chr11	43580317	43581635	HI-LNC861	0	+	43580317	43581635	0	1	1318,	0,	0.315001	0.106135	0	0.109	Moran et al, Nat Gen 2012	NA	NA	NA
chr11	43665526	43670736	HI-LNC863	0	+	43665526	43670736	0	1	5210,	0,	0.0270599	0.330748	0.122654	0.838	Moran et al, Nat Gen 2012	NA	NA	NA
chr11	45377023	45389110	HI-LNC3499	0	+	45377023	45389110	0	2	132,11681,	0,406,	0.0145353	0.126708	0.00124032	0.046	Novel lncRNA gene	NA	NA	NA
chr11	47788987	47801824	HI-LNC3503	0	+	47788987	47801824	0	2	146,533,	0,12304,	0.0536574	0.110733	0.192525	0.083	Novel lncRNA gene	NA	NA	NA
chr11	59383618	59385512	HI-LNC864	0	+	59383618	59385512	0	1	1894,	0,	0.00434651	0.248454	0.383443	0.474	Moran et al, Nat Gen 2012	NA	NA	NA
chr11	60673851	60680725	HI-LNC3505	0	+	60673851	60680725	0	2	903,3827,	0,3047,	0.242417	1.64515	0.288627	0.762	Novel lncRNA gene	NA	NA	NA
chr11	60684749	60692993	HI-LNC3506	0	-	60684749	60692993	0	2	1876,303,	0,7941,	0.128106	0.12925	0.0733168	0.26	Novel lncRNA gene	NA	NA	NA
chr11	60770284	60775656	HI-LNC3507	0	-	60770284	60775656	0	2	2133,138,	0,5234,	0.0089293	0.331958	0.0255874	0.189	Novel lncRNA gene	NA	NA	NA
chr11	62619459	62623360	HI-LNC3509	0	-	62619459	62623360	0	11	694,29,41,39,33,47,33,51,84,43,24,	0,823,1087,1564,1813,2030,2531,2900,3145,3436,3877,	0.00697783	21.3543	11.7313	12.356	Novel isoform of Ensembl Gene	NA	ENSG00000255717	SNHG1
chr11	63538168	63580746	HI-LNC3511	0	-	63538168	63580746	0	2	487,555,	0,42023,	0.0136962	0.0738223	0	0.084	Novel lncRNA gene	NA	NA	NA
chr11	63950297	63953164	HI-LNC867	0	-	63950297	63953164	0	1	2867,	0,	0.0336074	3.28461	0.420469	0.633	Moran et al, Nat Gen 2012	NA	NA	NA
chr11	64545533	64555409	HI-LNC3514	0	+	64545533	64555409	0	3	43,2296,1672,	0,885,8204,	0.295277	0.38073	0.213657	0.762	Novel lncRNA gene	NA	NA	NA
chr11	65269557	65270464	HI-LNC3518	0	+	65269557	65270464	0	2	307,357,	0,550,	0.00227193	843.808	352.897	174.404	Novel isoform of Ensembl Gene	NA	ENSG00000251562	MALAT1
chr11	65333509	65337884	HI-LNC3519	0	-	65333509	65337884	0	1	4375,	0,	0.0590588	1.30678	0.292165	1.227	Novel isoform of Ensembl Gene	NA	ENSG00000260233	SSSCA1-AS1
chr11	65430444	65432196	HI-LNC872	0	+	65430444	65432196	0	1	1752,	0,	0.239667	0.455278	0.256976	0.431	Moran et al, Nat Gen 2012	NA	NA	NA
chr11	65573836	65585744	HI-LNC3520	0	-	65573836	65585744	0	3	1148,7383,284,	0,1843,11624,	0.211326	0.71886	0.0774512	0.197	Novel lncRNA gene	NA	NA	NA
chr11	65684144	65686601	HI-LNC3521	0	+	65684144	65686601	0	2	658,762,	0,1695,	0.241153	5.0843	1.0331	3.61	Novel lncRNA gene	NA	NA	NA
chr11	66000782	66025059	HI-LNC3522	0	-	66000782	66025059	0	3	11801,198,400,	0,12864,23877,	0.299366	3.50729	1.58729	3.354	Novel lncRNA gene	NA	NA	NA
chr11	66176708	66187445	HI-LNC3523	0	+	66176708	66187445	0	6	225,184,193,118,147,2624,	0,627,915,1618,7555,8113,	0.0861564	3.23269	0	0.014	Novel lncRNA gene	NA	NA	NA
chr11	66244845	66247723	HI-LNC3524	0	-	66244845	66247723	0	2	722,214,	0,2664,	0.146243	1.18685	0.884487	0.979	Novel lncRNA gene	NA	NA	NA
chr11	66376436	66384305	HI-LNC3525	0	-	66376436	66384305	0	2	1690,1709,	0,6160,	0.0270561	1.57653	0.474308	0.771	Novel lncRNA gene	NA	NA	NA
chr11	66445276	66448988	HI-LNC876	0	+	66445276	66448988	0	1	3712,	0,	0.028766	0.256805	0.0587085	0.15	Moran et al, Nat Gen 2012	NA	NA	NA
chr11	66510362	66512034	HI-LNC877	0	-	66510362	66512034	0	1	1672,	0,	0.0425074	0.267818	0.0781862	0.795	Moran et al, Nat Gen 2012	NA	NA	NA
chr11	67121053	67126866	HI-LNC878	0	+	67121053	67126866	0	1	5813,	0,	0.223035	0.329538	0.482255	0.261	Moran et al, Nat Gen 2012	NA	NA	NA
chr11	67271075	67271613	HI-LNC3528	0	+	67271075	67271613	0	2	272,40,	0,498,	0.0461695	2.07465	0.884487	3.138	Novel lncRNA gene	NA	NA	NA
chr11	67889090	67897875	HI-LNC3529	0	+	67889090	67897875	0	3	580,233,230,	0,8226,8555,	0.00795512	0.142562	0	0.06	Novel lncRNA gene	NA	NA	NA
chr11	68039504	68052285	HI-LNC3530	0	+	68039504	68052285	0	3	140,182,316,	0,10777,12465,	0.00216539	0.970703	0.0227852	0.254	Novel lncRNA gene	NA	NA	NA
chr11	71159586	71164062	HI-LNC879	0	+	71159586	71164062	0	2	345,1327,	0,3149,	0.0903313	5.72946	0.677583	0.94	Moran et al, Nat Gen 2012	NA	NA	NA
chr11	71486979	71497418	HI-LNC3533	0	-	71486979	71497418	0	3	44,174,738,	0,9408,9701,	0.00762534	0.0878607	0.0303649	0.02	Novel lncRNA gene	NA	NA	NA
chr11	72523490	72525129	HI-LNC880	0	-	72523490	72525129	0	1	1639,	0,	0.0137803	0.310659	0.0531501	0.358	Moran et al, Nat Gen 2012	NA	NA	NA
chr11	73471157	73472083	HI-LNC3535	0	+	73471157	73472083	0	2	273,457,	0,469,	0.0888114	9.75834	3.85993	6.177	Novel lncRNA gene	NA	NA	NA
chr11	74394600	74414394	HI-LNC3537	0	+	74394600	74414394	0	3	230,138,5241,	0,5616,14553,	0.11304	0.206218	0	0.023	Novel lncRNA gene	NA	NA	NA
chr11	75293928	75308574	HI-LNC3538	0	+	75293928	75308574	0	2	398,3429,	0,11217,	0.0654108	0.720917	0.056917	1.281	Novel lncRNA gene	NA	NA	NA
chr11	75379480	75382008	HI-LNC881	0	+	75379480	75382008	0	1	2528,	0,	0.100683	1.55015	0.0919216	2.132	Moran et al, Nat Gen 2012	NA	NA	NA
chr11	76152383	76155841	HI-LNC882	0	-	76152383	76155841	0	1	3458,	0,	0.0197217	1.75951	0.163814	0.936	Moran et al, Nat Gen 2012	NA	NA	NA
chr11	76493362	76494266	HI-LNC3539	0	-	76493362	76494266	0	2	538,220,	0,684,	0.0277225	0.0669242	0.153295	0.165	Novel lncRNA gene	NA	NA	NA
chr11	77851122	77892868	HI-LNC3540	0	+	77851122	77892868	0	3	1626,117,2602,	0,8900,39144,	0.125267	0.255716	0.070193	0.317	Novel lncRNA gene	NA	NA	NA
chr11	82783114	82805477	HI-LNC883	0	+	82783114	82805477	0	3	109,182,21133,	0,550,1230,	0.001353	0.775376	0.479315	1.062	Moran et al, Nat Gen 2012	NA	NA	NA
chr11	82896836	82905290	HI-LNC884	0	-	82896836	82905290	0	2	7022,782,	0,7672,	0.0138517	1.03472	0.420607	1.479	Moran et al, Nat Gen 2012	NA	NA	NA
chr11	85389664	85393535	HI-LNC885	0	-	85389664	85393535	0	1	3871,	0,	0.00391874	0.165798	0.00748787	0.113	Moran et al, Nat Gen 2012	NA	NA	NA
chr11	86445897	86454794	HI-LNC3541	0	-	86445897	86454794	0	2	1088,746,	0,8151,	0.00118349	1.08458	0.0474997	0.418	Novel lncRNA gene	NA	NA	NA
chr11	92930493	92937981	HI-LNC3543	0	+	92930493	92937981	0	2	325,6428,	0,1060,	0.0615693	0.0645038	0.00431816	0.151	Novel lncRNA gene	NA	NA	NA
chr11	94275324	94277016	HI-LNC886	0	-	94275324	94277016	0	1	1692,	0,	0.0231971	0.956423	0.248937	0.704	Moran et al, Nat Gen 2012	NA	NA	NA
chr11	94800894	94802140	HI-LNC3545	0	-	94800894	94802140	0	2	452,323,	0,923,	0.00632366	18.0336	9.46434	20.352	Novel lncRNA gene	NA	NA	NA
chr11	94816169	94823029	HI-LNC3546	0	-	94816169	94823029	0	2	2183,3042,	0,3818,	0.0854014	0.0663191	0	0.002	Novel lncRNA gene	NA	NA	NA
chr11	94964432	94966695	HI-LNC3547	0	+	94964432	94966695	0	2	908,942,	0,1321,	0.0298262	0.100205	0.0942185	0.307	Novel lncRNA gene	NA	NA	NA
chr11	101781084	101786745	HI-LNC3548	0	-	101781084	101786745	0	2	29,2133,	0,3528,	0.0865451	0.813982	0.0134138	0.502	Novel lncRNA gene	NA	NA	NA
chr11	102217153	102217951	HI-LNC887	0	-	102217153	102217951	0	1	798,	0,	0.0286387	1.16191	0.145623	0.352	Moran et al, Nat Gen 2012	NA	NA	NA
chr11	108369207	108371532	HI-LNC3549	0	+	108369207	108371532	0	2	1170,1059,	0,1266,	0.0220083	0.0792682	0.0325699	0.106	Novel lncRNA gene	NA	NA	NA
chr11	112159932	112165200	HI-LNC889	0	+	112159932	112165200	0	1	5268,	0,	0.133449	0.423692	0.0606379	0.105	Moran et al, Nat Gen 2012	NA	NA	NA
chr11	115626050	115630918	HI-LNC3553	0	-	115626050	115630918	0	3	1960,112,171,	0,2808,4697,	0.0796955	1.5654	0.0129545	1.501	Novel isoform of Ensembl Gene	NA	ENSG00000246100	LINC00900
chr11	116706892	116727602	HI-LNC3554	0	+	116706892	116727602	0	2	63,1597,	0,19113,	0.0237423	0.729268	0.218756	0.481	Novel lncRNA gene	NA	NA	NA
chr11	117186973	117192431	HI-LNC891	0	+	117186973	117192431	0	1	5458,	0,	0.0537324	0.395857	0.57482	0.578	Moran et al, Nat Gen 2012	NA	NA	NA
chr11	118661973	118664559	HI-LNC892	0	+	118661973	118664559	0	1	2586,	0,	0.0375333	0.529705	0.320141	0.41	Moran et al, Nat Gen 2012	NA	NA	NA
chr11	118866294	118868684	HI-LNC893	0	-	118866294	118868684	0	1	2390,	0,	0.0526398	0.799338	0.176218	0.467	Moran et al, Nat Gen 2012	NA	NA	NA
chr11	118928170	118929772	HI-LNC894	0	+	118928170	118929772	0	1	1602,	0,	0.0365574	0.264308	0.0725358	0.14	Moran et al, Nat Gen 2012	NA	NA	NA
chr11	118929642	118938849	HI-LNC3558	0	-	118929642	118938849	0	2	7040,2080,	0,7127,	0.00946247	0.564196	0.121046	0.42	Novel lncRNA gene	NA	NA	NA
chr11	121218094	121233834	HI-LNC79	0	+	121218094	121233834	0	3	435,54,3986,	0,7509,11754,	0.0168079	2.43432	0.386245	4.012	Moran et al, Nat Gen 2012	NA	NA	NA
chr11	121958223	121972735	HI-LNC897	0	-	121958223	121972735	0	3	4225,656,581,	0,12858,13931,	0.143351	1.14945	0.627557	8.149	Moran et al, Nat Gen 2012	NA	NA	NA
chr11	122932587	122963165	HI-LNC3559	0	+	122932587	122963165	0	3	818,201,9444,	0,1451,21134,	0.0161327	2.13915	1.78519	0.449	Novel lncRNA gene	NA	NA	NA
chr11	123524686	123546408	HI-LNC3560	0	+	123524686	123546408	0	3	174,146,3967,	0,17519,17755,	0.0618382	0.142804	0.0033994	0.029	Novel lncRNA gene	NA	NA	NA
chr11	124613856	124616818	HI-LNC3561	0	-	124613856	124616818	0	5	535,193,84,92,150,	0,742,1954,2278,2812,	0.015017	0.0613572	0.041344	0.189	Novel lncRNA gene	NA	NA	NA
chr11	124628978	124639372	HI-LNC3562	0	+	124628978	124639372	0	2	331,4748,	0,5646,	0.0522993	0.429138	0.526172	1.505	Novel lncRNA gene	NA	NA	NA
chr11	124670300	124679484	HI-LNC898	0	+	124670300	124679484	0	4	490,174,118,4269,	0,1579,4326,4915,	0.0221032	0.714503	0.181179	1.781	Moran et al, Nat Gen 2012	NA	NA	NA
chr11	126173203	126173646	HI-LNC899	0	-	126173203	126173646	0	1	443,	0,	1.99e-05	0.319856	0.0983529	0.38	Moran et al, Nat Gen 2012	NA	NA	NA
chr11	134144825	134145463	HI-LNC900	0	-	134144825	134145463	0	1	638,	0,	0.0011919	0.559355	0	0.293	Moran et al, Nat Gen 2012	NA	NA	NA
chr12	1099220	1100283	HI-LNC902	0	-	1099220	1100283	0	1	1063,	0,	0.00870452	0.821243	0.286928	0.346	Moran et al, Nat Gen 2012	NA	NA	NA
chr12	1597219	1628658	HI-LNC3568	0	-	1597219	1628658	0	3	4708,123,764,	0,18013,30675,	0.274748	3.37562	1.08253	4.49	Novel lncRNA gene	NA	NA	NA
chr12	2113719	2125787	HI-LNC3570	0	+	2113719	2125787	0	2	183,5787,	0,6281,	0.00839541	0.0507075	0.00486941	0.01	Novel lncRNA gene	NA	NA	NA
chr12	2144334	2151575	HI-LNC3571	0	+	2144334	2151575	0	2	254,6898,	0,343,	0.0276588	0.0606311	0.00610973	0.024	Novel lncRNA gene	NA	NA	NA
chr12	2785166	2800284	HI-LNC3573	0	-	2785166	2800284	0	4	1897,71,173,50,	0,14139,14806,15068,	0.116692	3.36702	0.0861794	1.827	Ensembl_annotated	ENST00000501371	ENSG00000246627	CACNA1C-AS1
chr12	4756239	4758165	HI-LNC903	0	-	4756239	4758165	0	1	1926,	0,	0.000826009	0.518693	0.120679	0.217	Moran et al, Nat Gen 2012	NA	NA	NA
chr12	4913742	4928950	HI-LNC3575	0	-	4913742	4928950	0	3	2292,91,417,	0,8979,14791,	0.0115642	0.24676	0	0.613	Novel lncRNA gene	NA	NA	NA
chr12	6548166	6562215	HI-LNC3577	0	-	6548166	6562215	0	8	676,172,127,114,118,368,88,1581,	0,4545,7960,9036,9639,11340,11892,12468,	0.0776499	4.21175	0.492499	2.023	Novel isoform of Ensembl Gene	NA	ENSG00000215039	CD27-AS1
chr12	6602958	6603267	HI-LNC904	0	+	6602958	6603267	0	1	309,	0,	0.000298734	1.09269	0.799089	1.393	Moran et al, Nat Gen 2012	NA	NA	NA
chr12	6640612	6643519	HI-LNC3578	0	-	6640612	6643519	0	2	1285,890,	0,2017,	0.063301	0.448017	0.160277	1.376	Novel lncRNA gene	NA	NA	NA
chr12	6983462	7000282	HI-LNC3579	0	-	6983462	7000282	0	4	1400,102,98,1813,	0,3200,7891,15007,	0.129687	0.892887	0.0638536	0.486	Novel lncRNA gene	NA	NA	NA
chr12	7016744	7023652	HI-LNC3580	0	-	7016744	7023652	0	2	853,25,	0,6883,	0.00428814	1.26127	0.132347	1.101	Novel lncRNA gene	NA	NA	NA
chr12	7070480	7072194	HI-LNC905	0	-	7070480	7072194	0	2	804,493,	0,1221,	0.108504	1.04392	0.156786	0.356	Moran et al, Nat Gen 2012	NA	NA	NA
chr12	7072357	7074514	HI-LNC906	0	+	7072357	7074514	0	2	154,1151,	0,1006,	0.0121724	6.35017	1.52481	1.615	Moran et al, Nat Gen 2012	NA	NA	NA
chr12	7260903	7274447	HI-LNC3581	0	+	7260903	7274447	0	12	174,275,84,275,582,58,90,3292,128,54,120,140,	0,365,1756,1990,2717,3699,6822,7078,10591,11192,12198,13404,	0.149153	0.606553	0.837539	1.462	Ensembl_annotated	ENST00000541775	ENSG00000205885	C1RL-AS1
chr12	8166060	8179803	HI-LNC3582	0	-	8166060	8179803	0	5	579,708,3173,218,238,	0,1006,2668,5978,13505,	0.00734304	0.435189	0.121138	0.765	Novel lncRNA gene	NA	NA	NA
chr12	8233092	8234803	HI-LNC907	0	-	8233092	8234803	0	1	1711,	0,	0.193411	4.93641	7.80975	0.332	Moran et al, Nat Gen 2012	NA	NA	NA
chr12	9036451	9067969	HI-LNC3585	0	-	9036451	9067969	0	2	1502,418,	0,31100,	0.0282778	0.158536	0.030273	0.042	Novel lncRNA gene	NA	NA	NA
chr12	22094018	22107948	HI-LNC3588	0	+	22094018	22107948	0	2	3875,6539,	0,7391,	0.249712	0.0804784	0.00698255	0.256	Novel lncRNA gene	NA	NA	NA
chr12	25537044	25539285	HI-LNC3590	0	-	25537044	25539285	0	2	1587,478,	0,1763,	0.0166455	0.389685	0.028114	0.009	Novel lncRNA gene	NA	NA	NA
chr12	26097789	26110985	HI-LNC3591	0	-	26097789	26110985	0	7	1279,104,319,104,121,123,34,	0,2662,7901,10281,11370,11782,13162,	0.0181184	3.86139	0.543628	4.202	Novel isoform of Ensembl Gene	NA	ENSG00000246695	RASSF8-AS1
chr12	26278218	26282677	HI-LNC3592	0	+	26278218	26282677	0	2	2063,1716,	0,2743,	0.3167	0.906441	0.119163	0.46	Novel lncRNA gene	NA	NA	NA
chr12	27928014	27933186	HI-LNC910	0	-	27928014	27933186	0	1	5172,	0,	0.695899	1.48153	0.0393228	0.352	Moran et al, Nat Gen 2012	NA	NA	NA
chr12	30948440	30970222	HI-LNC3593	0	+	30948440	30970222	0	5	710,171,109,68,15588,	0,2638,4406,5027,6194,	0.0239032	0.0672872	0.0532419	0.116	Novel isoform of Ensembl Gene	NA	ENSG00000235884	LINC00941
chr12	31173696	31226781	HI-LNC3594	0	-	31173696	31226781	0	3	1267,111,653,	0,39897,52432,	0.0997936	0.232601	0.0286193	0.074	Ensembl_annotated	ENST00000500527	ENSG00000245614	DDX11-AS1
chr12	31742824	31769646	HI-LNC3596	0	+	31742824	31769646	0	4	229,175,115,1072,	0,11789,25269,25750,	0.207353	0.946741	0.0456622	0.992	Novel lncRNA gene	NA	NA	NA
chr12	31882248	31884462	HI-LNC911	0	+	31882248	31884462	0	1	2214,	0,	0.00289137	0.737981	0.275535	0.687	Moran et al, Nat Gen 2012	NA	NA	NA
chr12	33050132	33088530	HI-LNC3597	0	+	33050132	33088530	0	2	1185,135,	0,38263,	0.00257043	0.0808415	0.0440084	0.066	Novel lncRNA gene	NA	NA	NA
chr12	38532143	38534728	HI-LNC3598	0	+	38532143	38534728	0	2	522,1867,	0,718,	0.0155805	0.208639	0.0121735	0.225	Novel lncRNA gene	NA	NA	NA
chr12	39299028	39303369	HI-LNC3599	0	+	39299028	39303369	0	2	1467,258,	0,4083,	0.155248	0.611515	0.0336724	0.564	Novel lncRNA gene	NA	NA	NA
chr12	40499499	40504009	HI-LNC3600	0	+	40499499	40504009	0	2	1968,206,	0,4304,	0.00138744	0.358099	0.00666099	0.178	Novel lncRNA gene	NA	NA	NA
chr12	46777230	47046314	HI-LNC3604	0	+	46777230	47046314	0	4	72,226,110,142,	0,4299,86705,268942,	0.018991	5.97658	0.950683	0.839	Novel lncRNA gene	NA	NA	NA
chr12	48298887	48301381	HI-LNC912	0	+	48298887	48301381	0	1	2494,	0,	0.0287249	0.879575	0.10483	0.508	Moran et al, Nat Gen 2012	NA	NA	NA
chr12	48745030	48746610	HI-LNC914	0	+	48745030	48746610	0	1	1580,	0,	0.050299	0.357615	0.0919216	0.245	Moran et al, Nat Gen 2012	NA	NA	NA
chr12	49182875	49186572	HI-LNC3606	0	+	49182875	49186572	0	4	51,136,169,383,	0,892,1220,3314,	0.0146509	0.210696	0.117922	0.068	Novel lncRNA gene	NA	NA	NA
chr12	49392154	49406084	HI-LNC3608	0	+	49392154	49406084	0	3	319,81,2665,	0,10937,11265,	0.00725453	0.471979	0.450191	0.499	Novel lncRNA gene	NA	NA	NA
chr12	49524686	49546290	HI-LNC3609	0	+	49524686	49546290	0	2	478,4845,	0,16759,	0.203571	5.37971	0.807679	1.073	Novel lncRNA gene	NA	NA	NA
chr12	49582862	49584217	HI-LNC916	0	+	49582862	49584217	0	1	1355,	0,	0.00176048	0.828867	0.203642	0.594	Moran et al, Nat Gen 2012	NA	NA	NA
chr12	49679531	49687484	HI-LNC917	0	-	49679531	49687484	0	2	2615,838,	0,7115,	0.0218079	1.6673	0.0336724	0.807	Moran et al, Nat Gen 2012	NA	NA	NA
chr12	49927747	49932535	HI-LNC3610	0	-	49927747	49932535	0	3	527,199,348,	0,2733,4440,	0.189154	0.071644	0	0	Novel lncRNA gene	NA	NA	NA
chr12	50222323	50242902	HI-LNC3612	0	+	50222323	50242902	0	5	204,149,554,47,192,	0,394,9881,19543,20387,	0.0172669	2.57531	1.16599	2.313	Novel isoform of Ensembl Gene	NA	ENSG00000258057	BCDIN3D-AS1
chr12	51112998	51157727	HI-LNC3613	0	-	51112998	51157727	0	3	65,274,6643,	0,25486,38086,	0.00362335	0.76751	0.193444	1.205	Novel lncRNA gene	NA	NA	NA
chr12	51611478	51615172	HI-LNC921	0	+	51611478	51615172	0	1	3694,	0,	0.00568183	0.125982	0.279164	0.084	Moran et al, Nat Gen 2012	NA	NA	NA
chr12	52208375	52210530	HI-LNC3614	0	+	52208375	52210530	0	2	541,1355,	0,800,	0.227419	0.246397	0.191515	0.072	Novel lncRNA gene	NA	NA	NA
chr12	52260861	52263015	HI-LNC3616	0	-	52260861	52263015	0	2	1361,520,	0,1634,	0.000338997	0.0502234	0.0308702	0	Novel lncRNA gene	NA	NA	NA
chr12	52276786	52281794	HI-LNC3617	0	-	52276786	52281794	0	2	3263,152,	0,4856,	0.0173344	0.201378	0.00427222	0.018	Novel lncRNA gene	NA	NA	NA
chr12	53642962	53646853	HI-LNC3619	0	-	53642962	53646853	0	2	2679,216,	0,3675,	0.00354448	0.442934	0.285963	0.416	Novel lncRNA gene	NA	NA	NA
chr12	54741876	54752985	HI-LNC3621	0	-	54741876	54752985	0	2	4503,765,	0,10344,	0.00565523	7.57538	5.13925	11.174	Novel lncRNA gene	NA	NA	NA
chr12	56122886	56124859	HI-LNC3623	0	+	56122886	56124859	0	2	253,1414,	0,559,	0.0220578	6.04992	1.81229	6.356	Novel lncRNA gene	NA	NA	NA
chr12	56407760	56436091	HI-LNC3624	0	-	56407760	56436091	0	4	776,192,119,838,	0,15598,24881,27493,	0.0362339	0.431679	0.241449	0.881	Novel lncRNA gene	NA	NA	NA
chr12	56693377	56714151	HI-LNC3625	0	+	56693377	56714151	0	3	594,93,5839,	0,12813,14935,	0.206326	8.15301	3.28947	7.385	Novel lncRNA gene	NA	NA	NA
chr12	56753866	56755947	HI-LNC3626	0	+	56753866	56755947	0	2	484,1174,	0,907,	0.0297464	0.464234	0.0701011	0.339	Novel lncRNA gene	NA	NA	NA
chr12	56880888	56914412	HI-LNC3627	0	+	56880888	56914412	0	2	543,32,	0,33492,	0.0417126	0.906683	0.707259	0.13	Novel lncRNA gene	NA	NA	NA
chr12	57024563	57031742	HI-LNC3628	0	+	57024563	57031742	0	2	86,1777,	0,5402,	0.0304098	1.57	0.155913	0.857	Novel lncRNA gene	NA	NA	NA
chr12	57850310	57856641	HI-LNC3629	0	-	57850310	57856641	0	2	3034,116,	0,6215,	0.139866	1.36959	0.101431	0.744	Novel lncRNA gene	NA	NA	NA
chr12	58282642	58285272	HI-LNC3630	0	+	58282642	58285272	0	2	316,1177,	0,1453,	0.00298373	0.176932	0	0	Novel lncRNA gene	NA	NA	NA
chr12	58324361	58330625	HI-LNC924	0	-	58324361	58330625	0	3	1159,86,1002,	0,4891,5262,	0.0363734	2.8401	0.24563	1.804	Moran et al, Nat Gen 2012	NA	NA	NA
chr12	59314133	59458861	HI-LNC3631	0	+	59314133	59458861	0	4	438,74,103,1068,	0,1046,135653,143660,	0.164372	0.281735	0.0431356	0.163	Novel lncRNA gene	NA	NA	NA
chr12	62997215	63015942	HI-LNC925	0	+	62997215	63015942	0	1	18727,	0,	0.00162537	0.204645	0.140386	0.733	Moran et al, Nat Gen 2012	NA	NA	NA
chr12	64789393	64798049	HI-LNC3632	0	-	64789393	64798049	0	2	1401,188,	0,8468,	0.0239808	0.166282	0	0.008	Novel lncRNA gene	NA	NA	NA
chr12	65179813	65220359	HI-LNC3633	0	-	65179813	65220359	0	3	12,1700,747,	0,32422,39799,	0.227295	0.504412	0.147644	0.479	Novel lncRNA gene	NA	NA	NA
chr12	66524577	66525829	HI-LNC926	0	+	66524577	66525829	0	1	1252,	0,	0.00433203	0.0726121	0.127615	0.503	Moran et al, Nat Gen 2012	NA	NA	NA
chr12	67284939	67463066	HI-LNC3636	0	-	67284939	67463066	0	3	795,4816,237,	0,1125,177890,	0.0137923	0.118479	0.0918757	0.096	Novel lncRNA gene	NA	NA	NA
chr12	67656108	67663060	HI-LNC927	0	-	67656108	67663060	0	1	6952,	0,	0.0279207	0.229212	0.0376231	0.361	Moran et al, Nat Gen 2012	NA	NA	NA
chr12	69068215	69080616	HI-LNC928	0	-	69068215	69080616	0	3	1386,155,100,	0,11427,12301,	0.000338279	1.18866	0.0176861	0.471	Moran et al, Nat Gen 2012	NA	NA	NA
chr12	69676712	69679851	HI-LNC929	0	+	69676712	69679851	0	1	3139,	0,	0.115238	0.172817	0.0277465	0.616	Moran et al, Nat Gen 2012	NA	NA	NA
chr12	70538212	70637458	HI-LNC3638	0	-	70538212	70637458	0	6	3115,3271,205,13042,139,367,	0,24028,74960,85419,98633,98879,	0.254675	0.428654	0.0663342	0.244	Novel lncRNA gene	NA	NA	NA
chr12	76953650	77054775	HI-LNC3641	0	+	76953650	77054775	0	4	363,64,131,698,	0,2424,73055,100427,	0.168172	7.74554	7.7595	3.828	Novel lncRNA gene	NA	NA	NA
chr12	77718745	78140824	HI-LNC3642	0	+	77718745	78140824	0	3	249,408,13034,	0,246893,409045,	0.00545211	0.276047	0.00744193	0.053	Novel lncRNA gene	NA	NA	NA
chr12	80329236	80332401	HI-LNC930	0	+	80329236	80332401	0	1	3165,	0,	0.0115488	0.127071	0.00918757	0.171	Moran et al, Nat Gen 2012	NA	NA	NA
chr12	89747239	89765990	HI-LNC3644	0	+	89747239	89765990	0	2	6839,10013,	0,8738,	0.0163561	0.410864	0.194776	0.455	Novel lncRNA gene	NA	NA	NA
chr12	94561296	94580929	HI-LNC3648	0	-	94561296	94580929	0	2	831,1999,	0,17634,	0.11661	0.20646	0	0.447	Novel lncRNA gene	NA	NA	NA
chr12	95043009	95046521	HI-LNC3649	0	+	95043009	95046521	0	2	370,1841,	0,1671,	0.00105107	0.20646	0.0131382	0.056	Novel lncRNA gene	NA	NA	NA
chr12	100535686	100547461	HI-LNC3654	0	+	100535686	100547461	0	2	1435,3574,	0,8201,	0.0122341	0.437972	0.0203045	0.268	Novel lncRNA gene	NA	NA	NA
chr12	100590290	100592747	HI-LNC933	0	-	100590290	100592747	0	1	2457,	0,	0.0288775	0.229212	0.076854	0.193	Moran et al, Nat Gen 2012	NA	NA	NA
chr12	104357567	104359481	HI-LNC934	0	-	104357567	104359481	0	1	1914,	0,	0.0166534	0.317194	0.0455244	0.407	Moran et al, Nat Gen 2012	NA	NA	NA
chr12	105803691	105806855	HI-LNC935	0	+	105803691	105806855	0	1	3164,	0,	0.071636	0.348296	0.151503	1.553	Moran et al, Nat Gen 2012	NA	NA	NA
chr12	106533812	106537368	HI-LNC936	0	+	106533812	106537368	0	3	1882,140,1282,	0,1987,2274,	0.0386174	0.483476	0.202218	1.986	Moran et al, Nat Gen 2012	NA	NA	NA
chr12	107347332	107349543	HI-LNC937	0	-	107347332	107349543	0	1	2211,	0,	0.00471251	1.43687	0.210212	1.128	Moran et al, Nat Gen 2012	NA	NA	NA
chr12	108270207	108297581	HI-LNC30	0	-	108270207	108297581	0	2	6563,798,	0,26576,	0.00579433	1.34732	0.0729952	1.284	Moran et al, Nat Gen 2012	NA	NA	NA
chr12	109485337	109491794	HI-LNC3658	0	-	109485337	109491794	0	2	5206,304,	0,6153,	0.0237779	0.353742	0.0738221	0.114	Novel isoform of Ensembl Gene	NA	ENSG00000256262	USP30-AS1
chr12	109549212	109569966	HI-LNC3659	0	-	109549212	109569966	0	4	65,5524,3450,520,	0,1853,12738,20234,	0.00698433	0.358462	0.142821	1.54	Novel lncRNA gene	NA	NA	NA
chr12	110864534	110869661	HI-LNC3662	0	-	110864534	110869661	0	2	3563,383,	0,4744,	0.119955	1.68424	0.250315	0.639	Novel lncRNA gene	NA	NA	NA
chr12	112035670	112050542	HI-LNC3664	0	+	112035670	112050542	0	3	125,828,11496,	0,341,3376,	0.00431397	0.141473	0.0991798	0.037	Novel lncRNA gene	NA	NA	NA
chr12	112178296	112204605	HI-LNC3665	0	-	112178296	112204605	0	2	52,747,	0,25562,	0.00232072	0.179594	0.0363368	0.008	Novel lncRNA gene	NA	NA	NA
chr12	117468954	117470651	HI-LNC940	0	-	117468954	117470651	0	1	1697,	0,	0.0199898	1.21129	0.847323	2.83	Moran et al, Nat Gen 2012	NA	NA	NA
chr12	118553636	118573869	HI-LNC941	0	-	118553636	118573869	0	3	2051,190,208,	0,10649,20025,	0.0114057	0.498603	0.658335	0.583	Moran et al, Nat Gen 2012	NA	NA	NA
chr12	120639093	120650631	HI-LNC3671	0	+	120639093	120650631	0	4	136,77,96,454,	0,5254,8548,11084,	0.1645	13.8279	2.51275	6.49	Novel isoform of Ensembl Gene	NA	ENSG00000255857	PXN-AS1
chr12	120807161	120809425	HI-LNC943	0	+	120807161	120809425	0	1	2264,	0,	0.128574	0.512279	0	0.245	Moran et al, Nat Gen 2012	NA	NA	NA
chr12	120919429	120933794	HI-LNC3672	0	-	120919429	120933794	0	3	4101,3311,169,	0,7173,14196,	0.0148795	0.839033	0.49815	1.618	Novel isoform of Ensembl Gene	NA	ENSG00000248008	DYNLL1-AS1
chr12	121067468	121078303	HI-LNC3673	0	-	121067468	121078303	0	2	831,383,	0,10452,	0.0262654	0.407838	0	0.123	Novel lncRNA gene	NA	NA	NA
chr12	121379723	121418879	HI-LNC70	0	-	121379723	121418879	0	1	39156,	0,	0.0185049	0.74258	1.12134	1.08	Moran et al, Nat Gen 2012	NA	NA	NA
chr12	121597123	121647641	HI-LNC3674	0	-	121597123	121647641	0	4	13,709,103,257,	0,2388,44177,50261,	0.0228609	0.446201	0.0134138	0.104	Novel lncRNA gene	NA	NA	NA
chr12	122235737	122241674	HI-LNC944	0	-	122235737	122241674	0	3	3977,154,890,	0,4799,5047,	0.270342	0.81253	0.746306	2.081	Moran et al, Nat Gen 2012	NA	NA	NA
chr12	124066708	124068936	HI-LNC945	0	-	124066708	124068936	0	1	2228,	0,	0.0228392	0.43894	0.260743	0.336	Moran et al, Nat Gen 2012	NA	NA	NA
chr12	125271312	125275803	HI-LNC3677	0	+	125271312	125275803	0	2	126,2751,	0,1740,	0.100637	0.163619	0.030273	0.113	Novel lncRNA gene	NA	NA	NA
chr12	127544724	127605862	HI-LNC3684	0	+	127544724	127605862	0	2	1155,1764,	0,59374,	0.0088315	0.565164	0.00496129	0.088	Novel lncRNA gene	NA	NA	NA
chr12	127630188	127633865	HI-LNC946	0	+	127630188	127633865	0	1	3677,	0,	0.939805	0.683643	0.0750624	0.385	Moran et al, Nat Gen 2012	NA	NA	NA
chr12	127650470	127650988	HI-LNC947	0	-	127650470	127650988	0	2	242,118,	0,400,	0.224098	429.513	53.0144	15.471	Moran et al, Nat Gen 2012	NA	NA	NA
chr12	131468703	131477207	HI-LNC3688	0	-	131468703	131477207	0	2	6979,314,	0,8190,	0.0956408	0.125014	0.0458	0.205	Novel lncRNA gene	NA	NA	NA
chr12	133283427	133287392	HI-LNC948	0	-	133283427	133287392	0	1	3965,	0,	0.00337312	0.557661	0.212462	0.59	Moran et al, Nat Gen 2012	NA	NA	NA
chr12	133338724	133346476	HI-LNC3692	0	+	133338724	133346476	0	3	382,350,1713,	0,2133,6039,	0.251621	6.96108	3.24349	8.489	Novel lncRNA gene	NA	NA	NA
chr12	133483690	133484942	HI-LNC949	0	-	133483690	133484942	0	1	1252,	0,	0.00183437	0.32978	0	0.075	Moran et al, Nat Gen 2012	NA	NA	NA
chr13	20138107	20139019	HI-LNC950	0	-	20138107	20139019	0	1	912,	0,	0.0708387	4.43491	1.62445	38.549	Moran et al, Nat Gen 2012	NA	NA	NA
chr13	21130063	21141163	HI-LNC3695	0	-	21130063	21141163	0	4	45,136,79,1524,	0,4189,8739,9576,	0.326167	0.0617203	0.016262	0.08	Novel lncRNA gene	NA	NA	NA
chr13	21276290	21277478	HI-LNC951	0	-	21276290	21277478	0	1	1188,	0,	0.118337	1.68605	0.929185	1.9	Moran et al, Nat Gen 2012	NA	NA	NA
chr13	23489605	23491130	HI-LNC3697	0	+	23489605	23491130	0	2	38,928,	0,597,	0.0722972	0.753351	0.105244	0.174	Novel lncRNA gene	NA	NA	NA
chr13	24040604	24061603	HI-LNC3700	0	+	24040604	24061603	0	3	1284,177,1230,	0,4048,19769,	0.0157497	0.0501024	0.0161701	0.162	Novel isoform of Ensembl Gene	NA	ENSG00000232977	LINC00327
chr13	24462905	24472977	HI-LNC3701	0	+	24462905	24472977	0	4	245,43,147,7226,	0,1233,2618,2846,	0.0384129	0.0643827	0.043595	0.131	Novel isoform of Ensembl Gene	NA	ENSG00000205861	C1QTNF9B-AS1
chr13	27253204	27272965	HI-LNC3704	0	-	27253204	27272965	0	3	3348,68,593,	0,4448,19168,	0.0651052	1.61102	0.221007	1.243	Novel lncRNA gene	NA	NA	NA
chr13	27746276	27757542	HI-LNC3705	0	+	27746276	27757542	0	2	235,572,	0,10694,	0.0158012	0.596146	0.053977	0.703	Novel lncRNA gene	NA	NA	NA
chr13	27819765	27825691	HI-LNC952	0	-	27819765	27825691	0	1	5926,	0,	0.0528571	0.432768	0.0955966	0.3	Moran et al, Nat Gen 2012	NA	NA	NA
chr13	28393512	28491435	HI-LNC71	0	-	28393512	28491435	0	5	1098,620,130,529,148,	0,3377,14645,28632,97775,	0.0513713	1.13698	0.0460297	12.068	Moran et al, Nat Gen 2012	NA	NA	NA
chr13	28404283	28422476	HI-LNC3707	0	+	28404283	28422476	0	4	256,328,130,332,	0,3135,3874,17861,	0.0370514	1.29286	0	8.604	Novel lncRNA gene	NA	NA	NA
chr13	29293374	29306705	HI-LNC3710	0	+	29293374	29306705	0	3	1080,717,7913,	0,4531,5418,	0.0356604	0.184314	0.0478672	0.315	Novel lncRNA gene	NA	NA	NA
chr13	30996532	31023254	HI-LNC3714	0	+	30996532	31023254	0	4	282,54,2415,1753,	0,4329,21486,24969,	0.0787003	0.138326	0.0064313	0.288	Novel lncRNA gene	NA	NA	NA
chr13	31377317	31385828	HI-LNC3716	0	+	31377317	31385828	0	2	412,1565,	0,6946,	0.0178096	0.450437	0	0.498	Novel lncRNA gene	NA	NA	NA
chr13	33000266	33092140	HI-LNC3718	0	+	33000266	33092140	0	6	713,171,47,85,1739,147,	0,6672,10231,12523,16258,91727,	0.0780207	9.04602	2.40241	16.649	Novel lncRNA gene	NA	NA	NA
chr13	33578187	33590412	HI-LNC3720	0	-	33578187	33590412	0	2	9586,439,	0,11786,	0.0142871	0.0580897	0.00289408	0.036	Novel lncRNA gene	NA	NA	NA
chr13	34253248	34261245	HI-LNC3721	0	+	34253248	34261245	0	2	495,242,	0,7755,	0.0218768	0.560203	0.0197073	0.186	Novel lncRNA gene	NA	NA	NA
chr13	35499905	35517677	HI-LNC3724	0	-	35499905	35517677	0	2	17343,172,	0,17600,	0.00889854	0.533699	0.0165836	0.268	Novel lncRNA gene	NA	NA	NA
chr13	37389847	37393819	HI-LNC3725	0	-	37389847	37393819	0	2	431,106,	0,3866,	0.000413533	1.44317	0	0.035	Novel lncRNA gene	NA	NA	NA
chr13	37633880	37685860	HI-LNC3726	0	+	37633880	37685860	0	4	49,358,1069,5552,	0,20309,43924,46428,	0.000655824	0.574725	0.117785	1.1	Novel lncRNA gene	NA	NA	NA
chr13	40661610	40668646	HI-LNC3730	0	+	40661610	40668646	0	2	48,673,	0,6363,	0.014312	0.0994786	0	0.104	Novel lncRNA gene	NA	NA	NA
chr13	41707106	41737002	HI-LNC955	0	+	41707106	41737002	0	3	85,80,604,	0,13457,29292,	0.000330477	0.639229	0	0.26	Moran et al, Nat Gen 2012	NA	NA	NA
chr13	42616556	42623194	HI-LNC3734	0	-	42616556	42623194	0	2	5898,115,	0,6523,	0.0170183	0.206824	0.0362449	0.199	Novel lncRNA gene	NA	NA	NA
chr13	44716433	44813155	HI-LNC3737	0	+	44716433	44813155	0	5	403,181,74,6294,192,	0,1259,4484,88983,96530,	0.303417	0.102625	0.0122195	0.396	Novel lncRNA gene	NA	NA	NA
chr13	44944346	44947977	HI-LNC957	0	-	44944346	44947977	0	1	3631,	0,	0.0629735	0.337283	0.0320187	0.517	Moran et al, Nat Gen 2012	NA	NA	NA
chr13	45150702	45154222	HI-LNC958	0	+	45150702	45154222	0	1	3520,	0,	0.113298	1.24941	0.222798	0.537	Moran et al, Nat Gen 2012	NA	NA	NA
chr13	45384628	45393433	HI-LNC3739	0	-	45384628	45393433	0	3	5803,160,1499,	0,7045,7306,	0.0120193	0.117874	0	0.053	Novel lncRNA gene	NA	NA	NA
chr13	45392715	45406461	HI-LNC3740	0	+	45392715	45406461	0	2	724,715,	0,13031,	0.0100127	0.145829	0	0	Novel lncRNA gene	NA	NA	NA
chr13	46626933	46692214	HI-LNC3742	0	+	46626933	46692214	0	5	167,150,290,384,4896,	0,42054,44311,45599,60385,	0.0186845	0.170033	0	0.194	Novel isoform of Ensembl Gene	NA	ENSG00000235903	CPB2-AS1
chr13	48870648	48877797	HI-LNC3744	0	-	48870648	48877797	0	3	618,154,371,	0,5826,6778,	0.0192961	0.606069	0.0381284	0.142	Ensembl_annotated	ENST00000433480	ENSG00000231473	LINC00441
chr13	49105881	49130353	HI-LNC3745	0	+	49105881	49130353	0	2	304,184,	0,24288,	0.0068723	0.053733	0	0.141	Novel lncRNA gene	NA	NA	NA
chr13	49546822	49550588	HI-LNC3747	0	-	49546822	49550588	0	2	3621,18,	0,3748,	0.160513	1.93015	0.243471	1.121	Novel lncRNA gene	NA	NA	NA
chr13	49809693	49821980	HI-LNC960	0	-	49809693	49821980	0	2	404,210,	0,12077,	0.0364403	1.26793	0.11829	0.752	Moran et al, Nat Gen 2012	NA	NA	NA
chr13	50510676	50570351	HI-LNC3748	0	+	50510676	50570351	0	2	84,26273,	0,33402,	0.00330098	0.47682	0.109102	0.541	Novel lncRNA gene	NA	NA	NA
chr13	50526410	50570895	HI-LNC962	0	-	50526410	50570895	0	3	4621,15034,2967,	0,24058,41518,	0.00626542	0.523049	0.110435	0.71	Moran et al, Nat Gen 2012	NA	NA	NA
chr13	52027276	52030240	HI-LNC963	0	+	52027276	52030240	0	1	2964,	0,	0.012376	0.796192	0.205801	1.063	Moran et al, Nat Gen 2012	NA	NA	NA
chr13	52378294	52387482	HI-LNC964	0	+	52378294	52387482	0	1	9188,	0,	0.0138335	0.756255	0.388864	0.884	Moran et al, Nat Gen 2012	NA	NA	NA
chr13	52766938	52768570	HI-LNC965	0	-	52766938	52768570	0	1	1632,	0,	0.0465999	1.12549	0.49838	0.585	Moran et al, Nat Gen 2012	NA	NA	NA
chr13	53055994	53174473	HI-LNC3752	0	-	53055994	53174473	0	3	2425,123,121,	0,115313,118358,	0.0331515	0.0504654	0.0163079	0.054	Novel lncRNA gene	NA	NA	NA
chr13	58188874	58207783	HI-LNC3753	0	-	58188874	58207783	0	2	18150,596,	0,18313,	0.0148354	1.19701	0.4122	0.642	Novel lncRNA gene	NA	NA	NA
chr13	60841783	60851961	HI-LNC3756	0	+	60841783	60851961	0	2	365,3892,	0,6286,	0.0188148	0.510826	0.453774	1.185	Novel lncRNA gene	NA	NA	NA
chr13	70680962	70746122	HI-LNC3757	0	+	70680962	70746122	0	7	1657,158,101,171,1872,112,2238,	0,8310,22953,23847,40524,53553,62922,	0.00715552	0.0609942	0	0.201	Novel isoform of Ensembl Gene	NA	ENSG00000230223	ATXN8OS
chr13	72441331	72445112	HI-LNC966	0	+	72441331	72445112	0	1	3781,	0,	0.00164005	0.110612	0.00767162	0.393	Moran et al, Nat Gen 2012	NA	NA	NA
chr13	76055043	76081190	HI-LNC3761	0	+	76055043	76081190	0	2	437,1678,	0,24469,	0.00136027	1.1762	0.0343156	0.628	Novel lncRNA gene	NA	NA	NA
chr13	76178967	76210346	HI-LNC3762	0	-	76178967	76210346	0	3	114,137,382,	0,13938,30997,	0.156577	0.152001	0.367135	0.315	Novel lncRNA gene	NA	NA	NA
chr13	79980443	79998468	HI-LNC3765	0	+	79980443	79998468	0	7	169,226,103,82,56,228,1607,	0,6373,8953,11526,14451,15678,16418,	0.00121285	1.19713	0.19983	0.565	Novel isoform of Ensembl Gene	NA	ENSG00000227354	RBM26-AS1
chr13	80913536	80915109	HI-LNC3766	0	+	80913536	80915109	0	2	816,238,	0,1335,	0.00290979	0.710389	1.07485	0.894	Novel lncRNA gene	NA	NA	NA
chr13	91793794	91859685	HI-LNC3772	0	+	91793794	91859685	0	2	487,61,	0,65830,	0.00754903	0.0989945	0	0.023	Novel lncRNA gene	NA	NA	NA
chr13	92000073	92006829	HI-LNC3773	0	+	92000073	92006829	0	4	140,73,71,643,	0,1878,2336,6113,	0.012774	0.467985	1.01844	0.309	Novel isoform of Ensembl Gene	NA	ENSG00000215417	MIR17HG
chr13	93876779	93879077	HI-LNC967	0	-	93876779	93879077	0	1	2298,	0,	0.00139565	0.406507	0.00633942	0.198	Moran et al, Nat Gen 2012	NA	NA	NA
chr13	95200353	95201818	HI-LNC968	0	-	95200353	95201818	0	1	1465,	0,	0.061678	1.0294	0.0198451	0.179	Moran et al, Nat Gen 2012	NA	NA	NA
chr13	96325123	96329183	HI-LNC969	0	-	96325123	96329183	0	1	4060,	0,	0.00305255	3.66861	0.550932	3.306	Moran et al, Nat Gen 2012	NA	NA	NA
chr13	97646436	97650245	HI-LNC3777	0	+	97646436	97650245	0	2	246,3030,	0,779,	0.00865367	0.180441	0	0.169	Novel lncRNA gene	NA	NA	NA
chr13	98081596	98086236	HI-LNC971	0	-	98081596	98086236	0	1	4640,	0,	0.0367102	0.208155	0.0438247	0.484	Moran et al, Nat Gen 2012	NA	NA	NA
chr13	98714144	98796192	HI-LNC3780	0	-	98714144	98796192	0	5	430,118,117,90,100,	0,2141,4406,5066,81948,	0.0073697	0.130944	0.0849391	0.102	Novel lncRNA gene	NA	NA	NA
chr13	99230695	99230966	HI-LNC972	0	+	99230695	99230966	0	1	271,	0,	0.0102982	0.258257	0	0.161	Moran et al, Nat Gen 2012	NA	NA	NA
chr13	99739014	99740878	HI-LNC973	0	+	99739014	99740878	0	1	1864,	0,	0.379301	0.58005	0.490892	0.234	Moran et al, Nat Gen 2012	NA	NA	NA
chr13	99833100	99852392	HI-LNC3781	0	-	99833100	99852392	0	4	1029,118,859,2591,	0,1738,9502,16701,	0.0585553	0.154543	0.0126329	0.066	Novel isoform of Ensembl Gene	NA	ENSG00000228889	UBAC2-AS1
chr13	100721347	100741485	HI-LNC3782	0	-	100721347	100741485	0	3	1078,101,599,	0,17533,19539,	0.0118035	1.62445	0.367595	0.375	Novel lncRNA gene	NA	NA	NA
chr13	103046927	103048055	HI-LNC3785	0	+	103046927	103048055	0	1	1128,	0,	0.0510456	1.19265	0.708178	2.615	Novel isoform of Ensembl Gene	NA	ENSG00000272143	FGF14-AS2
chr13	103244814	103249188	HI-LNC3786	0	-	103244814	103249188	0	2	11,1185,	0,3189,	0.000196585	0.0629305	0	0.224	Novel lncRNA gene	NA	NA	NA
chr13	108987693	108991843	HI-LNC3791	0	+	108987693	108991843	0	2	227,3408,	0,742,	0.0267328	0.13518	0	0.108	Novel lncRNA gene	NA	NA	NA
chr13	109133553	109149130	HI-LNC3792	0	-	109133553	109149130	0	3	37,3469,451,	0,10666,15126,	0.220488	0.0681344	0	0.043	Novel lncRNA gene	NA	NA	NA
chr13	110439440	110457839	HI-LNC3794	0	+	110439440	110457839	0	2	10076,3300,	0,15099,	0.00731119	0.101778	0.00757974	0.18	Novel lncRNA gene	NA	NA	NA
chr13	111748808	111767428	HI-LNC3795	0	-	111748808	111767428	0	2	411,1441,	0,17179,	0.0400844	0.169065	0	0.148	Novel lncRNA gene	NA	NA	NA
chr13	113242482	113243727	HI-LNC975	0	+	113242482	113243727	0	1	1245,	0,	0.0253532	1.22666	0.0466728	0.23	Moran et al, Nat Gen 2012	NA	NA	NA
chr13	113341386	113344642	HI-LNC976	0	-	113341386	113344642	0	1	3256,	0,	0.992992	0.706032	0.20966	0.205	Moran et al, Nat Gen 2012	NA	NA	NA
chr13	113530205	113540221	HI-LNC3796	0	-	113530205	113540221	0	3	50,104,4032,	0,4654,5984,	0.0313186	8.15737	5.71127	10.51	Novel lncRNA gene	NA	NA	NA
chr13	114205105	114239759	HI-LNC3798	0	-	114205105	114239759	0	3	4746,173,101,	0,5964,34553,	0.0631646	0.481902	0.0463053	0.142	Novel lncRNA gene	NA	NA	NA
chr13	114455700	114462096	HI-LNC3799	0	-	114455700	114462096	0	2	1400,1474,	0,4922,	0.181799	0.0845931	0.0101063	0.02	Novel lncRNA gene	NA	NA	NA
chr14	20808529	20811659	HI-LNC3803	0	-	20808529	20811659	0	2	300,891,	0,2239,	0.00188408	9.61953	0.378068	0.021	Novel isoform of Ensembl Gene	NA	ENSG00000259001	RPPH1
chr14	20895521	20911855	HI-LNC3804	0	+	20895521	20911855	0	6	290,178,95,152,1457,875,	0,10497,11290,11621,13289,15459,	0.0147732	0.134938	0.0286193	0.334	Novel lncRNA gene	NA	NA	NA
chr14	21450844	21458803	HI-LNC3807	0	-	21450844	21458803	0	2	880,431,	0,7528,	0.180329	1.79207	1.28516	2.303	Novel lncRNA gene	NA	NA	NA
chr14	21851443	21859579	HI-LNC3809	0	+	21851443	21859579	0	2	461,11,	0,8125,	0.0459012	1.27132	0.646207	0.119	Novel lncRNA gene	NA	NA	NA
chr14	23233335	23235730	HI-LNC977	0	-	23233335	23235730	0	1	2395,	0,	0.00548572	0.555846	0.0788293	0.24	Moran et al, Nat Gen 2012	NA	NA	NA
chr14	23451822	23478279	HI-LNC3811	0	+	23451822	23478279	0	3	468,87,2503,	0,893,23954,	0.0167247	0.550279	0.251739	0.547	Novel lncRNA gene	NA	NA	NA
chr14	24710562	24722776	HI-LNC3812	0	+	24710562	24722776	0	2	158,10297,	0,1917,	0.0371207	0.0930645	0.0444678	0.135	Novel lncRNA gene	NA	NA	NA
chr14	24808912	24821998	HI-LNC3813	0	+	24808912	24821998	0	2	251,450,	0,12636,	0.00790243	0.386781	0.227898	0.703	Novel lncRNA gene	NA	NA	NA
chr14	24837294	24838950	HI-LNC3814	0	-	24837294	24838950	0	3	327,139,102,	0,1158,1554,	0.00503469	1.39524	0.281277	1.768	Novel lncRNA gene	NA	NA	NA
chr14	32540406	32546070	HI-LNC3818	0	-	32540406	32546070	0	1	5664,	0,	0.00254785	0.750204	0.110251	0.657	Novel isoform of Ensembl Gene	NA	ENSG00000258655	ARHGAP5-AS1
chr14	35396427	35452434	HI-LNC3819	0	-	35396427	35452434	0	5	981,112,138,123,799,	0,36707,41948,44720,55208,	0.0750575	2.98363	1.34249	2.057	Novel lncRNA gene	NA	NA	NA
chr14	36278386	36284935	HI-LNC3822	0	+	36278386	36284935	0	2	1154,765,	0,5784,	0.00107314	0.0810835	0.00757974	0.071	Novel lncRNA gene	NA	NA	NA
chr14	38669819	38678460	HI-LNC3824	0	-	38669819	38678460	0	2	7666,174,	0,8467,	0.025774	0.181409	0.00555848	0.148	Novel lncRNA gene	NA	NA	NA
chr14	39572578	39577640	HI-LNC3826	0	+	39572578	39577640	0	2	882,235,	0,4827,	0.0162207	0.32736	0.0130004	0.218	Novel lncRNA gene	NA	NA	NA
chr14	39901809	40609834	HI-LNC3827	0	+	39901809	40609834	0	9	70,83,305,127,215,81,140,145,4594,	0,37712,222898,279375,290028,290674,422291,558454,703431,	0.00235194	0.0607521	0	0.091	Novel lncRNA gene	NA	NA	NA
chr14	42051752	42076022	HI-LNC3828	0	-	42051752	42076022	0	2	5738,3022,	0,21248,	0.0270969	0.0930645	0	0.157	Novel lncRNA gene	NA	NA	NA
chr14	45722358	45858384	HI-LNC3829	0	+	45722358	45858384	0	7	486,134,126,396,69,204,265,	0,8655,112989,115752,122056,124086,135761,	0.106247	0.354105	0.103728	0.041	Novel lncRNA gene	NA	NA	NA
chr14	50329271	50329588	HI-LNC980	0	-	50329271	50329588	0	1	317,	0,	0.0354356	3968.43	3909.74	25.754	Moran et al, Nat Gen 2012	NA	NA	NA
chr14	50330754	50332262	HI-LNC981	0	+	50330754	50332262	0	1	1508,	0,	0.0115851	0.189034	0.0481428	0.182	Moran et al, Nat Gen 2012	NA	NA	NA
chr14	51000527	51027874	HI-LNC3832	0	-	51000527	51027874	0	4	3284,86,2171,117,	0,8689,22375,27230,	0.0158485	0.0881027	0.0256792	0.067	Novel lncRNA gene	NA	NA	NA
chr14	51562051	51565476	HI-LNC3833	0	+	51562051	51565476	0	2	509,593,	0,2832,	0.0736082	1.04779	0	0.3	Novel lncRNA gene	NA	NA	NA
chr14	52534795	52540854	HI-LNC3836	0	+	52534795	52540854	0	3	110,59,1908,	0,3371,4151,	0.00782378	0.0589368	0.0139651	0.321	Novel lncRNA gene	NA	NA	NA
chr14	56016798	56046859	HI-LNC3841	0	-	56016798	56046859	0	4	9695,74,132,206,	0,11009,28525,29855,	0.037565	0.7283	0.140845	0.372	Novel isoform of Ensembl Gene	NA	ENSG00000186615	KTN1-AS1
chr14	58738728	58764843	HI-LNC982	0	-	58738728	58764843	0	3	2000,73,171,	0,19624,25944,	0.00506459	3.80439	1.98709	7.757	Moran et al, Nat Gen 2012	NA	NA	NA
chr14	60376016	60559817	HI-LNC3844	0	-	60376016	60559817	0	5	8982,553,2977,104,739,	0,9924,10887,101858,183062,	0.0131915	0.211543	0.0532879	0.116	Novel lncRNA gene	NA	NA	NA
chr14	62174742	62217853	HI-LNC3846	0	-	62174742	62217853	0	10	1272,1668,6086,113,6833,221,287,123,2948,251,	0,5911,7713,18681,19428,28864,30062,32480,32730,42860,	0.0237251	3.79701	1.26747	12.66	Novel isoform of Ensembl Gene	NA	ENSG00000258667	HIF1A-AS2
chr14	64108272	64125957	HI-LNC3848	0	+	64108272	64125957	0	2	643,7908,	0,9777,	0.00564856	0.512036	0.0917379	0.181	Novel lncRNA gene	NA	NA	NA
chr14	65569531	65571567	HI-LNC3849	0	+	65569531	65571567	0	2	1061,505,	0,1531,	0.0374067	0.0994786	0	0	Novel lncRNA gene	NA	NA	NA
chr14	67991881	68000551	HI-LNC3852	0	-	67991881	68000551	0	2	6740,73,	0,8597,	0.0526678	0.0592999	0.0469025	0.047	Novel lncRNA gene	NA	NA	NA
chr14	69638922	69658841	HI-LNC3853	0	-	69638922	69658841	0	4	5036,2371,3409,203,	0,9831,15852,19716,	0.00252604	0.053612	0.0210855	0.063	Novel lncRNA gene	NA	NA	NA
chr14	70721823	70817131	HI-LNC3855	0	+	70721823	70817131	0	6	1083,65,90,2159,182,4087,	0,20189,36370,87565,89905,91221,	0.014834	0.589852	0.579781	0.748	Novel lncRNA gene	NA	NA	NA
chr14	71276647	71283587	HI-LNC984	0	+	71276647	71283587	0	2	744,1760,	0,5180,	0.00482384	0.520508	0.145026	0.862	Moran et al, Nat Gen 2012	NA	NA	NA
chr14	73523701	73525220	HI-LNC985	0	-	73523701	73525220	0	1	1519,	0,	0.0203299	0.150912	0.0573764	0.181	Moran et al, Nat Gen 2012	NA	NA	NA
chr14	74031375	74034323	HI-LNC986	0	-	74031375	74034323	0	1	2948,	0,	0.0930521	0.417157	0.157659	0.609	Moran et al, Nat Gen 2012	NA	NA	NA
chr14	74253897	74270435	HI-LNC987	0	+	74253897	74270435	0	3	324,90,848,	0,1832,15690,	0.0501438	1.26841	0.138089	0.321	Moran et al, Nat Gen 2012	NA	NA	NA
chr14	75517532	75520251	HI-LNC3859	0	+	75517532	75520251	0	2	740,1585,	0,1134,	0.0047803	0.741128	0.268644	0.971	Novel lncRNA gene	NA	NA	NA
chr14	75890450	75894642	HI-LNC3860	0	-	75890450	75894642	0	2	2964,470,	0,3722,	0.00409746	0.157447	0.118428	0.116	Novel lncRNA gene	NA	NA	NA
chr14	77490695	77496197	HI-LNC3861	0	+	77490695	77496197	0	5	1126,1396,193,76,28,	0,2063,4935,5308,5474,	0.00433348	14.3347	4.48257	14.378	Novel lncRNA gene	NA	NA	NA
chr14	77563221	77564230	HI-LNC990	0	-	77563221	77564230	0	1	1009,	0,	0.00295938	0.436883	0.0719846	0.352	Moran et al, Nat Gen 2012	NA	NA	NA
chr14	77568632	77591387	HI-LNC3863	0	-	77568632	77591387	0	2	14551,122,	0,22633,	0.00903122	2.27833	0.439487	3.198	Novel lncRNA gene	NA	NA	NA
chr14	81565873	81636930	HI-LNC3865	0	-	81565873	81636930	0	5	6151,106,93,189,478,	0,7503,54509,65663,70579,	0.0014828	0.0745484	0.0559063	0.101	Novel lncRNA gene	NA	NA	NA
chr14	81687722	81689737	HI-LNC991	0	+	81687722	81689737	0	1	2015,	0,	0.00350554	0.236958	0.0504397	0.811	Moran et al, Nat Gen 2012	NA	NA	NA
chr14	89883697	89890633	HI-LNC3867	0	+	89883697	89890633	0	2	443,5130,	0,1806,	0.0282568	0.595177	0.143326	0.229	Novel isoform of Ensembl Gene	NA	ENSG00000258920	FOXN3-AS1
chr14	90802712	90849640	HI-LNC3869	0	-	90802712	90849640	0	5	420,93,171,93,4115,	0,776,12697,15561,42813,	0.0717456	0.0669242	0.0118979	0.079	Novel lncRNA gene	NA	NA	NA
chr14	91283119	91294592	HI-LNC3871	0	-	91283119	91294592	0	5	3590,63,107,132,260,	0,4911,5594,6246,11213,	0.0373397	0.713777	0.00349128	0.107	Novel lncRNA gene	NA	NA	NA
chr14	93135494	93160570	HI-LNC3872	0	-	93135494	93160570	0	5	2754,95,75,183,1233,	0,2994,3185,3781,23843,	0.0223457	0.738828	0.217516	1.592	Novel lncRNA gene	NA	NA	NA
chr14	95624024	95646270	HI-LNC3875	0	+	95624024	95646270	0	4	171,42,160,430,	0,505,1188,21816,	0.00443479	9.77964	0.922478	3.192	Novel isoform of Ensembl Gene	NA	ENSG00000235706	DICER1-AS1
chr14	95988365	96001237	HI-LNC3877	0	-	95988365	96001237	0	4	395,133,171,1208,	0,523,10862,11664,	0.0766123	1.08156	0.708315	0.978	Novel isoform of Ensembl Gene	NA	ENSG00000247092	SNHG10
chr14	96343108	96391908	HI-LNC78	0	+	96343108	96391908	34,139,34	2	406,2791,	0,46009,	0.242716	35.8745	0.0136435	35.729	Moran et al, Nat Gen 2012	NA	NA	NA
chr14	96547463	96562678	HI-LNC3879	0	-	96547463	96562678	0	3	3074,37,5908,	0,6904,9307,	0.0747189	7.11962	0.143326	16.486	Novel lncRNA gene	NA	NA	NA
chr14	96967027	96968641	HI-LNC996	0	-	96967027	96968641	0	1	1614,	0,	0.0422809	0.444386	0.134965	0.282	Moran et al, Nat Gen 2012	NA	NA	NA
chr14	100070826	100095724	HI-LNC3880	0	+	100070826	100095724	0	2	126,4626,	0,20272,	0.148641	0.0589368	0.0122195	0.085	Novel lncRNA gene	NA	NA	NA
chr14	100632636	100658398	HI-LNC3881	0	-	100632636	100658398	0	4	398,165,145,1091,	0,495,10647,24671,	0.0138241	0.110855	0.0484644	0.028	Novel lncRNA gene	NA	NA	NA
chr14	101538366	101544224	HI-LNC3887	0	-	101538366	101544224	0	2	4677,115,	0,5743,	0.149728	0.807205	0.3698	0.64	Novel lncRNA gene	NA	NA	NA
chr14	102414477	102419522	HI-LNC3890	0	+	102414477	102419522	0	2	1548,578,	0,4467,	0.0160498	3.3968	0.32795	1.42	Novel lncRNA gene	NA	NA	NA
chr14	103524227	103525834	HI-LNC999	0	+	103524227	103525834	0	1	1607,	0,	0.0038732	0.652057	0.153662	0.501	Moran et al, Nat Gen 2012	NA	NA	NA
chr14	103589906	103593024	HI-LNC3891	0	-	103589906	103593024	0	2	382,378,	0,2740,	0.0823627	0.418972	0.974663	5.367	Novel lncRNA gene	NA	NA	NA
chr14	104314057	104324386	HI-LNC3893	0	+	104314057	104324386	0	3	23,107,1926,	0,6575,8403,	0.0959937	0.137842	0.0565035	0	Ensembl_annotated	ENST00000556586	ENSG00000258735	LINC00637
chr14	105070278	105074619	HI-LNC3896	0	+	105070278	105074619	0	2	434,3826,	0,515,	0.32849	2.96451	0.0067988	0.877	Novel lncRNA gene	NA	NA	NA
chr14	105147430	105151784	HI-LNC3897	0	+	105147430	105151784	0	2	489,1385,	0,2969,	0.0191726	0.263219	0.031008	0.047	Novel lncRNA gene	NA	NA	NA
chr14	105282471	105303160	HI-LNC3899	0	+	105282471	105303160	0	3	767,8984,864,	0,2357,19825,	0.207683	1.23453	0.837401	0.222	Novel isoform of Ensembl Gene	NA	ENSG00000258701	LINC00638
chr14	105559901	105562381	HI-LNC3901	0	+	105559901	105562381	0	3	156,116,505,	0,1762,1975,	0.0841107	0.272416	0.243011	0.217	Novel lncRNA gene	NA	NA	NA
chr14	105767395	105776558	HI-LNC3902	0	+	105767395	105776558	0	2	230,3152,	0,6011,	0.0480947	0.264308	0.0944941	0.111	Novel lncRNA gene	NA	NA	NA
chr14	105881610	105886115	HI-LNC3903	0	-	105881610	105886115	0	3	3036,135,840,	0,3408,3665,	0.0596099	0.445354	0.3042	0.714	Novel lncRNA gene	NA	NA	NA
chr15	24672332	24792475	HI-LNC3909	0	+	24672332	24792475	0	21	199,55,162,244,74,355,26,63,1052,112,97,122,3162,162,192,140,134,115,73,110,174,	0,792,13853,15562,17307,21887,24071,24600,25202,26732,28009,38573,42846,64280,65951,80153,81675,86437,106509,108511,119969,	0.0386801	0.618413	0.0808965	0.415	Novel isoform of Ensembl Gene	NA	ENSG00000259905	PWRN1
chr15	25683632	25806480	HI-LNC3910	0	+	25683632	25806480	0	5	341,232,1434,670,1188,	0,115638,118146,119784,121660,	0.108355	0.294684	0.0525988	0.168	Novel lncRNA gene	NA	NA	NA
chr15	29924159	29967953	HI-LNC3912	0	-	29924159	29967953	0	2	1040,651,	0,43143,	0.304328	0.815192	0.987755	0.177	Novel lncRNA gene	NA	NA	NA
chr15	30114780	30117771	HI-LNC3913	0	+	30114780	30117771	0	2	791,185,	0,2806,	0.313981	0.234779	0.104187	0.236	Novel lncRNA gene	NA	NA	NA
chr15	31192154	31196013	HI-LNC3914	0	-	31192154	31196013	0	3	764,130,198,	0,850,3661,	0.00400705	0.0913703	0.053196	0.251	Novel lncRNA gene	NA	NA	NA
chr15	31507838	31517319	HI-LNC3915	0	+	31507838	31517319	0	2	402,5828,	0,3653,	0.00425194	0.211785	0.0279761	0.193	Novel lncRNA gene	NA	NA	NA
chr15	32896025	32907602	HI-LNC3916	0	-	32896025	32907602	0	2	133,1087,	0,10490,	0.0113244	0.887562	0.357167	1.125	Novel lncRNA gene	NA	NA	NA
chr15	33359359	33370566	HI-LNC3917	0	+	33359359	33370566	0	3	2560,1430,3493,	0,3731,7714,	0.0325722	0.359067	0.0252199	0.388	Novel lncRNA gene	NA	NA	NA
chr15	35837812	36151202	HI-LNC3919	0	+	35837812	36151202	0	4	862,114,183,1015,	0,57037,166095,312375,	0.010881	0.917333	0.0467647	0.45	Novel isoform of Ensembl Gene	NA	ENSG00000248079	DPH6-AS1
chr15	37390676	37449842	HI-LNC3920	0	+	37390676	37449842	0	4	2863,30695,13955,8311,	0,2909,34835,50855,	0.0124767	0.760249	0.0593057	1.429	Novel lncRNA gene	NA	NA	NA
chr15	37397010	37399584	HI-LNC3921	0	-	37397010	37399584	0	2	2409,59,	0,2515,	0.0108604	1.03484	0.200105	4.182	Novel lncRNA gene	NA	NA	NA
chr15	40075040	40078020	HI-LNC1004	0	+	40075040	40078020	0	1	2980,	0,	0.0150338	0.170275	0.04874	0.402	Moran et al, Nat Gen 2012	NA	NA	NA
chr15	40331463	40359825	HI-LNC3924	0	+	40331463	40359825	0	4	186,109,7913,2404,	0,6698,17426,25958,	0.0188785	2.76507	0.331212	1.77	Novel isoform of Ensembl Gene	NA	ENSG00000248508	SRP14-AS1
chr15	40361697	40374555	HI-LNC3925	0	-	40361697	40374555	0	4	5365,122,144,826,	0,6402,9161,12032,	0.0080747	0.078058	0.00900382	0.033	Novel lncRNA gene	NA	NA	NA
chr15	40615599	40618910	HI-LNC1005	0	+	40615599	40618910	0	1	3311,	0,	0.979317	2.96149	1.70204	7.098	Moran et al, Nat Gen 2012	NA	NA	NA
chr15	40650935	40660258	HI-LNC3926	0	-	40650935	40660258	0	2	2925,589,	0,8734,	0.020758	1.23017	0.0496129	0.389	Novel lncRNA gene	NA	NA	NA
chr15	40721670	40732714	HI-LNC3927	0	-	40721670	40732714	0	3	4001,174,396,	0,5081,10648,	0.00663871	0.467259	0.0476835	0.188	Novel lncRNA gene	NA	NA	NA
chr15	40978418	40987330	HI-LNC3928	0	-	40978418	40987330	0	2	8575,121,	0,8791,	0.0242923	1.7387	1.2293	4.127	Novel isoform of Ensembl Gene	NA	ENSG00000245849	RAD51-AS1
chr15	41575835	41598726	HI-LNC3931	0	+	41575835	41598726	0	4	473,139,90,8488,	0,1587,2373,14403,	0.00240617	4.70345	4.30837	7.243	Novel isoform of Ensembl Gene	NA	ENSG00000247556	OIP5-AS1
chr15	43455952	43477849	HI-LNC3933	0	-	43455952	43477849	0	2	16184,704,	0,21193,	0.104171	0.493278	0.196935	0.487	Novel lncRNA gene	NA	NA	NA
chr15	45459381	45481011	HI-LNC3935	0	+	45459381	45481011	0	4	365,53,146,699,	0,922,19129,20931,	0.205572	0.325544	0.0575142	0.247	Novel lncRNA gene	NA	NA	NA
chr15	45713259	45722785	HI-LNC3937	0	-	45713259	45722785	0	2	3980,4083,	0,5443,	0.00471769	0.110612	0.0432275	0.302	Novel lncRNA gene	NA	NA	NA
chr15	45741822	45750296	HI-LNC3938	0	-	45741822	45750296	0	2	666,67,	0,8407,	0.0236421	0.21239	0	0.196	Novel lncRNA gene	NA	NA	NA
chr15	45859190	45879786	HI-LNC3939	0	-	45859190	45879786	0	2	80,1537,	0,19059,	0.0350173	1.53623	0.33236	1.462	Novel lncRNA gene	NA	NA	NA
chr15	48474510	48483775	HI-LNC3941	0	-	48474510	48483775	0	4	7196,100,129,194,	0,7744,8619,9071,	0.0021499	0.0787842	0.00381284	0.503	Novel lncRNA gene	NA	NA	NA
chr15	51057724	51085030	HI-LNC3945	0	+	51057724	51085030	0	2	2464,105,	0,27201,	0.100451	0.258136	0.118749	0.097	Novel lncRNA gene	NA	NA	NA
chr15	51199112	51200792	HI-LNC1010	0	-	51199112	51200792	0	1	1680,	0,	0.06258	0.265518	0.0950913	0.059	Moran et al, Nat Gen 2012	NA	NA	NA
chr15	56286087	56311640	HI-LNC3949	0	+	56286087	56311640	0	2	566,47,	0,25506,	0.00577997	0.365239	0	0.02	Novel lncRNA gene	NA	NA	NA
chr15	56536201	56615713	HI-LNC3950	0	+	56536201	56615713	0	2	275,84,	0,79428,	0.0557907	0.263098	0.0404712	0.104	Novel lncRNA gene	NA	NA	NA
chr15	59062264	59063262	HI-LNC1011	0	-	59062264	59063262	0	1	998,	0,	0.00619229	0.382182	0.116406	0.237	Moran et al, Nat Gen 2012	NA	NA	NA
chr15	59226016	59238665	HI-LNC3952	0	+	59226016	59238665	0	2	653,601,	0,12048,	0.0183655	0.0557903	0.0810803	0.02	Novel lncRNA gene	NA	NA	NA
chr15	59664982	59678984	HI-LNC3953	0	+	59664982	59678984	0	2	378,5026,	0,8976,	0.00397153	0.175842	0.0806209	0.033	Novel lncRNA gene	NA	NA	NA
chr15	63781039	63797041	HI-LNC3956	0	-	63781039	63797041	0	2	2332,4013,	0,11989,	0.172808	0.321188	0.270114	0.215	Novel lncRNA gene	NA	NA	NA
chr15	63825553	63894315	HI-LNC3957	0	-	63825553	63894315	0	14	564,132,84,82,83,114,114,3720,81,119,114,157,92,221,	0,3670,20360,23312,24751,26502,29540,37078,40968,54950,55347,55589,61340,68541,	0.00545697	3.53331	3.6663	4.804	Novel isoform of Ensembl Gene	NA	ENSG00000259248	USP3-AS1
chr15	64439399	64443339	HI-LNC3958	0	-	64439399	64443339	0	3	1242,205,113,	0,1456,3827,	0.0576764	0.0740644	0	0.036	Novel lncRNA gene	NA	NA	NA
chr15	65425992	65433099	HI-LNC3960	0	+	65425992	65433099	0	2	421,4776,	0,2331,	0.0659881	0.209728	0.00840662	0.064	Novel lncRNA gene	NA	NA	NA
chr15	66084783	66119029	HI-LNC3962	0	+	66084783	66119029	0	2	327,411,	0,33835,	2.21e-05	0.215658	0.0196614	0.068	Novel lncRNA gene	NA	NA	NA
chr15	66554943	66586072	HI-LNC3964	0	-	66554943	66586072	0	4	7981,122,182,509,	0,9778,16256,30620,	0.0462388	0.166645	0.0313755	0.077	Novel lncRNA gene	NA	NA	NA
chr15	66670841	66678987	HI-LNC3965	0	-	66670841	66678987	0	2	1437,43,	0,8103,	0.282796	5.49287	7.13465	4.185	Novel lncRNA gene	NA	NA	NA
chr15	67811339	67813362	HI-LNC1014	0	-	67811339	67813362	0	2	101,246,	0,1777,	0.00208442	3.37271	0.585983	1.06	Moran et al, Nat Gen 2012	NA	NA	NA
chr15	67824558	67835025	HI-LNC3967	0	-	67824558	67835025	0	2	348,1243,	0,9224,	0.0475062	0.434342	0.30126	0.431	Novel lncRNA gene	NA	NA	NA
chr15	68559786	68570446	HI-LNC3968	0	-	68559786	68570446	0	3	7669,71,264,	0,8759,10396,	0.0314367	0.251601	0.0254036	0.255	Novel lncRNA gene	NA	NA	NA
chr15	68564314	68568701	HI-LNC3969	0	+	68564314	68568701	0	2	81,1328,	0,3059,	0.00166439	0.162651	0.0412522	0.212	Novel lncRNA gene	NA	NA	NA
chr15	68863705	68871060	HI-LNC3970	0	-	68863705	68871060	0	2	906,789,	0,6566,	0.0214544	0.0578477	0	0.048	Novel lncRNA gene	NA	NA	NA
chr15	69113374	69120537	HI-LNC1017	0	+	69113374	69120537	0	1	7163,	0,	0.0391517	0.169307	0.316328	0.343	Moran et al, Nat Gen 2012	NA	NA	NA
chr15	69113680	69114274	HI-LNC3971	0	-	69113680	69114274	0	2	69,297,	0,297,	0.00369752	0.3155	0.119071	0.341	Novel lncRNA gene	NA	NA	NA
chr15	72431161	72448530	HI-LNC3976	0	-	72431161	72448530	0	2	1799,21,	0,17348,	0.0258715	1.10733	0.231435	1.21	Novel lncRNA gene	NA	NA	NA
chr15	72668453	72671129	HI-LNC3977	0	+	72668453	72671129	0	1	2676,	0,	0.0866296	0.159505	0.0651398	0.35	Ensembl_annotated	ENST00000567598	ENSG00000260339	HEXA-AS1
chr15	72753335	72754991	HI-LNC1018	0	-	72753335	72754991	0	1	1656,	0,	0.000713964	0.338009	0.0350965	0.346	Moran et al, Nat Gen 2012	NA	NA	NA
chr15	72761632	72766666	HI-LNC1019	0	-	72761632	72766666	0	1	5034,	0,	0.00216194	0.471253	0.193306	0.432	Moran et al, Nat Gen 2012	NA	NA	NA
chr15	74044453	74063731	HI-LNC3979	0	+	74044453	74063731	0	3	284,398,1921,	0,15676,17357,	0.161352	1.5827	0.0111629	0.494	Novel lncRNA gene	NA	NA	NA
chr15	74191040	74219364	HI-LNC3980	0	-	74191040	74219364	0	5	800,119,3041,201,1754,	0,13485,17643,21138,26570,	0.0681163	0.740039	0.631094	1.147	Novel isoform of Ensembl Gene	NA	ENSG00000261801	LOXL1-AS1
chr15	74896652	74907943	HI-LNC3982	0	-	74896652	74907943	0	6	25,180,197,614,101,13,	0,3902,4621,5290,5991,11278,	0.250543	0.60377	0.064267	0.32	Novel lncRNA gene	NA	NA	NA
chr15	75230095	75232227	HI-LNC3983	0	+	75230095	75232227	0	2	304,1638,	0,494,	0.00491755	2.19531	1.63791	0.437	Novel lncRNA gene	NA	NA	NA
chr15	75285645	75287803	HI-LNC3984	0	-	75285645	75287803	0	2	444,523,	0,1635,	0.00684565	0.365481	0.0600867	0.574	Novel lncRNA gene	NA	NA	NA
chr15	75638854	75639330	HI-LNC1022	0	-	75638854	75639330	0	1	476,	0,	5.07e-05	0.885747	0.274616	0.904	Moran et al, Nat Gen 2012	NA	NA	NA
chr15	75743845	75795870	HI-LNC3985	0	+	75743845	75795870	0	6	68,349,111,164,142,527,	0,256,19235,22323,47557,51498,	0.0489861	0.804663	0.245446	0.687	Novel lncRNA gene	NA	NA	NA
chr15	75941048	75941347	HI-LNC1023	0	+	75941048	75941347	0	1	299,	0,	0.0104045	3.23548	6.70362	6.696	Moran et al, Nat Gen 2012	NA	NA	NA
chr15	78423868	78440945	HI-LNC3988	0	+	78423868	78440945	0	4	105,1006,2085,2288,	0,6687,8983,14789,	0.00135472	0.147645	0.0688608	0.154	Novel lncRNA gene	NA	NA	NA
chr15	78544361	78558280	HI-LNC3989	0	-	78544361	78558280	0	3	352,190,265,	0,2398,13654,	0.150672	1.91418	0.126007	0.162	Novel lncRNA gene	NA	NA	NA
chr15	79571458	79575145	HI-LNC1024	0	-	79571458	79575145	0	1	3687,	0,	0.000323875	0.219168	0	0.039	Moran et al, Nat Gen 2012	NA	NA	NA
chr15	81291672	81293294	HI-LNC1026	0	-	81291672	81293294	0	1	1622,	0,	0.0850607	0.781912	0.662653	0.619	Moran et al, Nat Gen 2012	NA	NA	NA
chr15	81616716	81705949	HI-LNC3993	0	+	81616716	81705949	0	6	186,197,147,168,118,33400,	0,7969,17186,33960,37543,55833,	0.00182242	0.240709	0.0670692	0.102	Novel lncRNA gene	NA	NA	NA
chr15	83653752	83654970	HI-LNC1027	0	-	83653752	83654970	0	1	1218,	0,	0.0266489	0.683643	0.0596273	0.358	Moran et al, Nat Gen 2012	NA	NA	NA
chr15	85140057	85177418	HI-LNC3994	0	-	85140057	85177418	0	5	2977,126,102,980,664,	0,7033,9535,34472,36697,	0.0653449	0.640318	0.335484	0.643	Novel lncRNA gene	NA	NA	NA
chr15	85290324	85291509	HI-LNC1029	0	-	85290324	85291509	0	1	1185,	0,	0.041374	0.779491	0.0367503	0.263	Moran et al, Nat Gen 2012	NA	NA	NA
chr15	89089980	89147570	HI-LNC3998	0	+	89089980	89147570	0	5	92,3890,94,1143,43,	0,210,53746,54854,57547,	0.0137776	0.0934276	0.0276086	0.064	Novel lncRNA gene	NA	NA	NA
chr15	89911329	89941718	HI-LNC4000	0	+	89911329	89941718	0	7	137,124,108,65,81,138,3460,	0,9943,19332,19718,20402,21246,26929,	0.0120357	0.791956	0.0141029	0.385	Novel isoform of Ensembl Gene	NA	ENSG00000255571	LINC00925
chr15	90725898	90744765	HI-LNC4003	0	-	90725898	90744765	0	2	1769,76,	0,18791,	0.00191455	0.121383	0.118106	0.014	Novel lncRNA gene	NA	NA	NA
chr15	93322153	93353998	HI-LNC4007	0	-	93322153	93353998	0	6	3218,125,534,10940,220,1123,	0,9040,9272,11726,23459,30722,	0.0173663	0.0952429	0.210303	0.249	Novel lncRNA gene	NA	NA	NA
chr15	93352611	93364205	HI-LNC4008	0	+	93352611	93364205	0	3	1252,111,1984,	0,7470,9610,	0.020315	0.0705548	0.0694121	0.102	Novel lncRNA gene	NA	NA	NA
chr15	99189930	99190725	HI-LNC1030	0	-	99189930	99190725	0	1	795,	0,	0.0179739	0.268423	0.109608	0.573	Moran et al, Nat Gen 2012	NA	NA	NA
chr15	100882515	100886396	HI-LNC4014	0	+	100882515	100886396	0	2	418,629,	0,3252,	0.0208105	0.16374	0.0832394	0.185	Novel lncRNA gene	NA	NA	NA
chr15	102030564	102034269	HI-LNC4015	0	+	102030564	102034269	0	3	26,408,2896,	0,47,809,	0.278484	0.0845931	0.0916	0.217	Novel lncRNA gene	NA	NA	NA
chr15	102142683	102156200	HI-LNC4017	0	-	102142683	102156200	0	2	3555,2463,	0,11054,	0.103423	0.0532489	0.00482347	0.05	Novel lncRNA gene	NA	NA	NA
chr16	188765	193958	HI-LNC4019	0	+	188765	193958	0	2	103,1932,	0,3261,	0.115489	0.0559113	0.00712036	0.025	Novel lncRNA gene	NA	NA	NA
chr16	572482	577855	HI-LNC1031	0	-	572482	577855	0	1	5373,	0,	0.26496	0.530674	0.254082	0.77	Moran et al, Nat Gen 2012	NA	NA	NA
chr16	637789	639165	HI-LNC1032	0	-	637789	639165	0	1	1376,	0,	0.040423	0.647095	0.295564	0.204	Moran et al, Nat Gen 2012	NA	NA	NA
chr16	688661	691079	HI-LNC1033	0	-	688661	691079	0	1	2418,	0,	0.0160907	0.0874976	0.120127	0.121	Moran et al, Nat Gen 2012	NA	NA	NA
chr16	728281	729800	HI-LNC4020	0	-	728281	729800	0	2	748,592,	0,927,	0.0182959	0.210212	0.032524	0.13	Novel lncRNA gene	NA	NA	NA
chr16	740445	742499	HI-LNC1034	0	+	740445	742499	0	1	2054,	0,	0.512176	0.264913	0.282839	0.477	Moran et al, Nat Gen 2012	NA	NA	NA
chr16	1188043	1202524	HI-LNC4023	0	-	1188043	1202524	0	3	6238,115,4946,	0,6388,9535,	0.1841	0.0803574	0.00771756	0.174	Novel lncRNA gene	NA	NA	NA
chr16	1195015	1200750	HI-LNC4024	0	+	1195015	1200750	0	2	219,1081,	0,4654,	0.238459	0.184314	0.0111629	0.216	Novel lncRNA gene	NA	NA	NA
chr16	1336430	1350701	HI-LNC4025	0	-	1336430	1350701	0	6	83,1915,897,188,693,112,	0,177,3227,5024,7528,14159,	0.0405735	0.268665	0.0186967	0.083	Novel lncRNA gene	NA	NA	NA
chr16	2014996	2015505	HI-LNC4026	0	+	2014996	2015505	0	2	134,99,	0,410,	0.000300115	20.5573	0.685714	3.399	Novel isoform of Ensembl Gene	NA	ENSG00000255198	SNHG9
chr16	2034944	2039912	HI-LNC4027	0	-	2034944	2039912	0	2	1828,954,	0,4014,	0.0508476	3.04789	1.56106	1.955	Novel lncRNA gene	NA	NA	NA
chr16	2204142	2205614	HI-LNC1036	0	-	2204142	2205614	0	3	271,376,471,	0,405,1001,	0.0955756	32.5376	6.39179	1.919	Moran et al, Nat Gen 2012	NA	NA	NA
chr16	2827396	2830519	HI-LNC1039	0	+	2827396	2830519	0	1	3123,	0,	0.154752	0.869893	0.0372096	0.449	Moran et al, Nat Gen 2012	NA	NA	NA
chr16	2916418	2918092	HI-LNC4032	0	-	2916418	2918092	0	2	439,631,	0,1043,	0.0206961	0.148734	0.0814478	0.023	Novel lncRNA gene	NA	NA	NA
chr16	3055631	3057231	HI-LNC4034	0	-	3055631	3057231	0	2	1155,225,	0,1375,	0.0138795	2.13855	2.38918	1.763	Novel lncRNA gene	NA	NA	NA
chr16	3156791	3159601	HI-LNC4035	0	+	3156791	3159601	0	4	40,98,83,176,	0,1268,1458,2634,	0.0325516	0.224735	0.073179	0.157	Novel lncRNA gene	NA	NA	NA
chr16	3178348	3184862	HI-LNC1040	0	-	3178348	3184862	0	3	1306,357,232,	0,3399,6282,	0.00225508	1.96815	0.666834	2.896	Moran et al, Nat Gen 2012	NA	NA	NA
chr16	3313789	3317839	HI-LNC1041	0	+	3313789	3317839	0	1	4050,	0,	0.951309	0.16846	0.0502101	0.192	Moran et al, Nat Gen 2012	NA	NA	NA
chr16	3415023	3421052	HI-LNC1042	0	+	3415023	3421052	0	1	6029,	0,	0.0369565	1.11048	0.101201	0.282	Moran et al, Nat Gen 2012	NA	NA	NA
chr16	4294030	4303750	HI-LNC1043	0	-	4294030	4303750	0	2	2831,6777,	0,2943,	0.222051	0.651452	0.111859	0.297	Moran et al, Nat Gen 2012	NA	NA	NA
chr16	4303974	4307428	HI-LNC4038	0	+	4303974	4307428	0	2	364,2498,	0,956,	0.16469	0.14002	0.0253577	0.196	Novel lncRNA gene	NA	NA	NA
chr16	4323297	4335540	HI-LNC4039	0	+	4323297	4335540	0	2	3133,592,	0,11651,	0.180233	0.0966951	0.0272871	0.022	Novel lncRNA gene	NA	NA	NA
chr16	4353785	4357897	HI-LNC1044	0	-	4353785	4357897	0	1	4112,	0,	0.102264	0.538661	0.130693	0.275	Moran et al, Nat Gen 2012	NA	NA	NA
chr16	4359471	4364768	HI-LNC4040	0	-	4359471	4364768	0	2	1625,1049,	0,4248,	0.084986	0.0699497	0.0542985	0.07	Novel lncRNA gene	NA	NA	NA
chr16	4374422	4378752	HI-LNC4041	0	-	4374422	4378752	0	4	354,85,65,625,	0,848,2008,3705,	0.0237124	0.337767	0.373061	0.215	Novel lncRNA gene	NA	NA	NA
chr16	10981717	11012760	HI-LNC4045	0	-	10981717	11012760	0	6	2811,600,125,32,162,181,	0,2905,5459,11013,11616,30862,	0.105266	0.157447	0.0148379	0.01	Novel lncRNA gene	NA	NA	NA
chr16	11836771	11838236	HI-LNC4046	0	+	11836771	11838236	0	2	311,452,	0,1013,	0.00076059	0.382908	0.0761649	0.188	Novel lncRNA gene	NA	NA	NA
chr16	11891375	11892735	HI-LNC1045	0	+	11891375	11892735	0	1	1360,	0,	0.0233417	0.266244	0.0961019	0.404	Moran et al, Nat Gen 2012	NA	NA	NA
chr16	11945443	11947546	HI-LNC1046	0	+	11945443	11947546	0	1	2103,	0,	0.0529153	0.361003	0.234834	0.024	Moran et al, Nat Gen 2012	NA	NA	NA
chr16	18813112	18823163	HI-LNC4052	0	+	18813112	18823163	0	2	1428,2637,	0,7414,	0.0275527	2.98666	0.814662	3.552	Novel lncRNA gene	NA	NA	NA
chr16	19073548	19079206	HI-LNC4053	0	-	19073548	19079206	0	2	669,373,	0,5285,	0.00180613	0.251843	0.278797	0.437	Novel lncRNA gene	NA	NA	NA
chr16	20685554	20752824	HI-LNC4054	0	+	20685554	20752824	0	4	124,149,39336,14160,	0,441,4925,53110,	0.00256043	0.498482	1.16425	1.52	Novel lncRNA gene	NA	NA	NA
chr16	21513620	21522497	HI-LNC4057	0	+	21513620	21522497	0	2	218,1974,	0,6903,	0.309308	1.97844	0.384316	0.304	Novel lncRNA gene	NA	NA	NA
chr16	21961630	21964281	HI-LNC1047	0	-	21961630	21964281	0	1	2651,	0,	0.0137774	0.343092	0.180811	0.508	Moran et al, Nat Gen 2012	NA	NA	NA
chr16	22289135	22308709	HI-LNC4059	0	-	22289135	22308709	0	2	80,1159,	0,18415,	0.274665	0.0861664	0.0469025	0.091	Novel lncRNA gene	NA	NA	NA
chr16	22448209	22448890	HI-LNC1048	0	+	22448209	22448890	0	1	681,	0,	0.172334	2.46361	0.917103	0.623	Moran et al, Nat Gen 2012	NA	NA	NA
chr16	22818869	22826189	HI-LNC4060	0	-	22818869	22826189	0	3	3089,119,162,	0,4734,7158,	0.0020563	0.148492	0	0.037	Novel lncRNA gene	NA	NA	NA
chr16	24621476	24722238	HI-LNC4062	0	+	24621476	24722238	0	4	329,126,119,15740,	0,30728,68867,85022,	0.0475405	0.633783	0.0142407	0.024	Novel lncRNA gene	NA	NA	NA
chr16	25098049	25118460	HI-LNC4063	0	-	25098049	25118460	0	3	15085,610,1327,	0,16303,19084,	0.301415	0.246397	0.0520476	0.149	Novel lncRNA gene	NA	NA	NA
chr16	25268856	25273215	HI-LNC1050	0	+	25268856	25273215	0	1	4359,	0,	0.0424537	0.672267	0.213243	0.505	Moran et al, Nat Gen 2012	NA	NA	NA
chr16	27280204	27284743	HI-LNC1051	0	+	27280204	27284743	0	1	4539,	0,	0.00368086	0.158052	0.0255874	0.106	Moran et al, Nat Gen 2012	NA	NA	NA
chr16	28825324	28834140	HI-LNC4066	0	-	28825324	28834140	0	2	6018,308,	0,8508,	0.00651943	0.440029	0.229597	0.629	Novel lncRNA gene	NA	NA	NA
chr16	28890278	28891246	HI-LNC4067	0	-	28890278	28891246	0	3	147,214,59,	0,584,909,	0.0729509	0.866384	0.138319	0.252	Novel lncRNA gene	NA	NA	NA
chr16	28936533	28938053	HI-LNC1053	0	+	28936533	28938053	0	1	1520,	0,	0.351379	0.375163	0.449134	0.763	Moran et al, Nat Gen 2012	NA	NA	NA
chr16	30347195	30358933	HI-LNC4070	0	+	30347195	30358933	0	3	664,198,1752,	0,7264,9986,	0.0272259	0.157326	0.0944482	0.095	Novel lncRNA gene	NA	NA	NA
chr16	30662219	30663101	HI-LNC4071	0	-	30662219	30663101	0	2	265,100,	0,782,	0.00029772	3.01958	1.94988	2.358	Novel lncRNA gene	NA	NA	NA
chr16	30797568	30806501	HI-LNC4072	0	+	30797568	30806501	0	2	93,3790,	0,5143,	0.14416	0.0590579	0.00372096	0.011	Novel lncRNA gene	NA	NA	NA
chr16	30886807	30906560	HI-LNC4073	0	+	30886807	30906560	0	3	435,89,692,	0,543,19061,	0.106519	1.25885	0.191101	0.574	Novel isoform of Ensembl Gene	NA	ENSG00000260083	MIR4519
chr16	30930639	30934590	HI-LNC4074	0	-	30930639	30934590	0	1	3951,	0,	0.154231	0.455641	0.132347	2.142	Ensembl_annotated	ENST00000563777	ENSG00000260852	FBXL19-AS1
chr16	31032712	31044691	HI-LNC4075	0	-	31032712	31044691	0	3	5197,191,226,	0,7819,11753,	0.0186208	0.137721	0.0802075	0.017	Novel lncRNA gene	NA	NA	NA
chr16	31460667	31470316	HI-LNC1054	0	-	31460667	31470316	0	1	9649,	0,	0.131789	2.39898	1.68592	2.433	Moran et al, Nat Gen 2012	NA	NA	NA
chr16	31519707	31520930	HI-LNC1055	0	+	31519707	31520930	0	1	1223,	0,	0.00599225	0.449106	0.0712496	0.393	Moran et al, Nat Gen 2012	NA	NA	NA
chr16	34717687	34727090	HI-LNC4078	0	-	34717687	34727090	0	2	8187,474,	0,8929,	0.103908	0.127676	0	0.139	Novel lncRNA gene	NA	NA	NA
chr16	47007626	47010136	HI-LNC1057	0	+	47007626	47010136	0	1	2510,	0,	0.0479359	0.127555	0.0405172	0.211	Moran et al, Nat Gen 2012	NA	NA	NA
chr16	48657335	48801518	HI-LNC4080	0	+	48657335	48801518	0	5	179,120,89,2785,212,	0,117858,120822,121042,143971,	0.0972371	0.465686	0.00859037	0.131	Novel lncRNA gene	NA	NA	NA
chr16	49316370	49323831	HI-LNC4081	0	+	49316370	49323831	0	3	5016,212,25,	0,6984,7436,	0.0506261	0.0809625	0.0359234	0.044	Novel lncRNA gene	NA	NA	NA
chr16	50261925	50279821	HI-LNC4083	0	-	50261925	50279821	0	3	1479,153,59,	0,9593,17837,	0.121725	2.14666	0.377931	1.697	Novel lncRNA gene	NA	NA	NA
chr16	56222708	56224969	HI-LNC1059	0	-	56222708	56224969	0	1	2261,	0,	0.00754412	0.220499	0.0064313	0.634	Moran et al, Nat Gen 2012	NA	NA	NA
chr16	56651339	56659548	HI-LNC4090	0	-	56651339	56659548	0	2	776,1375,	0,6834,	0.049334	0.404207	0.337643	0.072	Novel lncRNA gene	NA	NA	NA
chr16	57607793	57641283	HI-LNC4091	0	-	57607793	57641283	0	2	7381,644,	0,32846,	0.121637	0.818823	0.0669774	1.47	Novel lncRNA gene	NA	NA	NA
chr16	57644163	57649432	HI-LNC4092	0	+	57644163	57649432	0	3	661,108,137,	0,4465,5132,	0.0111235	0.0560324	0	0.096	Novel lncRNA gene	NA	NA	NA
chr16	57766728	57771184	HI-LNC4093	0	-	57766728	57771184	0	2	2415,837,	0,3619,	0.189868	0.660649	0.214392	0.368	Novel lncRNA gene	NA	NA	NA
chr16	58052059	58059566	HI-LNC4094	0	-	58052059	58059566	0	4	2147,607,98,16,	0,2780,5072,7491,	0.0613938	2.7376	1.47878	3.727	Novel lncRNA gene	NA	NA	NA
chr16	58543237	58549631	HI-LNC4095	0	-	58543237	58549631	0	4	1589,214,143,436,	0,2140,2696,5958,	0.171935	10.1645	0.53049	2.267	Novel lncRNA gene	NA	NA	NA
chr16	58767834	58898210	HI-LNC4096	0	+	58767834	58898210	0	5	52,162,203,849,738,	0,222,22045,128104,129638,	0.038859	2.40407	0.688516	0.405	Novel lncRNA gene	NA	NA	NA
chr16	66730642	66733330	HI-LNC1061	0	+	66730642	66733330	0	1	2688,	0,	0.00543851	0.215416	0.167489	0.114	Moran et al, Nat Gen 2012	NA	NA	NA
chr16	67453336	67464411	HI-LNC4100	0	-	67453336	67464411	0	2	1650,6650,	0,4425,	0.0999913	0.0661981	0.00349128	0.023	Novel lncRNA gene	NA	NA	NA
chr16	67551894	67563835	HI-LNC4101	0	-	67551894	67563835	0	2	394,351,	0,11590,	0.0169447	1.72587	0.974801	0.578	Novel lncRNA gene	NA	NA	NA
chr16	67583257	67597853	HI-LNC4102	0	-	67583257	67597853	0	3	12402,139,656,	0,12539,13940,	0.0155627	0.173785	0.179387	0.203	Novel lncRNA gene	NA	NA	NA
chr16	67970781	67971713	HI-LNC1063	0	+	67970781	67971713	0	1	932,	0,	0.00457249	0.501145	0.451936	0.254	Moran et al, Nat Gen 2012	NA	NA	NA
chr16	68482757	68487340	HI-LNC1064	0	+	68482757	68487340	0	2	3857,572,	0,4011,	0.0222836	0.647337	0.0098307	0.31	Moran et al, Nat Gen 2012	NA	NA	NA
chr16	71020978	71074079	HI-LNC4105	0	+	71020978	71074079	0	6	679,81,71,5937,122,11520,	0,22085,25800,30877,38846,41581,	0.00489198	0.299767	0.00551254	0.183	Novel lncRNA gene	NA	NA	NA
chr16	71518153	71534661	HI-LNC4106	0	+	71518153	71534661	0	3	2954,63,1020,	0,3678,15488,	0.113536	0.274353	0.0359693	0.088	Novel lncRNA gene	NA	NA	NA
chr16	73265962	73274237	HI-LNC4108	0	+	73265962	73274237	0	3	805,1768,3540,	0,1820,4735,	0.0828854	0.0861664	0	0.01	Novel lncRNA gene	NA	NA	NA
chr16	79633196	79646554	HI-LNC4111	0	+	79633196	79646554	0	2	3051,7121,	0,6237,	0.147918	0.574362	0.0342696	0.706	Novel lncRNA gene	NA	NA	NA
chr16	80965839	80967472	HI-LNC4113	0	+	80965839	80967472	0	2	74,1375,	0,258,	0.0299351	0.0664401	0	0.077	Novel lncRNA gene	NA	NA	NA
chr16	81045963	81069373	HI-LNC4114	0	-	81045963	81069373	0	6	4677,73,104,127,172,100,	0,7836,8039,12120,22396,23310,	0.00237041	0.141594	0.0497507	0.138	Novel lncRNA gene	NA	NA	NA
chr16	81345110	81348378	HI-LNC1066	0	-	81345110	81348378	0	1	3268,	0,	0.0735842	0.42345	0.0711118	0.191	Moran et al, Nat Gen 2012	NA	NA	NA
chr16	87351106	87359076	HI-LNC4122	0	+	87351106	87359076	0	2	222,7614,	0,356,	0.328416	0.404571	0.126053	0.307	Novel lncRNA gene	NA	NA	NA
chr16	87634179	87635598	HI-LNC4123	0	-	87634179	87635598	0	2	532,568,	0,851,	0.011732	0.139899	0	0.198	Novel lncRNA gene	NA	NA	NA
chr16	87839914	87855874	HI-LNC4124	0	+	87839914	87855874	0	5	193,595,130,2473,478,	0,10064,11035,11611,15482,	0.120253	0.402876	0.0788293	0.05	Novel lncRNA gene	NA	NA	NA
chr16	88729780	88743312	HI-LNC4125	0	+	88729780	88743312	0	5	28,189,310,156,1366,	0,7904,8440,10231,12166,	0.155518	1.1296	0.212646	0.606	Moran et al, Nat Gen 2012	NA	NA	NA
chr16	88937149	88941262	HI-LNC1070	0	+	88937149	88941262	0	2	50,3928,	0,185,	0.210621	0.241435	0.0474538	0.088	Moran et al, Nat Gen 2012	NA	NA	NA
chr16	89281630	89284033	HI-LNC1071	0	-	89281630	89284033	0	1	2403,	0,	0.19675	1.08906	0.374761	1.178	Moran et al, Nat Gen 2012	NA	NA	NA
chr16	89557261	89565639	HI-LNC4128	0	+	89557261	89565639	0	2	533,1146,	0,7232,	0.0046148	0.9419	0.259503	0.851	Novel lncRNA gene	NA	NA	NA
chr16	89559835	89574717	HI-LNC4129	0	-	89559835	89574717	0	4	481,101,1103,73,	0,10779,11617,14809,	0.0166938	0.331353	0.198268	0.277	Novel lncRNA gene	NA	NA	NA
chr16	89768419	89776934	HI-LNC4130	0	+	89768419	89776934	0	3	14,2646,27,	0,1740,8488,	0.0051732	0.169307	0.0810803	0.035	Novel lncRNA gene	NA	NA	NA
chr16	89883184	89887562	HI-LNC1073	0	+	89883184	89887562	0	1	4378,	0,	0.0168446	0.278104	0.10947	0.355	Moran et al, Nat Gen 2012	NA	NA	NA
chr17	202300	219547	HI-LNC4132	0	+	202300	219547	0	2	2961,13054,	0,4193,	0.168013	0.642496	0.337367	0.67	Novel lncRNA gene	NA	NA	NA
chr17	618139	622737	HI-LNC4133	0	+	618139	622737	0	2	1091,941,	0,3657,	0.305465	0.70942	0.35023	0.58	Novel lncRNA gene	NA	NA	NA
chr17	631234	634801	HI-LNC1075	0	-	631234	634801	0	1	3567,	0,	0.12757	0.271206	0.175069	0.413	Moran et al, Nat Gen 2012	NA	NA	NA
chr17	1420185	1444902	HI-LNC4134	0	+	1420185	1444902	0	8	202,2821,67,123,112,77,84,43,	0,826,4687,17207,18290,18550,21977,24674,	0.754386	16.1377	7.98455	25.451	Moran et al, Nat Gen 2012	NA	NA	NA
chr17	2305514	2316696	HI-LNC4137	0	+	2305514	2316696	0	2	927,66,	0,11116,	0.10627	0.156842	0.073133	0	Novel lncRNA gene	NA	NA	NA
chr17	2615218	2616575	HI-LNC1077	0	+	2615218	2616575	0	1	1357,	0,	0.612022	0.765816	0.235477	0.699	Moran et al, Nat Gen 2012	NA	NA	NA
chr17	3598605	3604717	HI-LNC4138	0	+	3598605	3604717	0	2	565,3361,	0,2751,	0.0264671	0.0704338	0.00739599	0.268	Novel lncRNA gene	NA	NA	NA
chr17	4167130	4171720	HI-LNC4139	0	+	4167130	4171720	0	2	775,2972,	0,1618,	0.0221385	0.323971	0.0581573	0.146	Novel lncRNA gene	NA	NA	NA
chr17	4390437	4401241	HI-LNC4140	0	-	4390437	4401241	0	2	2849,374,	0,10430,	0.268032	0.0884658	0.112686	0.012	Novel lncRNA gene	NA	NA	NA
chr17	4870751	4885418	HI-LNC4141	0	+	4870751	4885418	0	3	973,491,35,	0,13884,14632,	0.255408	31.1368	3.55605	9.919	Novel lncRNA gene	NA	NA	NA
chr17	4926022	4934984	HI-LNC4142	0	-	4926022	4934984	0	4	75,207,210,164,	0,2715,8072,8798,	0.00868528	0.41873	0.243562	0.257	Novel lncRNA gene	NA	NA	NA
chr17	4992044	5000956	HI-LNC4143	0	-	4992044	5000956	0	3	5815,112,1181,	0,7306,7731,	0.0945994	0.62519	0.514917	1.569	Novel lncRNA gene	NA	NA	NA
chr17	6226068	6228038	HI-LNC1080	0	-	6226068	6228038	0	1	1970,	0,	0.0222061	0.208639	0.00735005	0.019	Moran et al, Nat Gen 2012	NA	NA	NA
chr17	7441698	7452525	HI-LNC4146	0	-	7441698	7452525	0	2	783,317,	0,10510,	0.0538015	0.109765	0	0.085	Novel lncRNA gene	NA	NA	NA
chr17	7589708	7590687	HI-LNC4147	0	+	7589708	7590687	0	2	480,317,	0,662,	0.053878	0.625553	0.382708	0.274	Novel lncRNA gene	NA	NA	NA
chr17	7603637	7739049	HI-LNC4148	0	-	7603637	7739049	0	4	132,656,94,1757,	0,131995,132778,133655,	0.0485189	0.536967	0.0825503	0.135	Novel lncRNA gene	NA	NA	NA
chr17	7780400	7788122	HI-LNC1085	0	-	7780400	7788122	0	1	7722,	0,	0.00110359	0.420303	0.214438	0.75	Moran et al, Nat Gen 2012	NA	NA	NA
chr17	7819451	7832602	HI-LNC4149	0	+	7819451	7832602	0	3	1177,122,438,	0,4305,12713,	0.0123646	0.0735803	0.0334427	0.079	Novel lncRNA gene	NA	NA	NA
chr17	7959256	7961272	HI-LNC4150	0	-	7959256	7961272	0	2	753,383,	0,1633,	0.269122	0.32034	0	1.285	Novel lncRNA gene	NA	NA	NA
chr17	8066505	8086159	HI-LNC4152	0	+	8066505	8086159	0	5	1321,2542,99,117,180,	0,8469,11588,18211,19474,	0.00784214	1.13493	0.439947	1.415	Novel lncRNA gene	NA	NA	NA
chr17	8096730	8103507	HI-LNC4153	0	-	8096730	8103507	0	2	51,977,	0,5800,	0.0383927	0.0629305	0	0.57	Novel lncRNA gene	NA	NA	NA
chr17	8118413	8127653	HI-LNC4154	0	-	8118413	8127653	0	5	29,729,96,982,524,	0,4466,6318,7197,8716,	0.236957	0.120778	0.0677124	0.148	Novel isoform of Ensembl Gene	NA	ENSG00000178977	LINC00324
chr17	8204699	8218927	HI-LNC4156	0	-	8204699	8218927	0	3	291,160,160,	0,3309,14068,	0.118986	0.223282	0.0950913	0.316	Novel lncRNA gene	NA	NA	NA
chr17	8287040	8296077	HI-LNC4157	0	+	8287040	8296077	0	2	222,8602,	0,435,	0.0112351	0.0574846	0.0428141	0.056	Novel lncRNA gene	NA	NA	NA
chr17	10632893	10721971	HI-LNC4158	0	+	10632893	10721971	0	4	300,134,110,12492,	0,24652,72822,76586,	0.2035	0.125377	0.072444	0.055	Novel lncRNA gene	NA	NA	NA
chr17	13932608	13972775	HI-LNC4161	0	-	13932608	13972775	0	3	1280,477,187,	0,4648,39980,	0.0531382	1.80344	0.358637	1.771	Ensembl_annotated	ENST00000449363	ENSG00000236088	COX10-AS1
chr17	16439123	16465851	HI-LNC4163	0	+	16439123	16465851	0	5	175,153,92,47,5670,	0,2036,3887,19667,21058,	0.00532843	0.126829	0.0260468	0.088	Novel lncRNA gene	NA	NA	NA
chr17	17141121	17150317	HI-LNC4164	0	+	17141121	17150317	0	2	748,69,	0,9127,	0.124602	1.19483	0.924453	0.817	Novel lncRNA gene	NA	NA	NA
chr17	18011917	18057345	HI-LNC4165	0	-	18011917	18057345	0	2	32,2429,	0,42999,	0.0768851	0.38666	0.0354181	0.084	Novel lncRNA gene	NA	NA	NA
chr17	19266486	19281167	HI-LNC4167	0	-	19266486	19281167	0	4	600,166,85,287,	0,1262,8375,14394,	0.0797938	0.139899	0	0.044	Novel lncRNA gene	NA	NA	NA
chr17	21117649	21125855	HI-LNC4170	0	+	21117649	21125855	0	2	114,2178,	0,6028,	0.0123666	0.158779	0.183751	0.166	Novel lncRNA gene	NA	NA	NA
chr17	21476162	21476912	HI-LNC1088	0	-	21476162	21476912	0	1	750,	0,	0.0440602	1.74935	0.0387256	1.064	Moran et al, Nat Gen 2012	NA	NA	NA
chr17	25677257	25680858	HI-LNC1089	0	-	25677257	25680858	0	1	3601,	0,	0.00306729	0.957028	0.133082	0.395	Moran et al, Nat Gen 2012	NA	NA	NA
chr17	26512549	26554996	HI-LNC4174	0	-	26512549	26554996	0	3	19562,64,204,	0,23888,42243,	0.00244377	0.947709	0.317155	1.369	Novel lncRNA gene	NA	NA	NA
chr17	26572181	26578349	HI-LNC4175	0	-	26572181	26578349	0	2	3663,746,	0,5422,	0.202725	0.533215	0.161426	0.454	Novel lncRNA gene	NA	NA	NA
chr17	26880409	26944548	HI-LNC4176	0	+	26880409	26944548	0	18	1105,210,101,146,115,143,208,92,90,112,1137,231,184,195,171,1502,8951,1867,	0,1460,2774,3435,5084,6657,8030,10039,10426,17460,17657,24877,29373,32419,34937,44962,52904,62272,	0.134877	5.20036	1.76645	6.875	Novel isoform of Ensembl Gene	NA	ENSG00000227543	SPAG5-AS1
chr17	26972611	26974964	HI-LNC4177	0	+	26972611	26974964	0	2	19,1545,	0,808,	0.00869733	0.0849562	0.0278383	0	Novel lncRNA gene	NA	NA	NA
chr17	26988934	26989301	HI-LNC1093	0	-	26988934	26989301	0	1	367,	0,	0.000297684	8.21788	2.21627	4.418	Moran et al, Nat Gen 2012	NA	NA	NA
chr17	27277715	27278146	HI-LNC4178	0	+	27277715	27278146	0	2	43,234,	0,197,	0.00581518	2.75357	0.838963	3.355	Novel lncRNA gene	NA	NA	NA
chr17	27280047	27281946	HI-LNC1094	0	+	27280047	27281946	0	1	1899,	0,	0.0128691	0.113275	0.022923	0.069	Moran et al, Nat Gen 2012	NA	NA	NA
chr17	27694982	27717567	HI-LNC4179	0	-	27694982	27717567	0	2	2341,641,	0,21944,	0.0446796	0.658834	0.102304	0.059	Novel lncRNA gene	NA	NA	NA
chr17	28618180	28624419	HI-LNC4180	0	+	28618180	28624419	0	3	283,65,407,	0,4313,5832,	0.0171726	3.2949	0.731055	2.875	Novel lncRNA gene	NA	NA	NA
chr17	28785635	28800018	HI-LNC4182	0	-	28785635	28800018	0	2	241,693,	0,13690,	0.00415266	0.153575	0.0155729	0.067	Novel lncRNA gene	NA	NA	NA
chr17	28915966	28928321	HI-LNC4183	0	-	28915966	28928321	0	2	337,327,	0,12028,	0.0248983	0.632331	0.131244	0.432	Novel lncRNA gene	NA	NA	NA
chr17	28989840	29035914	HI-LNC4184	0	-	28989840	29035914	0	3	715,81,589,	0,9236,45485,	0.0245249	0.0947588	0.0104738	0.059	Novel lncRNA gene	NA	NA	NA
chr17	29037428	29039572	HI-LNC1095	0	+	29037428	29039572	0	1	2144,	0,	0.455286	0.996238	0.270987	0.198	Moran et al, Nat Gen 2012	NA	NA	NA
chr17	29233287	29234149	HI-LNC1096	0	+	29233287	29234149	0	1	862,	0,	0.000406804	0.302429	0.0337184	0.376	Moran et al, Nat Gen 2012	NA	NA	NA
chr17	29234391	29237871	HI-LNC1097	0	+	29234391	29237871	0	1	3480,	0,	0.0115939	0.143772	0.0417575	0.219	Moran et al, Nat Gen 2012	NA	NA	NA
chr17	29334360	29336333	HI-LNC1098	0	-	29334360	29336333	0	1	1973,	0,	0.453652	1.04803	0.191423	0.661	Moran et al, Nat Gen 2012	NA	NA	NA
chr17	29712283	29719479	HI-LNC4185	0	-	29712283	29719479	0	2	4864,200,	0,6996,	0.167736	0.104319	0.00574223	0.023	Novel lncRNA gene	NA	NA	NA
chr17	30410424	30424128	HI-LNC4186	0	+	30410424	30424128	0	3	11,140,267,	0,11656,13437,	0.0210969	0.0795103	0.034729	0.209	Novel lncRNA gene	NA	NA	NA
chr17	33567066	33569940	HI-LNC1099	0	-	33567066	33569940	0	1	2874,	0,	0.515364	0.474762	0.161701	0.336	Moran et al, Nat Gen 2012	NA	NA	NA
chr17	33787077	33787405	HI-LNC1100	0	-	33787077	33787405	0	1	328,	0,	0.042202	10.1924	5.57952	22.247	Moran et al, Nat Gen 2012	NA	NA	NA
chr17	33895112	33901319	HI-LNC1101	0	+	33895112	33901319	0	2	408,424,	0,5783,	0.00296092	5.19988	0.960147	4.797	Moran et al, Nat Gen 2012	NA	NA	NA
chr17	34897340	34900656	HI-LNC1102	0	-	34897340	34900656	0	2	1759,1426,	0,1890,	0.00165067	0.285608	0.0273789	0.307	Moran et al, Nat Gen 2012	NA	NA	NA
chr17	36715872	36718353	HI-LNC4190	0	+	36715872	36718353	0	2	45,1064,	0,1417,	0.117349	1.07744	0.353629	0.624	Novel lncRNA gene	NA	NA	NA
chr17	36858696	36859718	HI-LNC4191	0	+	36858696	36859718	0	2	62,821,	0,201,	0.0156988	1.20451	0.60863	1.469	Novel lncRNA gene	NA	NA	NA
chr17	38083996	38096959	HI-LNC4194	0	+	38083996	38096959	0	4	71,114,93,1369,	0,6867,8058,11594,	0.00674412	0.095606	0	0.027	Novel lncRNA gene	NA	NA	NA
chr17	38275465	38277989	HI-LNC1104	0	-	38275465	38277989	0	1	2524,	0,	0.176486	0.195448	0.0517719	0.146	Moran et al, Nat Gen 2012	NA	NA	NA
chr17	38295477	38296506	HI-LNC1105	0	-	38295477	38296506	0	1	1029,	0,	0.000674921	0.283913	0.112915	0.121	Moran et al, Nat Gen 2012	NA	NA	NA
chr17	38338187	38348096	HI-LNC4195	0	-	38338187	38348096	0	3	1031,3828,147,	0,4450,9762,	0.27793	0.437125	0.104463	0.387	Novel lncRNA gene	NA	NA	NA
chr17	39941673	39944840	HI-LNC4196	0	+	39941673	39944840	0	2	536,1051,	0,2116,	0.0201713	0.328449	0.0823665	0.134	Novel lncRNA gene	NA	NA	NA
chr17	40075273	40080090	HI-LNC1106	0	+	40075273	40080090	0	1	4817,	0,	0.00854909	0.262977	0.0422169	0.476	Moran et al, Nat Gen 2012	NA	NA	NA
chr17	40085197	40086887	HI-LNC1107	0	-	40085197	40086887	0	1	1690,	0,	0.0207733	0.459635	0.0257711	0.465	Moran et al, Nat Gen 2012	NA	NA	NA
chr17	40306450	40308912	HI-LNC4197	0	+	40306450	40308912	0	3	277,110,729,	0,566,1733,	0.0208272	0.213238	0.0390472	0.179	Novel lncRNA gene	NA	NA	NA
chr17	40434507	40440577	HI-LNC4198	0	-	40434507	40440577	0	3	5086,111,100,	0,5297,5970,	0.107498	0.102746	0.0274249	0.018	Novel lncRNA gene	NA	NA	NA
chr17	40684208	40684423	HI-LNC1108	0	+	40684208	40684423	0	1	215,	0,	0.0141549	6.62331	1.08087	3.017	Moran et al, Nat Gen 2012	NA	NA	NA
chr17	40685154	40688136	HI-LNC4200	0	-	40685154	40688136	0	2	1018,251,	0,2731,	0.0105375	7.57381	2.86142	12.228	Novel lncRNA gene	NA	NA	NA
chr17	40707048	40714625	HI-LNC4201	0	-	40707048	40714625	0	2	155,660,	0,6917,	0.018876	5.00999	4.09894	4.844	Novel lncRNA gene	NA	NA	NA
chr17	40729850	40730931	HI-LNC1109	0	+	40729850	40730931	0	1	1081,	0,	0.0933151	0.483839	0.29561	0.427	Moran et al, Nat Gen 2012	NA	NA	NA
chr17	40826689	40828940	HI-LNC4202	0	+	40826689	40828940	0	2	204,521,	0,1730,	0.184741	5.40985	12.441	3.733	Novel lncRNA gene	NA	NA	NA
chr17	40905946	40913275	HI-LNC4203	0	-	40905946	40913275	0	6	302,694,142,88,77,378,	0,591,5810,6497,6706,6951,	0.0196205	0.293474	0.0259089	0.356	Novel isoform of Ensembl Gene	NA	ENSG00000197291	RAMP2-AS1
chr17	41116521	41123641	HI-LNC4205	0	+	41116521	41123641	0	2	195,1316,	0,5804,	0.0190616	0.0995996	0.0865009	0.202	Novel lncRNA gene	NA	NA	NA
chr17	41317598	41322497	HI-LNC1110	0	-	41317598	41322497	0	2	1569,355,	0,4544,	0.00401457	0.784695	0.294416	1.854	Moran et al, Nat Gen 2012	NA	NA	NA
chr17	41445980	41451322	HI-LNC4208	0	+	41445980	41451322	0	2	377,560,	0,4782,	0.00592097	0.373347	0	0.08	Novel lncRNA gene	NA	NA	NA
chr17	42003977	42015588	HI-LNC4211	0	+	42003977	42015588	0	4	514,173,230,5354,	0,3185,5863,6257,	0.0653512	0.0572426	0	0.05	Novel lncRNA gene	NA	NA	NA
chr17	42091714	42114313	HI-LNC4213	0	+	42091714	42114313	0	3	166,1262,42,	0,4894,22557,	0.193926	1.90534	1.01771	1.493	Novel lncRNA gene	NA	NA	NA
chr17	42201261	42201742	HI-LNC4214	0	+	42201261	42201742	0	2	18,193,	0,288,	0.0127672	0.530674	0	0.68	Novel lncRNA gene	NA	NA	NA
chr17	42275762	42309265	HI-LNC4216	0	+	42275762	42309265	0	4	536,2665,186,12,	0,24067,28574,33491,	0.00300859	0.247607	0.371775	0.591	Novel lncRNA gene	NA	NA	NA
chr17	43092198	43096694	HI-LNC4217	0	-	43092198	43096694	0	2	2330,18,	0,4478,	0.0379448	0.143046	0.00620161	0.064	Novel lncRNA gene	NA	NA	NA
chr17	43222900	43224683	HI-LNC1115	0	-	43222900	43224683	0	1	1783,	0,	0.0499891	0.285487	0.138503	0.332	Moran et al, Nat Gen 2012	NA	NA	NA
chr17	43230367	43238827	HI-LNC4218	0	-	43230367	43238827	0	3	858,3218,204,	0,3274,8256,	0.030349	0.882842	0.956977	0.988	Novel lncRNA gene	NA	NA	NA
chr17	43315041	43319283	HI-LNC4220	0	-	43315041	43319283	0	3	1567,78,806,	0,2852,3436,	0.240815	0.647337	0.219261	0.723	Novel lncRNA gene	NA	NA	NA
chr17	43657903	43662261	HI-LNC1117	0	-	43657903	43662261	0	1	4358,	0,	0.177519	0.440756	0.0633023	0.037	Moran et al, Nat Gen 2012	NA	NA	NA
chr17	44270390	44278035	HI-LNC4222	0	+	44270390	44278035	0	2	714,4302,	0,3343,	0.146396	0.374921	0.121597	0.061	Novel isoform of Ensembl Gene	NA	ENSG00000214401	KANSL1-AS1
chr17	44344414	44347131	HI-LNC4223	0	+	44344414	44347131	0	2	527,1262,	0,1455,	0.125774	0.316831	0.16239	0.035	Novel lncRNA gene	NA	NA	NA
chr17	45176743	45177617	HI-LNC1118	0	-	45176743	45177617	0	1	874,	0,	0.1396	0.580413	0.199416	0.2	Moran et al, Nat Gen 2012	NA	NA	NA
chr17	45724886	45727274	HI-LNC1119	0	-	45724886	45727274	0	1	2388,	0,	0.0767079	0.360398	0.182465	0.217	Moran et al, Nat Gen 2012	NA	NA	NA
chr17	45968564	45973351	HI-LNC1120	0	-	45968564	45973351	0	3	383,59,283,	0,2701,4504,	0.00491383	6.24718	0.520889	2.323	Moran et al, Nat Gen 2012	NA	NA	NA
chr17	46088733	46089615	HI-LNC4224	0	+	46088733	46089615	0	2	226,157,	0,725,	0.0157598	0.187218	0	0.016	Novel lncRNA gene	NA	NA	NA
chr17	46124025	46125423	HI-LNC1121	0	-	46124025	46125423	0	1	1398,	0,	0.094196	0.734593	0.0623376	0.424	Moran et al, Nat Gen 2012	NA	NA	NA
chr17	46620623	46629559	HI-LNC4225	0	+	46620623	46629559	0	6	376,2254,1572,63,158,171,	0,1224,5113,7078,7762,8765,	0.119722	0.106256	0.0600867	1.006	Novel isoform of Ensembl Gene	NA	ENSG00000230148	HOXB-AS1
chr17	46944766	46970335	HI-LNC4227	0	-	46944766	46970335	0	3	7635,82,727,	0,11859,24842,	0.0232696	2.1089	0.37669	2.025	Novel lncRNA gene	NA	NA	NA
chr17	47022311	47022968	HI-LNC1122	0	+	47022311	47022968	0	1	657,	0,	0.0173348	0.841453	0.176861	0.503	Moran et al, Nat Gen 2012	NA	NA	NA
chr17	47438714	47447155	HI-LNC4228	0	+	47438714	47447155	0	3	47,71,4095,	0,2926,4346,	0.00434358	0.0821727	0.0172267	0.068	Novel lncRNA gene	NA	NA	NA
chr17	48194971	48199059	HI-LNC4229	0	+	48194971	48199059	0	2	45,2162,	0,1926,	0.0808864	0.0871345	0	0.02	Novel lncRNA gene	NA	NA	NA
chr17	48633567	48639469	HI-LNC4231	0	-	48633567	48639469	0	2	1252,181,	0,5721,	0.116481	0.065956	0	0	Ensembl_annotated	ENST00000505793	ENSG00000250107	CACNA1G-AS1
chr17	48784379	48796803	HI-LNC4232	0	+	48784379	48796803	0	2	227,621,	0,11803,	0.0839077	0.606553	0.25693	0.199	Novel lncRNA gene	NA	NA	NA
chr17	49009447	49022022	HI-LNC4235	0	-	49009447	49022022	0	2	1515,1265,	0,11310,	0.0179215	0.106982	0.12541	0.058	Novel lncRNA gene	NA	NA	NA
chr17	49021207	49026021	HI-LNC4236	0	+	49021207	49026021	0	2	354,612,	0,4202,	0.0791745	0.123199	0.180444	0.207	Novel lncRNA gene	NA	NA	NA
chr17	49337515	49337896	HI-LNC1123	0	-	49337515	49337896	0	1	381,	0,	0.0288796	0.762185	0.34311	0.18	Moran et al, Nat Gen 2012	NA	NA	NA
chr17	53497416	53503003	HI-LNC4237	0	+	53497416	53503003	0	3	478,153,1831,	0,1614,3756,	0.0820797	0.532247	0.0294921	0.476	Novel lncRNA gene	NA	NA	NA
chr17	55155330	55162406	HI-LNC1124	0	-	55155330	55162406	0	2	1441,206,	0,6870,	0.00445168	1.96815	0.246916	0.969	Moran et al, Nat Gen 2012	NA	NA	NA
chr17	55328415	55333561	HI-LNC4238	0	-	55328415	55333561	0	2	2966,1339,	0,3807,	0.0201525	0.125135	0.023612	0.065	Novel lncRNA gene	NA	NA	NA
chr17	56084022	56112273	HI-LNC4239	0	+	56084022	56112273	0	3	9814,937,8409,	0,11744,19842,	0.0184944	1.82632	0.376001	0.818	Novel lncRNA gene	NA	NA	NA
chr17	56296709	56310278	HI-LNC4240	0	+	56296709	56310278	0	2	711,258,	0,13311,	0.00624341	0.631846	0.0149757	0.38	Novel lncRNA gene	NA	NA	NA
chr17	56401938	56431639	HI-LNC4242	0	+	56401938	56431639	0	5	50,232,180,197,1697,	0,12870,27157,27421,28004,	0.00555696	2.48902	1.06654	1.869	Novel isoform of Ensembl Gene	NA	ENSG00000265148	BZRAP1-AS1
chr17	56494125	56496375	HI-LNC4243	0	+	56494125	56496375	0	2	410,1667,	0,583,	0.0232575	0.321793	0.293726	0.553	Novel lncRNA gene	NA	NA	NA
chr17	56597050	56639991	HI-LNC4244	0	+	56597050	56639991	0	5	288,117,142,136,5822,	0,6011,23767,24846,37119,	0.0820812	0.116421	0.0491075	0.124	Novel lncRNA gene	NA	NA	NA
chr17	57184346	57184948	HI-LNC1126	0	+	57184346	57184948	0	1	602,	0,	0.0129778	0.985104	0.193031	0.062	Moran et al, Nat Gen 2012	NA	NA	NA
chr17	57695918	57696926	HI-LNC1127	0	-	57695918	57696926	0	1	1008,	0,	0.00682646	1.27216	0.216137	1.98	Moran et al, Nat Gen 2012	NA	NA	NA
chr17	57881584	57906752	HI-LNC4245	0	-	57881584	57906752	0	2	390,401,	0,24767,	0.003118	0.47331	0.367227	0.079	Novel lncRNA gene	NA	NA	NA
chr17	58156833	58192648	HI-LNC4247	0	+	58156833	58192648	0	3	67,465,27127,	0,7156,8688,	0.00977112	0.165919	0.0441003	0.198	Novel lncRNA gene	NA	NA	NA
chr17	58211456	58213033	HI-LNC1128	0	-	58211456	58213033	0	1	1577,	0,	0.000647461	1.01609	0.16579	0.558	Moran et al, Nat Gen 2012	NA	NA	NA
chr17	60828456	60839898	HI-LNC4248	0	+	60828456	60839898	0	4	1013,95,151,4940,	0,3702,6157,6502,	0.0331078	0.104682	0.0163998	0.166	Novel lncRNA gene	NA	NA	NA
chr17	62222623	62340604	HI-LNC4249	0	+	62222623	62340604	0	11	21,7515,126,133,100,147,248,331,201,1669,77,	0,376,9578,15537,25836,32061,42904,48295,49631,67310,117904,	0.0107403	4.84117	2.81337	5.811	Novel isoform of Ensembl Gene	NA	ENSG00000252904	SNORA76
chr17	62832865	62854896	HI-LNC4250	0	+	62832865	62854896	0	3	57,266,396,	0,12974,21635,	0.0662955	0.613088	0.282793	0.564	Novel lncRNA gene	NA	NA	NA
chr17	62915304	62954183	HI-LNC4251	0	+	62915304	62954183	0	8	7436,2715,151,85,293,104,143,1767,	0,8449,11531,12016,14856,17957,21396,37112,	0.0421968	0.637898	0.083515	0.275	Novel lncRNA gene	NA	NA	NA
chr17	63096376	63113320	HI-LNC4252	0	+	63096376	63113320	0	5	784,90,61,251,148,	0,948,8933,10457,16796,	0.31346	1.832	0.348393	1.884	Novel lncRNA gene	NA	NA	NA
chr17	65240818	65270177	HI-LNC4254	0	+	65240818	65270177	0	4	506,197,154,2383,	0,13261,15458,26976,	0.00563466	0.151759	0	0.179	Novel lncRNA gene	NA	NA	NA
chr17	65690752	65713661	HI-LNC4255	0	-	65690752	65713661	0	2	1229,52,	0,22857,	0.000726527	1.80126	1.54204	7.989	Novel lncRNA gene	NA	NA	NA
chr17	66089011	66097656	HI-LNC4256	0	-	66089011	66097656	0	2	3608,964,	0,7681,	0.0446704	0.112065	0.031789	0.064	Novel lncRNA gene	NA	NA	NA
chr17	66202551	66203542	HI-LNC1131	0	+	66202551	66203542	0	1	991,	0,	0.00378732	0.775013	0.0293083	0.655	Moran et al, Nat Gen 2012	NA	NA	NA
chr17	67323518	67361862	HI-LNC4257	0	+	67323518	67361862	0	6	479,67,119,194,141,61,	0,4466,7830,15922,31502,38283,	0.0302941	0.248939	0.136895	0.488	Novel lncRNA gene	NA	NA	NA
chr17	67957575	68035715	HI-LNC4258	0	+	67957575	68035715	0	12	403,171,130,100,126,211,172,136,125,96,113,147,	0,2947,19809,20711,21950,27604,31518,33244,58964,63504,74718,77993,	0.00215631	0.0807205	0	0.491	Novel lncRNA gene	NA	NA	NA
chr17	68159440	68165543	HI-LNC4259	0	-	68159440	68165543	0	2	500,5270,	0,833,	0.00485546	0.227397	0.055401	0.371	Novel isoform of Ensembl Gene	NA	ENSG00000267365	KCNJ2-AS1
chr17	69159762	69198202	HI-LNC4260	0	+	69159762	69198202	0	3	238,105,10407,	0,23944,28033,	0.00538342	0.0888288	0.0175483	0.052	Novel lncRNA gene	NA	NA	NA
chr17	70399462	70588943	HI-LNC75	0	-	70399462	70588943	0	4	1495,63,97,602,	0,24914,27806,188879,	0.109821	15.6253	1.26132	13.499	Moran et al, Nat Gen 2012	NA	NA	NA
chr17	71175379	71190440	HI-LNC4261	0	-	71175379	71190440	0	3	5594,7102,808,	0,6365,14253,	0.0593189	0.0704338	0.0139651	0.122	Novel lncRNA gene	NA	NA	NA
chr17	71708890	71739261	HI-LNC4263	0	-	71708890	71739261	0	3	6238,16930,4010,	0,9335,26361,	0.0137656	0.161683	0.00748787	0.072	Novel lncRNA gene	NA	NA	NA
chr17	72739925	72759490	HI-LNC4266	0	-	72739925	72759490	0	7	587,57,77,2238,312,180,39,	0,1086,1221,1519,4829,9755,19526,	0.325944	2.01753	0.928082	1.287	Novel isoform of Ensembl Gene	NA	ENSG00000264624	NA
chr17	72966796	72972462	HI-LNC4267	0	+	72966796	72972462	0	3	91,163,1202,	0,3866,4464,	0.0159782	0.084109	0.059857	0.047	Novel lncRNA gene	NA	NA	NA
chr17	72978539	72980478	HI-LNC4268	0	+	72978539	72980478	0	2	332,117,	0,1822,	0.00344858	0.257168	0	0.167	Novel lncRNA gene	NA	NA	NA
chr17	73517262	73521596	HI-LNC4269	0	-	73517262	73521596	0	2	1317,2263,	0,2071,	0.135513	4.77473	3.29439	3.254	Novel lncRNA gene	NA	NA	NA
chr17	73872900	73877075	HI-LNC4270	0	+	73872900	73877075	0	2	937,1750,	0,2425,	0.00216395	0.225219	0.151365	0.23	Novel lncRNA gene	NA	NA	NA
chr17	73892828	73896144	HI-LNC4271	0	+	73892828	73896144	0	3	158,111,256,	0,2508,3060,	0.0258471	3.70879	0.77465	2.459	Novel lncRNA gene	NA	NA	NA
chr17	74136636	74150729	HI-LNC4272	0	+	74136636	74150729	0	8	125,119,165,143,64,306,656,599,	0,2674,4366,4866,5718,6738,12577,13494,	0.022535	4.72185	0.180122	4.816	Novel isoform of Ensembl Gene	NA	ENSG00000267128	RNF157-AS1
chr17	74552974	74564686	HI-LNC4273	0	+	74552974	74564686	0	5	965,99,111,3153,1152,	0,2052,4395,6226,10560,	0.108801	4.96219	7.29934	4.212	Novel isoform of Ensembl Gene	NA	ENSG00000163597	SNHG16
chr17	74951770	74965297	HI-LNC4274	0	-	74951770	74965297	0	4	1969,173,251,332,	0,2447,8204,13195,	0.00800456	0.0571215	0	0	Novel lncRNA gene	NA	NA	NA
chr17	76837261	76841644	HI-LNC1136	0	+	76837261	76841644	0	1	4383,	0,	0.034827	0.76509	0.102717	0.44	Moran et al, Nat Gen 2012	NA	NA	NA
chr17	77786911	77800038	HI-LNC4278	0	+	77786911	77800038	0	7	159,239,3129,2569,124,80,156,	0,1342,3832,7413,10302,10682,12971,	0.074024	0.174511	0.0449731	0.22	Novel lncRNA gene	NA	NA	NA
chr17	78024004	78045444	HI-LNC4279	0	-	78024004	78045444	0	4	78,347,147,414,	0,8344,9131,21026,	0.0337333	0.519903	0.412476	0.633	Novel lncRNA gene	NA	NA	NA
chr17	78120983	78121798	HI-LNC1137	0	+	78120983	78121798	0	2	327,290,	0,525,	0.115524	1.40916	0.0941726	0.566	Moran et al, Nat Gen 2012	NA	NA	NA
chr17	78121908	78123614	HI-LNC1138	0	+	78121908	78123614	0	1	1706,	0,	0.00147106	3.68543	0.425706	1.067	Moran et al, Nat Gen 2012	NA	NA	NA
chr17	79000392	79002396	HI-LNC4280	0	-	79000392	79002396	0	2	832,735,	0,1269,	0.0619941	0.217715	0.0648642	0.183	Novel lncRNA gene	NA	NA	NA
chr17	79002932	79008599	HI-LNC4281	0	-	79002932	79008599	0	3	2779,798,235,	0,3468,5432,	0.300148	4.62091	1.25355	3.406	Novel isoform of Ensembl Gene	NA	ENSG00000226137	BAIAP2-AS1
chr17	79312178	79319769	HI-LNC4284	0	-	79312178	79319769	0	2	935,5821,	0,1770,	0.123185	0.0522807	0.148333	0.154	Novel lncRNA gene	NA	NA	NA
chr17	79361611	79367833	HI-LNC1141	0	-	79361611	79367833	0	1	6222,	0,	0.417174	0.353137	1.02014	0.745	Moran et al, Nat Gen 2012	NA	NA	NA
chr17	79481941	79483791	HI-LNC1142	0	+	79481941	79483791	0	1	1850,	0,	0.119386	0.823664	0.141305	0.283	Moran et al, Nat Gen 2012	NA	NA	NA
chr17	79519508	79522084	HI-LNC4285	0	+	79519508	79522084	0	3	24,116,1445,	0,559,1131,	0.0152387	0.249423	0.293221	0.035	Novel lncRNA gene	NA	NA	NA
chr17	79674571	79679336	HI-LNC1144	0	-	79674571	79679336	0	1	4765,	0,	0.255872	0.523533	0.268231	1.915	Moran et al, Nat Gen 2012	NA	NA	NA
chr17	79818545	79820377	HI-LNC1145	0	+	79818545	79820377	0	1	1832,	0,	0.95706	0.654114	0.253715	0.412	Moran et al, Nat Gen 2012	NA	NA	NA
chr17	80056818	80068992	HI-LNC4289	0	+	80056818	80068992	0	5	778,150,139,201,2176,	0,1911,2785,7327,9998,	0.0564581	1.08906	0.514504	1.201	Novel lncRNA gene	NA	NA	NA
chr17	80231646	80235695	HI-LNC1147	0	+	80231646	80235695	0	1	4049,	0,	0.143046	0.264792	0.552402	0.493	Moran et al, Nat Gen 2012	NA	NA	NA
chr17	80251345	80252787	HI-LNC1148	0	+	80251345	80252787	0	1	1442,	0,	0.106447	1.03484	1.10797	2.15	Moran et al, Nat Gen 2012	NA	NA	NA
chr17	80411104	80416284	HI-LNC4291	0	-	80411104	80416284	0	3	1185,111,736,	0,4209,4444,	0.0133492	0.809262	0.61474	1.228	Novel lncRNA gene	NA	NA	NA
chr17	80671774	80674365	HI-LNC4292	0	-	80671774	80674365	0	2	218,923,	0,1668,	0.0130381	0.210091	0	0.148	Novel lncRNA gene	NA	NA	NA
chr17	80682045	80692544	HI-LNC4293	0	-	80682045	80692544	0	2	40,601,	0,9898,	0.0137426	0.128281	0.0453406	0.049	Novel lncRNA gene	NA	NA	NA
chr18	268080	281773	HI-LNC4295	0	+	268080	281773	0	2	544,40,	0,13653,	0.141559	0.197747	0	0.064	Novel lncRNA gene	NA	NA	NA
chr18	812543	814081	HI-LNC1149	0	+	812543	814081	0	1	1538,	0,	0.0726532	2.32722	0.188896	1.375	Moran et al, Nat Gen 2012	NA	NA	NA
chr18	902616	904943	HI-LNC1150	0	-	902616	904943	0	1	2327,	0,	0.0140965	0.875097	0.0249442	1.643	Moran et al, Nat Gen 2012	NA	NA	NA
chr18	3245822	3247527	HI-LNC1151	0	-	3245822	3247527	0	1	1705,	0,	0.0724566	0.970582	1.61857	0.878	Moran et al, Nat Gen 2012	NA	NA	NA
chr18	3594043	3609779	HI-LNC4297	0	+	3594043	3609779	0	6	195,65,170,470,144,49,	0,374,3130,9700,12508,15687,	0.0882436	3.31317	1.23587	0.976	Novel isoform of Ensembl Gene	NA	ENSG00000177337	DLGAP1-AS1
chr18	5196349	5206882	HI-LNC4300	0	+	5196349	5206882	0	2	161,10161,	0,372,	0.111645	0.330143	0	0.281	Novel lncRNA gene	NA	NA	NA
chr18	5236667	5256625	HI-LNC4301	0	+	5236667	5256625	0	3	2528,3393,12400,	0,3979,7558,	0.00293515	1.86432	0.953715	3.004	Novel isoform of Ensembl Gene	NA	ENSG00000263753	LINC00667
chr18	6413427	6436488	HI-LNC4303	0	+	6413427	6436488	0	3	575,75,225,	0,22008,22836,	0.0419644	0.053975	0.0332131	0	Novel lncRNA gene	NA	NA	NA
chr18	8695881	8707840	HI-LNC4306	0	-	8695881	8707840	0	2	238,773,	0,11186,	0.169576	0.10553	0.129315	0.111	Novel lncRNA gene	NA	NA	NA
chr18	9615185	9616194	HI-LNC1154	0	+	9615185	9616194	0	1	1009,	0,	0.00217761	0.126587	0.143969	0.087	Moran et al, Nat Gen 2012	NA	NA	NA
chr18	12884513	12885555	HI-LNC1155	0	+	12884513	12885555	0	1	1042,	0,	0.0116139	0.119205	0.15334	0.162	Moran et al, Nat Gen 2012	NA	NA	NA
chr18	18691928	18714064	HI-LNC4316	0	+	18691928	18714064	0	4	11,682,196,393,	0,269,19475,21743,	0.0348681	0.0613572	0	0.122	Novel lncRNA gene	NA	NA	NA
chr18	19746912	19749282	HI-LNC4319	0	-	19746912	19749282	0	3	1211,73,655,	0,1359,1715,	0.05164	0.181288	0.419458	0.897	Novel lncRNA gene	NA	NA	NA
chr18	20711373	20715449	HI-LNC4320	0	-	20711373	20715449	0	2	2595,703,	0,3373,	0.0169066	0.0614783	0.00882006	0.07	Novel lncRNA gene	NA	NA	NA
chr18	21537615	21562589	HI-LNC4321	0	-	21537615	21562589	0	4	980,98,183,252,	0,2254,6356,24722,	0.0404327	0.114485	0.0864091	0.062	Novel lncRNA gene	NA	NA	NA
chr18	29064547	29078071	HI-LNC4326	0	-	29064547	29078071	0	2	1200,1138,	0,12386,	0.20729	0.0568795	0.0621079	0.104	Novel lncRNA gene	NA	NA	NA
chr18	29264687	29267822	HI-LNC1157	0	+	29264687	29267822	0	1	3135,	0,	0.0193902	0.893371	0.0787834	0.684	Moran et al, Nat Gen 2012	NA	NA	NA
chr18	29281969	29305265	HI-LNC4327	0	-	29281969	29305265	0	4	831,112,49,809,	0,12816,20679,22487,	0.0524427	0.218562	0.0403334	0.194	Novel lncRNA gene	NA	NA	NA
chr18	31288799	31336874	HI-LNC4328	0	-	31288799	31336874	0	7	34455,1769,126,118,298,79,690,	0,35142,37192,39718,41149,45964,47385,	0.0228794	0.89797	0.0294002	1.894	Novel lncRNA gene	NA	NA	NA
chr18	42256132	42260137	HI-LNC1158	0	-	42256132	42260137	0	1	4005,	0,	0.073866	0.269028	0.141443	0.677	Moran et al, Nat Gen 2012	NA	NA	NA
chr18	44337093	44344348	HI-LNC4334	0	+	44337093	44344348	0	2	1329,5589,	0,1666,	0.0043587	0.122593	0.012587	0.207	Novel lncRNA gene	NA	NA	NA
chr18	47013689	47017991	HI-LNC4336	0	+	47013689	47017991	0	6	1247,192,99,135,41,90,	0,2039,3134,3473,4085,4212,	0.0252096	47.7517	30.5867	16.909	Novel isoform of Ensembl Gene	NA	ENSG00000265496	MIR1539
chr18	47340284	47345153	HI-LNC1159	0	+	47340284	47345153	0	1	4869,	0,	0.00822365	3.1913	1.01128	0.123	Moran et al, Nat Gen 2012	NA	NA	NA
chr18	48554445	48556430	HI-LNC1160	0	-	48554445	48556430	0	1	1985,	0,	0.0522557	0.444144	0.241449	0.446	Moran et al, Nat Gen 2012	NA	NA	NA
chr18	51787028	51796817	HI-LNC4340	0	-	51787028	51796817	0	2	503,622,	0,9167,	0.0254522	1.75407	0.54225	0.837	Novel lncRNA gene	NA	NA	NA
chr18	56337235	56338863	HI-LNC4341	0	-	56337235	56338863	0	2	802,163,	0,1465,	0.000981688	0.117874	0.0752462	0.065	Novel lncRNA gene	NA	NA	NA
chr18	60185100	60190521	HI-LNC1161	0	-	60185100	60190521	0	1	5421,	0,	0.00414924	0.255958	0.0616026	0.168	Moran et al, Nat Gen 2012	NA	NA	NA
chr18	61034507	61048852	HI-LNC1162	0	+	61034507	61048852	0	2	585,243,	0,14102,	0.114672	2.67479	0.105244	1.635	Moran et al, Nat Gen 2012	NA	NA	NA
chr18	72259009	72265071	HI-LNC4345	0	-	72259009	72265071	0	2	2066,1408,	0,4654,	0.0321812	2.42524	0.472425	2.126	Novel isoform of Ensembl Gene	NA	ENSG00000264247	LINC00909
chr18	72769583	72783149	HI-LNC4346	0	-	72769583	72783149	0	2	3237,711,	0,12855,	0.0131187	0.24676	0.0294462	0.054	Novel lncRNA gene	NA	NA	NA
chr18	73167623	73180794	HI-LNC4347	0	+	73167623	73180794	0	3	1102,2415,4271,	0,2543,8900,	0.0117824	0.690904	0	0.371	Novel lncRNA gene	NA	NA	NA
chr18	74321309	74323315	HI-LNC4349	0	-	74321309	74323315	0	2	771,675,	0,1331,	0.00505468	0.0798733	0	0.104	Novel lncRNA gene	NA	NA	NA
chr18	74327075	74350915	HI-LNC4350	0	-	74327075	74350915	0	5	5660,85,69,140,174,	0,19763,23089,23430,23666,	0.123003	0.217836	0.00712036	0.304	Novel lncRNA gene	NA	NA	NA
chr18	74331451	74335521	HI-LNC76	0	+	74331451	74335521	0	2	557,809,	0,3261,	0.00727853	0.712083	0.0318809	1.616	Moran et al, Nat Gen 2012	NA	NA	NA
chr18	74960068	74963224	HI-LNC4353	0	-	74960068	74963224	0	2	1448,468,	0,2688,	0.171717	0.112307	0	0.042	Novel lncRNA gene	NA	NA	NA
chr19	1168632	1174872	HI-LNC4356	0	+	1168632	1174872	0	3	1603,117,314,	0,4385,5926,	0.106627	0.7663	0.507016	0.221	Novel lncRNA gene	NA	NA	NA
chr19	1267469	1270259	HI-LNC4357	0	-	1267469	1270259	0	2	920,436,	0,2354,	0.0751462	1.21395	0.546293	1.016	Novel isoform of Ensembl Gene	NA	ENSG00000267493	CIRBP-AS1
chr19	2587829	2747354	HI-LNC4360	0	+	2587829	2747354	0	3	572,384,66,	0,6775,159459,	0.00852954	0.19339	0.0284355	0.122	Novel lncRNA gene	NA	NA	NA
chr19	2947923	2950546	HI-LNC1167	0	-	2947923	2950546	0	1	2623,	0,	0.0178544	0.20876	0.0830556	0.152	Moran et al, Nat Gen 2012	NA	NA	NA
chr19	3480765	3482656	HI-LNC4361	0	+	3480765	3482656	0	2	1519,57,	0,1834,	0.0745438	1.03896	0	0.669	Novel lncRNA gene	NA	NA	NA
chr19	3482779	3496528	HI-LNC4362	0	+	3482779	3496528	0	5	5474,146,95,203,334,	0,7483,7740,8493,13415,	0.0542222	0.411832	0.0859497	0.173	Novel lncRNA gene	NA	NA	NA
chr19	5558177	5568005	HI-LNC4366	0	-	5558177	5568005	0	3	3233,130,330,	0,3915,9498,	0.204666	1.84314	0.00395065	0.444	Novel isoform of Ensembl Gene	NA	ENSG00000223573	TINCR
chr19	5978387	5980593	HI-LNC1168	0	+	5978387	5980593	0	1	2206,	0,	0.105554	0.210938	0.0263224	0.147	Moran et al, Nat Gen 2012	NA	NA	NA
chr19	6067091	6128854	HI-LNC4367	0	+	6067091	6128854	0	4	233,104,139,3310,	0,1235,9939,58453,	0.0460412	0.119205	0.0498885	0.056	Novel lncRNA gene	NA	NA	NA
chr19	7097219	7098597	HI-LNC1169	0	-	7097219	7098597	0	1	1378,	0,	0.0332212	0.149823	0.105381	0.05	Moran et al, Nat Gen 2012	NA	NA	NA
chr19	7438174	7459922	HI-LNC4368	0	-	7438174	7459922	0	4	5122,290,145,44,	0,9758,17287,21704,	0.0123014	0.159021	0.119301	0.188	Novel lncRNA gene	NA	NA	NA
chr19	8008849	8021065	HI-LNC4371	0	+	8008849	8021065	0	4	447,117,128,30,	0,5377,11811,12186,	0.00317639	0.712325	0	0.138	Novel lncRNA gene	NA	NA	NA
chr19	9490295	9517912	HI-LNC4374	0	-	9490295	9517912	0	4	4284,894,247,387,	0,4962,7584,27230,	0.0492417	1.015	0.0974801	1.039	Novel lncRNA gene	NA	NA	NA
chr19	9894274	9895950	HI-LNC1170	0	-	9894274	9895950	0	1	1676,	0,	0.0615707	0.242161	0.208007	0.197	Moran et al, Nat Gen 2012	NA	NA	NA
chr19	10762537	10764548	HI-LNC4377	0	-	10762537	10764548	0	1	2011,	0,	0.024005	8.94618	3.7268	6.001	Novel isoform of Ensembl Gene	NA	ENSG00000267100	ILF3-AS1
chr19	10978674	10981655	HI-LNC4378	0	-	10978674	10981655	0	2	89,1762,	0,1219,	0.111909	0.142683	0.0470863	0.165	Novel lncRNA gene	NA	NA	NA
chr19	11038476	11039098	HI-LNC4379	0	+	11038476	11039098	0	2	120,43,	0,579,	0.0355147	77.2313	15.2373	34.895	Novel lncRNA gene	NA	NA	NA
chr19	11182663	11202654	HI-LNC4380	0	-	11182663	11202654	0	3	32,144,369,	0,939,19622,	0.00980383	2.54869	3.46454	0.183	Novel lncRNA gene	NA	NA	NA
chr19	12405462	12406879	HI-LNC4383	0	+	12405462	12406879	0	2	446,185,	0,1232,	0.00457866	1.58028	0.368284	0.435	Novel lncRNA gene	NA	NA	NA
chr19	12662377	12700475	HI-LNC4384	0	+	12662377	12700475	0	3	633,75,68,	0,1811,38030,	0.027701	0.279557	0.0748787	0.137	Novel lncRNA gene	NA	NA	NA
chr19	12742920	12751587	HI-LNC4385	0	-	12742920	12751587	0	3	1698,165,709,	0,5169,7958,	0.0232304	1.46035	0.485655	2.422	Novel lncRNA gene	NA	NA	NA
chr19	13226448	13227482	HI-LNC4388	0	+	13226448	13227482	0	3	134,195,16,	0,511,1018,	0.000298082	4.94392	6.82021	5.224	Novel lncRNA gene	NA	NA	NA
chr19	13261053	13261281	HI-LNC1173	0	-	13261053	13261281	0	1	228,	0,	0.0340975	2.57809	0.382203	0.739	Moran et al, Nat Gen 2012	NA	NA	NA
chr19	13734323	13738548	HI-LNC4389	0	+	13734323	13738548	0	4	285,85,214,484,	0,1204,1997,3741,	0.0673053	0.0786631	0	0.018	Novel lncRNA gene	NA	NA	NA
chr19	14184709	14185485	HI-LNC4391	0	-	14184709	14185485	0	2	367,194,	0,582,	0.0951048	0.732777	1.47575	0.745	Novel lncRNA gene	NA	NA	NA
chr19	14229158	14234172	HI-LNC4392	0	+	14229158	14234172	0	3	424,118,4052,	0,727,962,	0.0148411	0.137842	0.0474078	0.136	Novel lncRNA gene	NA	NA	NA
chr19	15443380	15470695	HI-LNC4394	0	+	15443380	15470695	0	4	79,560,3205,10043,	0,11662,12356,17272,	0.118092	1.08277	0.938188	1.268	Novel lncRNA gene	NA	NA	NA
chr19	15490156	15492113	HI-LNC4395	0	+	15490156	15492113	0	2	63,248,	0,1709,	0.00620773	0.950614	1.35439	0.862	Novel lncRNA gene	NA	NA	NA
chr19	16683330	16701778	HI-LNC4399	0	+	16683330	16701778	0	3	289,108,12610,	0,5646,5838,	0.0864964	0.473068	0.125089	0.195	Novel lncRNA gene	NA	NA	NA
chr19	17618503	17622431	HI-LNC1175	0	-	17618503	17622431	0	1	3928,	0,	0.0438134	0.592757	0.314307	0.41	Moran et al, Nat Gen 2012	NA	NA	NA
chr19	18123370	18156610	HI-LNC4401	0	-	18123370	18156610	0	6	709,110,84,122,58,719,	0,18081,18926,28659,31406,32521,	0.146364	4.39775	1.2332	5.648	Novel lncRNA gene	NA	NA	NA
chr19	18213832	18230708	HI-LNC4403	0	-	18213832	18230708	0	2	512,951,	0,15925,	0.328276	0.30606	0.297815	0.158	Novel lncRNA gene	NA	NA	NA
chr19	18392982	18396381	HI-LNC4404	0	+	18392982	18396381	0	3	166,113,111,	0,845,3288,	0.00110526	1.41303	0.446929	0.128	Novel lncRNA gene	NA	NA	NA
chr19	18400291	18403604	HI-LNC4405	0	-	18400291	18403604	0	2	2406,223,	0,3090,	0.150829	0.059905	0.0331671	0.017	Novel lncRNA gene	NA	NA	NA
chr19	19208056	19216549	HI-LNC4406	0	-	19208056	19216549	0	2	710,150,	0,8343,	0.0265881	1.40565	0.304017	0.595	Novel lncRNA gene	NA	NA	NA
chr19	20153255	20162386	HI-LNC4408	0	-	20153255	20162386	0	2	2568,298,	0,8833,	0.00787882	0.0695866	0.0101523	0.009	Novel lncRNA gene	NA	NA	NA
chr19	21823380	21861164	HI-LNC4410	0	-	21823380	21861164	0	2	43,3179,	0,34605,	0.168512	0.203072	0.342604	0.323	Novel lncRNA gene	NA	NA	NA
chr19	24218833	24223805	HI-LNC1177	0	+	24218833	24223805	0	1	4972,	0,	0.00871926	0.564075	0.297953	0.361	Moran et al, Nat Gen 2012	NA	NA	NA
chr19	28204729	28284848	HI-LNC4412	0	-	28204729	28284848	0	6	13165,2891,172,243,233,409,	0,13995,18974,32276,79178,79710,	0.00197015	1.06328	0.132393	0.666	Novel isoform of Ensembl Gene	NA	ENSG00000261824	LINC00662
chr19	28283685	28301979	HI-LNC1179	0	+	28283685	28301979	0	3	455,119,5467,	0,754,12827,	0.0128637	1.38253	0.324597	2.18	Moran et al, Nat Gen 2012	NA	NA	NA
chr19	29704016	29711645	HI-LNC4414	0	+	29704016	29711645	0	2	299,5458,	0,2171,	0.00900207	0.0979053	0.0126329	0.042	Novel lncRNA gene	NA	NA	NA
chr19	31839503	31915035	HI-LNC4415	0	+	31839503	31915035	0	3	320,7274,18434,	0,11770,57098,	0.0576229	0.0583317	0.00280221	0.146	Novel lncRNA gene	NA	NA	NA
chr19	32865017	32896917	HI-LNC4416	0	-	32865017	32896917	0	4	16222,71,118,1021,	0,17004,25639,30879,	0.00261035	1.07369	0.432413	1.656	Novel lncRNA gene	NA	NA	NA
chr19	33178106	33182926	HI-LNC4417	0	-	33178106	33182926	0	2	68,658,	0,4162,	0.172367	0.269875	0.180076	0.404	Novel lncRNA gene	NA	NA	NA
chr19	33666706	33667802	HI-LNC1182	0	-	33666706	33667802	0	1	1096,	0,	0.018744	1.56588	0.238555	0.387	Moran et al, Nat Gen 2012	NA	NA	NA
chr19	35224207	35225092	HI-LNC1184	0	-	35224207	35225092	0	1	885,	0,	0.0474569	0.851982	0.0984907	0.472	Moran et al, Nat Gen 2012	NA	NA	NA
chr19	35454312	35456837	HI-LNC4422	0	+	35454312	35456837	0	2	265,1134,	0,1391,	0.030259	0.0663191	0.0103819	0.018	Novel lncRNA gene	NA	NA	NA
chr19	35518119	35521334	HI-LNC4423	0	-	35518119	35521334	0	3	748,90,500,	0,1253,2715,	0.205134	0.071886	0.184532	0.112	Novel lncRNA gene	NA	NA	NA
chr19	35812401	35841789	HI-LNC4425	0	-	35812401	35841789	0	3	978,258,12680,	0,14604,16708,	0.0879779	0.954002	0.0146082	1.189	Novel lncRNA gene	NA	NA	NA
chr19	36822844	36870145	HI-LNC4428	0	+	36822844	36870145	0	3	635,176,804,	0,26969,46497,	0.0133123	0.23611	0.00900382	0.201	Novel lncRNA gene	NA	NA	NA
chr19	36980764	36981410	HI-LNC1187	0	+	36980764	36981410	0	1	646,	0,	0.00757343	1.6276	0.157383	1.747	Moran et al, Nat Gen 2012	NA	NA	NA
chr19	36981709	36984741	HI-LNC1188	0	+	36981709	36984741	0	1	3032,	0,	0.00639631	0.335226	0.0814478	0.43	Moran et al, Nat Gen 2012	NA	NA	NA
chr19	37157740	37169478	HI-LNC1189	0	+	37157740	37169478	0	1	11738,	0,	0.0151963	0.57412	0.0952751	0.521	Moran et al, Nat Gen 2012	NA	NA	NA
chr19	37173806	37178518	HI-LNC1190	0	-	37173806	37178518	0	3	3111,121,349,	0,3781,4363,	0.0148163	1.18418	0.101385	1.106	Moran et al, Nat Gen 2012	NA	NA	NA
chr19	37498832	37509642	HI-LNC1191	0	+	37498832	37509642	0	1	10810,	0,	0.0431511	0.16253	0.0255414	0.044	Moran et al, Nat Gen 2012	NA	NA	NA
chr19	37567723	37569336	HI-LNC1192	0	-	37567723	37569336	0	1	1613,	0,	0.00559626	0.239741	0.0450191	0.282	Moran et al, Nat Gen 2012	NA	NA	NA
chr19	37742799	37750921	HI-LNC1193	0	+	37742799	37750921	0	3	285,916,2789,	0,4001,5333,	0.0368228	0.50417	0.0837447	0.288	Moran et al, Nat Gen 2012	NA	NA	NA
chr19	37795354	37802681	HI-LNC1194	0	+	37795354	37802681	0	1	7327,	0,	0.764444	0.356526	0.152651	0.582	Moran et al, Nat Gen 2012	NA	NA	NA
chr19	37988183	37998893	HI-LNC4429	0	-	37988183	37998893	0	4	311,160,195,1409,	0,742,8564,9301,	0.0711675	1.33461	0.153984	1.909	Novel lncRNA gene	NA	NA	NA
chr19	38146790	38245103	HI-LNC4431	0	+	38146790	38245103	0	2	8514,73,	0,98240,	0.0172304	0.181893	0.023658	0.252	Novel lncRNA gene	NA	NA	NA
chr19	38309446	38314365	HI-LNC1196	0	+	38309446	38314365	0	2	811,3502,	0,1417,	0.0559468	0.544712	0.0740977	0.207	Moran et al, Nat Gen 2012	NA	NA	NA
chr19	39360819	39366890	HI-LNC4433	0	+	39360819	39366890	0	3	195,357,170,	0,3371,5901,	0.010817	0.562139	0	0.207	Novel lncRNA gene	NA	NA	NA
chr19	39932508	39936109	HI-LNC1197	0	-	39932508	39936109	0	1	3601,	0,	0.116512	0.307512	0.193628	0.288	Moran et al, Nat Gen 2012	NA	NA	NA
chr19	40312165	40313894	HI-LNC1198	0	-	40312165	40313894	0	1	1729,	0,	0.0274229	0.328812	0.067207	0.346	Moran et al, Nat Gen 2012	NA	NA	NA
chr19	40473858	40476831	HI-LNC1199	0	-	40473858	40476831	0	1	2973,	0,	0.00374262	0.500177	0.107495	0.151	Moran et al, Nat Gen 2012	NA	NA	NA
chr19	40497982	40502942	HI-LNC1200	0	-	40497982	40502942	0	1	4960,	0,	0.0207085	0.256079	0.0937132	0.199	Moran et al, Nat Gen 2012	NA	NA	NA
chr19	41197379	41216159	HI-LNC4435	0	+	41197379	41216159	0	4	237,139,203,6080,	0,9421,10758,12700,	0.0365143	1.27446	0.50821	1.054	Novel lncRNA gene	NA	NA	NA
chr19	42901260	43687994	HI-LNC4436	0	+	42901260	43687994	0	10	116,16947,95,189,140,195,169,67,189,149,	0,11149,253978,364750,393663,580354,740421,784253,785621,786585,	0.113943	0.29057	0.163906	0.102	Novel isoform of Ensembl Gene	NA	ENSG00000213904	LIPE-AS1
chr19	44124015	44126521	HI-LNC1201	0	+	44124015	44126521	0	1	2506,	0,	0.0240448	0.395131	0.15651	0.411	Moran et al, Nat Gen 2012	NA	NA	NA
chr19	44173154	44174790	HI-LNC4437	0	+	44173154	44174790	0	2	181,613,	0,1023,	0.0437321	0.806358	0.0914622	0.314	Novel lncRNA gene	NA	NA	NA
chr19	44633562	44645767	HI-LNC4438	0	-	44633562	44645767	0	2	7849,1217,	0,10988,	0.0167933	0.452131	0.140983	0.9	Novel lncRNA gene	NA	NA	NA
chr19	45656077	45660833	HI-LNC4439	0	+	45656077	45660833	0	2	411,512,	0,4244,	0.0661715	0.166766	0	0.095	Novel lncRNA gene	NA	NA	NA
chr19	46880813	46909552	HI-LNC4441	0	-	46880813	46909552	0	3	4968,67,2461,	0,5198,26278,	0.242924	1.08119	0.527045	1.085	Novel lncRNA gene	NA	NA	NA
chr19	47616626	47630750	HI-LNC4443	0	+	47616626	47630750	0	2	156,901,	0,13223,	0.0123226	0.0910072	0.109929	0.071	Novel lncRNA gene	NA	NA	NA
chr19	47752699	47759806	HI-LNC4444	0	-	47752699	47759806	0	2	220,1525,	0,5582,	0.00775295	0.225582	0.0333049	0.125	Novel lncRNA gene	NA	NA	NA
chr19	47986353	48016025	HI-LNC4445	0	+	47986353	48016025	0	9	119,85,83,590,155,569,117,80,56,	0,198,405,838,10350,11931,17536,20326,29616,	0.144249	21.0722	4.20694	17.139	Moran et al, Nat Gen 2012	NA	NA	NA
chr19	48832966	48834615	HI-LNC4446	0	-	48832966	48834615	0	2	743,565,	0,1084,	0.0116312	1.97275	0.0777268	0.877	Novel lncRNA gene	NA	NA	NA
chr19	49310129	49316978	HI-LNC4447	0	+	49310129	49316978	0	4	527,131,3005,59,	0,1096,3471,6790,	0.124495	6.89089	0.690721	4.583	Novel lncRNA gene	NA	NA	NA
chr19	49619087	49621543	HI-LNC4450	0	-	49619087	49621543	0	2	2128,14,	0,2442,	0.120995	4.23631	1.07136	1.735	Novel lncRNA gene	NA	NA	NA
chr19	50646856	50651554	HI-LNC4453	0	-	50646856	50651554	0	2	516,165,	0,4533,	0.322524	0.0590579	0	0.018	Novel lncRNA gene	NA	NA	NA
chr19	50815529	50825483	HI-LNC4454	0	+	50815529	50825483	0	2	435,42,	0,9912,	0.00707053	2.85705	0.913474	3.53	Novel lncRNA gene	NA	NA	NA
chr19	50850270	50861313	HI-LNC4455	0	-	50850270	50861313	0	5	2822,126,152,138,3141,	0,4517,5610,6147,7902,	0.0867517	0.170275	0.056917	0.207	Novel lncRNA gene	NA	NA	NA
chr19	52097717	52130095	HI-LNC4457	0	+	52097717	52130095	0	8	182,536,280,213,5236,221,86,5190,	0,6746,7738,11590,13293,19364,20959,27188,	0.198672	0.071765	0.0218664	0.076	Novel lncRNA gene	NA	NA	NA
chr19	52190490	52192335	HI-LNC1206	0	-	52190490	52192335	0	1	1845,	0,	0.000463343	0.225703	0.0157567	0.115	Moran et al, Nat Gen 2012	NA	NA	NA
chr19	52203794	52207095	HI-LNC4458	0	-	52203794	52207095	0	2	1143,1599,	0,1702,	0.160615	0.638624	0.217194	0.898	Novel lncRNA gene	NA	NA	NA
[truncated: 228 more rows]

## Sheet: TableS3b
Table S3b. Complementary list of previously annotated lncRNAs expressed in beta cells (bed12 format, hg19)
chr	start	end	Ensembl gene name	null	strand	thickStart	thickEnd	rgb	blockCount	blockStarts	blockLength	FACS purified Beta cell (mean) RPKM	Acinar RPKM	Islet (mean) RPKM	Ensembl transcript ID	Ensembl gene ID
chr1	947376	948573	RP11-54O7.11	0	-	947376	948573	0	2	194277	0,920	-3.57601	-3.83448	-4.53089	ENST00000458555	ENSG00000224969
chr1	1355624	1358071	RP4-758J18.7	0	+	1355624	1358071	0	2	320223	0,2224	-3.41937	-2.03971	-1.96728	ENST00000428932	ENSG00000225905
chr1	1549137	1551175	RP11-345P4.9	0	-	1549137	1551175	0	1	2038	0	1.16972	-0.455982	2.6939	ENST00000607222	ENSG00000272106
chr1	1590785	1594063	RP11-345P4.10	0	+	1590785	1594063	0	2	128272	0,3006	-3.41266	-3.59875	-0.700858	ENST00000607013	ENSG00000272004
chr1	1822909	1824097	RP1-140A9.1	0	+	1822909	1824097	0	2	381525	0,663	-0.323107	-1.77826	-2.4922	ENST00000412228	ENSG00000231050
chr1	3539753	3541307	RP11-46F15.2	0	-	3539753	3541307	0	3	367143112	0,1118,1442	-1.64057	-1.91374	-1.64924	ENST00000435049	ENSG00000238260
chr1	3575501	3585336	RP5-1092A11.5	0	-	3575501	3585336	0	3	493113148	0,3215,9687	-3.36876	-4.51332	-1.01897	ENST00000443034	ENSG00000227589
chr1	3652547	3663340	TP73-AS1	0	-	3652547	3663340	0	6	1.87116e+18	0,4249,6820,7077,9623,10303	2.21041	0.610174	2.20149	ENST00000418088	ENSG00000227372
chr1	6843951	6844903	RP11-312B8.1	0	-	6843951	6844903	0	3	154,75,186	0,257,766	-0.810696	-3.65186	-1.07011	ENST00000442889	ENSG00000237436
chr1	7870301	7887402	RP3-467L1.4	0	-	7870301	7887402	0	3	475116239	0,1247,16862	0.979196	-0.651864	-4.01299	ENST00000451646	ENSG00000236266
chr1	8484704	8494898	RP5-1115A15.1	0	+	8484704	8494898	0	4	57107146206	0,3837,5182,9988	-1.30573	-0.950792	-1.99199	ENST00000449895	ENSG00000232912
chr1	8938893	8939953	ENO1-AS1	0	+	8938893	8939953	0	2	126330	0,730	-2.12497	-2.20282	-0.568271	ENST00000442636	ENSG00000230679
chr1	9732483	9747613	RP11-558F24.4	0	-	9732483	9747613	0	3	294424221	0,8286,14909	1.77967	-0.244916	0.678016	ENST00000415330	ENSG00000231789
chr1	15912630	15930121	RP4-680D5.2	0	-	15912630	15930121	0	2	2307538	0,16953	-2.16631	-6.42911	-3.83451	ENST00000428945	ENSG00000237301
chr1	16049213	16063391	RP11-288I21.1	0	-	16049213	16063391	0	4	349,85,175,36	0,484,9668,14142	-0.122426	-0.480697	-2.997	ENST00000453804	ENSG00000237938
chr1	16160973	16174642	RP11-169K16.9	0	-	16160973	16174642	0	2	2428,40	0,13629	0.468036	-0.862789	0.870787	ENST00000317122	ENSG00000179743
chr1	17305420	17331586	RP1-37C10.3	0	+	17305420	17331586	0	2	187449	0,25717	-3.60944	-4.26778	-4.22016	ENST00000446261	ENSG00000226526
chr1	19536994	19567198	RP1-43E13.2	0	+	19536994	19567198	0	2	59448	0,29756	0.278156	-1.35578	0.825841	ENST00000437898	ENSG00000230424
chr1	19918295	19923326	RP5-1056L3.1	0	-	19918295	19923326	0	2	84123	0,4908	-2.60853	-2.64838	-3.35491	ENST00000416470	ENSG00000235185
chr1	20140859	20145995	RP11-91K11.2	0	+	20140859	20145995	0	2	187260	0,4876	-4.11541	-3.75903	-2.52121	ENST00000454736	ENSG00000235434
chr1	20510734	20512979	UBXN10-AS1	0	-	20510734	20512979	0	2	383127	0,2118	-0.51582	-3.94925	-2.05093	ENST00000442226	ENSG00000225986
chr1	21059372	21060445	RP5-930J4.2	0	+	21059372	21060445	0	2	146153	0,920	-1.73537	-3.1789	-3.86104	ENST00000436642	ENSG00000233069
chr1	24086871	24104777	RP5-886K2.3	0	-	24086871	24104777	0	4	770,56,159,89	0,11729,11886,17817	0.146653	-1.891	1.06129	ENST00000427796	ENSG00000236810
chr1	24634045	24648391	RP11-10N16.3	0	-	24634045	24648391	0	5	225138143114236	0,622,3119,4323,14110	-3.87764	-4.69636	-3.39852	ENST00000437965	ENSG00000232298
chr1	27852315	27857072	RP1-159A19.4	0	+	27852315	27857072	0	2	81202	0,4555	1.13761	-3.09956	1.83621	ENST00000443579	ENSG00000237429
chr1	27995978	27996787	RP11-288L9.4	0	+	27995978	27996787	0	2	119370	0,439	-1.3983	-3.88859	-4.73134	ENST00000430683	ENSG00000225886
chr1	28265385	28286704	RP11-460I13.2	0	-	28265385	28286704	0	5	205,80,84,88,34	0,16896,17134,19978,21285	-2.64851	-2.30951	-3.13413	ENST00000448015	ENSG00000227050
chr1	28905049	28908346	SNHG12	0	-	28905049	28908346	0	6	143,55,70,87,119,245	0,995,1374,2022,2573,3052	2.85588	1.77066	1.705	ENST00000531126	ENSG00000197989
chr1	31191350	31199591	MATN1-AS1	0	+	31191350	31199591	0	4	2671435317502	0,2784,7231,7739	-1.10626	-2.68138	-1.64939	ENST00000414532	ENSG00000186056
chr1	32109649	32125377	RP11-73M7.6	0	+	32109649	32125377	0	6	248,140,134,134,165,79	0,7800,8062,11862,12848,15649	-3.43521	-3.9149	-4.96854	ENST00000610043	ENSG00000235790
chr1	32110294	32114972	RP11-73M7.9	0	+	32110294	32114972	0	2	153327	0,4351	-3.99956	-3.86179	-4.50113	ENST00000581333	ENSG00000264078
chr1	32517891	32539075	RP11-277A4.4	0	-	32517891	32539075	0	3	442,44,138	0,2180,21046	-0.892777	-1.43294	-3.75791	ENST00000366152	ENSG00000203325
chr1	32671098	32672415	RP4-622L5.7	0	-	32671098	32672415	0	4	261194129202	0,617,902,1115	-3.4874	-5.3611	-1.09337	ENST00000421616	ENSG00000224066
chr1	33772971	33791644	RP11-415J8.3	0	+	33772971	33791644	0	3	79134423	0,7319,18250	-0.105326	0.48918	-5.21258	ENST00000457957	ENSG00000225313
chr1	33815952	33828846	RP11-415J8.5	0	+	33815952	33828846	0	3	96214180	0,8509,12714	-1.85861	-2.89153	-2.69065	ENST00000432703	ENSG00000233246
chr1	36035413	36039348	RP4-728D4.2	0	-	36035413	36039348	0	2	107176	0,3759	-1.58127	-3.37836	-3.1512	ENST00000425881	ENSG00000239636
chr1	37920479	37940012	LINC01137	0	-	37920479	37940012	0	3	1034,93,268	0,1488,19265	1.55255	-0.646059	1.24798	ENST00000424989	ENSG00000233621
chr1	39325671	39385068	RP5-864K19.4	0	+	39325671	39385068	0	4	240,78,89,223	0,15941,53540,59174	0.143322	-2.30067	0.0876933	ENST00000433671	ENSG00000228436
chr1	40254647	40255843	RP1-118J21.25	0	+	40254647	40255843	0	1	1196	0	-1.71155	-4.1789	-2.05332	ENST00000566366	ENSG00000261798
chr1	40722098	40723639	RP1-39G22.7	0	-	40722098	40723639	0	1	1541	0	1.57805	-0.259146	2.66908	ENST00000567508	ENSG00000259943
chr1	40958828	40974333	RP11-656D10.3	0	-	40958828	40974333	0	2	532,73	0,15432	0.179238	-0.736257	0.135979	ENST00000450713	ENSG00000238287
chr1	41156051	41157738	NFYC-AS1	0	-	41156051	41157738	0	1	1687	0	-0.549537	-1.58768	0.362749	ENST00000606277	ENSG00000272145
chr1	43307568	43312058	RP11-342M1.3	0	-	43307568	43312058	0	5	116,142,47,174,131	0,877,1506,2613,4359	-1.96297	-2.80665	-2.03448	ENST00000444563	ENSG00000228192
chr1	43820354	43824329	RP1-92O14.3	0	-	43820354	43824329	0	3	323,98,240	0,3119,3735	0.52393	-1.51605	-0.586416	ENST00000424948	ENSG00000234694
chr1	43919597	43922666	HYI-AS1	0	+	43919597	43922666	0	2	127418	0,2651	-1.70616	-3.04501	-0.821698	ENST00000444386	ENSG00000229348
chr1	44165435	44173809	KDM4A-AS1	0	-	44165435	44173809	0	5	299,73,84,105,31	0,2891,3799,4588,8343	-1.22047	-1.87003	-2.93002	ENST00000398804	ENSG00000236200
chr1	44410043	44411958	RP11-7O11.3	0	-	44410043	44411958	0	3	103,148,43	0,277,1872	1.13343	-0.491468	1.03697	ENST00000445226	ENSG00000237950
chr1	45224795	45241482	RP11-269F19.2	0	-	45224795	45241482	0	3	219106255	0,1838,16432	-3.67404	-4.53421	-1.09098	ENST00000428791	ENSG00000225721
chr1	46600202	46604753	RP4-533D7.5	0	+	46600202	46604753	0	2	124215	0,4336	-0.632087	-3.36004	-1.13474	ENST00000452785	ENSG00000227857
chr1	51795325	51800996	RP11-275F13.1	0	+	51795325	51800996	0	3	156,84,572	0,476,5099	0.363058	-2.40257	1.55731	ENST00000564479	ENSG00000261664
chr1	51984054	52027301	RP11-191G24.1	0	+	51984054	52027301	0	3	64139159	0,42502,43088	-0.222127	-0.849715	-0.482512	ENST00000426017	ENSG00000227070
chr1	52499062	52509951	RP11-91A18.4	0	+	52499062	52509951	0	2	435327	0,10562	-1.85911	-1.35862	-3.8557	ENST00000425802	ENSG00000223390
chr1	53686334	53689925	RP5-1024G6.7	0	+	53686334	53689925	0	1	3591	0	-3.91323	-5.1801	-5.14835	ENST00000569869	ENSG00000259818
chr1	53704281	53708455	RP5-1024G6.5	0	+	53704281	53708455	0	3	736,99,346	0,3237,3828	-1.26778	-3.16069	0.136673	ENST00000458151	ENSG00000226754
chr1	63154152	63176365	RP11-230B22.1	0	+	63154152	63176365	0	2	1711057	0,21156	-4.07479	-4.21699	-3.63965	ENST00000453229	ENSG00000235545
chr1	68297985	68668670	GNG12-AS1	0	+	68297985	68668670	0	10	134,117,74,194,64,77,282,117,154,1019	0,202344,239497,266340,267426,268395,285148,288822,305994,369666	-0.894735	-2.12857	-3.90384	ENST00000420587	ENSG00000232284
chr1	70684271	70686706	RP4-677H15.4	0	-	70684271	70686706	0	2	256201	0,2234	-2.71877	-2.79095	-4.69674	ENST00000422107	ENSG00000228988
chr1	71514537	71532867	ZRANB2-AS1	0	+	71514537	71532867	0	2	134419	0,17911	-3.31388	-3.87227	-4.07699	ENST00000450461	ENSG00000235079
chr1	78347043	78353374	NEXN-AS1	0	-	78347043	78353374	0	2	350381	0,5950	-2.79546	-2.48237	-4.30757	ENST00000597757	ENSG00000235927
chr1	78470029	78470238	RP11-386I14.4	0	-	78470029	78470238	0	1	209	0	-1.52432	-2.66226	-2.191	ENST00000608684	ENSG00000273338
chr1	87169184	87170145	RP4-612B15.3	0	-	87169184	87170145	0	1	961	0	-1.21473	-3.27833	0.137681	ENST00000565575	ENSG00000261737
chr1	90048799	90097750	RP5-1007M22.2	0	-	90048799	90097750	0	5	184,183,62,165,176	0,4662,11920,14799,48775	-0.741823	-2.07591	-1.91126	ENST00000443562	ENSG00000231999
chr1	94057806	94067997	RP5-1033H22.2	0	+	94057806	94067997	0	3	259,77,303	0,2123,9888	1.18965	-1.42768	2.63328	ENST00000427243	ENSG00000224093
chr1	95393121	95428826	RP4-639F20.1	0	+	95393121	95428826	0	4	60,52,114,292	0,785,4306,35413	0.553835	0.149572	1.573	ENST00000452846	ENSG00000235501
chr1	100433938	100435420	RP5-884G6.2	0	-	100433938	100435420	0	2	95560	0,922	-0.35635	-2.72529	0.0127717	ENST00000454219	ENSG00000228084
chr1	100729564	100731676	RP11-305E17.6	0	-	100729564	100731676	0	4	23180103117	0,1059,1806,1995	0.562709	-0.872056	1.47716	ENST00000421185	ENSG00000224616
chr1	101491433	101546118	RP11-421L21.3	0	+	101491433	101546118	0	5	184171119146174	0,46782,49398,51485,54511	-0.0159143	-0.781191	1.00033	ENST00000453011	ENSG00000233184
chr1	108507064	108537229	VAV3-AS1	0	+	108507064	108537229	0	3	62131426	0,29062,29739	-3.52787	-4.22869	-3.95761	ENST00000438318	ENSG00000230489
chr1	108742547	108744113	RP11-483I13.5	0	+	108742547	108744113	0	1	1566	0	-3.22895	-3.56777	-0.354506	ENST00000564063	ENSG00000260879
chr1	109630592	109633480	RP5-1065J22.8	0	-	109630592	109633480	0	1	2888	0	-2.89034	-2.99132	-0.515233	ENST00000608574	ENSG00000273382
chr1	110751455	110752609	KCNC4-AS1	0	-	110751455	110752609	0	2	371377	0,777	-3.05379	-1.91683	-0.63852	ENST00000455967	ENSG00000224965
chr1	110828996	110881793	RP5-1074L1.1	0	-	110828996	110881793	0	4	2197121118175	0,6012,32390,52622	-2.83913	-2.49793	-2.7836	ENST00000449169	ENSG00000227963
chr1	110950450	110960929	LAMTOR5-AS1	0	+	110950450	110960929	0	7	126,121,90,80,180,152,61	0,4344,5492,6323,8180,9660,10418	-2.80159	-4.73817	-2.34267	ENST00000610148	ENSG00000224699
chr1	111505923	111507271	RP11-96K19.5	0	+	111505923	111507271	0	1	1348	0	-3.17758	-5.3515	-3.77644	ENST00000609118	ENSG00000273010
chr1	112282462	112290420	FAM212B-AS1	0	+	112282462	112290420	0	3	2371551739	0,4534,6219	-1.61523	-6.01221	-0.908144	ENST00000430373	ENSG00000227811
chr1	114466622	114471880	RP5-1073O3.7	0	-	114466622	114471880	0	5	332114970145556	0,2627,2852,4243,4702	-3.07288	-4.96192	-2.16695	ENST00000450706	ENSG00000235527
chr1	117568103	117602112	RP11-27K13.3	0	-	117568103	117602112	0	4	1305223168118	0,6632,24685,33891	-3.22512	-1.79373	-2.02216	ENST00000445523	ENSG00000236137
chr1	119683352	119818596	RP11-418J17.1	0	+	119683352	119818596	0	7	64,67,117,182,270,43,786	0,1017,6223,9835,120717,122172,134458	-1.44687	-2.16066	0.209383	ENST00000418015	ENSG00000231365
chr1	145486042	145507857	RP11-315I20.1	0	-	145486042	145507857	0	5	259,49,92,116,234	0,1898,4419,7817,21581	-2.3615	-3.41751	-3.58522	ENST00000599469	ENSG00000234222
chr1	145827204	145833118	WI2-925H4.1	0	+	145827204	145833118	0	2	38,94	0,5820	-2.75192	-1.99929	-2.38372	ENST00000437377	ENSG00000235702
chr1	146644950	146683136	RP11-337C18.8	0	+	146644950	146683136	0	4	1881621001947	0,1052,29948,36239	-0.47693	-2.02099	-0.388891	ENST00000607149	ENSG00000237188
chr1	146647180	146649319	RP11-337C18.9	0	+	146647180	146649319	0	1	2139	0	-1.22205	-1.84769	0.69888	ENST00000606152	ENSG00000271721
chr1	150945598	150948010	RP11-316M1.3	0	+	150945598	150948010	0	3	47,99,222	0,782,2190	-0.940015	-0.671104	-4.11182	ENST00000412838	ENSG00000231073
chr1	151319442	151320503	RP11-126K1.6	0	+	151319442	151320503	0	2	222396	0,665	-3.87664	-4.22636	-1.76723	ENST00000455503	ENSG00000237976
chr1	151584513	151585839	RP11-404E16.1	0	-	151584513	151585839	0	2	362173	0,1153	-1.37037	-2.01829	-4.61714	ENST00000504583	ENSG00000250734
chr1	151763279	151764021	RP11-98D18.9	0	+	151763279	151764021	0	2	442111	0,631	-1.14459	-3.52602	0.130653	ENST00000533481	ENSG00000203288
chr1	152161826	152313586	FLG-AS1	0	+	152161826	152313586	0	9	158,118,106,80,52,166,101,101,24	0,59544,62302,112403,125555,143232,145988,148638,151736	-1.25528	-4.31465	-0.0661453	ENST00000420707	ENSG00000237975
chr1	153506078	153507591	BX470102.3	0	+	153506078	153507591	0	2	319212	0,1301	-0.580825	-4.00746	-2.58933	ENST00000420695	ENSG00000238279
chr1	153938991	153939406	RP11-422P24.10	0	+	153938991	153939406	0	1	415	0	-1.50649	-2.65186	0.365805	ENST00000608147	ENSG00000273026
chr1	154374803	154379040	RP11-350G8.5	0	-	154374803	154379040	0	2	1630126	0,4111	-0.638263	-4.14801	-1.32674	ENST00000424435	ENSG00000228013
chr1	154934300	154935099	RP11-307C12.12	0	+	154934300	154935099	0	1	799	0	-4.08037	-4.59695	0.0271711	ENST00000605085	ENSG00000271380
chr1	155287736	155293959	RUSC1-AS1	0	-	155287736	155293959	0	6	60,132,130,71,195,91	0,319,1857,3679,4297,6132	0.323592	0.0467436	-1.12654	ENST00000443642	ENSG00000225855
chr1	155579566	155580171	RP11-29H23.4	0	-	155579566	155580171	0	2	117103	0,502	-0.979839	-2.73626	-2.36814	ENST00000456382	ENSG00000232519
chr1	155948589	155952777	RP11-336K24.12	0	+	155948589	155952777	0	2	372120	0,2068	-2.10518	-2.85978	-3.22171	ENST00000610146	ENSG00000273002
chr1	160231533	160232568	RP11-574F21.2	0	+	160231533	160232568	0	2	179378	0,657	-1.16531	-2.49147	-1.59608	ENST00000442130	ENSG00000228606
chr1	161123549	161129139	RP11-297K8.2	0	-	161123549	161129139	0	2	331,48	0,5542	-2.15629	-3.52095	-0.669099	ENST00000420498	ENSG00000224985
chr1	161735114	161736017	RP11-474I16.8	0	-	161735114	161736017	0	2	177398	0,505	-2.97311	-4.12231	-2.79023	ENST00000431097	ENSG00000226889
chr1	163270452	163291542	RP11-267N12.3	0	-	163270452	163291542	0	6	29,111,97,88,110,131	0,4540,5570,7881,18519,20959	-2.32357	-3.97171	-1.34819	ENST00000528689	ENSG00000232995
chr1	165738165	165744413	RP11-466F5.8	0	+	165738165	165744413	0	2	4471703	0,4545	-2.15979	-6.02502	-1.07244	ENST00000423121	ENSG00000224358
chr1	167189067	167189749	RP11-277B15.3	0	-	167189067	167189749	0	1	682	0	-2.94561	-2.78356	-3.01812	ENST00000606967	ENSG00000272205
chr1	170479101	170501141	RP11-576I22.2	0	-	170479101	170501141	0	4	460,110,68,117	0,7633,8458,21923	-3.1962	-3.27005	-4.27977	ENST00000421020	ENSG00000231407
chr1	176176783	176198466	RP11-195C7.1	0	+	176176783	176198466	0	3	224113242	0,10886,21441	-0.425905	-2.54735	-1.15107	ENST00000456125	ENSG00000236021
chr1	180918834	180924023	RP11-46A10.4	0	-	180918834	180924023	0	2	1220220	0,4969	-3.04581	-5.44675	-1.61992	ENST00000415647	ENSG00000232586
chr1	201476368	201502736	RP11-134G8.7	0	+	201476368	201502736	0	2	179161	0,26207	1.18724	-1.04236	0.965906	ENST00000454651	ENSG00000224536
chr1	201657386	201798687	IPO9-AS1	0	-	201657386	201798687	0	3	155,75,609	0,128968,140692	-2.84791	-5.27005	-3.26845	ENST00000413035	ENSG00000231871
chr1	201969221	201979481	RP11-465N4.4	0	-	201969221	201979481	0	2	234554	0,9706	-0.245834	-1.83618	1.72286	ENST00000419190	ENSG00000234678
chr1	202780081	202781284	PCAT6	0	+	202780081	202781284	0	2	417134	0,1069	0.938546	0.417367	-0.223553	ENST00000553157	ENSG00000228288
chr1	204346977	204404974	RP11-739N20.2	0	+	204346977	204404974	0	3	146125215	0,57487,57782	0.677025	-0.557781	-3.67591	ENST00000443515	ENSG00000226330
chr1	206214525	206223548	RP11-38J22.3	0	-	206214525	206223548	0	3	316,271,43	0,8465,8980	-1.0645	-4.2541	-1.88388	ENST00000425896	ENSG00000226780
chr1	209834708	209848592	RP1-28O10.1	0	-	209834708	209848592	0	3	204,151,26	0,1547,13858	0.421608	-0.682817	-1.13589	ENST00000445272	ENSG00000227591
chr1	210404800	210406317	SERTAD4-AS1	0	-	210404800	210406317	0	2	316275	0,1242	-1.3523	-3.34148	-0.0813151	ENST00000475406	ENSG00000203706
chr1	214139474	214160973	PROX1-AS1	0	-	214139474	214160973	0	5	153,290,109,117,51	0,10997,13179,15164,21448	-3.47311	-2.25386	-1.52898	ENST00000598091	ENSG00000230461
chr1	218517537	218519020	RP11-224O19.2	0	-	218517537	218519020	0	3	267,214,76	0,979,1407	-3.37163	-3.07643	-4.1398	ENST00000414452	ENSG00000232480
chr1	219259943	219347303	RP11-135J2.4	0	-	219259943	219347303	0	4	59,93,80,492	0,63337,69518,86868	-2.3602	-2.45474	-1.39486	ENST00000441331	ENSG00000228063
chr1	222763272	222766075	RP11-378J18.3	0	+	222763272	222766075	0	3	32150568	0,327,2235	-0.886576	-2.87177	-0.118986	ENST00000427540	ENSG00000225265
chr1	224802997	224803922	RP11-100E13.1	0	-	224802997	224803922	0	3	132125146	0,316,779	-1.90423	-1.02457	-1.44286	ENST00000437416	ENSG00000233384
chr1	226248412	226249577	RP11-396C23.4	0	-	226248412	226249577	0	2	370120	0,1045	-3.5212	-2.89153	-1.44584	ENST00000609423	ENSG00000272562
chr1	228462569	228463747	RP5-1139B12.3	0	-	228462569	228463747	0	2	202348	0,830	-2.74218	-5.4892	-3.20543	ENST00000602947	ENSG00000269934
chr1	228595081	228597395	RP11-245P10.4	0	+	228595081	228597395	0	3	98,87,98	0,1156,2216	-0.457385	-3.09956	-0.893262	ENST00000436779	ENSG00000231563
chr1	229644247	229650019	RP4-613A2.1	0	+	229644247	229650019	0	3	179117295	0,1623,5477	-3.55173	-4.16191	-4.15136	ENST00000417605	ENSG00000223635
chr1	230394439	230404229	RP5-956O18.2	0	-	230394439	230404229	0	3	394286181	0,784,9609	-0.640783	-0.06091	-2.53467	ENST00000440729	ENSG00000227006
chr1	231658206	231664001	RP11-295G20.2	0	-	231658206	231664001	0	4	177,78,27,134	0,4877,5305,5661	-0.292269	-1.95066	0.834192	ENST00000440665	ENSG00000233461
chr1	234348351	234350834	RP4-799P18.2	0	-	234348351	234350834	0	2	1502221	0,2262	-1.45159	-2.89825	-0.535572	ENST00000412483	ENSG00000233332
chr1	234492751	234501574	RP5-827C21.2	0	+	234492751	234501574	0	2	85325	0,8498	1.21249	-0.634377	0.933224	ENST00000425104	ENSG00000236358
chr1	234507931	234508557	RP5-827C21.6	0	+	234507931	234508557	0	1	626	0	-0.670772	-2.24492	0.797985	ENST00000610233	ENSG00000273367
chr1	234508552	234509339	RP5-827C21.4	0	-	234508552	234509339	0	2	404171	0,616	1.14814	-0.31496	0.807647	ENST00000451795	ENSG00000231663
chr1	245369745	245397803	RP11-62I21.1	0	-	245369745	245397803	0	5	350,53,166,126,115	0,7710,9694,19573,27943	-0.212201	-1.15724	-0.458242	ENST00000446321	ENSG00000232192
chr1	249153362	249158995	AL672294.1	0	+	249153362	249158995	0	3	83159220	0,3465,5413	-3.46119	-3.80665	-4.46854	ENST00000417047	ENSG00000227237
chr2	945319	945960	AC116614.1	0	-	945319	945960	0	2	168364	0,277	1.42532	-1.01018	1.75331	ENST00000456949	ENSG00000235688
chr2	3485012	3486180	TRAPPC12-AS1	0	-	3485012	3486180	0	2	644264	0,904	-0.344546	-0.781445	-3.02257	ENST00000453806	ENSG00000225234
chr2	3523045	3526968	AC142528.1	0	+	3523045	3526968	0	2	682292	0,3631	-2.01523	-3.29771	-1.82814	ENST00000450917	ENSG00000235078
chr2	3606081	3609324	RNASEH1-AS1	0	+	3606081	3609324	0	3	507282418	0,956,2825	1.72597	-0.799789	1.53352	ENST00000438436	ENSG00000234171
chr2	8806765	8818464	AC011747.7	0	-	8806765	8818464	0	4	152158286357	0,6514,9108,11342	-2.20582	-3.96333	-1.1015	ENST00000412712	ENSG00000235092
chr2	10143285	10146158	AC010969.1	0	-	10143285	10146158	0	2	9281484	0,1389	-3.48915	-5.19091	-3.70897	ENST00000340444	ENSG00000188525
chr2	11881122	11885427	AC012456.4	0	-	11881122	11885427	0	3	306120135	0,1040,4170	-2.39507	-4.08675	-2.94363	ENST00000431500	ENSG00000230790
chr2	20189977	20203971	AC079145.4	0	+	20189977	20203971	0	3	278,72,191	0,8989,13803	1.0636	-4.03438	-1.03594	ENST00000416575	ENSG00000227210
chr2	20251894	20254257	RP11-644K8.1	0	+	20251894	20254257	0	2	361212	0,2151	-3.37559	-4.11729	-3.77025	ENST00000452342	ENSG00000223734
chr2	24388752	24397652	AC008073.7	0	-	24388752	24397652	0	4	156122238276	0,558,1936,8624	-3.75221	-4.17164	-5.97988	ENST00000428344	ENSG00000232642
chr2	25194310	25258619	DNAJC27-AS1	0	+	25194310	25258619	0	5	70,131,44,55,188	0,29973,32625,63831,64121	0.0858282	-3.24926	-1.36349	ENST00000451291	ENSG00000224165
chr2	27272550	27273132	AGBL5-AS1	0	-	27272550	27273132	0	2	322,85	0,497	-3.25344	-3.62378	-4.19039	ENST00000444217	ENSG00000231636
chr2	27580054	27590489	AC074117.10	0	+	27580054	27590489	0	3	105,95,199	0,620,10236	-0.351305	-0.909939	0.873656	ENST00000412749	ENSG00000234072
chr2	28607275	28617539	AC104695.3	0	-	28607275	28617539	0	3	2725151125	0,3352,10139	-2.28242	-2.69877	-4.04727	ENST00000445878	ENSG00000229951
chr2	28932190	28959058	AC097724.3	0	-	28932190	28959058	0	4	175,72,73,166	0,22341,22586,26702	0.0353027	-2.44474	-0.362967	ENST00000428036	ENSG00000226833
chr2	37827278	37873841	AC006369.2	0	+	37827278	37873841	0	5	227,86,187,25,23	0,12037,42605,44281,46540	2.10711	-3.05293	3.33765	ENST00000419425	ENSG00000236213
chr2	38828739	38829320	AC011247.3	0	+	38828739	38829320	0	2	29204	0,377	-1.09428	-1.81908	-3.41379	ENST00000457097	ENSG00000235586
chr2	39663777	39831216	AC007246.3	0	+	39663777	39831216	0	9	52,93,69,128,128,65,19,119,765	0,17202,17660,79777,81946,121345,150378,151811,166674	0.298694	-0.892284	0.0291783	ENST00000426083	ENSG00000231312
chr2	40332048	40482349	SLC8A1-AS1	0	+	40332048	40482349	0	3	54,91,790	0,146775,149511	-3.23537	-7.1927	-2.565	ENST00000444629	ENSG00000227028
chr2	45167292	45169012	SIX3-AS1	0	-	45167292	45169012	0	2	680164	0,1556	-1.02289	-4.12357	0.0503062	ENST00000419364	ENSG00000236502
chr2	46726869	46728417	RP11-417F21.2	0	+	46726869	46728417	0	2	56343	0,1205	-2.23394	-3.59514	-4.52533	ENST00000517716	ENSG00000253515
chr2	48132816	48134774	AC079807.2	0	+	48132816	48134774	0	2	122318	0,1640	0.30337	-0.789473	-0.316897	ENST00000432064	ENSG00000233230
chr2	56401874	56412905	AC007743.1	0	-	56401874	56412905	0	3	1411,173,73	0,2823,10958	-2.31566	-4.81327	-1.93631	ENST00000432793	ENSG00000233251
chr2	58468483	58468821	RP11-334G22.1	0	+	58468483	58468821	0	1	338	0	-2.95472	-3.35578	-3.82853	ENST00000608934	ENSG00000273063
chr2	61698589	61711265	RP11-355B11.2	0	+	61698589	61711265	0	4	25,60,110,225	0,294,11172,12451	0.979062	-1.64581	0.780116	ENST00000578974	ENSG00000270820
chr2	64370372	64456739	AC074289.1	0	+	64370372	64456739	0	6	108,147,74,68,46,109	0,58509,63733,71228,83208,86258	-3.50697	-6.21523	-2.32253	ENST00000438115	ENSG00000225889
chr2	64622353	64680932	AC008074.3	0	-	64622353	64680932	0	4	446,99,72,106	0,3056,44683,58473	-1.23457	-1.86779	-1.43566	ENST00000441630	ENSG00000223935
chr2	66653866	66660602	MEIS1-AS3	0	-	66653866	66660602	0	4	428,19,80,180	0,5085,5196,6556	-3.74453	-4.42046	-3.51517	ENST00000454167	ENSG00000226819
chr2	66666219	66667444	MEIS1-AS2	0	-	66666219	66667444	0	2	602,88	0,1137	-3.58077	-2.80039	-3.59471	ENST00000439433	ENSG00000230749
chr2	66666574	66668968	AC092669.1	0	-	66666574	66668968	0	2	247339	0,2055	-2.94883	-1.56469	-3.72501	ENST00000454595	ENSG00000244522
chr2	68480001	68480980	RP11-474G23.3	0	+	68480001	68480980	0	1	979	0	-3.17703	-3.89006	-1.73348	ENST00000608069	ENSG00000273064
chr2	70189394	70314147	PCBP1-AS1	0	-	70189394	70314147	0	11	1238,197,97,203,123,103,38,121,150,78,38	0,1968,26479,34423,69870,88940,97380,119107,121275,123284,124715	-0.321242	-0.616475	0.418111	ENST00000435880	ENSG00000179818
chr2	71221639	71229884	AC007040.6	0	+	71221639	71229884	0	2	233244	0,8001	-4.1075	-3.4617	-5.9427	ENST00000416229	ENSG00000228384
chr2	74174768	74208568	DGUOK-AS1	0	-	74174768	74208568	0	2	294307	0,33493	-1.04895	-0.187891	-3.16013	ENST00000453103	ENSG00000237883
chr2	74375171	74377115	BOLA3-AS1	0	+	74375171	74377115	0	3	1791291291	0,305,653	1.00203	-0.841478	1.12835	ENST00000533563	ENSG00000225439
chr2	74725814	74726494	AC005041.17	0	-	74725814	74726494	0	2	377,35	0,645	-3.24035	-3.6414	-3.80947	ENST00000479098	ENSG00000258821
chr2	74728843	74729492	RP11-523H20.3	0	+	74728843	74729492	0	1	649	0	-3.86088	-3.29697	-3.51074	ENST00000606287	ENSG00000272183
chr2	74729721	74731805	LBX2-AS1	0	+	74729721	74731805	0	2	8131039	0,1045	-2.08186	-1.17268	-0.707658	ENST00000548978	ENSG00000257702
chr2	86422712	86423172	RP11-301O19.1	0	+	86422712	86423172	0	1	460	0	-1.70634	-3.80039	0.340767	ENST00000610262	ENSG00000273080
chr2	86789192	86844472	AC015971.2	0	+	86789192	86844472	0	6	178,75,132,95,164,174	0,776,1198,1618,1907,55106	-1.49657	-2.34923	-5.0326	ENST00000597638	ENSG00000228363
chr2	88927056	88931337	AC062029.1	0	+	88927056	88931337	0	2	1194420	0,3861	-0.126849	-2.11241	0.339936	ENST00000453008	ENSG00000234028
chr2	96973000	96987469	AC021188.4	0	-	96973000	96987469	0	2	144596	0,13873	-3.80018	-4.48628	-4.3994	ENST00000421534	ENSG00000230747
chr2	97193676	97198043	RP11-363D14.1	0	-	97193676	97198043	0	3	244,116,80	0,1794,4287	-2.22984	-3.73626	-1.72143	ENST00000425578	ENSG00000235480
chr2	98280709	98288192	LINC01125	0	+	98280709	98288192	0	5	226151110100399	0,2657,3717,6343,7084	-0.544371	-1.42651	0.0140602	ENST00000605866	ENSG00000228486
chr2	101610137	101618706	AC016738.4	0	-	101610137	101618706	0	2	23341151	0,7418	-3.24843	-3.0214	-5.03976	ENST00000452364	ENSG00000223947
chr2	105552868	105654954	AC010884.1	0	-	105552868	105654954	0	3	355,74,43	0,8593,102043	-1.77915	-3.83754	-3.54941	ENST00000456519	ENSG00000224509
chr2	109128144	109150638	AC012487.2	0	-	109128144	109150638	0	2	324250	0,22244	-1.63664	-2.27502	-2.2195	ENST00000440975	ENSG00000214184
chr2	120234265	120243585	AC013275.2	0	+	120234265	120243585	0	3	260,70,171	0,8029,9149	2.46067	3.25968	4.20078	ENST00000457436	ENSG00000231013
chr2	122287997	122290281	RP11-204L24.2	0	+	122287997	122290281	0	2	354328	0,1956	-2.39246	-3.36852	-2.65626	ENST00000577914	ENSG00000265451
chr2	122407675	122485784	NIFK-AS1	0	+	122407675	122485784	0	4	282215140406	0,368,55668,77703	-0.0221493	-1.78652	0.948009	ENST00000419902	ENSG00000236859
chr2	131501110	131513452	AC140481.8	0	-	131501110	131513452	0	2	509197	0,12145	-0.770602	-5.02904	-0.588284	ENST00000448777	ENSG00000229797
chr2	134023766	134042334	AC010890.1	0	+	134023766	134042334	0	5	102,152,87,126,68	0,1078,2161,2721,18500	-0.855106	-3.61667	-1.95228	ENST00000432414	ENSG00000226953
chr2	135493033	135676240	CCNT2-AS1	0	-	135493033	135676240	0	4	118,220,98,108	0,132056,133480,183099	-2.01652	-2.37395	0.582087	ENST00000392929	ENSG00000224043
chr2	136742745	136774099	AC093391.2	0	+	136742745	136774099	0	4	341,152,207,72	0,13511,23691,31282	-3.85919	-5.05897	-1.10427	ENST00000419808	ENSG00000231890
chr2	144694639	144721723	AC016910.1	0	+	144694639	144721723	0	3	564151331	0,3941,26753	-3.90771	-4.98556	-5.47258	ENST00000422799	ENSG00000232377
chr2	149624038	149646351	AC105402.4	0	-	149624038	149646351	0	4	108,117,63,496	0,10756,19065,21817	-2.53708	-6.96157	-4.08239	ENST00000601658	ENSG00000231079
chr2	152954841	152965716	AC079790.2	0	+	152954841	152965716	0	2	120387	0,10488	-3.65088	-2.94074	-4.87093	ENST00000420365	ENSG00000225214
chr2	155552973	155554329	AC061961.2	0	-	155552973	155554329	0	2	281151	0,1205	1.45619	-3.70978	0.175159	ENST00000443901	ENSG00000235949
chr2	160471806	160473593	AC009506.1	0	+	160471806	160473593	0	2	1581336	0,451	-0.919563	-2.49986	0.94431	ENST00000418474	ENSG00000224152
chr2	162929765	162931679	AC008063.2	0	+	162929765	162931679	0	3	82172386	0,156,1528	-3.82601	-4.27682	-3.14476	ENST00000418335	ENSG00000230918
chr2	165697258	165705844	AC019181.2	0	+	165697258	165705844	0	2	74493	0,8093	-1.29922	-1.1021	-0.682425	ENST00000414885	ENSG00000233255
chr2	173587913	173600934	RAPGEF4-AS1	0	-	173587913	173600934	0	4	4248,129,167,81	0,11119,12109,12940	-3.5815	-7.3039	-4.2971	ENST00000435328	ENSG00000228016
chr2	176032631	176033250	AC096649.2	0	+	176032631	176033250	0	2	32465	0,154	-3.4759	-3.912	-3.76296	ENST00000449168	ENSG00000229750
chr2	178020349	178077390	AC079305.8	0	-	178020349	178077390	0	2	52166	0,56875	-1.25639	-2.72308	-2.21031	ENST00000455416	ENSG00000229337
chr2	178129086	178130243	AC079305.10	0	+	178129086	178130243	0	2	363136	0,1021	-2.63923	-3.91779	-2.0936	ENST00000428541	ENSG00000222043
chr2	179278720	179304970	AC009948.5	0	+	179278720	179304970	0	5	120,296,120,94,1377	0,12372,16776,19388,24873	0.984532	0.326886	1.9732	ENST00000453026	ENSG00000223960
chr2	179387553	179470132	TTN-AS1	0	+	179387553	179470132	0	17	34,185,97,331,1193,63,140,135,191,398,421,176,86,118,157,192,675	0,625,12905,14534,15871,17280,19395,59745,60164,60697,61746,68312,74769,75729,76767,77649,81904	-3.64755	-4.12836	-0.596817	ENST00000419746	ENSG00000237298
chr2	181844153	181844817	AC104076.3	0	-	181844153	181844817	0	2	240,25	0,639	-1.47057	-1.41978	-2.58013	ENST00000428080	ENSG00000236153
chr2	182547839	182550434	AC013733.3	0	+	182547839	182550434	0	2	183452	0,2143	-2.12198	-4.26551	-0.498621	ENST00000440371	ENSG00000234595
chr2	186584600	186603448	AC007966.1	0	-	186584600	186603448	0	4	847,109,71,152	0,9455,16188,18696	-3.34539	-4.47846	-2.39703	ENST00000421998	ENSG00000226747
chr2	187506065	187560014	AC017101.10	0	-	187506065	187560014	0	3	352,88,131	0,19155,53818	-1.94281	-3.11224	-4.05777	ENST00000453665	ENSG00000227227
chr2	187868000	188419120	AC007319.1	0	+	187868000	188419120	0	7	92,97,100,111,86,225,118	0,188561,496232,543455,543804,544209,551002	-2.28518	-0.834603	-0.935184	ENST00000412276	ENSG00000224063
chr2	190627429	190630282	OSGEPL1-AS1	0	+	190627429	190630282	0	3	289,121,98	0,2151,2755	-2.51038	-2.38116	-0.850112	ENST00000520651	ENSG00000253559
chr2	190628584	190629182	RP11-455J20.3	0	-	190628584	190629182	0	1	598	0	-2.65195	-2.59394	-1.07383	ENST00000608680	ENSG00000273240
chr2	191399580	191432828	AC093388.3	0	+	191399580	191432828	0	3	267,107,30	0,1026,33218	-0.125519	-1.61311	-0.604649	ENST00000457407	ENSG00000233654
chr2	191745522	191746785	AC005540.3	0	-	191745522	191746785	0	2	772147	0,1116	-1.70427	-1.62889	-1.12028	ENST00000413911	ENSG00000235852
chr2	204193181	204193949	RP11-363J17.1	0	-	204193181	204193949	0	2	23404	0,364	-2.03555	-2.10803	-3.53199	ENST00000469747	ENSG00000256458
chr2	208192613	208394515	AC007879.5	0	-	208192613	208394515	0	6	286,55,144,79,97,80	0,4751,89711,189730,200627,201822	-4.16099	-5.28133	-3.11696	ENST00000418850	ENSG00000223725
chr2	209119970	209120905	IDH1-AS1	0	+	209119970	209120905	0	2	185279	0,656	-2.03623	-3.31025	-1.47918	ENST00000440574	ENSG00000231908
chr2	211036241	211095107	AC006994.2	0	+	211036241	211095107	0	3	312,93,101	0,46954,58765	-2.64803	-1.61596	-3.12671	ENST00000412065	ENSG00000231294
chr2	215176325	215548970	AC107218.3	0	-	215176325	215548970	0	5	126,126,93,66,132	0,124590,160555,162102,372513	-1.85874	-4.46071	-4.93346	ENST00000437883	ENSG00000197585
chr2	215674952	215827998	AC072062.1	0	+	215674952	215827998	0	4	2041171231465	0,23760,137596,151581	-4.1875	-3.41159	-3.50514	ENST00000607412	ENSG00000229267
chr2	216300975	216301715	AC012462.1	0	+	216300975	216301715	0	2	57,74	0,666	-3.49095	-1.98832	-2.52412	ENST00000412951	ENSG00000230695
chr2	217250010	217277419	AC098820.2	0	-	217250010	217277419	0	5	97,77,121,99,272	0,1491,2215,11616,27137	-4.05977	-4.33428	-1.87881	ENST00000457694	ENSG00000235042
chr2	219191611	219222689	AC021016.8	0	-	219191611	219222689	0	4	259,156,67,53	0,915,24271,31025	-2.9886	-1.69636	-4.77775	ENST00000411433	ENSG00000237281
chr2	219809350	219826625	AC097468.7	0	-	219809350	219826625	0	2	508,45	0,17230	-1.42199	-4.06603	-0.659015	ENST00000429343	ENSG00000235024
chr2	219866936	219880443	AC097468.4	0	+	219866936	219880443	0	3	86,86,1820	0,7742,11687	0.751238	-4.32994	0.244365	ENST00000441450	ENSG00000224090
chr2	220253217	220268355	AC053503.4	0	+	220253217	220268355	0	2	5531045	0,14093	-0.68403	-3.27502	-1.93036	ENST00000420563	ENSG00000229525
chr2	220362332	220362968	RP11-316O14.1	0	-	220362332	220362968	0	1	636	0	-3.43544	-4.26778	-1.78291	ENST00000601508	ENSG00000268603
chr2	220489780	220491415	AC009955.8	0	-	220489780	220491415	0	2	70201	0,1434	-1.91671	-1.45208	-2.05994	ENST00000455896	ENSG00000228973
chr2	228085767	228189880	AC097662.2	0	-	228085767	228189880	0	14	433,179,123,152,89,106,770,61,91,142,93,86,196,47	0,1330,6718,7429,17034,38126,43617,44823,47301,47576,58431,60652,84408,104066	-2.00069	-2.26581	-1.41722	ENST00000439598	ENSG00000236432
chr2	237968076	237994460	AC105760.2	0	-	237968076	237994460	0	2	6791662	0,24722	-2.43287	-4.56284	-1.51473	ENST00000418430	ENSG00000227252
chr2	239335717	239336370	AC016999.2	0	-	239335717	239336370	0	2	416,36	0,617	-1.21903	-3.77508	-4.27692	ENST00000447880	ENSG00000229915
chr2	241522116	241526116	CAPN10-AS1	0	-	241522116	241526116	0	1	4000	0	-1.31687	-2.39712	-0.824328	ENST00000567819	ENSG00000260942
chr2	241955015	242003533	AC005237.4	0	-	241955015	242003533	0	3	419,103,37	0,17902,48481	-0.814814	-0.911676	-2.1945	ENST00000458377	ENSG00000225521
chr2	242786531	242787188	AC114730.2	0	+	242786531	242787188	0	2	99472	0,185	-0.517697	-2.52728	-2.33337	ENST00000442867	ENSG00000235151
chr2	243029504	243030608	RP11-341N2.1	0	-	243029504	243030608	0	1	1104	0	-3.17549	-4.06342	-1.99467	ENST00000567549	ENSG00000261186
chr3	4532574	4534847	ITPR1-AS1	0	-	4532574	4534847	0	2	478380	0,1893	-0.325229	-3.11477	-0.159126	ENST00000412804	ENSG00000231249
chr3	5198589	5229014	AC026202.3	0	-	5198589	5229014	0	4	119,90,88,375	0,857,29519,30050	0.190539	-0.347214	-0.541128	ENST00000439325	ENSG00000233912
chr3	7996325	8543284	LMCD1-AS1	0	-	7996325	8543284	0	6	184,157,77,86,300,128	0,671,37587,540041,543910,546831	-1.57131	-4.80441	-2.87671	ENST00000446281	ENSG00000227110
chr3	9334271	9404713	RP11-380O24.1	0	-	9334271	9404713	0	4	419,61,159,190	0,681,33422,70252	-2.11608	-4.05731	-2.62634	ENST00000491930	ENSG00000254485
chr3	9426947	9440263	SETD5-AS1	0	-	9426947	9440263	0	5	660,41,208,148,58	0,2823,5026,6415,13258	1.46475	0.5657	2.10155	ENST00000519043	ENSG00000206573
chr3	9989087	9996471	PRRT3-AS1	0	+	9989087	9996471	0	4	201114115184	0,663,951,7200	-1.18978	-0.0470666	-1.37292	ENST00000431558	ENSG00000230082
chr3	13518481	13521553	HDAC11-AS1	0	-	13518481	13521553	0	2	104411	0,2661	-4.17347	-3.96333	-3.2743	ENST00000424112	ENSG00000244502
chr3	14186222	14189662	AC093495.4	0	+	14186222	14189662	0	3	373362212	0,599,3228	-1.36335	-1.84702	-3.49708	ENST00000428681	ENSG00000228242
chr3	14961853	14989931	FGD5-AS1	0	-	14961853	14989931	0	6	1.37151e+17	0,962,1954,2744,3630,27666	3.86641	2.94529	4.77638	ENST00000430166	ENSG00000225733
chr3	28616281	28799831	LINC00693	0	+	28616281	28799831	0	5	585224211133991	0,1482,181967,182318,182559	-2.74812	-6.12169	-1.96633	ENST00000432518	ENSG00000228214
chr3	38492517	38496311	ACVR2B-AS1	0	-	38492517	38496311	0	2	2199318	0,3476	-1.24026	-0.579961	-1.3057	ENST00000441531	ENSG00000229589
chr3	40433340	40494671	ENTPD3-AS1	0	-	40433340	40494671	0	5	316,116,155,78,59	0,604,7624,59855,61272	-0.21678	-1.31684	0.267282	ENST00000452768	ENSG00000223797
chr3	42643454	42695880	RP4-613B23.1	0	-	42643454	42695880	0	5	135,76,49,67,395	0,10329,21801,30666,52031	-0.576172	-4.57145	-2.93128	ENST00000438017	ENSG00000230084
chr3	44598848	44727145	RP11-944L7.4	0	-	44598848	44727145	0	3	236,125,95	0,103905,128202	0.342532	-0.465859	-1.34842	ENST00000457331	ENSG00000236869
chr3	44658619	44666289	ZNF197-AS1	0	-	44658619	44666289	0	2	547,76	0,7594	-1.59279	-2.23799	-1.02747	ENST00000447691	ENSG00000233509
chr3	45720534	45730374	LIMD1-AS1	0	-	45720534	45730374	0	2	1029507	0,9333	-3.31075	-4.64402	-1.54787	ENST00000427644	ENSG00000230530
chr3	47205986	47288091	KIF9-AS1	0	+	47205986	47288091	0	7	101,228,97,103,166,580,3623	0,4672,67270,71560,73907,75118,78482	-0.901172	-1.96495	-0.654445	ENST00000429315	ENSG00000227398
chr3	47420578	47422489	RP11-708J19.1	0	-	47420578	47422489	0	1	1911	0	-0.555915	-1.53308	-0.171761	ENST00000568593	ENSG00000260236
chr3	48701208	48706607	RP11-148G20.1	0	+	48701208	48706607	0	3	38,82,76	0,1865,5323	1.43498	-1.56961	0.15926	ENST00000421275	ENSG00000228350
chr3	48885369	48886618	PRKAR2A-AS1	0	+	48885369	48886618	0	3	89304199	0,168,1050	-0.402653	-2.80297	-0.527741	ENST00000431705	ENSG00000224424
chr3	49022481	49027421	RP13-131K19.2	0	-	49022481	49027421	0	2	341441	0,4499	-1.04797	-1.56592	-0.48657	ENST00000452042	ENSG00000223343
chr3	49066748	49067139	RP13-131K19.6	0	+	49066748	49067139	0	1	391	0	-1.75097	-2.56592	-1.2595	ENST00000607245	ENSG00000272434
chr3	50153454	50193518	RP11-493K19.3	0	-	50153454	50193518	0	4	2227,64,112,352	0,6503,20435,39712	-0.425882	-1.02148	-5.32918	ENST00000437204	ENSG00000235016
chr3	52273273	52275113	RP5-1157M23.2	0	+	52273273	52275113	0	2	178923	0,917	-0.831288	-3.47453	-1.88625	ENST00000483834	ENSG00000243224
chr3	69063134	69097715	CTD-2013N24.2	0	+	69063134	69097715	0	4	77,64,176,377	0,154,20991,34204	-1.63566	-2.5041	-2.711	ENST00000598783	ENSG00000244513
chr3	73670863	73675149	PDZRN3-AS1	0	+	73670863	73675149	0	3	79108587	0,2145,3699	-2.77704	-5.01018	-1.25115	ENST00000608304	ENSG00000239677
chr3	98433173	98451492	ST3GAL6-AS1	0	-	98433173	98451492	0	5	169146128103223	0,1046,1320,4089,18096	-2.55963	-1.67429	-0.767441	ENST00000488132	ENSG00000239445
chr3	98621267	98737406	CTD-2021J15.1	0	+	98621267	98737406	0	4	94,102,67,132	0,2469,115632,116007	-4.18699	-3.58061	-3.68105	ENST00000474798	ENSG00000239462
chr3	101395318	101398061	ZBTB11-AS1	0	+	101395318	101398061	0	1	2743	0	-2.15099	-2.81495	0.0346951	ENST00000609682	ENSG00000256628
chr3	110764626	110788806	PVRL3-AS1	0	-	110764626	110788806	0	4	130156208170	0,6724,23484,24010	-1.42963	-4.07124	-1.5849	ENST00000467426	ENSG00000242242
chr3	112709293	112710000	RP11-484K9.4	0	-	112709293	112710000	0	1	707	0	-3.55013	-4.42046	-1.14232	ENST00000609673	ENSG00000272844
chr3	112738378	112902148	RP11-572M11.4	0	+	112738378	112902148	0	4	175,224,86,249	0,42255,142402,163521	-3.22508	-4.92212	-2.67392	ENST00000496389	ENSG00000240057
chr3	113665851	113666417	RP11-255E6.6	0	-	113665851	113666417	0	1	566	0	-2.90787	-4.09956	-1.30387	ENST00000609657	ENSG00000273394
chr3	119033139	119041607	ARHGAP31-AS1	0	-	119033139	119041607	0	2	477147	0,8321	-0.74576	-1.07037	-2.55198	ENST00000466292	ENSG00000241155
chr3	122135053	122162027	RP11-299J3.8	0	+	122135053	122162027	0	3	44,55,454	0,16260,26520	0.111969	-1.45225	0.428823	ENST00000609469	ENSG00000272758
chr3	123304388	123363415	MYLK-AS1	0	+	123304388	123363415	0	4	260,188,74,65	0,43952,44954,58962	-1.26829	-2.89153	-0.544694	ENST00000485162	ENSG00000239523
chr3	125803169	125814192	RP11-124N2.1	0	+	125803169	125814192	0	3	126157161	0,8238,10862	-1.7426	-2.70309	-0.0734853	ENST00000507924	ENSG00000250012
chr3	127794652	127797899	RUVBL1-AS1	0	+	127794652	127797899	0	2	270318	0,2929	-1.16127	-2.56961	-2.8677	ENST00000485218	ENSG00000239608
chr3	129034234	129037154	H1FX-AS1	0	+	129034234	129037154	0	4	247,98,192,380	0,414,1762,2540	-3.41242	-3.52475	-0.938476	ENST00000511998	ENSG00000206417
chr3	129612713	129627754	TMCC1-AS1	0	+	129612713	129627754	0	3	571543285	0,7836,11756	-1.46409	-3.95959	-1.20245	ENST00000605830	ENSG00000271270
chr3	136561032	136580891	RP11-85F14.5	0	-	136561032	136580891	0	4	379,59,86,303	0,4337,16327,19556	-0.324649	-0.976255	0.430413	ENST00000474250	ENSG00000239213
chr3	139108681	139302161	RP11-319G6.1	0	+	139108681	139302161	0	5	94,124,99,59,191	0,29717,33176,187952,193289	1.13126	-1.83482	0.456548	ENST00000515247	ENSG00000248932
chr3	140986194	141085979	RP11-438D8.2	0	-	140986194	141085979	0	3	256,72,94	0,98948,99691	-1.18998	-2.09103	-2.89652	ENST00000507698	ENSG00000249417
chr3	149375996	149379151	WWTR1-AS1	0	+	149375996	149379151	0	3	499942259	0,1168,2896	-4.15506	-4.71589	-4.12811	ENST00000479752	ENSG00000241313
chr3	150421829	150437933	RP11-103G8.2	0	+	150421829	150437933	0	4	20,245,78,278	0,2884,3889,15826	-1.09175	-2.32471	0.10835	ENST00000475393	ENSG00000240137
chr3	150479723	150480325	SIAH2-AS1	0	+	150479723	150480325	0	2	239202	0,400	-2.2147	-1.15457	-3.71901	ENST00000461943	ENSG00000244265
chr3	151980404	151987344	MBNL1-AS1	0	-	151980404	151987344	0	2	6457128	0,6812	-3.565	-3.31794	-1.52668	ENST00000608395	ENSG00000229619
chr3	152874299	152879564	RP11-529G21.2	0	-	152874299	152879564	0	2	193130	0,5135	-1.57359	-3.29029	-3.4786	ENST00000487827	ENSG00000244268
chr3	156389650	156392167	TIPARP-AS1	0	-	156389650	156392167	0	2	269172	0,2345	-1.71472	-2.07729	-1.65446	ENST00000492937	ENSG00000243926
chr3	158450166	158488878	RP11-379F4.4	0	+	158450166	158488878	0	6	151,87,78,115,205,84	0,1573,8011,9652,36900,38628	-2.33696	-3.28271	-2.08344	ENST00000468242	ENSG00000240207
chr3	158519045	158519724	RP11-379F4.9	0	-	158519045	158519724	0	1	679	0	-2.6238	-4.36216	-2.23983	ENST00000607044	ENSG00000272247
chr3	160471215	160472930	RP11-16N11.2	0	-	160471215	160472930	0	1	1715	0	0.721945	-2.37696	0.928193	ENST00000566372	ENSG00000260572
chr3	169487436	169489831	RP11-816J6.3	0	+	169487436	169489831	0	2	413430	0,1965	-3.80395	-4.67429	-1.82327	ENST00000602879	ENSG00000269889
chr3	183851806	183852969	RP11-778D9.12	0	-	183851806	183852969	0	3	260,58,24	0,517,1139	-1.4408	-0.962391	-0.554091	ENST00000608232	ENSG00000272721
chr3	186499568	186501968	RP11-573D15.9	0	-	186499568	186501968	0	1	2400	0	-1.07316	-3.01379	-2.25495	ENST00000577781	ENSG00000263826
chr3	187868993	187871845	LPP-AS2	0	-	187868993	187871845	0	1	2852	0	-2.63094	-2.04034	-0.956443	ENST00000605573	ENSG00000270959
chr3	192232810	192234362	FGF12-AS2	0	+	192232810	192234362	0	2	487,93	0,1459	0.368792	-0.434366	-2.05326	ENST00000443165	ENSG00000230126
chr3	192234619	192239187	FGF12-AS3	0	+	192234619	192239187	0	2	181110	0,4458	-0.938952	-1.13977	-0.016367	ENST00000452848	ENSG00000226709
chr3	194208182	194239008	LINC00884	0	+	194208182	194239008	0	3	12731981209	0,10484,29617	-0.332887	-3.46764	-0.102084	ENST00000448892	ENSG00000233058
chr3	194304739	194310989	TMEM44-AS1	0	+	194304739	194310989	0	4	438122153406	0,5010,5463,5844	1.68857	0.589534	1.97958	ENST00000453671	ENSG00000231770
chr3	194353651	194366130	AC046143.3	0	+	194353651	194366130	0	2	245727	0,11752	-1.94561	-1.55778	-2.44797	ENST00000447139	ENSG00000229334
chr3	195634946	195638128	TNK2-AS1	0	+	195634946	195638128	0	2	7031393	0,1789	-0.795889	-2.98832	-2.44517	ENST00000458180	ENSG00000224614
chr3	196045200	196050544	TM4SF19-AS1	0	+	196045200	196050544	0	2	108214	0,5130	-3.49011	-4.43063	-2.99581	ENST00000420226	ENSG00000235897
chr3	196158255	196159401	UBXN7-AS1	0	+	196158255	196159401	0	2	57329	0,817	-3.70038	-4.34148	-4.20785	ENST00000442941	ENSG00000225822
chr3	196358368	196359458	LINC01063	0	-	196358368	196359458	0	2	148200	0,890	-2.08612	-2.39784	-1.60082	ENST00000441644	ENSG00000232065
chr3	196666747	196669405	NCBP2-AS1	0	+	196666747	196669405	0	3	257163142	0,1103,2516	-1.70341	-2.50436	-3.3994	ENST00000447775	ENSG00000225578
chr3	196729776	196731615	MFI2-AS1	0	+	196729776	196731615	0	4	68369263251	0,696,1191,1588	0.398932	-0.523486	0.33464	ENST00000415244	ENSG00000228109
chr4	756174	775637	RP11-440L14.1	0	-	756174	775637	0	2	453,78	0,19385	1.83762	0.799007	2.33041	ENST00000503571	ENSG00000249592
chr4	1107426	1126738	RP11-20I20.2	0	+	1107426	1126738	0	3	114112242	0,18690,19070	-1.25464	0.0366746	-2.59233	ENST00000504969	ENSG00000251652
chr4	1161565	1161962	RP11-20I20.4	0	+	1161565	1161962	0	1	397	0	0.899516	-2.00293	-1.52144	ENST00000609548	ENSG00000273179
chr4	1243238	1282079	CTBP1-AS2	0	+	1243238	1282079	0	3	2372119266	0,38154,38575	0.994492	-0.251225	1.30387	ENST00000578730	ENSG00000196810
chr4	2936625	2949400	NOP14-AS1	0	+	2936625	2949400	0	5	837,93,168,100,801	0,2853,3076,3794,11974	0.846242	-0.960321	0.46471	ENST00000505731	ENSG00000249673
chr4	3065197	3076241	HTT-AS	0	-	3065197	3076241	0	3	230,196,89	0,6507,10955	-1.86254	-2.37836	-4.35278	ENST00000503893	ENSG00000251075
chr4	4543930	4712665	STX18-AS1	0	+	4543930	4712665	0	6	2.7217e+18	0,2534,106773,107169,163469,167312	-2.21641	-4.07171	-1.61542	ENST00000610009	ENSG00000247708
chr4	7032280	7047958	RP11-367J11.2	0	-	7032280	7047958	0	4	3500104123573	0,4617,14426,15105	-2.43445	-4.44006	-5.79345	ENST00000500031	ENSG00000245748
chr4	16228629	16321763	TAPT1-AS1	0	+	16228629	16321763	0	4	171,101,162,76	0,11764,61877,93058	-0.963991	-0.922231	0.124374	ENST00000573950	ENSG00000263327
chr4	17589089	17616194	AC006160.5	0	-	17589089	17616194	0	3	213107430	0,26465,26675	-1.3966	-3.50564	-2.38885	ENST00000511010	ENSG00000249502
chr4	26861427	26862203	RP11-293A21.1	0	-	26861427	26862203	0	2	223,72	0,704	0.86916	-1.15702	-0.911977	ENST00000489096	ENSG00000240005
chr4	39529638	39596327	UGDH-AS1	0	+	39529638	39596327	0	5	3201621371332030	0,3950,59904,61568,64654	0.49733	-0.468657	0.680391	ENST00000504032	ENSG00000249348
chr4	41222090	41258744	UCHL1-AS1	0	-	41222090	41258744	0	3	275148169	0,1263,36485	-1.1362	-4.73626	-2.15945	ENST00000507190	ENSG00000251173
chr4	42659512	42659945	RP11-109E24.2	0	+	42659512	42659945	0	1	433	0	-4.3195	-3.71312	-2.89928	ENST00000562054	ENSG00000260519
chr4	56413278	56414056	RP11-528I4.2	0	+	56413278	56414056	0	1	778	0	-4.04194	-4.55852	-2.38253	ENST00000609234	ENSG00000272969
chr4	68567078	68946670	UBA6-AS1	0	+	68567078	68946670	0	8	124,630,147,97,840,67,615,832	0,19061,27179,28713,30145,53828,361246,378760	0.267944	-1.42237	0.939903	ENST00000500538	ENSG00000248049
chr4	74124925	74183670	RP11-692D12.1	0	+	74124925	74183670	0	5	200130122106127	0,10615,43055,47867,58618	0.571283	-2.37486	-0.469258	ENST00000502790	ENSG00000250220
chr4	83295554	83305180	RP11-127B20.3	0	+	83295554	83305180	0	2	325294	0,9332	-1.33576	-2.1933	-1.38907	ENST00000609575	ENSG00000272677
chr4	83814161	83822113	THAP9-AS1	0	-	83814161	83822113	0	5	1839,83,74,147,627	0,2683,4980,7068,7325	1.43477	1.81316	2.53338	ENST00000504520	ENSG00000251022
chr4	96470279	96473608	RP11-710C12.1	0	+	96470279	96473608	0	1	3329	0	-2.92781	-5.65577	-2.18896	ENST00000605849	ENSG00000271474
chr4	99172838	99182781	RP11-323J4.1	0	-	99172838	99182781	0	2	318,79	0,9864	-4.19428	-3.58789	-3.28437	ENST00000356499	ENSG00000214559
chr4	99580054	99585701	RP11-1299A16.3	0	+	99580054	99585701	0	1	5647	0	-1.76497	-5.8332	-2.00369	ENST00000569927	ENSG00000260641
chr4	99850047	99916145	RP11-571L19.7	0	+	99850047	99916145	0	5	62,175,87,103,195	0,12884,56709,57598,65903	-3.49397	-2.65071	-4.1641	ENST00000583654	ENSG00000263923
chr4	100010007	100222513	RP11-696N14.1	0	+	100010007	100222513	0	10	428,251,3035,75,239,120,12,72,187,406	0,44698,65694,115506,197944,199815,202086,211448,211618,212100	-2.61092	-4.27293	-2.77873	ENST00000500358	ENSG00000246090
chr4	100871646	100958799	RP11-15B17.1	0	+	100871646	100958799	0	5	191,330,46,87,115	0,57412,74792,83444,87038	-2.16367	-5.69805	-3.98764	ENST00000507494	ENSG00000245322
chr4	103749211	103765232	RP11-10L12.4	0	+	103749211	103765232	0	2	131752	0,15269	0.432135	-0.933812	0.823177	ENST00000501133	ENSG00000246560
chr4	108784634	108853275	RP11-286E11.1	0	-	108784634	108853275	0	7	9.68738e+20	0,3429,9851,10501,23188,29588,68492	-2.20797	-2.16017	-1.76108	ENST00000499098	ENSG00000245293
chr4	110278434	110354939	SEC24B-AS1	0	-	110278434	110354939	0	8	103,35,171,86,124,176,55,50	0,5473,24970,38915,48371,56979,74413,76455	-2.79574	-4.29029	-1.36866	ENST00000505895	ENSG00000247950
chr4	113150716	113152752	RP11-73K9.2	0	-	113150716	113152752	0	1	2036	0	-2.32612	-3.94642	-1.18705	ENST00000562919	ENSG00000260526
chr4	120988124	121314877	RP11-679C8.2	0	+	120988124	121314877	0	6	32,47,79,54,94,223	0,16315,83573,261563,268668,326530	-3.81222	-6.72804	-3.61751	ENST00000504106	ENSG00000250938
chr4	140334969	140374930	RP11-83A24.2	0	-	140334969	140374930	0	4	209,76,54,92	0,2121,6054,39869	0.588297	-0.912362	0.59518	ENST00000608663	ENSG00000273247
chr4	140477952	140478797	RP11-342I1.2	0	+	140477952	140478797	0	1	845	0	-1.32728	-1.50778	-2.77077	ENST00000608402	ENSG00000272717
chr4	141281965	141294508	RP11-425I13.3	0	-	141281965	141294508	0	4	163,109,41,92	0,1898,8498,12451	-1.33639	-4.18971	-0.783145	ENST00000609616	ENSG00000196951
chr4	143854347	144106014	RP11-284M14.1	0	-	143854347	144106014	0	3	68157354	0,6894,251313	0.159926	-2.13623	-0.766911	ENST00000507826	ENSG00000250326
chr4	144434624	144435788	SMARCA5-AS1	0	-	144434624	144435788	0	2	754191	0,973	-3.82249	-4.83907	-4.11291	ENST00000500800	ENSG00000245112
chr4	144621409	144786225	RP13-578N3.3	0	+	144621409	144786225	0	7	35,143,57,56,100,105,70	0,38718,108057,132303,158759,160885,164746	-1.68975	-4.09956	-1.60104	ENST00000499587	ENSG00000246448
chr4	148530702	148538396	RP11-425A23.1	0	-	148530702	148538396	0	2	410158	0,7536	-3.05006	-4.10464	-2.77945	ENST00000508072	ENSG00000251298
chr4	151500240	151502697	RP11-1336O20.2	0	+	151500240	151502697	0	2	2671942	0,515	-3.91142	-6.06407	-6.79914	ENST00000507934	ENSG00000249690
chr4	152595634	152599045	RP11-164P12.3	0	+	152595634	152599045	0	3	2078132355	0,2817,3056	-4.1298	-2.82021	-3.91378	ENST00000514269	ENSG00000251455
chr4	169750069	169754088	RP11-635L1.3	0	-	169750069	169754088	0	2	351201	0,3818	-0.141673	-4.06342	-4.7741	ENST00000508985	ENSG00000249609
chr4	169931580	169932090	RP11-483A20.3	0	+	169931580	169932090	0	2	27156	0,354	-3.72322	-2.4706	-3.30322	ENST00000506933	ENSG00000251445
chr4	174053078	174090803	RP11-10K16.1	0	-	174053078	174090803	0	7	557,61,155,176,146,152,789	0,32365,33050,34196,34717,36034,36936	-1.73187	-1.97171	-1.67741	ENST00000500914	ENSG00000245213
chr4	174284930	174291597	RP11-798M19.6	0	-	174284930	174291597	0	3	419177155	0,5654,6512	-1.95424	-5.23972	-0.115644	ENST00000609153	ENSG00000272870
chr4	177229418	177241609	RP11-87F15.2	0	-	177229418	177241609	0	3	200,96,314	0,3220,11877	-4.00197	-4.20756	-2.23321	ENST00000512634	ENSG00000248980
chr4	184416090	184425647	RP11-367N14.2	0	-	184416090	184425647	0	3	130110319	0,2622,9238	-1.35657	-1.27425	-0.574265	ENST00000457303	ENSG00000232648
chr4	186587038	186596571	RP11-626E13.1	0	+	186587038	186596571	0	2	303315	0,9218	3.32195	-1.90443	1.18104	ENST00000447277	ENSG00000235902
chr5	269972	271631	CTD-2083E4.6	0	-	269972	271631	0	2	350172	0,1487	-2.38574	-2.39784	-1.24713	ENST00000512642	ENSG00000248925
chr5	10248436	10250027	CTD-2256P15.1	0	+	10248436	10250027	0	2	171517	0,1074	-2.29139	-4.38116	-5.21379	ENST00000509915	ENSG00000248968
chr5	10352812	10353713	CTD-2256P15.2	0	-	10352812	10353713	0	1	901	0	-0.580111	-1.18532	0.189689	ENST00000561606	ENSG00000259802
chr5	10441401	10441904	ROPN1L-AS1	0	-	10441401	10441904	0	2	84105	0,398	-3.51976	-2.51714	-2.8441	ENST00000513037	ENSG00000250600
chr5	10761176	10770406	CTD-2154B17.4	0	+	10761176	10770406	0	3	80152145	0,6559,9085	-3.8141	-3.51332	-2.88488	ENST00000606513	ENSG00000272324
chr5	14663209	14664682	CTD-2165H16.4	0	-	14663209	14664682	0	3	215173140	0,778,1333	-1.08777	-2.59721	-1.43172	ENST00000567048	ENSG00000261360
chr5	16616034	16630078	RP11-260E18.1	0	+	16616034	16630078	0	4	561255342516	0,5852,9489,13528	-1.20629	-4.07902	-5.64282	ENST00000499131	ENSG00000246214
chr5	33424130	33440725	CTD-2203K17.1	0	-	33424130	33440725	0	2	122415	0,16180	-0.336238	-0.564243	0.532006	ENST00000507251	ENSG00000249572
chr5	34837653	34839383	CTD-2517O10.6	0	-	34837653	34839383	0	2	1469,96	0,1634	-0.93314	-2.56684	0.22002	ENST00000606401	ENSG00000272323
chr5	38556887	38608964	LIFR-AS1	0	+	38556887	38608964	0	3	23921481263	0,38136,50814	-4.14555	-4.27061	-2.13503	ENST00000500733	ENSG00000244968
chr5	43041676	43045366	AC025171.1	0	+	43041676	43045366	0	3	300,96,822	0,1897,2868	-3.88934	-3.2222	-3.08717	ENST00000451894	ENSG00000215068
chr5	43515375	43525412	RP11-159F24.5	0	+	43515375	43525412	0	3	187111214	0,580,9823	-3.49459	-2.36993	-1.12365	ENST00000504277	ENSG00000248240
chr5	43571695	43603206	NNT-AS1	0	-	43571695	43603206	0	3	4342100327	0,11873,31184	1.26365	-0.381381	1.97348	ENST00000513560	ENSG00000248092
chr5	44777167	44808828	RP11-53O19.1	0	-	44777167	44808828	0	5	263,84,133,127,85	0,843,7983,9760,31576	-0.282487	-4.06538	0.693757	ENST00000505401	ENSG00000251141
chr5	50672901	50679166	CTD-2314G24.2	0	-	50672901	50679166	0	2	2008359	0,5906	1.90844	-3.95167	2.53139	ENST00000559112	ENSG00000259663
chr5	52405671	52410953	CTD-2366F13.1	0	+	52405671	52410953	0	3	3077951265	0,2398,4017	-0.536052	-1.31064	-0.379038	ENST00000502171	ENSG00000247796
chr5	54529761	54591029	RP11-506H20.1	0	+	54529761	54591029	0	5	107,117,125,59,362	0,45599,49094,49836,60906	-2.81503	-2.54361	-2.88196	ENST00000506435	ENSG00000251307
chr5	55290994	55299477	CTD-2031P19.3	0	+	55290994	55299477	0	2	3881901	0,6582	-2.93214	-3.30804	-3.05753	ENST00000500093	ENSG00000227908
chr5	58335587	58359330	RP11-266N13.2	0	+	58335587	58359330	0	2	310419	0,23324	-2.80437	-2.87971	-4.6213	ENST00000500224	ENSG00000247345
chr5	60457896	60527867	CTC-436P18.1	0	+	60457896	60527867	0	4	457,124,87,128	0,17634,18282,69843	-2.42258	-4.59152	-2.93231	ENST00000506902	ENSG00000251279
chr5	65439983	65440623	AC025442.3	0	-	65439983	65440623	0	2	344137	0,503	-2.98997	-3.86479	-4.30901	ENST00000521596	ENSG00000253744
chr5	66297210	66299781	MAST4-AS1	0	-	66297210	66299781	0	2	667110	0,2461	-0.197997	-1.97171	0.497002	ENST00000451496	ENSG00000229666
chr5	72090231	72112392	CTD-2631K10.1	0	-	72090231	72112392	0	2	80413	0,21748	-3.67624	-2.90034	-3.07243	ENST00000507957	ENSG00000249085
chr5	74161717	74163679	CTD-2377O17.1	0	+	74161717	74163679	0	1	1962	0	-1.59131	-3.08565	-2.81532	ENST00000606270	ENSG00000271714
chr5	74615979	74632739	CTD-2235C13.2	0	-	74615979	74632739	0	3	329,92,106	0,14792,16654	-2.49918	-3.99656	-4.22951	ENST00000501886	ENSG00000247372
chr5	76382591	76435336	ZBED3-AS1	0	+	76382591	76435336	0	7	138,133,58,93,202,281,251	0,720,2579,11888,31553,47538,52494	-1.15544	-2.96403	-1.25225	ENST00000514905	ENSG00000250802
chr5	79778111	79783772	CTD-2015H6.3	0	-	79778111	79783772	0	3	874,96,181	0,3173,5480	1.18699	1.01154	1.84943	ENST00000508000	ENSG00000249042
chr5	80505919	80597316	CKMT2-AS1	0	-	80505919	80597316	0	4	80133161211	0,9559,13214,91186	1.31308	-0.136757	0.77701	ENST00000511495	ENSG00000247572
chr5	83680310	83786583	CTD-2269F5.1	0	+	83680310	83786583	0	5	107,168,115,68,108	0,1395,3329,15092,106165	-0.0163805	-4.37486	-0.14644	ENST00000509406	ENSG00000250320
chr5	87564840	87732491	TMEM161B-AS1	0	+	87564840	87732491	0	8	96,60,65,187,93,76,122,402	0,1502,13018,18412,22360,23544,141049,167249	0.18958	-0.941633	1.2908	ENST00000501715	ENSG00000247828
chr5	95297704	95966789	CTD-2337A12.1	0	+	95297704	95966789	0	5	36,159,72,87,119	0,346723,356472,417565,668966	-1.56231	-3.49406	-1.76545	ENST00000502645	ENSG00000251314
chr5	96141369	96141808	CTD-2260A17.3	0	+	96141369	96141808	0	1	439	0	-2.31173	-2.52222	-3.08864	ENST00000606346	ENSG00000272109
chr5	98105321	98108829	RGMB-AS1	0	-	98105321	98108829	0	3	1567177159	0,3004,3349	-2.39898	-3.56469	-2.55741	ENST00000498871	ENSG00000246763
chr5	110847923	111075423	STARD4-AS1	0	+	110847923	111075423	0	7	2.83217e+22	0,157192,215718,216310,217264,219554,226077	-1.47692	-3.09624	-4.56362	ENST00000500779	ENSG00000246859
chr5	114937940	114955975	AC010226.4	0	+	114937940	114955975	0	3	217111211	0,802,17824	-1.19934	-3.62023	-0.907574	ENST00000508517	ENSG00000249249
chr5	115419503	115421113	CTD-2287O16.5	0	-	115419503	115421113	0	1	1610	0	-0.382677	-2.14831	-0.152703	ENST00000606662	ENSG00000271918
chr5	118347497	118406585	CTB-161M19.4	0	-	118347497	118406585	0	3	276,164,85	0,8274,59003	-2.70062	-4.33752	-3.15431	ENST00000504820	ENSG00000249494
chr5	122371965	122390362	RP11-359P5.1	0	+	122371965	122390362	0	2	356205	0,18192	-3.91082	-4.08675	-2.52551	ENST00000506859	ENSG00000249996
chr5	131973739	131991846	AC004041.2	0	-	131973739	131991846	0	3	218,85,104	0,4150,18003	-1.63159	-2.03305	-4.71344	ENST00000458509	ENSG00000223442
chr5	134734969	134736986	CTC-203F4.2	0	+	134734969	134736986	0	1	2017	0	-0.820228	-2.93289	-0.647379	ENST00000602502	ENSG00000270021
chr5	137150021	137225006	RP11-381K20.2	0	-	137150021	137225006	0	5	265,54,208,129,171	0,44095,44723,73827,74814	-2.23331	-3.66484	-0.421599	ENST00000514616	ENSG00000250159
chr5	137368462	137372955	RP11-325L7.1	0	+	137368462	137372955	0	2	1791074	0,3419	-3.63589	-5.24607	-3.55455	ENST00000500267	ENSG00000246323
chr5	139227874	139235974	CTB-35F21.4	0	+	139227874	139235974	0	3	143,99,227	0,7398,7873	-2.8091	-1.82834	-4.67109	ENST00000504413	ENSG00000250692
chr5	139483417	139487051	LINC01024	0	-	139483417	139487051	0	4	334176166368	0,1754,2463,3266	-0.462407	-1.41727	-0.0293172	ENST00000522747	ENSG00000245146
chr5	139728068	139737379	CTC-329D1.3	0	-	139728068	139737379	0	2	57513	0,8798	-2.81427	-4.10971	-4.57234	ENST00000520443	ENSG00000253965
chr5	139750475	139780952	CTC-329D1.2	0	-	139750475	139780952	0	2	292257	0,30220	-0.740784	-1.4706	-0.112827	ENST00000507521	ENSG00000249637
chr5	140479828	140481794	AC005754.7	0	-	140479828	140481794	0	2	511,70	0,1896	-2.91887	-4.13729	-4.16998	ENST00000607216	ENSG00000272154
chr5	141331983	141332940	AC005740.6	0	+	141331983	141332940	0	1	957	0	-1.95785	-2.53534	-2.4385	ENST00000607378	ENSG00000271871
chr5	147647869	147763346	RP11-373N22.3	0	-	147647869	147763346	0	5	698744162144285	0,21945,39697,110395,115192	-1.78974	-4.35933	-1.04066	ENST00000501695	ENSG00000247199
chr5	148727678	148737205	GRPEL2-AS1	0	-	148727678	148737205	0	2	283118	0,9409	-2.58645	-2.60236	-2.31108	ENST00000521295	ENSG00000253618
chr5	153708996	153825379	SAP30L-AS1	0	-	153708996	153825379	0	4	30,165,119,82	0,356,113925,116301	-1.19519	-2.1999	-2.07346	ENST00000519727	ENSG00000245275
chr5	162439270	162864299	RP11-541P9.3	0	-	162439270	162864299	0	5	24,102,118,93,111	0,76980,413538,416676,424918	-2.54669	-3.6332	-3.60088	ENST00000458002	ENSG00000250061
chr5	170066161	170108441	CTC-265N9.1	0	-	170066161	170108441	0	6	389,91,156,333,317,285	0,2897,39249,39770,41352,41995	-3.40955	-5.57236	-6.00873	ENST00000523591	ENSG00000253591
chr5	172382767	172386395	CTC-308K20.1	0	-	172382767	172386395	0	5	27150149119103	0,114,1389,2374,3525	-1.68676	-4.8108	-1.42864	ENST00000518894	ENSG00000204758
chr5	172571164	172572042	CTC-209H22.3	0	-	172571164	172572042	0	2	416,80	0,798	-3.37175	-3.90909	-4.58111	ENST00000521251	ENSG00000253172
chr5	176865503	176874700	PRR7-AS1	0	-	176865503	176874700	0	4	368,118,199,56	0,1411,5893,9141	-0.559009	-1.78017	-2.70386	ENST00000425316	ENSG00000246334
chr5	177366622	177410055	RP11-1252I4.2	0	+	177366622	177410055	0	2	145402	0,43031	-0.358172	-3.05029	-0.977029	ENST00000511650	ENSG00000250101
chr5	179085236	179091433	RP11-1379J22.5	0	+	179085236	179091433	0	3	246129110	0,4739,6087	-2.15375	-1.46621	-2.51977	ENST00000514793	ENSG00000250999
chr5	179720244	179722253	CTB-129O4.1	0	+	179720244	179722253	0	2	174219	0,1790	0.932881	0.886149	1.13448	ENST00000504573	ENSG00000248367
chr5	180619069	180621428	CTC-338M12.5	0	+	180619069	180621428	0	3	71126195	0,1272,2164	-1.08081	-3.87971	0.922263	ENST00000508877	ENSG00000250222
chr5	180632360	180633120	CTC-338M12.1	0	-	180632360	180633120	0	2	329127	0,633	-2.17047	-3.78779	-3.40838	ENST00000503314	ENSG00000248514
chr5	180673522	180699168	CTC-338M12.4	0	+	180673522	180699168	0	4	360271117252	0,593,25051,25394	-0.623851	-1.04863	0.196601	ENST00000511331	ENSG00000233937
chr5	180688222	180699308	TRIM52-AS1	0	+	180688222	180699308	0	3	163117392	0,10351,10694	3.34078	1.17501	1.82575	ENST00000507434	ENSG00000248275
chr6	2989959	2998977	RP1-90J20.8	0	-	2989959	2998977	0	2	286127	0,8891	-3.86724	-3.01829	-1.65486	ENST00000456189	ENSG00000224846
chr6	3068278	3069128	RP1-40E16.12	0	-	3068278	3069128	0	1	850	0	-1.82724	-3.10125	-1.78649	ENST00000606441	ENSG00000272277
chr6	3751344	3754105	RP11-420L9.5	0	+	3751344	3754105	0	1	2761	0	-2.71195	-2.68543	-0.744529	ENST00000603791	ENSG00000270504
chr6	4019076	4021449	RP3-406P24.3	0	-	4019076	4021449	0	2	37172	0,2201	-1.59353	-2.66226	-0.688934	ENST00000415144	ENSG00000230648
chr6	4774759	4775642	RP3-430A16.1	0	-	4774759	4775642	0	2	232137	0,746	-3.94252	-3.48237	-4.32512	ENST00000436283	ENSG00000236336
chr6	7540683	7541571	RP3-512B11.3	0	-	7540683	7541571	0	1	888	0	-0.252274	-0.749313	1.06592	ENST00000561592	ENSG00000261189
chr6	11173684	11259332	RP3-510L9.1	0	+	11173684	11259332	0	5	122,53,75,176,278	0,11714,34009,85037,85370	-2.71351	-4.41433	-3.63984	ENST00000500636	ENSG00000247925
chr6	13486525	13487084	GFOD1-AS1	0	+	13486525	13487084	0	2	160172	0,387	-2.90745	-3.32994	-3.30058	ENST00000446001	ENSG00000237786
chr6	13614342	13615387	RP1-223E5.4	0	-	13614342	13615387	0	1	1045	0	-1.74969	-1.28374	-0.358167	ENST00000566170	ENSG00000261071
chr6	15248045	15248865	JARID2-AS1	0	-	15248045	15248865	0	2	330125	0,695	-1.55632	-2.19966	-3.25249	ENST00000441978	ENSG00000235488
chr6	16761368	16762883	RP1-151F17.1	0	+	16761368	16762883	0	3	29161301	0,981,1214	1.00983	-1.40198	-0.283997	ENST00000423260	ENSG00000229931
chr6	17706487	17707575	RP11-500C11.3	0	+	17706487	17707575	0	1	1088	0	1.54083	0.0451032	-1.92405	ENST00000606771	ENSG00000272269
chr6	19535174	19839311	RP1-167F1.2	0	-	19535174	19839311	0	5	86157185103263	0,3369,3839,105537,303874	0.723573	-1.78054	-0.818449	ENST00000432171	ENSG00000226786
chr6	28046569	28048908	RP1-313I6.12	0	-	28046569	28048908	0	2	181505	0,1834	2.77751	0.481019	-0.209452	ENST00000605945	ENSG00000272009
chr6	28089575	28104644	ZSCAN16-AS1	0	-	28089575	28104644	0	2	1414122	0,14947	1.48295	-0.904432	1.56755	ENST00000602810	ENSG00000269293
chr6	28864306	28865099	HCG14	0	+	28864306	28865099	0	2	201212	0,581	-2.6337	-3.64489	-2.38881	ENST00000444986	ENSG00000224157
chr6	29968787	30028961	ZNRD1-AS1	0	-	29968787	30028961	0	6	1722,203,68,76,255,106	0,33897,34905,57104,59730,60068	-1.01053	-2.52187	-0.620541	ENST00000420251	ENSG00000204623
chr6	30259151	30294643	HCG18	0	-	30259151	30294643	0	5	1225494106214510	0,3096,4757,22894,34979	1.3292	-0.276618	1.78582	ENST00000412685	ENSG00000231074
chr6	30484042	30486994	XXbac-BPG249D20.9	0	+	30484042	30486994	0	2	346505	0,2447	-1.39959	-2.68791	-1.86283	ENST00000415195	ENSG00000235781
chr6	30690881	30691654	XXbac-BPG252P9.9	0	-	30690881	30691654	0	1	773	0	-2.68456	-4.54922	-0.790064	ENST00000607476	ENSG00000272540
chr6	30710705	30711369	XXbac-BPG252P9.10	0	+	30710705	30711369	0	2	168359	0,305	-2.37873	-1.41159	1.86959	ENST00000607333	ENSG00000272273
chr6	30913755	30922639	HCG21	0	-	30913755	30922639	0	3	381,138,86	0,7088,8798	-3.94272	-4.19569	-4.18474	ENST00000419481	ENSG00000233529
chr6	31162976	31165814	XXbac-BPG299F13.17	0	-	31162976	31165814	0	1	2838	0	-0.218146	-2.72512	-0.566381	ENST00000606367	ENSG00000272501
chr6	31510080	31510904	DDX39B-AS1	0	+	31510080	31510904	0	2	93423	0,401	-3.94198	-3.99656	-3.92	ENST00000420520	ENSG00000234006
chr6	33217310	33222721	HCG25	0	+	33217310	33222721	0	5	122,100,96,194,247	0,256,1082,1979,5164	-2.01608	-2.05713	-1.32536	ENST00000450514	ENSG00000232940
chr6	34664093	34665247	RP11-140K17.3	0	+	34664093	34665247	0	2	406312	0,842	1.74181	0.541979	0.933728	ENST00000606971	ENSG00000272288
chr6	36114474	36164980	RP1-179N16.6	0	-	36114474	36164980	0	4	233,91,134,129	0,32919,49339,50377	-1.8409	-2.66226	-0.061607	ENST00000526611	ENSG00000246982
chr6	36354607	36359771	RP1-50J22.4	0	+	36354607	36359771	0	2	100219	0,4945	-2.55734	-1.68735	-1.21884	ENST00000411643	ENSG00000224666
chr6	37783552	37786994	RP3-441A12.1	0	-	37783552	37786994	0	3	105,241,73	0,2801,3369	-3.02209	-3.6657	-2.39271	ENST00000415890	ENSG00000225945
chr6	41462590	41513981	RP11-328M4.2	0	-	41462590	41513981	0	2	41155	0,51236	-0.63559	-0.652251	-1.04724	ENST00000440194	ENSG00000234753
chr6	43738165	43738353	RP1-261G23.7	0	-	43738165	43738353	0	1	188	0	-4.01211	-2.50949	1.78761	ENST00000607600	ENSG00000272114
chr6	43963459	44042389	RP5-1120P11.1	0	-	43963459	44042389	0	5	1586,291,125,74,156	0,3495,4868,5320,78774	0.190824	-2.66037	-0.574917	ENST00000422059	ENSG00000237686
chr6	46064829	46097328	RP1-8B1.4	0	-	46064829	46097328	0	3	254,120,88	0,5447,32411	-0.81709	-2.48433	-0.326198	ENST00000444038	ENSG00000231769
chr6	46459788	46500495	RP11-795J1.1	0	+	46459788	46500495	0	3	76175371	0,38165,40336	-2.64021	-4.23567	-2.11505	ENST00000415787	ENSG00000236466
chr6	53655672	53659072	RP13-476E20.1	0	-	53655672	53659072	0	3	314,67,102	0,2408,3298	-2.98284	-2.87078	-2.27554	ENST00000429053	ENSG00000228614
chr6	56708799	56728876	RP11-472M19.2	0	+	56708799	56728876	0	4	65,88,174,224	0,17826,19069,19853	-0.922853	-4.06081	-1.7527	ENST00000426453	ENSG00000231441
chr6	56979708	57037220	RP11-203B9.4	0	-	56979708	57037220	0	4	348,108,94,349	0,545,56094,57163	-1.49908	-2.36077	-3.0003	ENST00000416069	ENSG00000226803
chr6	73972937	73986240	RP11-398K22.12	0	+	73972937	73986240	0	3	202130751	0,7183,12552	-1.95883	-1.77356	-2.64941	ENST00000442007	ENSG00000229852
chr6	79943434	79946514	HMGN3-AS1	0	+	79943434	79946514	0	2	2102736	0,344	-1.87479	-1.95588	-0.63899	ENST00000604516	ENSG00000270362
chr6	87860876	87865003	RP11-393I2.4	0	-	87860876	87865003	0	1	4127	0	-2.50181	-4.64385	-2.49526	ENST00000606274	ENSG00000272008
chr6	89789882	89790386	RP11-63L7.5	0	-	89789882	89790386	0	1	504	0	-3.98946	-2.93218	-3.46232	ENST00000606729	ENSG00000271931
chr6	96023058	96025326	MANEA-AS1	0	-	96023058	96025326	0	1	2268	0	-2.79872	-4.1021	-1.24544	ENST00000564541	ENSG00000261366
chr6	96806249	96969545	UFL1-AS1	0	-	96806249	96969545	0	7	57,118,37,100,126,81,29	0,3096,6397,11007,40535,160921,163267	-2.34262	-4.05293	-2.48292	ENST00000430796	ENSG00000233797
chr6	99872797	99879249	RP11-98I9.4	0	+	99872797	99879249	0	2	977661	0,5791	0.222787	-1.82526	0.871885	ENST00000418945	ENSG00000228506
chr6	99968568	99979794	TSTD3	0	+	99968568	99979794	0	4	455,46,174,287	0,5371,10670,10939	-0.223269	-2.19467	2.05814	ENST00000452647	ENSG00000228439
chr6	100015972	100016972	RP1-199J3.7	0	+	100015972	100016972	0	1	1000	0	-2.94434	-4.92068	-1.93799	ENST00000607332	ENSG00000272017
chr6	101329346	101330863	RP3-467N11.1	0	+	101329346	101330863	0	1	1517	0	-0.437076	-3.93694	0.377428	ENST00000565695	ENSG00000260000
chr6	105584182	105616776	BVES-AS1	0	+	105584182	105616776	0	5	325,154,105,98,171	0,1462,10968,18086,32423	-2.10389	-6.1515	-1.55547	ENST00000580511	ENSG00000203808
chr6	108278616	108281190	RP1-191J18.66	0	+	108278616	108281190	0	1	2574	0	-3.39817	-4.28469	-2.89217	ENST00000606070	ENSG00000272476
chr6	109703997	109704869	RP11-425D10.10	0	+	109703997	109704869	0	1	872	0	-1.61339	-2.72308	-2.11826	ENST00000563105	ENSG00000260273
chr6	111548949	111580237	RP11-428F8.2	0	-	111548949	111580237	0	4	177,66,85,105	0,3734,6252,31183	-3.86767	-3.71312	-4.50709	ENST00000425364	ENSG00000231046
chr6	111804718	111824811	TRAF3IP2-AS1	0	+	111804718	111824811	0	4	150,28,118,313	0,602,1228,19780	-0.502228	-2.06013	-0.154046	ENST00000525151	ENSG00000231889
chr6	119255949	119352706	RP11-351A11.1	0	+	119255949	119352706	0	3	206128137	0,71698,96620	-2.69655	-2.24952	-2.38962	ENST00000518570	ENSG00000253194
chr6	135376170	135381688	CTA-212D2.2	0	+	135376170	135381688	0	2	454336	0,5182	-2.72877	-2.25868	-2.48721	ENST00000447508	ENSG00000232876
chr6	136415852	136546733	RP13-143G15.4	0	-	136415852	136546733	0	8	65,110,26,169,106,103,97,58	0,1001,1279,1405,16281,22355,67537,130823	-0.640603	-5.46269	-3.14762	ENST00000417643	ENSG00000237596
chr6	136871798	136873692	RP3-325F22.5	0	+	136871798	136873692	0	1	1894	0	-1.52294	-1.38269	-0.187876	ENST00000607749	ENSG00000272189
chr6	138144811	138189370	RP11-356I2.4	0	-	138144811	138189370	0	4	903162302592	0,41484,42908,43967	-1.47197	-2.36711	0.603898	ENST00000606998	ENSG00000237499
chr6	139013684	139018425	RP11-390P2.4	0	+	139013684	139018425	0	3	70155692	0,1845,4049	-1.55748	-1.30067	-0.469708	ENST00000432673	ENSG00000225177
chr6	142409369	142410356	RP11-137J7.2	0	+	142409369	142410356	0	2	142,80	0,907	-4.25194	-2.74931	-3.6795	ENST00000454401	ENSG00000236822
chr6	146136376	146204575	RP11-545I5.3	0	+	146136376	146204575	0	4	191,96,70,235	0,13120,66338,67964	-0.72998	-3.81627	-0.314813	ENST00000452617	ENSG00000235652
chr6	147163701	147525676	STXBP5-AS1	0	-	147163701	147525676	0	11	244,394,507,126,26,103,43,61,55,134,128	0,1753,8259,18052,129479,158875,232239,276851,331027,331249,361847	-0.0197726	-3.80785	1.31924	ENST00000427394	ENSG00000233452
chr6	150184629	150240643	RP11-244K5.8	0	+	150184629	150240643	0	2	889321	0,55693	-0.805958	-2.29543	-5.80159	ENST00000606915	ENSG00000268592
chr6	152701680	152702699	SYNE1-AS1	0	+	152701680	152702699	0	2	48505	0,514	-3.65769	-3.06603	-3.83602	ENST00000412161	ENSG00000234577
chr6	153304884	153310358	RP1-101K10.6	0	+	153304884	153310358	0	3	56,59,548	0,4206,4926	-3.0187	-4.32776	-1.77631	ENST00000442269	ENSG00000227627
chr6	157101460	157101589	RP11-230C9.3	0	-	157101460	157101589	0	1	129	0	-1.67627	-0.966124	-2.72785	ENST00000604792	ENSG00000270487
chr6	159239042	159241625	EZR-AS1	0	+	159239042	159241625	0	2	95122	0,2461	-1.54396	-0.39452	-1.76243	ENST00000451712	ENSG00000233893
chr6	159420913	159463255	RP1-111C20.4	0	+	159420913	159463255	0	5	29,93,87,137,426	0,26067,27262,41037,41916	0.405188	-1.79743	-0.30183	ENST00000607796	ENSG00000271913
chr6	160424322	160428696	AIRN	0	-	160424322	160428696	0	3	972081184	0,1660,3190	-4.12572	-5.04963	-7.7847	ENST00000609176	ENSG00000268257
chr6	161411349	161413374	RP3-428L16.2	0	-	161411349	161413374	0	1	2025	0	-0.482693	-3.13125	0.592965	ENST00000608721	ENSG00000272841
chr6	166796676	166798312	RP1-168L15.5	0	+	166796676	166798312	0	1	1636	0	-2.01087	-4.04589	-1.87974	ENST00000568025	ENSG00000261420
chr6	167383113	167412553	RP1-167A14.2	0	-	167383113	167412553	0	3	187,50,148	0,3113,29292	-1.65586	-1.95865	-2.35408	ENST00000444102	ENSG00000227598
chr6	169613348	169639660	XXyac-YX65C7_A.2	0	+	169613348	169639660	0	3	325314341	0,920,25971	-0.974604	-1.4321	-1.77036	ENST00000444188	ENSG00000226445
chr6	170125186	170125950	RP1-266L20.2	0	-	170125186	170125950	0	3	226,149,28	0,330,736	1.97115	1.03432	-2.73427	ENST00000413088	ENSG00000232640
chr7	182934	194180	AC093627.12	0	-	182934	194180	0	3	174167233	0,713,11013	-3.43371	-4.1198	-4.80194	ENST00000467050	ENSG00000240093
chr7	1068660	1083527	AC073957.15	0	+	1068660	1083527	0	2	62473	0,14394	-1.33184	-3.01829	-3.6901	ENST00000418941	ENSG00000225146
chr7	1200226	1203127	AC091729.9	0	+	1200226	1203127	0	5	33,192,44,256,149	0,1761,2094,2371,2752	0.268353	-0.71267	0.343234	ENST00000413706	ENSG00000229043
chr7	1499572	1503644	AC102953.4	0	+	1499572	1503644	0	2	331167	0,3905	-2.22321	-3.9149	-4.4507	ENST00000445345	ENSG00000225981
chr7	3303663	3342084	AC073316.1	0	-	3303663	3342084	0	2	758224	0,38197	-2.6659	-1.89448	-2.09849	ENST00000437354	ENSG00000236708
chr7	5459457	5460398	AC093620.5	0	+	5459457	5460398	0	2	151432	0,509	-1.74433	-0.820321	-3.40109	ENST00000342963	ENSG00000241269
chr7	5459476	5462753	AC092171.2	0	+	5459476	5462753	0	2	423330	0,2947	-1.42081	-1.70405	-4.59801	ENST00000455866	ENSG00000188365
chr7	5596361	5596876	CTB-161C1.1	0	+	5596361	5596876	0	1	515	0	-4.31971	-3.96333	-4.64176	ENST00000609813	ENSG00000272719
chr7	6703604	6748532	AC073343.13	0	+	6703604	6748532	0	4	70,65,95,334	0,1070,44327,44594	-2.83841	-3.05713	-1.64722	ENST00000366167	ENSG00000228010
chr7	7997813	8009534	AC006042.7	0	-	7997813	8009534	0	2	436132	0,11589	-3.8173	-4.10464	-3.97772	ENST00000428660	ENSG00000233108
chr7	8301893	8384146	AC007128.1	0	+	8301893	8384146	0	7	156,247,90,174,210,166,810	0,316,2327,78119,78753,80861,81443	-2.96348	-5.81054	-4.41388	ENST00000424460	ENSG00000229970
chr7	12609750	12611017	AC005281.2	0	-	12609750	12611017	0	2	724187	0,1080	-1.67182	-4.7862	-4.07957	ENST00000433040	ENSG00000225606
chr7	17319458	17338070	AC003075.4	0	-	17319458	17338070	0	4	278,73,274,95	0,1406,6408,18517	-3.43398	-5.60505	-3.09636	ENST00000419382	ENSG00000237773
chr7	20368151	20371370	CTA-293F17.1	0	-	20368151	20371370	0	4	328,147,93,98	0,838,1161,3121	-2.64759	-3.17729	-0.227821	ENST00000603156	ENSG00000271133
chr7	23719813	23720405	AC006026.13	0	-	23719813	23720405	0	2	75,68	0,524	-0.732604	-2.11477	0.461155	ENST00000454029	ENSG00000234286
chr7	26411763	26415892	AC004540.4	0	-	26411763	26415892	0	2	425186	0,3943	-1.48374	-3.73953	2.55599	ENST00000451368	ENSG00000225792
chr7	27773013	27780014	AC004549.6	0	-	27773013	27780014	0	2	479380	0,6621	-3.65412	-4.70141	-3.86089	ENST00000441955	ENSG00000229893
chr7	29554384	29603279	AC007255.8	0	-	29554384	29603279	0	3	549,64,276	0,47090,48619	-2.16744	-2.63939	-1.19431	ENST00000447171	ENSG00000223813
chr7	30028215	30065216	AC007285.6	0	+	30028215	30065216	0	4	194335150214	0,290,19628,36787	-0.745054	-1.5293	-2.54125	ENST00000422239	ENSG00000227014
chr7	35734823	35739023	RP11-379H18.1	0	+	35734823	35739023	0	1	4200	0	0.761167	0.702417	1.67546	ENST00000605778	ENSG00000271122
chr7	39444196	39445945	POU6F2-AS1	0	-	39444196	39445945	0	4	186,79,103,13	0,329,1419,1736	-0.968373	-3.52854	-0.34894	ENST00000433519	ENSG00000224122
chr7	39585244	39605838	AC011290.4	0	-	39585244	39605838	0	3	248,69,97	0,8230,20497	-1.87519	-3.64838	-2.82149	ENST00000439751	ENSG00000227172
chr7	39987120	39989354	RP11-467D6.1	0	-	39987120	39989354	0	1	2234	0	-1.60718	-2.75838	-1.68928	ENST00000569710	ENSG00000259826
chr7	41733513	41818986	INHBA-AS1	0	+	41733513	41818986	0	4	173,185,99,2548	0,16682,78980,82925	-0.797967	-5.77321	-1.84472	ENST00000415848	ENSG00000224116
chr7	44888014	44889167	AC004854.4	0	+	44888014	44889167	0	2	78110	0,1043	-2.03794	-3.45474	-1.99456	ENST00000443162	ENSG00000234183
chr7	44924551	44925992	RP4-673M15.1	0	+	44924551	44925992	0	1	1441	0	-2.58796	-2.6404	-2.54531	ENST00000608450	ENSG00000272768
chr7	50599456	50611161	AC018705.5	0	+	50599456	50611161	0	5	124,54,315,64,1219	0,7355,8072,9587,10486	-4.28628	-5.74931	-6.33389	ENST00000454521	ENSG00000226122
chr7	54827117	54872621	RP11-745C15.2	0	+	54827117	54872621	0	3	100118263	0,23683,45241	-0.466995	-3.86479	-2.43393	ENST00000439413	ENSG00000234707
chr7	55640863	55656029	RP11-310H4.1	0	+	55640863	55656029	0	3	147164241	0,14600,14925	-3.16421	-4.06342	-2.10132	ENST00000454777	ENSG00000223475
chr7	66204815	66205372	RP11-792A8.4	0	-	66204815	66205372	0	1	557	0	-2.12561	-3.07643	2.87475	ENST00000607978	ENSG00000272831
chr7	72394955	72395663	RP11-313P13.5	0	-	72394955	72395663	0	1	708	0	-1.25064	-0.722063	-2.9492	ENST00000608799	ENSG00000272843
chr7	73473905	73476614	CTB-51J22.1	0	-	73473905	73476614	0	2	457,75	0,2634	0.081247	-0.550748	2.13614	ENST00000435932	ENSG00000232415
chr7	86780738	86781598	AC005076.5	0	-	86780738	86781598	0	2	236533	0,327	0.217393	-1.74931	-0.139062	ENST00000433446	ENSG00000224046
chr7	90219932	90225062	AC002456.2	0	-	90219932	90225062	0	3	110,186,21	0,1097,5109	-0.314576	-1.89976	-0.742764	ENST00000415965	ENSG00000223969
chr7	91763917	91810039	CTB-161K23.1	0	+	91763917	91810039	0	5	479,185,333,85,1875	0,4163,7798,30376,44247	-2.92576	-3.67746	-2.93907	ENST00000453068	ENSG00000188693
chr7	92465802	92546437	AC002454.1	0	+	92465802	92546437	0	3	75,45,287	0,18420,80348	-4.2161	-4.33644	-3.76004	ENST00000452050	ENSG00000237819
chr7	95225993	95236456	AC002451.3	0	+	95225993	95236456	0	2	102205	0,10258	0.0778936	-1.98142	-1.40341	ENST00000416502	ENSG00000231170
chr7	99712836	99724762	RP11-506M12.1	0	-	99712836	99724762	0	2	439133	0,11793	0.346433	-0.207878	0.817352	ENST00000494221	ENSG00000242798
chr7	99728586	99738062	AC073842.19	0	+	99728586	99738062	0	2	74268	0,9208	-2.26257	-2.37275	-1.11491	ENST00000376482	ENSG00000235077
chr7	100033826	100036127	RP11-758P17.3	0	+	100033826	100036127	0	2	179124	0,2177	-0.0381297	-2.19807	-1.63355	ENST00000475250	ENSG00000240211
chr7	100434935	100450238	RP11-126L15.4	0	-	100434935	100450238	0	2	266103	0,15200	-0.738539	0.765554	-2.3005	ENST00000412754	ENSG00000236305
chr7	100657600	100660889	RP11-395B7.4	0	-	100657600	100660889	0	3	120,93,194	0,878,3095	-3.07283	-3.62378	-1.89028	ENST00000441882	ENSG00000227053
chr7	100951626	100954266	RP11-132A1.4	0	+	100951626	100954266	0	2	203502	0,2138	0.0683668	1.25605	-0.558729	ENST00000419422	ENSG00000232445
chr7	102067264	102075227	RP11-514P8.2	0	-	102067264	102075227	0	3	325,149,67	0,3168,7896	-1.13018	-2.03438	-3.25059	ENST00000468165	ENSG00000239480
chr7	104590761	104653491	LINC01004	0	-	104590761	104653491	0	3	218207113	0,3385,62617	0.202162	-0.39784	0.522617	ENST00000450686	ENSG00000228393
chr7	104653871	104654768	KMT2E-AS1	0	-	104653871	104654768	0	2	555181	0,716	2.5652	-0.478459	1.4813	ENST00000453677	ENSG00000239569
chr7	107220001	107220502	RP4-593H12.1	0	-	107220001	107220502	0	1	501	0	-3.42619	-3.92356	-2.577	ENST00000610269	ENSG00000272854
chr7	107383261	107384573	AC002467.7	0	-	107383261	107384573	0	2	587,70	0,1242	-0.588813	-2.57548	0.0344836	ENST00000457510	ENSG00000241764
chr7	116592499	116594388	ST7-AS1	0	-	116592499	116594388	0	1	1889	0	-1.90896	-2.25334	-0.407241	ENST00000456775	ENSG00000227199
chr7	123389121	123391220	RP11-390E23.6	0	+	123389121	123391220	0	1	2099	0	0.426289	-0.317958	1.44891	ENST00000607957	ENSG00000272686
chr7	124569974	124784620	POT1-AS1	0	+	124569974	124784620	0	11	96,106,331,81,155,94,202,95,153,87,1852	0,10359,70761,90412,186953,188708,191721,193060,195904,208652,212794	-2.5267	-5.25502	-1.37388	ENST00000453342	ENSG00000224897
chr7	127284738	127292066	AC073934.6	0	-	127284738	127292066	0	3	43112340	0,371,6988	-3.35523	-3.90618	-3.87499	ENST00000490314	ENSG00000240790
chr7	129593073	129666150	RP11-306G20.1	0	+	129593073	129666150	0	5	247,239,226,58,62	0,29118,55642,69779,73015	-4.12568	-5.05161	-5.13467	ENST00000587038	ENSG00000244036
chr7	129781570	129782379	RP11-775D22.2	0	+	129781570	129782379	0	2	42385	0,424	-1.40497	-1.60738	-3.0534	ENST00000469264	ENSG00000229196
chr7	130125882	130126024	RP11-2E11.10	0	-	130125882	130126024	0	1	142	0	-1.27231	-1.10464	-0.137865	ENST00000610046	ENSG00000272701
chr7	130628925	130794935	LINC-PINT	0	-	130628925	130794935	0	6	1669,57,124,131,1084,440	0,39886,58030,108258,163553,165570	1.51184	0.0338759	0.788615	ENST00000451786	ENSG00000231721
chr7	139043777	139044312	RP11-634H22.1	0	-	139043777	139044312	0	1	535	0	-1.67425	-2.01829	-1.24195	ENST00000608266	ENSG00000273391
chr7	139877060	139879440	JHDM1D-AS1	0	+	139877060	139879440	0	1	2380	0	1.10263	-1.36429	2.00254	ENST00000566699	ENSG00000260231
chr7	140395135	140396877	NDUFB2-AS1	0	-	140395135	140396877	0	2	1485163	0,1579	-3.34044	-5.6414	-1.60949	ENST00000465466	ENSG00000240889
chr7	141229002	141251104	RP11-744I24.2	0	-	141229002	141251104	0	4	73,171,69,161	0,1870,18129,21941	-1.58248	-4.25639	-3.44131	ENST00000567503	ENSG00000261570
chr7	141404431	141438057	WEE2-AS1	0	-	141404431	141438057	0	7	1126,186,109,439,154,185,60	0,9557,19284,22572,23360,32751,33566	-2.98506	-2.92233	-1.50585	ENST00000478332	ENSG00000228775
chr7	143076784	143077588	AC093673.5	0	-	143076784	143077588	0	2	418230	0,574	3.42174	0.875178	1.73419	ENST00000429630	ENSG00000232533
chr7	143104905	143220542	EPHA1-AS1	0	+	143104905	143220542	0	5	74,132,57,236,4519	0,7255,96961,110469,111118	-4.20432	-6.33102	-4.49221	ENST00000429289	ENSG00000229153
chr7	148393558	148395756	RP5-1136G13.2	0	-	148393558	148395756	0	1	2198	0	-1.77457	-2.24952	-0.134236	ENST00000610085	ENSG00000273314
chr7	149564860	149570934	ATP6V0E2-AS1	0	-	149564860	149570934	0	4	2087110155622	0,2470,3870,5452	1.23555	-2.31728	0.887451	ENST00000461019	ENSG00000204934
chr7	150060865	150069679	RP4-584D14.5	0	-	150060865	150069679	0	3	401,78,98	0,7301,8716	-0.381527	-2.12732	-2.18369	ENST00000488310	ENSG00000240449
chr7	150725867	150726841	RP11-148K1.10	0	-	150725867	150726841	0	2	345166	0,808	-1.44501	-1.63015	-4.76031	ENST00000479085	ENSG00000243433
chr7	150946410	150951476	RP5-1070G24.2	0	+	150946410	150951476	0	2	138,78	0,4988	-1.202	-2.70978	-3.48578	ENST00000466775	ENSG00000243018
chr7	151574126	151575899	PRKAG2-AS1	0	+	151574126	151575899	0	3	99,30,253	0,795,1520	1.10852	-3.12732	1.20381	ENST00000464464	ENSG00000239911
chr7	156799000	156799826	MNX1-AS2	0	+	156799000	156799826	0	2	118256	0,570	2.097	1.95764	-0.177471	ENST00000429228	ENSG00000235029
chrX	20158085	20158562	EIF1AX-AS1	0	+	20158085	20158562	0	2	268110	0,367	-1.19336	-3.51714	-4.44733	ENST00000424026	ENSG00000225037
chrX	23791108	23801073	RP13-314C10.5	0	-	23791108	23801073	0	3	519,81,72	0,9576,9893	-2.49066	-3.34721	-2.9736	ENST00000366134	ENSG00000233785
chrX	24164341	24167771	ZFX-AS1	0	-	24164341	24167771	0	3	227,90,100	0,2528,3330	-2.6736	-3.6588	-4.10943	ENST00000427551	ENSG00000234230
chrX	38660820	38663136	MID1IP1-AS1	0	-	38660820	38663136	0	2	225151	0,2165	0.529433	1.6198	-1.81757	ENST00000436893	ENSG00000238123
chrX	40594651	40597950	MED14-AS1	0	+	40594651	40597950	0	2	391506	0,2793	-3.40497	-3.76386	-1.72997	ENST00000456333	ENSG00000234636
chrX	47518231	47519510	UXT-AS1	0	+	47518231	47519510	0	2	348217	0,1062	-2.35275	-4.54829	-1.45638	ENST00000591832	ENSG00000267064
chrX	48364910	48367226	AF196972.9	0	-	48364910	48367226	0	2	533120	0,2196	-2.83742	-2.30584	-2.28771	ENST00000445586	ENSG00000224292
chrX	49055424	49058913	SYP-AS1	0	+	49055424	49058913	0	2	259283	0,3206	-1.58409	-4.03705	-4.22951	ENST00000433499	ENSG00000237341
chrX	51099795	51139314	RP11-348F1.3	0	-	51099795	51139314	0	2	84367	0,39152	1.2336	-2.18692	-0.753581	ENST00000425150	ENSG00000229151
chrX	53459669	53459979	RP3-339A18.6	0	-	53459669	53459979	0	2	117101	0,209	-0.41469	-1.13812	-0.0481538	ENST00000418049	ENSG00000233250
chrX	57148094	57153676	RP3-323P24.3	0	+	57148094	57153676	0	2	306359	0,5223	-0.0253213	-3.33211	-0.268528	ENST00000439622	ENSG00000226310
chrX	69672807	69675676	DLG3-AS1	0	-	69672807	69675676	0	2	349,83	0,2786	-1.18589	-0.867786	-1.43396	ENST00000424211	ENSG00000231651
chrX	90669876	90689998	PABPC5-AS1	0	-	90669876	90689998	0	4	172,69,88,97	0,3447,3906,20025	-3.34415	-3.68961	-3.837	ENST00000456187	ENSG00000234161
chrX	96686284	96819504	DIAPH2-AS1	0	-	96686284	96819504	0	6	491,63,133,40,118,126	0,10771,11393,22693,102026,133094	-3.29041	-3.54299	-6.12756	ENST00000439759	ENSG00000236256
chrX	100877972	100879154	ARMCX3-AS1	0	-	100877972	100879154	0	2	453,37	0,1145	-3.69232	-3.89153	-2.79099	ENST00000454228	ENSG00000228275
chrX	101854584	101914640	RP4-769N13.7	0	-	101854584	101914640	0	3	259,71,57	0,49987,59999	-2.30779	-3.55109	-2.63808	ENST00000602441	ENSG00000270050
chrX	102942211	102946700	MORF4L2-AS1	0	+	102942211	102946700	0	3	2031529354	0,668,4135	-1.37619	-3.39646	-0.438903	ENST00000435306	ENSG00000231154
chrX	103172004	103174131	LL0XNC01-116E7.2	0	-	103172004	103174131	0	4	804,52,249,124	0,987,1410,2003	-1.66216	-3.71423	-1.53094	ENST00000447281	ENSG00000231728
chrX	107137826	107179210	RP6-191P20.4	0	-	107137826	107179210	0	4	1764,91,46,189	0,38433,40038,41195	-3.1257	-5.98418	-2.90622	ENST00000430140	ENSG00000236064
chrX	131351174	131564190	RAP2C-AS1	0	+	131351174	131564190	0	3	63,92,350	0,22473,212666	0.440555	-0.333408	0.498969	ENST00000421483	ENSG00000232160
chrX	134654007	134654599	DDX26B-AS1	0	-	134654007	134654599	0	2	290108	0,484	-3.44047	-3.59152	-2.45075	ENST00000430820	ENSG00000225235
chrX	148609133	148621312	LINC00893	0	-	148609133	148621312	0	8	792,43,236,818,146,58,183,52	0,4411,5221,6031,10031,10513,11123,12127	0.466643	-0.581951	0.712338	ENST00000609369	ENSG00000241769
chrX	149106845	149392815	LINC00894	0	+	149106845	149392815	0	15	159,228,183,58,146,112,83,1490,98,89,184,80,142,122,240	0,2031,2429,3162,3556,5023,5390,7230,9450,9678,22138,284555,284856,285381,285730	-0.34731	-1.79993	0.21951	ENST00000449111	ENSG00000235703
chrX	152864826	152869808	RP11-66N11.8	0	+	152864826	152869808	0	2	527228	0,4754	-0.281722	-3.57512	-0.959535	ENST00000569906	ENSG00000260081
chrX	153001079	153031908	U52111.14	0	-	153001079	153031908	0	3	334,509,71	0,2444,30758	-1.67905	-3.04103	-4.34837	ENST00000434284	ENSG00000232725
chrX	153234775	153235538	HCFC1-AS1	0	+	153234775	153235538	0	2	47303	0,460	-2.53577	-2.40611	-3.26392	ENST00000438219	ENSG00000235802
chr8	1710155	1712505	CTD-2336O2.1	0	-	1710155	1712505	0	2	939,39	0,2311	1.53253	0.961999	2.07391	ENST00000518822	ENSG00000253982
chr8	6263117	6264663	RP11-115C21.2	0	-	6263117	6264663	0	3	775,181,61	0,931,1485	-0.599124	-0.69219	-0.496822	ENST00000523225	ENSG00000246089
chr8	6477655	6565721	CTD-2541M15.1	0	-	6477655	6565721	0	4	90,213,160,60	0,1288,7016,88006	-0.336408	-2.82716	-1.3796	ENST00000522897	ENSG00000249898
chr8	9412655	9414030	RP11-375N15.2	0	-	9412655	9414030	0	1	1375	0	-2.97031	-5.38011	-2.09384	ENST00000607598	ENSG00000272267
chr8	10586823	10622233	CTD-2135J3.3	0	+	10586823	10622233	0	3	317117387	0,24888,35023	-1.91057	-2.36287	-5.60559	ENST00000506149	ENSG00000248896
chr8	10698085	10704011	RP11-177H2.2	0	+	10698085	10704011	0	3	53102284	0,1057,5642	-1.98001	-3.73297	-3.1292	ENST00000522026	ENSG00000253695
chr8	11203256	11205011	AF131216.5	0	-	11203256	11205011	0	2	893206	0,1549	-1.13164	-0.533311	-1.7063	ENST00000525867	ENSG00000255020
chr8	12051975	12053789	FAM85A	0	+	12051975	12053789	0	2	971390	0,1424	-0.63259	-5.36535	-2.85544	ENST00000528514	ENSG00000255495
chr8	17942376	17953903	CTD-2547L16.1	0	+	17942376	17953903	0	5	72,244,54,113,569	0,374,2015,2157,10958	-2.10089	-4.79567	-0.86131	ENST00000499554	ENSG00000245281
chr8	22863893	22876848	RP11-875O11.1	0	-	22863893	22876848	0	2	1737208	0,12747	-4.05608	-5.1021	-2.29421	ENST00000502083	ENSG00000245025
chr8	24769677	24772230	GS1-72M22.1	0	-	24769677	24772230	0	1	2553	0	-0.547212	-4.68791	0.215609	ENST00000607058	ENSG00000272163
chr8	28555728	28558047	EXTL3-AS1	0	-	28555728	28558047	0	3	263139141	0,1693,2178	-1.67899	-2.68893	-0.997986	ENST00000523789	ENSG00000246339
chr8	29940273	29940983	RP11-489E7.4	0	+	29940273	29940983	0	1	710	0	0.350028	-2.42657	-2.91495	ENST00000606596	ENSG00000272256
chr8	30239639	30242809	RBPMS-AS1	0	-	30239639	30242809	0	4	492235154150	0,1004,1420,3020	-2.48162	-0.978497	-0.846679	ENST00000519753	ENSG00000254109
chr8	41391673	41435887	RP11-360L9.4	0	-	41391673	41435887	0	3	256,240,63	0,2916,44151	-1.95017	-3.0816	-1.6045	ENST00000523081	ENSG00000253133
chr8	52811884	52859165	RP11-110G21.1	0	+	52811884	52859165	0	3	522124170	0,13732,47111	0.609007	0.0401805	0.19211	ENST00000518942	ENSG00000228801
chr8	54788709	54789209	RP11-1070A24.2	0	-	54788709	54789209	0	1	500	0	-3.98458	-3.92068	-2.83103	ENST00000606037	ENSG00000272457
chr8	56429798	56433536	RP11-628E19.2	0	-	56429798	56433536	0	2	547,43	0,3695	-3.39289	-4.15947	-5.01648	ENST00000522918	ENSG00000254357
chr8	60031598	60032590	RP11-25K19.1	0	+	60031598	60032590	0	2	246446	0,546	0.718789	-3.13729	0.861642	ENST00000523683	ENSG00000167912
chr8	70746387	70762652	RP11-159H10.3	0	+	70746387	70762652	0	3	54,96,281	0,9149,15984	-1.02544	-5.89668	-0.0509681	ENST00000533300	ENSG00000246528
chr8	81396795	81397854	Y_RNA	0	-	81396795	81397854	0	1	1059	0	-0.310784	-0.915921	1.0487	ENST00000605948	ENSG00000251867
chr8	82192105	82193681	RP11-363E6.3	0	-	82192105	82193681	0	2	506114	0,1462	-3.45257	-3.40817	-2.20216	ENST00000518880	ENSG00000254027
chr8	86089756	86090385	RP11-219B4.3	0	-	86089756	86090385	0	2	277191	0,438	-3.77068	-2.82526	-4.5626	ENST00000520129	ENSG00000254208
chr8	88986392	89031341	CTB-118P15.2	0	+	88986392	89031341	0	6	143,77,64,187,118,58	0,29562,35978,36352,37919,44891	-1.01454	-4.29252	-2.56284	ENST00000518129	ENSG00000253171
chr8	92072136	92082351	GS1-251I9.4	0	-	92072136	92082351	0	3	3838244193	0,9670,10022	2.36396	0.0921068	3.1628	ENST00000522817	ENSG00000253738
chr8	94358694	94712661	LINC00535	0	-	94358694	94712661	0	11	440,59,129,153,88,97,153,103,116,78,498	0,16053,44070,44604,184751,217555,312960,316879,336076,336887,353469	-1.66131	-4.71145	-1.64077	ENST00000501400	ENSG00000246662
chr8	94753420	94756762	RP11-10N23.5	0	+	94753420	94756762	0	2	267263	0,3079	-3.16579	-4.00475	-2.84279	ENST00000523945	ENSG00000253848
chr8	95649512	95651695	RP11-22C11.2	0	-	95649512	95651695	0	1	2183	0	-0.699946	-1.0928	0.20501	ENST00000562760	ENSG00000261437
chr8	96079035	96085148	MIR3150A	0	-	96079035	96085148	0	2	2428204	0,5909	-4.04833	-4.86878	-6.14685	ENST00000501164	ENSG00000245080
chr8	97247654	97250262	KB-1043D8.6	0	+	97247654	97250262	0	3	135119128	0,2030,2480	-1.37062	-3.53233	-2.01274	ENST00000520575	ENSG00000254224
chr8	100808842	100811415	RP11-402L5.1	0	-	100808842	100811415	0	2	515133	0,2440	-2.40254	-2.70978	-4.83055	ENST00000523658	ENSG00000253539
chr8	103251621	103264402	KB-431C1.4	0	+	103251621	103264402	0	3	307117376	0,4611,12405	-0.907907	-0.871006	-0.222712	ENST00000520820	ENSG00000246263
chr8	104032414	104033656	KB-1639H6.2	0	-	104032414	104033656	0	2	172242	0,1000	-2.14197	-2.06342	-4.10687	ENST00000522416	ENSG00000254236
chr8	104258700	104310991	RP11-318M2.2	0	-	104258700	104310991	0	4	212,44,65,415	0,31505,39365,51876	-0.623481	-4.29066	-0.914089	ENST00000521383	ENSG00000247081
chr8	104495625	104511448	RP11-1C8.4	0	-	104495625	104511448	0	5	118,121,153,79,251	0,4163,6299,14778,15572	2.3432	-3.33428	2.11287	ENST00000517376	ENSG00000253477
chr8	107532701	107669776	RP11-649G15.2	0	-	107532701	107669776	0	4	89,113,255,47	0,2247,135637,137028	-2.63673	-2.34721	-3.43659	ENST00000518591	ENSG00000253582
chr8	117886662	117889107	RAD21-AS1	0	+	117886662	117889107	0	2	5621448	0,997	-4.13243	-4.92788	-2.1578	ENST00000521487	ENSG00000253327
chr8	126009226	126010440	RP11-6D1.3	0	-	126009226	126010440	0	2	176236	0,978	-3.85154	-2.6414	-4.0511	ENST00000523030	ENSG00000253513
chr8	127570119	127725660	RP11-89K10.1	0	+	127570119	127725660	0	5	57,99,58,230,130	0,31317,149308,151043,155411	-2.01778	-1.60184	-2.61511	ENST00000519880	ENSG00000254286
chr8	136468107	136469195	RP11-343P9.1	0	-	136468107	136469195	0	3	166,64,88	0,613,1000	-3.22792	-3.26778	-3.83809	ENST00000518674	ENSG00000254372
chr8	142136142	142138220	RP11-809O17.1	0	-	142136142	142138220	0	2	428,55	0,2023	-0.159052	-1.80397	-0.228818	ENST00000520885	ENSG00000253210
chr8	142400038	142402674	CTD-3064M3.4	0	-	142400038	142402674	0	2	1213167	0,2469	-3.78829	-3.38535	-4.35098	ENST00000501440	ENSG00000244998
chr8	144362335	144363830	RP13-582O9.5	0	-	144362335	144363830	0	3	350116179	0,716,1316	0.939851	-0.366857	0.711391	ENST00000517411	ENSG00000253716
chr8	144372568	144372791	RP13-582O9.7	0	-	144372568	144372791	0	1	223	0	-0.940119	-1.7558	-0.493095	ENST00000607376	ENSG00000272172
chr8	144448800	144450718	RHPN1-AS1	0	-	144448800	144450718	0	1	1918	0	-1.62598	-3.27532	-1.57988	ENST00000518049	ENSG00000254389
chr8	144661805	144662840	RP11-661A12.7	0	+	144661805	144662840	0	2	268163	0,872	-3.98234	-3.70644	-1.18759	ENST00000529247	ENSG00000254741
chr8	145104029	145105967	CTD-3065J16.6	0	+	145104029	145105967	0	6	771,73,156,90,64,125	0,858,1174,1410,1666,1813	-3.99224	-4.19807	-6.17946	ENST00000561181	ENSG00000204791
chr8	145132904	145134168	CTD-3065J16.9	0	-	145132904	145134168	0	1	1264	0	-0.907842	-5.25868	-1.29851	ENST00000524499	ENSG00000255224
chr8	146228196	146231432	ZNF252P-AS1	0	+	146228196	146231432	0	1	3236	0	-2.5104	-3.15546	-2.75473	ENST00000527067	ENSG00000255559
chr9	2422701	2621413	RP11-125B21.2	0	-	2422701	2621413	0	11	1809,144,106,123,122,144,105,180,95,154,185	0,2695,70373,71478,83717,99201,100351,102836,113657,116697,198527	1.12479	-0.970394	0.495057	ENST00000416826	ENSG00000236404
chr9	4299389	4306046	RP11-358M14.2	0	+	4299389	4306046	0	2	34839	0,5818	-4.1044	-3.13977	-2.70128	ENST00000440674	ENSG00000228322
chr9	12700099	12814344	RP11-3L8.3	0	-	12700099	12814344	0	4	527,73,146,53	0,59451,90519,114192	1.00628	-0.011986	-0.606966	ENST00000417638	ENSG00000235448
chr9	21994789	22121094	CDKN2B-AS1	0	+	21994789	22121094	0	19	371,162,313,133,150,123,136,696,74,75,96,119,143,107,76,134,124,211,592	0,34642,37883,51526,51960,54315,61461,63568,67162,69153,70871,71444,101581,102467,117529,118875,123853,125409,125713	-3.2094	-4.6777	-1.95588	ENST00000428597	ENSG00000240498
chr9	26955777	26956293	RP11-337A23.3	0	-	26955777	26956293	0	2	236169	0,347	-3.0445	-3.61667	-3.12529	ENST00000456198	ENSG00000234676
chr9	32551141	32553002	TOPORS-AS1	0	+	32551141	32553002	0	3	550246204	0,1090,1657	-0.390665	-1.36167	0.480353	ENST00000453396	ENSG00000235453
chr9	34521524	34524239	RP11-296L22.8	0	+	34521524	34524239	0	3	217140274	0,730,2441	-4.0323	-4.25639	-4.65653	ENST00000439960	ENSG00000230729
chr9	34665661	34681295	RP11-195F19.9	0	+	34665661	34681295	0	3	103169393	0,12435,15241	1.62838	0.368332	1.63168	ENST00000434627	ENSG00000230074
chr9	35096374	35098138	RP11-182N22.8	0	+	35096374	35098138	0	2	43382	0,1382	-2.79828	-3.68622	-3.19527	ENST00000431804	ENSG00000234181
chr9	35646266	35647096	RP11-331F9.4	0	+	35646266	35647096	0	2	164410	0,420	-3.16898	-4.1198	-4.30369	ENST00000428948	ENSG00000227933
chr9	38620470	38622463	FAM201A	0	+	38620470	38622463	0	2	121635	0,1358	-1.53427	-0.887135	-0.267443	ENST00000471864	ENSG00000204860
chr9	72808912	72873782	SMC5-AS1	0	-	72808912	72873782	0	4	559136171952	0,22289,24318,63918	-1.28545	-1.97568	-0.690456	ENST00000594708	ENSG00000268364
chr9	77100466	77114043	RP11-171A24.3	0	-	77100466	77114043	0	3	130162886	0,577,12691	-1.6769	-5.15702	-3.18755	ENST00000417576	ENSG00000224825
chr9	77567883	77611209	RP11-197P3.4	0	+	77567883	77611209	0	5	150,98,121,54,296	0,22894,38197,38653,43030	-0.685258	-0.985313	-4.04693	ENST00000455609	ENSG00000203321
chr9	79791671	79792910	VPS13A-AS1	0	-	79791671	79792910	0	2	151368	0,871	-3.89663	-3.97449	-4.20103	ENST00000415172	ENSG00000232998
chr9	86322508	86327784	RP11-522I20.3	0	+	86322508	86327784	0	2	117372	0,4904	1.56586	-1.1021	1.49742	ENST00000524818	ENSG00000254473
chr9	95857220	95857811	RP11-274J16.5	0	-	95857220	95857811	0	2	76162	0,429	-3.12562	-2.84971	-3.73112	ENST00000428958	ENSG00000223446
chr9	97317350	97330409	PCAT7	0	+	97317350	97330409	0	3	242184738	0,3900,12321	-3.45619	-2.81784	-1.98944	ENST00000452148	ENSG00000231806
chr9	98257205	98257661	RP11-435O5.6	0	+	98257205	98257661	0	1	456	0	-2.09059	-3.78779	-3.3643	ENST00000605700	ENSG00000271314
chr9	100396796	100398333	RP11-244N9.4	0	-	100396796	100398333	0	3	117,79,89	0,1273,1448	-1.68378	-1.52475	-0.406751	ENST00000437864	ENSG00000231521
chr9	102648607	102668883	RP11-60I3.5	0	-	102648607	102668883	0	3	370,126,48	0,8554,20228	0.874344	-0.872435	0.62243	ENST00000529965	ENSG00000255145
chr9	107689833	107691173	RP11-217B7.2	0	+	107689833	107691173	0	2	358111	0,1229	-1.94328	-3.82834	-2.51651	ENST00000435915	ENSG00000226334
chr9	108316315	108320310	RP11-235C23.5	0	-	108316315	108320310	0	3	309,62,260	0,3079,3735	-3.20483	-4.25639	-3.84005	ENST00000421614	ENSG00000228317
chr9	115511181	115512736	RP11-276E15.4	0	-	115511181	115512736	0	2	369,51	0,1504	-2.28771	-3.66914	-2.27652	ENST00000440009	ENSG00000226609
chr9	123606990	123613802	PSMD5-AS1	0	+	123606990	123613802	0	5	187,204,60,295,287	0,280,2581,5650,6525	1.92098	0.497352	1.97257	ENST00000588973	ENSG00000226752
chr9	127420745	127460910	MIR181A2HG	0	+	127420745	127460910	0	2	275387	0,39778	-1.78623	-2.32558	-1.90569	ENST00000429139	ENSG00000224020
chr9	127532401	127535206	RP11-175D17.3	0	+	127532401	127535206	0	3	184207226	0,1444,2579	-3.49693	-3.22402	-3.69325	ENST00000438380	ENSG00000236643
[truncated: 1,466 more rows]
