# Supplementary material for: Human Pancreatic β Cell lncRNAs Control Cell-Specific Regulatory Networks
Source: Cell Metab. 2017 Feb 7;25(2):400–11. doi: 10.1016/j.cmet.2016.11.016 (PMC5300904; doi:10.1016/j.cmet.2016.11.016)
Supplement: Table S4. Sequences of amiRNAs and Oligonucleotides, Related to Experimental Procedures — Table S4a, targeting sequences for miR-RNAi-based knockdown. Table S4b, primer sequences for semi-quantitative real time reverse transcription PCR used in this study. Table S4c, Taqman probe sequences for quantitative real-time reverse transcription PCR reactions used in Figures 6 and 7. Table S4d, primer sequences for 3C experiments with PDX1 TSS as viewpoint. Table S4e, primer sequences for chromatin immunoprecipitation experiments used in Figure S7. Table S4f, gRNA sequences for CRISPRi used in Figure 6. Table S4g, LNA GapmeR sequences from Exiqon used in Figure S2. [file mmc5.xlsx]

## Sheet: amiRNA_sequences
Table S4a. Targeting sequences for miR-RNAi based knockdown
Target	miRNA number	Successful knockdown	Strand	Sequence of amiRNA insert (stem-loop-stem)
Control	1	no	Forward	TGCTGAAATGTACTGCGCGTGGAGACGTTTTGGCCACTGACTGACGTCTCCACGCAGTACATTT
Control	2	no	Forward	TGCTGAATTGATGTGTTTAGTCGCTAGTTTTGGCCACTGACTGACTAGCGACTACACATCAATT
Control	2	no	Reverse	CCTGAATTGATGTGTAGTCGCTAGTCAGTCAGTGGCCAAAACTAGCGACTAAACACATCAATTC
Control	3	no	Forward	TGCTGAATCTTTGGACGCAAATCTGGGTTTTGGCCACTGACTGACCCAGATTTGTCCAAAGATT
Control	3	no	Reverse	CCTGAATCTTTGGACAAATCTGGGTCAGTCAGTGGCCAAAACCCAGATTTGCGTCCAAAGATTC
Control	4	no	Forward	TGCTGTTAACTGCTAGGCCAACCCATGTTTTGGCCACTGACTGACATGGGTTGCTAGCAGTTAA
Control	4	no	Reverse	CCTGTTAACTGCTAGCAACCCATGTCAGTCAGTGGCCAAAACATGGGTTGGCCTAGCAGTTAAC
Control	5	no	Forward	TGCTGTAACCCTTAAGACTTAACTGCGTTTTGGCCACTGACTGACGCAGTTAACTTAAGGGTTA
Control	5	no	Reverse	CCTGTAACCCTTAAGTTAACTGCGTCAGTCAGTGGCCAAAACGCAGTTAAGTCTTAAGGGTTAC
Control	6	no	Forward	TGCTGTTCATTAGAAGGTTTGGAGGTGTTTTGGCCACTGACTGACACCTCCAACTTCTAATGAA
Control	6	no	Reverse	CCTGTTCATTAGAAGTTGGAGGTGTCAGTCAGTGGCCAAAACACCTCCAAACCTTCTAATGAAC
GLIS3	1	yes	Forward	TGCTGTTCAAACGTACACTTGTTGGGGTTTTGGCCACTGACTGACCCCAACAAGTACGTTTGAA
GLIS3	1	yes	Reverse	CCTGTTCAAACGTACTTGTTGGGGTCAGTCAGTGGCCAAAACCCCAACAAGTGTACGTTTGAAC
GLIS3	2	yes-used in this study	Forward	TGCTGTACTGAAGGCCTTCTGACAACGTTTTGGCCACTGACTGACGTTGTCAGGGCCTTCAGTA
GLIS3	2	yes-used in this study	Reverse	CCTGTACTGAAGGCCCTGACAACGTCAGTCAGTGGCCAAAACGTTGTCAGAAGGCCTTCAGTAC
GLIS3	3	yes	Forward	TGCTGAATGGGAGCTGAATAGAGGTCGTTTTGGCCACTGACTGACGACCTCTACAGCTCCCATT
GLIS3	3	yes	Reverse	CCTGAATGGGAGCTGTAGAGGTCGTCAGTCAGTGGCCAAAACGACCTCTATTCAGCTCCCATTC
GLIS3	4	yes-used in this study	Forward	TGCTGTACACTGTAATGCCCGAGTGAGTTTTGGCCACTGACTGACTCACTCGGATTACAGTGTA
GLIS3	4	yes-used in this study	Reverse	CCTGTACACTGTAATCCGAGTGAGTCAGTCAGTGGCCAAAACTCACTCGGGCATTACAGTGTAC
HNF1A	1	yes-used in this study	Forward	TGCTGTATTGCACTCCTCCACTAGCGGTTTTGGCCACTGACTGACCGCTAGTGGGAGTGCAATA
HNF1A	1	yes-used in this study	Reverse	CCTGTATTGCACTCCCACTAGCGGTCAGTCAGTGGCCAAAACCGCTAGTGGAGGAGTGCAATAC
HNF1A	2	yes	Forward	TGCTGACCAGTTGTAGACACGCACCTGTTTTGGCCACTGACTGACAGGTGCGTCTACAACTGGT
HNF1A	2	yes	Reverse	CCTGACCAGTTGTAGACGCACCTGTCAGTCAGTGGCCAAAACAGGTGCGTGTCTACAACTGGTC
HNF1A	3	no	Forward	TGCTGTGTTGGTGAACGTAGGACCCAGTTTTGGCCACTGACTGACTGGGTCCTGTTCACCAACA
HNF1A	3	no	Reverse	CCTGTGTTGGTGAACAGGACCCAGTCAGTCAGTGGCCAAAACTGGGTCCTACGTTCACCAACAC
HNF1A	4	yes-used in this study	Forward	TGCTGTGTCGGTGATGAGCATAGTCTGTTTTGGCCACTGACTGACAGACTATGCATCACCGACA
HNF1A	4	yes-used in this study	Reverse	CCTGTGTCGGTGATGCATAGTCTGTCAGTCAGTGGCCAAAACAGACTATGCTCATCACCGACAC
MAFB	1	yes	Forward	TGCTGTTCACGTCGAACTTGAGCAGGGTTTTGGCCACTGACTGACCCTGCTCATTCGACGTGAA
MAFB	1	yes	Reverse	CCTGTTCACGTCGAATGAGCAGGGTCAGTCAGTGGCCAAAACCCTGCTCAAGTTCGACGTGAAC
MAFB	2	no	Forward	TGCTGATACCTGCAAGACTGGGCGTAGTTTTGGCCACTGACTGACTACGCCCACTTGCAGGTAT
MAFB	2	no	Reverse	CCTGATACCTGCAAGTGGGCGTAGTCAGTCAGTGGCCAAAACTACGCCCAGTCTTGCAGGTATC
MAFB	3	yes-used in this study	Forward	TGCTGTGACCTTGTAGGCGTCTCTCTGTTTTGGCCACTGACTGACAGAGAGACCTACAAGGTCA
MAFB	3	yes-used in this study	Reverse	CCTGTGACCTTGTAGGTCTCTCTGTCAGTCAGTGGCCAAAACAGAGAGACGCCTACAAGGTCAC
MAFB	4	yes-used in this study	Forward	TGCTGAACTGATGAGATTTGGGCGCCGTTTTGGCCACTGACTGACGGCGCCCATCTCATCAGTT
MAFB	4	yes-used in this study	Reverse	CCTGAACTGATGAGATGGGCGCCGTCAGTCAGTGGCCAAAACGGCGCCCAAATCTCATCAGTTC
NKX2-2	1	yes-used in this study	Forward	TGCTGTGTACTGGGCGTTGTACTGCAGTTTTGGCCACTGACTGACTGCAGTACCGCCCAGTACA
NKX2-2	1	yes-used in this study	Reverse	CCTGTGTACTGGGCGGTACTGCAGTCAGTCAGTGGCCAAAACTGCAGTACAACGCCCAGTACAC
NKX2-2	2	yes-used in this study	Forward	TGCTGTGTACTGCATGTGCTGCAGCGGTTTTGGCCACTGACTGACCGCTGCAGCATGCAGTACA
NKX2-2	2	yes-used in this study	Reverse	CCTGTGTACTGCATGCTGCAGCGGTCAGTCAGTGGCCAAAACCGCTGCAGCACATGCAGTACAC
NKX2-2	3	no	Forward	TGCTGTTTGAGCGCGTGACATGGTTTGTTTTGGCCACTGACTGACAAACCATGACGCGCTCAAA
NKX2-2	3	no	Reverse	CCTGTTTGAGCGCGTCATGGTTTGTCAGTCAGTGGCCAAAACAAACCATGTCACGCGCTCAAAC
NKX2-2	4	no	Forward	TGCTGTTTGCCGTCCCTGACCAAGACGTTTTGGCCACTGACTGACGTCTTGGTGGGACGGCAAA
NKX2-2	4	no	Reverse	CCTGTTTGCCGTCCCACCAAGACGTCAGTCAGTGGCCAAAACGTCTTGGTCAGGGACGGCAAAC
PDX1	1	no	Forward	TGCTGAGCTTTGGTAGACTTCATCCAGTTTTGGCCACTGACTGACTGGATGAACTACCAAAGCT
PDX1	1	no	Reverse	CCTGAGCTTTGGTAGTTCATCCAGTCAGTCAGTGGCCAAAACTGGATGAAGTCTACCAAAGCTC
PDX1	2	yes-used in this study (Figure6)	Forward	TGCTGAAACAACGCCAATCCAGTATCGTTTTGGCCACTGACTGACGATACTGGTGGCGTTGTTT
PDX1	2	yes-used in this study (Figure6)	Reverse	CCTGAAACAACGCCACCAGTATCGTCAGTCAGTGGCCAAAACGATACTGGATTGGCGTTGTTTC
PDX1	3	no	Forward	TGCTGTATTCCACTGGCATCAATTTCGTTTTGGCCACTGACTGACGAAATTGACCAGTGGAATA
PDX1	3	no	Reverse	CCTGTATTCCACTGGTCAATTTCGTCAGTCAGTGGCCAAAACGAAATTGATGCCAGTGGAATAC
PDX1	4	no	Forward	TGCTGAAGTGAATTCGAATCATCCCAGTTTTGGCCACTGACTGACTGGGATGACGAATTCACTT
PDX1	4	no	Reverse	CCTGAAGTGAATTCGTCATCCCAGTCAGTCAGTGGCCAAAACTGGGATGATTCGAATTCACTTC
PDX1	5	yes	Forward	TGCTGAGCTTTGGTAGACTTCATCCAGTTTTGGCCACTGACTGACTGGATGAACTACCAAAGCT
PDX1	5	yes	Reverse	CCTGAGCTTTGGTAGTTCATCCAGTCAGTCAGTGGCCAAAACTGGATGAAGTCTACCAAAGCTC
PDX1	6	yes-used in this study	Forward	TGCTGTTAGGGAGCCTTCCAATGTGTGTTTTGGCCACTGACTGACACACATTGAGGCTCCCTAA
PDX1	6	yes-used in this study	Reverse	CCTGTTAGGGAGCCTCAATGTGTGTCAGTCAGTGGCCAAAACACACATTGGAAGGCTCCCTAAC
HI-LNC1	1	no	Forward	TGCTGATAGGAGGCAAGGTGAAGATAGTTTTGGCCACTGACTGACTATCTTCATTGCCTCCTAT
HI-LNC1	1	no	Reverse	CCTGATAGGAGGCAATGAAGATAGTCAGTCAGTGGCCAAAACTATCTTCACCTTGCCTCCTATC
HI-LNC1	2	yes	Forward	TGCTGTTCACTGTCATACAGTTGTCAGTTTTGGCCACTGACTGACTGACAACTATGACAGTGAA
HI-LNC1	2	yes	Reverse	CCTGTTCACTGTCATAGTTGTCAGTCAGTCAGTGGCCAAAACTGACAACTGTATGACAGTGAAC
HI-LNC1	3	no	Forward	TGCTGAAGGGTCAGTGGGTCAGTCCAGTTTTGGCCACTGACTGACTGGACTGACACTGACCCTT
HI-LNC1	3	no	Reverse	CCTGAAGGGTCAGTGTCAGTCCAGTCAGTCAGTGGCCAAAACTGGACTGACCCACTGACCCTTC
HI-LNC1	4	no	Forward	TGCTGAATGTGAGAAAGCTGACATAGGTTTTGGCCACTGACTGACCTATGTCATTTCTCACATT
HI-LNC1	4	no	Reverse	CCTGAATGTGAGAAATGACATAGGTCAGTCAGTGGCCAAAACCTATGTCAGCTTTCTCACATTC
HI-LNC12	1	no	Forward	TGCTGTATGGATGTTGAGGACCTAATGTTTTGGCCACTGACTGACATTAGGTCCAACATCCATA
HI-LNC12	1	no	Reverse	CCTGTATGGATGTTGGACCTAATGTCAGTCAGTGGCCAAAACATTAGGTCCTCAACATCCATAC
HI-LNC12	2	no	Forward	TGCTGTTTCTGACACGGCTGCTGATTGTTTTGGCCACTGACTGACAATCAGCACGTGTCAGAAA
HI-LNC12	2	no	Reverse	CCTGTTTCTGACACGTGCTGATTGTCAGTCAGTGGCCAAAACAATCAGCAGCCGTGTCAGAAAC
HI-LNC12	3	yes-used in this study	Forward	TGCTGTTAGCAAACTTGCAGAGCCCAGTTTTGGCCACTGACTGACTGGGCTCTAAGTTTGCTAA
HI-LNC12	3	yes-used in this study	Reverse	CCTGTTAGCAAACTTAGAGCCCAGTCAGTCAGTGGCCAAAACTGGGCTCTGCAAGTTTGCTAAC
HI-LNC12	4	yes-used in this study	Forward	TGCTGTTGAGTTCAAGTCTGCAGACAGTTTTGGCCACTGACTGACTGTCTGCACTTGAACTCAA
HI-LNC12	4	yes-used in this study	Reverse	CCTGTTGAGTTCAAGTGCAGACAGTCAGTCAGTGGCCAAAACTGTCTGCAGACTTGAACTCAAC
HI-LNC15	1	no	Forward	TGCTGTTCAGCTTGCCATTCAGCCAGGTTTTGGCCACTGACTGACCTGGCTGAGGCAAGCTGAA
HI-LNC15	1	no	Reverse	CCTGTTCAGCTTGCCTCAGCCAGGTCAGTCAGTGGCCAAAACCTGGCTGAATGGCAAGCTGAAC
HI-LNC15	2	yes-used in this study	Forward	TGCTGAATATGACACTGCAGACAATGGTTTTGGCCACTGACTGACCATTGTCTAGTGTCATATT
HI-LNC15	2	yes-used in this study	Reverse	CCTGAATATGACACTAGACAATGGTCAGTCAGTGGCCAAAACCATTGTCTGCAGTGTCATATTC
HI-LNC15	3	yes-used in this study	Forward	TGCTGAATTAATACAACCTGCCAGGAGTTTTGGCCACTGACTGACTCCTGGCATTGTATTAATT
HI-LNC15	3	yes-used in this study	Reverse	CCTGAATTAATACAATGCCAGGAGTCAGTCAGTGGCCAAAACTCCTGGCAGGTTGTATTAATTC
HI-LNC15	4	no	Forward	TGCTGATTACTTGCTTATCAGCTTCGGTTTTGGCCACTGACTGACCGAAGCTGAAGCAAGTAAT
HI-LNC15	4	no	Reverse	CCTGATTACTTGCTTCAGCTTCGGTCAGTCAGTGGCCAAAACCGAAGCTGATAAGCAAGTAATC
HI-LNC25	1	yes-used in this study	Forward	TGCTGTAATGATCCCGTCTTCATACGGTTTTGGCCACTGACTGACCGTATGAACGGGATCATTA
HI-LNC25	1	yes-used in this study	Reverse	CCTGTAATGATCCCGTTCATACGGTCAGTCAGTGGCCAAAACCGTATGAAGACGGGATCATTAC
HI-LNC25	2	no	Forward	TGCTGTTATCTTGCTCATGGAGATTCGTTTTGGCCACTGACTGACGAATCTCCGAGCAAGATAA
HI-LNC25	2	no	Reverse	CCTGTTATCTTGCTCGGAGATTCGTCAGTCAGTGGCCAAAACGAATCTCCATGAGCAAGATAAC
HI-LNC25	3	no	Forward	TGCTGTAAATCTGTCTGCATGGTGACGTTTTGGCCACTGACTGACGTCACCATAGACAGATTTA
HI-LNC25	3	no	Reverse	CCTGTAAATCTGTCTATGGTGACGTCAGTCAGTGGCCAAAACGTCACCATGCAGACAGATTTAC
HI-LNC25	4	no	Forward	TGCTGAAGAGAATAAGTCCAAGGTCAGTTTTGGCCACTGACTGACTGACCTTGCTTATTCTCTT
HI-LNC25	4	no	Reverse	CCTGAAGAGAATAAGCAAGGTCAGTCAGTCAGTGGCCAAAACTGACCTTGGACTTATTCTCTTC
HI-LNC30	1	no	Forward	TGCTGTTATGTCCCAATCTCCAGTCTGTTTTGGCCACTGACTGACAGACTGGATTGGGACATAA
HI-LNC30	1	no	Reverse	CCTGTTATGTCCCAATCCAGTCTGTCAGTCAGTGGCCAAAACAGACTGGAGATTGGGACATAAC
HI-LNC30	2	yes-used in this study	Forward	TGCTGTCCTGAAACTGCTTAACCATGGTTTTGGCCACTGACTGACCATGGTTACAGTTTCAGGA
HI-LNC30	2	yes-used in this study	Reverse	CCTGTCCTGAAACTGTAACCATGGTCAGTCAGTGGCCAAAACCATGGTTAAGCAGTTTCAGGAC
HI-LNC30	3	yes-used in this study	Forward	TGCTGATATTTGGGACTTTGCAGTAGGTTTTGGCCACTGACTGACCTACTGCAGTCCCAAATAT
HI-LNC30	3	yes-used in this study	Reverse	CCTGATATTTGGGACTGCAGTAGGTCAGTCAGTGGCCAAAACCTACTGCAAAGTCCCAAATATC
HI-LNC30	4	no	Forward	TGCTGAAATATACCCGTGTCTATGTCGTTTTGGCCACTGACTGACGACATAGACGGGTATATTT
HI-LNC30	4	no	Reverse	CCTGAAATATACCCGTCTATGTCGTCAGTCAGTGGCCAAAACGACATAGACACGGGTATATTTC
HI-LNC41	1	no	Forward	TGCTGTTTCGCAGCGCCTTGATTGGAGTTTTGGCCACTGACTGACTCCAATCAGCGCTGCGAAA
HI-LNC41	1	no	Reverse	CCTGTTTCGCAGCGCTGATTGGAGTCAGTCAGTGGCCAAAACTCCAATCAAGGCGCTGCGAAAC
HI-LNC41	2	no	Forward	TGCTGTTGACTTTGATTTCCAGCCGTGTTTTGGCCACTGACTGACACGGCTGGATCAAAGTCAA
HI-LNC41	2	no	Reverse	CCTGTTGACTTTGATCCAGCCGTGTCAGTCAGTGGCCAAAACACGGCTGGAAATCAAAGTCAAC
HI-LNC41	3	no	Forward	TGCTGAATACAAAGCCTCTCACCGGCGTTTTGGCCACTGACTGACGCCGGTGAGGCTTTGTATT
HI-LNC41	3	no	Reverse	CCTGAATACAAAGCCTCACCGGCGTCAGTCAGTGGCCAAAACGCCGGTGAGAGGCTTTGTATTC
HI-LNC41	4	no	Forward	TGCTGTAAGGCTGGGATAAAGTGAGCGTTTTGGCCACTGACTGACGCTCACTTTCCCAGCCTTA
HI-LNC41	4	no	Reverse	CCTGTAAGGCTGGGAAAGTGAGCGTCAGTCAGTGGCCAAAACGCTCACTTTATCCCAGCCTTAC
HI-LNC42	1	no	Forward	TGCTGAATACCTGCTGGAAAGAACAGGTTTTGGCCACTGACTGACCTGTTCTTCAGCAGGTATT
HI-LNC42	1	no	Reverse	CCTGAATACCTGCTGAAGAACAGGTCAGTCAGTGGCCAAAACCTGTTCTTTCCAGCAGGTATTC
HI-LNC42	2	no	Forward	TGCTGCAAAGCAGTCCAGAGATAAGGGTTTTGGCCACTGACTGACCCTTATCTGGACTGCTTTG
HI-LNC42	2	no	Reverse	CCTGCAAAGCAGTCCAGATAAGGGTCAGTCAGTGGCCAAAACCCTTATCTCTGGACTGCTTTGC
HI-LNC42	3	yes	Forward	TGCTGCTCAGTAGCTGCCACACAGAAGTTTTGGCCACTGACTGACTTCTGTGTCAGCTACTGAG
HI-LNC42	3	yes	Reverse	CCTGCTCAGTAGCTGACACAGAAGTCAGTCAGTGGCCAAAACTTCTGTGTGGCAGCTACTGAGC
HI-LNC42	4	no	Forward	TGCTGTTCTCTTCACAGCCATCAGAAGTTTTGGCCACTGACTGACTTCTGATGTGTGAAGAGAA
HI-LNC42	4	no	Reverse	CCTGTTCTCTTCACACATCAGAAGTCAGTCAGTGGCCAAAACTTCTGATGGCTGTGAAGAGAAC
HI-LNC45	1	no	Forward	TGCTGAGCAGATGCCAAATTGCATGTGTTTTGGCCACTGACTGACACATGCAATGGCATCTGCT
HI-LNC45	1	no	Reverse	CCTGAGCAGATGCCATTGCATGTGTCAGTCAGTGGCCAAAACACATGCAATTTGGCATCTGCTC
HI-LNC45	2	no	Forward	TGCTGTGTTCTAGAACATTAGGGACGGTTTTGGCCACTGACTGACCGTCCCTAGTTCTAGAACA
HI-LNC45	2	no	Reverse	CCTGTGTTCTAGAACTAGGGACGGTCAGTCAGTGGCCAAAACCGTCCCTAATGTTCTAGAACAC
HI-LNC45	3	yes	Forward	TGCTGTAATTAGGCCCATTCCTGCCAGTTTTGGCCACTGACTGACTGGCAGGAGGGCCTAATTA
HI-LNC45	3	yes	Reverse	CCTGTAATTAGGCCCTCCTGCCAGTCAGTCAGTGGCCAAAACTGGCAGGAATGGGCCTAATTAC
HI-LNC45	4	no	Forward	TGCTGTAAGGATGAGACCAACACACAGTTTTGGCCACTGACTGACTGTGTGTTTCTCATCCTTA
HI-LNC45	4	no	Reverse	CCTGTAAGGATGAGAAACACACAGTCAGTCAGTGGCCAAAACTGTGTGTTGGTCTCATCCTTAC
HI-LNC60	1	no	Forward	TGCTGTTCTATGGCACGCAGCCATAAGTTTTGGCCACTGACTGACTTATGGCTGTGCCATAGAA
HI-LNC60	1	no	Reverse	CCTGTTCTATGGCACAGCCATAAGTCAGTCAGTGGCCAAAACTTATGGCTGCGTGCCATAGAAC
HI-LNC60	2	no	Forward	TGCTGTCAAATGGGACCCACACTGGTGTTTTGGCCACTGACTGACACCAGTGTGTCCCATTTGA
HI-LNC60	2	no	Reverse	CCTGTCAAATGGGACACACTGGTGTCAGTCAGTGGCCAAAACACCAGTGTGGGTCCCATTTGAC
HI-LNC60	3	no	Forward	TGCTGAAACAAAGCTATTCAGAGAGCGTTTTGGCCACTGACTGACGCTCTCTGTAGCTTTGTTT
HI-LNC60	3	no	Reverse	CCTGAAACAAAGCTACAGAGAGCGTCAGTCAGTGGCCAAAACGCTCTCTGAATAGCTTTGTTTC
HI-LNC60	4	yes	Forward	TGCTGTATCTTGGTCATCTGATTCAGGTTTTGGCCACTGACTGACCTGAATCATGACCAAGATA
HI-LNC60	4	yes	Reverse	CCTGTATCTTGGTCATGATTCAGGTCAGTCAGTGGCCAAAACCTGAATCAGATGACCAAGATAC
HI-LNC62	1	no	Forward	TGCTGCACACAAGAACACAGAGAAGGGTTTTGGCCACTGACTGACCCTTCTCTGTTCTTGTGTG
HI-LNC62	1	no	Reverse	CCTGCACACAAGAACAGAGAAGGGTCAGTCAGTGGCCAAAACCCTTCTCTGTGTTCTTGTGTGC
HI-LNC62	2	no	Forward	TGCTGTTTACATGTAACCGAGGCTCTGTTTTGGCCACTGACTGACAGAGCCTCTTACATGTAAA
HI-LNC62	2	no	Reverse	CCTGTTTACATGTAAGAGGCTCTGTCAGTCAGTGGCCAAAACAGAGCCTCGGTTACATGTAAAC
HI-LNC62	3	no	Forward	TGCTGAGGGATGCCAGACAGATATCCGTTTTGGCCACTGACTGACGGATATCTCTGGCATCCCT
HI-LNC62	3	no	Reverse	CCTGAGGGATGCCAGAGATATCCGTCAGTCAGTGGCCAAAACGGATATCTGTCTGGCATCCCTC
HI-LNC62	4	no	Forward	TGCTGTTTAGTGTACTGTCCTAGGTGGTTTTGGCCACTGACTGACCACCTAGGAGTACACTAAA
HI-LNC62	4	no	Reverse	CCTGTTTAGTGTACTCCTAGGTGGTCAGTCAGTGGCCAAAACCACCTAGGACAGTACACTAAAC
HI-LNC63	1	no	Forward	TGCTGAACAGGAGAACAATAGGGAGTGTTTTGGCCACTGACTGACACTCCCTAGTTCTCCTGTT
HI-LNC63	1	no	Reverse	CCTGAACAGGAGAACTAGGGAGTGTCAGTCAGTGGCCAAAACACTCCCTATTGTTCTCCTGTTC
HI-LNC63	2	yes	Forward	TGCTGTGTAGGAGACTCACACTGGAAGTTTTGGCCACTGACTGACTTCCAGTGAGTCTCCTACA
HI-LNC63	2	yes	Reverse	CCTGTGTAGGAGACTCACTGGAAGTCAGTCAGTGGCCAAAACTTCCAGTGTGAGTCTCCTACAC
HI-LNC63	3	yes	Forward	TGCTGTTCCGGAGCTCACTTGGCAAAGTTTTGGCCACTGACTGACTTTGCCAAGAGCTCCGGAA
HI-LNC63	3	yes	Reverse	CCTGTTCCGGAGCTCTTGGCAAAGTCAGTCAGTGGCCAAAACTTTGCCAAGTGAGCTCCGGAAC
HI-LNC63	4	no	Forward	TGCTGTGTTGGAGCTATCTTCTCCGCGTTTTGGCCACTGACTGACGCGGAGAATAGCTCCAACA
HI-LNC63	4	no	Reverse	CCTGTGTTGGAGCTATTCTCCGCGTCAGTCAGTGGCCAAAACGCGGAGAAGATAGCTCCAACAC
HI-LNC65	1	no	Forward	TGCTGTTTCAGGCCTTATTCACTTCAGTTTTGGCCACTGACTGACTGAAGTGAAAGGCCTGAAA
HI-LNC65	1	no	Reverse	CCTGTTTCAGGCCTTTCACTTCAGTCAGTCAGTGGCCAAAACTGAAGTGAATAAGGCCTGAAAC
HI-LNC65	2	no	Forward	TGCTGTTCAATACGCGTTGTACACGGGTTTTGGCCACTGACTGACCCGTGTACCGCGTATTGAA
HI-LNC65	2	no	Reverse	CCTGTTCAATACGCGGTACACGGGTCAGTCAGTGGCCAAAACCCGTGTACAACGCGTATTGAAC
HI-LNC65	3	yes	Forward	TGCTGATTGAGGGCAGATTAGTTGAAGTTTTGGCCACTGACTGACTTCAACTACTGCCCTCAAT
HI-LNC65	3	yes	Reverse	CCTGATTGAGGGCAGTAGTTGAAGTCAGTCAGTGGCCAAAACTTCAACTAATCTGCCCTCAATC
HI-LNC65	4	no	Forward	TGCTGTTGATTTGCAATTGGTCCACTGTTTTGGCCACTGACTGACAGTGGACCTTGCAAATCAA
HI-LNC65	4	no	Reverse	CCTGTTGATTTGCAAGGTCCACTGTCAGTCAGTGGCCAAAACAGTGGACCAATTGCAAATCAAC
HI-LNC66	1	no	Forward	TGCTGAGGACATGAAGAATTGCACGTGTTTTGGCCACTGACTGACACGTGCAACTTCATGTCCT
HI-LNC66	1	no	Reverse	CCTGAGGACATGAAGTTGCACGTGTCAGTCAGTGGCCAAAACACGTGCAATTCTTCATGTCCTC
HI-LNC66	2	no	Forward	TGCTGTATTGCAGAGGGTTTCAGGTCGTTTTGGCCACTGACTGACGACCTGAACCTCTGCAATA
HI-LNC66	2	no	Reverse	CCTGTATTGCAGAGGTTCAGGTCGTCAGTCAGTGGCCAAAACGACCTGAAACCCTCTGCAATAC
HI-LNC66	3	no	Forward	TGCTGATCTGACTCCACCATAATTCTGTTTTGGCCACTGACTGACAGAATTATTGGAGTCAGAT
HI-LNC66	3	no	Reverse	CCTGATCTGACTCCAATAATTCTGTCAGTCAGTGGCCAAAACAGAATTATGGTGGAGTCAGATC
HI-LNC66	4	no	Forward	TGCTGAAGGTTGGCAAATAGCGTGTGGTTTTGGCCACTGACTGACCACACGCTTTGCCAACCTT
HI-LNC66	4	no	Reverse	CCTGAAGGTTGGCAAAGCGTGTGGTCAGTCAGTGGCCAAAACCACACGCTATTTGCCAACCTTC
HI-LNC70	1	no	Forward	TGCTGCAAAGAGTCAGGCATCCCAGAGTTTTGGCCACTGACTGACTCTGGGATCTGACTCTTTG
HI-LNC70	1	no	Reverse	CCTGCAAAGAGTCAGATCCCAGAGTCAGTCAGTGGCCAAAACTCTGGGATGCCTGACTCTTTGC
HI-LNC70	2	yes-used in this study	Forward	TGCTGTATACTCTCCAGACCCTAACTGTTTTGGCCACTGACTGACAGTTAGGGTGGAGAGTATA
HI-LNC70	2	yes-used in this study	Reverse	CCTGTATACTCTCCACCCTAACTGTCAGTCAGTGGCCAAAACAGTTAGGGTCTGGAGAGTATAC
HI-LNC70	3	no	Forward	TGCTGTCAACCTCAAAGCAACTTGCAGTTTTGGCCACTGACTGACTGCAAGTTTTTGAGGTTGA
HI-LNC70	3	no	Reverse	CCTGTCAACCTCAAAAACTTGCAGTCAGTCAGTGGCCAAAACTGCAAGTTGCTTTGAGGTTGAC
HI-LNC70	4	no	Forward	TGCTGATTAGGGTCCCTATCCTCTTAGTTTTGGCCACTGACTGACTAAGAGGAGGGACCCTAAT
HI-LNC70	4	no	Reverse	CCTGATTAGGGTCCCTCCTCTTAGTCAGTCAGTGGCCAAAACTAAGAGGATAGGGACCCTAATC
HI-LNC70	5	no	Forward	TGCTGACAAATGGAGGTTTCCAGGTAGTTTTGGCCACTGACTGACTACCTGGACCTCCATTTGT
HI-LNC70	5	no	Reverse	CCTGACAAATGGAGGTCCAGGTAGTCAGTCAGTGGCCAAAACTACCTGGAAACCTCCATTTGTC
HI-LNC70	6	no	Forward	TGCTGTGAAGGCTCACATTGCTGTGGGTTTTGGCCACTGACTGACCCACAGCAGTGAGCCTTCA
HI-LNC70	6	no	Reverse	CCTGTGAAGGCTCACTGCTGTGGGTCAGTCAGTGGCCAAAACCCACAGCAATGTGAGCCTTCAC
HI-LNC71	1	no	Forward	TGCTGAGAACAGAAGGTCTTTCCCGGGTTTTGGCCACTGACTGACCCGGGAAACCTTCTGTTCT
HI-LNC71	1	no	Reverse	CCTGAGAACAGAAGGTTTCCCGGGTCAGTCAGTGGCCAAAACCCGGGAAAGACCTTCTGTTCTC
HI-LNC71	2	no	Forward	TGCTGAGAAGAGAGTGAGTGTTCTCTGTTTTGGCCACTGACTGACAGAGAACACACTCTCTTCT
HI-LNC71	2	no	Reverse	CCTGAGAAGAGAGTGTGTTCTCTGTCAGTCAGTGGCCAAAACAGAGAACACTCACTCTCTTCTC
HI-LNC71	3	yes	Forward	TGCTGTACCTTTCCAGGTCTACCCATGTTTTGGCCACTGACTGACATGGGTAGCTGGAAAGGTA
HI-LNC71	3	yes	Reverse	CCTGTACCTTTCCAGCTACCCATGTCAGTCAGTGGCCAAAACATGGGTAGACCTGGAAAGGTAC
HI-LNC71	4	yes-used in this study (Figure6)	Forward	TGCTGATCAGTAGGGATTTATGTCCAGTTTTGGCCACTGACTGACTGGACATATCCCTACTGAT
HI-LNC71	4	yes-used in this study (Figure6)	Reverse	CCTGATCAGTAGGGATATGTCCAGTCAGTCAGTGGCCAAAACTGGACATAAATCCCTACTGATC
HI-LNC71	5	yes	Forward	TGCTGTCCAGTATCAGCGAGGACTATGTTTTGGCCACTGACTGACATAGTCCTCTGATACTGGA
HI-LNC71	5	yes	Reverse	CCTGTCCAGTATCAGAGGACTATGTCAGTCAGTGGCCAAAACATAGTCCTCGCTGATACTGGAC
HI-LNC71	6	yes	Forward	TGCTGAGTTCTAGAACATACCACCATGTTTTGGCCACTGACTGACATGGTGGTGTTCTAGAACT
HI-LNC71	6	yes	Reverse	CCTGAGTTCTAGAACACCACCATGTCAGTCAGTGGCCAAAACATGGTGGTATGTTCTAGAACTC
HI-LNC72	1	no	Forward	TGCTGAAATCAGCACCTTTATGCCAGGTTTTGGCCACTGACTGACCTGGCATAGGTGCTGATTT
HI-LNC72	1	no	Reverse	CCTGAAATCAGCACCTATGCCAGGTCAGTCAGTGGCCAAAACCTGGCATAAAGGTGCTGATTTC
HI-LNC72	2	no	Forward	TGCTGATTAGTAAACTGTCCAAGAGGGTTTTGGCCACTGACTGACCCTCTTGGAGTTTACTAAT
HI-LNC72	2	no	Reverse	CCTGATTAGTAAACTCCAAGAGGGTCAGTCAGTGGCCAAAACCCTCTTGGACAGTTTACTAATC
HI-LNC72	3	no	Forward	TGCTGATTAGATGCCGTAAACACAGCGTTTTGGCCACTGACTGACGCTGTGTTCGGCATCTAAT
HI-LNC72	3	no	Reverse	CCTGATTAGATGCCGAACACAGCGTCAGTCAGTGGCCAAAACGCTGTGTTTACGGCATCTAATC
HI-LNC72	4	no	Forward	TGCTGCAAACATCAAATCCTCACACTGTTTTGGCCACTGACTGACAGTGTGAGTTTGATGTTTG
HI-LNC72	4	no	Reverse	CCTGCAAACATCAAACTCACACTGTCAGTCAGTGGCCAAAACAGTGTGAGGATTTGATGTTTGC
HI-LNC75	1	no	Forward	TGCTGTTCAGGGCAACACAGACTATTGTTTTGGCCACTGACTGACAATAGTCTGTTGCCCTGAA
HI-LNC75	1	no	Reverse	CCTGTTCAGGGCAACAGACTATTGTCAGTCAGTGGCCAAAACAATAGTCTGTGTTGCCCTGAAC
HI-LNC75	2	yes-used in this study	Forward	TGCTGTGTGGTAGAAAGCCCTTTGGTGTTTTGGCCACTGACTGACACCAAAGGTTTCTACCACA
HI-LNC75	2	yes-used in this study	Reverse	CCTGTGTGGTAGAAACCTTTGGTGTCAGTCAGTGGCCAAAACACCAAAGGGCTTTCTACCACAC
HI-LNC75	3	no	Forward	TGCTGAACACTGGCCTCTTTACACGGGTTTTGGCCACTGACTGACCCGTGTAAAGGCCAGTGTT
HI-LNC75	3	no	Reverse	CCTGAACACTGGCCTTTACACGGGTCAGTCAGTGGCCAAAACCCGTGTAAAGAGGCCAGTGTTC
HI-LNC75	4	yes-used in this study	Forward	TGCTGAAAGAAAGCCAACTATTCGCCGTTTTGGCCACTGACTGACGGCGAATATGGCTTTCTTT
HI-LNC75	4	yes-used in this study	Reverse	CCTGAAAGAAAGCCATATTCGCCGTCAGTCAGTGGCCAAAACGGCGAATAGTTGGCTTTCTTTC
HI-LNC76	1	no	Forward	TGCTGTTCTTATGATGACTGGTGTACGTTTTGGCCACTGACTGACGTACACCACATCATAAGAA
HI-LNC76	1	no	Reverse	CCTGTTCTTATGATGTGGTGTACGTCAGTCAGTGGCCAAAACGTACACCAGTCATCATAAGAAC
HI-LNC76	2	yes-used in this study	Forward	TGCTGTTTGATTCTAACCAAGTGAGCGTTTTGGCCACTGACTGACGCTCACTTTTAGAATCAAA
HI-LNC76	2	yes-used in this study	Reverse	CCTGTTTGATTCTAAAAGTGAGCGTCAGTCAGTGGCCAAAACGCTCACTTGGTTAGAATCAAAC
HI-LNC76	3	no	Forward	TGCTGTCTGTAACCACCGAGACACGAGTTTTGGCCACTGACTGACTCGTGTCTGTGGTTACAGA
HI-LNC76	3	no	Reverse	CCTGTCTGTAACCACAGACACGAGTCAGTCAGTGGCCAAAACTCGTGTCTCGGTGGTTACAGAC
HI-LNC76	4	yes-used in this study	Forward	TGCTGACTTCTTGAATTCTAGCCCTGGTTTTGGCCACTGACTGACCAGGGCTAATTCAAGAAGT
HI-LNC76	4	yes-used in this study	Reverse	CCTGACTTCTTGAATTAGCCCTGGTCAGTCAGTGGCCAAAACCAGGGCTAGAATTCAAGAAGTC
HI-LNC77	1	no	Forward	TGCTGTTTCCATTCCCAGACATAGGAGTTTTGGCCACTGACTGACTCCTATGTGGGAATGGAAA
HI-LNC77	1	no	Reverse	CCTGTTTCCATTCCCACATAGGAGTCAGTCAGTGGCCAAAACTCCTATGTCTGGGAATGGAAAC
HI-LNC77	2	no	Forward	TGCTGATAGGAGGGTCACTGGAATCCGTTTTGGCCACTGACTGACGGATTCCAGACCCTCCTAT
HI-LNC77	2	no	Reverse	CCTGATAGGAGGGTCTGGAATCCGTCAGTCAGTGGCCAAAACGGATTCCAGTGACCCTCCTATC
HI-LNC77	3	no	Forward	TGCTGAAAGCTGGCATCCCAGAGCTTGTTTTGGCCACTGACTGACAAGCTCTGATGCCAGCTTT
HI-LNC77	3	no	Reverse	CCTGAAAGCTGGCATCAGAGCTTGTCAGTCAGTGGCCAAAACAAGCTCTGGGATGCCAGCTTTC
HI-LNC77	4	no	Forward	TGCTGTGACTAAGGGAGCTGCAGTCTGTTTTGGCCACTGACTGACAGACTGCATCCCTTAGTCA
HI-LNC77	4	no	Reverse	CCTGTGACTAAGGGATGCAGTCTGTCAGTCAGTGGCCAAAACAGACTGCAGCTCCCTTAGTCAC
HI-LNC78	1	yes-used in this study	Forward	TGCTGTTTAACAGAGCCCAAGAAATGGTTTTGGCCACTGACTGACCATTTCTTGCTCTGTTAAA
HI-LNC78	1	yes-used in this study	Reverse	CCTGTTTAACAGAGCAAGAAATGGTCAGTCAGTGGCCAAAACCATTTCTTGGGCTCTGTTAAAC
HI-LNC78	2	yes-used in this study	Forward	TGCTGAAAGGAAGGAGTAATGCACCTGTTTTGGCCACTGACTGACAGGTGCATCTCCTTCCTTT
HI-LNC78	2	yes-used in this study	Reverse	CCTGAAAGGAAGGAGATGCACCTGTCAGTCAGTGGCCAAAACAGGTGCATTACTCCTTCCTTTC
HI-LNC78	3	no	Forward	TGCTGACTAGAAGCCATGTGATCTCAGTTTTGGCCACTGACTGACTGAGATCATGGCTTCTAGT
HI-LNC78	3	no	Reverse	CCTGACTAGAAGCCATGATCTCAGTCAGTCAGTGGCCAAAACTGAGATCACATGGCTTCTAGTC
HI-LNC78	4	no	Forward	TGCTGTTTCTAACCAGCCTCCTCTCAGTTTTGGCCACTGACTGACTGAGAGGACTGGTTAGAAA
HI-LNC78	4	no	Reverse	CCTGTTTCTAACCAGTCCTCTCAGTCAGTCAGTGGCCAAAACTGAGAGGAGGCTGGTTAGAAAC
HI-LNC79	1	no	Forward	TGCTGATCAGGTAACATTCTCCGTGTGTTTTGGCCACTGACTGACACACGGAGTGTTACCTGAT
HI-LNC79	1	no	Reverse	CCTGATCAGGTAACACTCCGTGTGTCAGTCAGTGGCCAAAACACACGGAGAATGTTACCTGATC
HI-LNC79	2	no	Forward	TGCTGAGAAATCCGCATCTCCAACAAGTTTTGGCCACTGACTGACTTGTTGGATGCGGATTTCT
HI-LNC79	2	no	Reverse	CCTGAGAAATCCGCATCCAACAAGTCAGTCAGTGGCCAAAACTTGTTGGAGATGCGGATTTCTC
HI-LNC79	3	yes-used in this study	Forward	TGCTGCATACTTTCTGCATCATTGTCGTTTTGGCCACTGACTGACGACAATGACAGAAAGTATG
HI-LNC79	3	yes-used in this study	Reverse	CCTGCATACTTTCTGTCATTGTCGTCAGTCAGTGGCCAAAACGACAATGATGCAGAAAGTATGC
HI-LNC79	4	no	Forward	TGCTGAAAGCTAGGAAGCACTAGCTTGTTTTGGCCACTGACTGACAAGCTAGTTTCCTAGCTTT
HI-LNC79	4	no	Reverse	CCTGAAAGCTAGGAAACTAGCTTGTCAGTCAGTGGCCAAAACAAGCTAGTGCTTCCTAGCTTTC
HI-LNC80	1	no	Forward	TGCTGACTAAGAGCCCACAAAGAATCGTTTTGGCCACTGACTGACGATTCTTTGGGCTCTTAGT
HI-LNC80	1	no	Reverse	CCTGACTAAGAGCCCAAAGAATCGTCAGTCAGTGGCCAAAACGATTCTTTGTGGGCTCTTAGTC
HI-LNC80	2	yes-used in this study	Forward	TGCTGAAAGAATCTCGGGTTATGAGGGTTTTGGCCACTGACTGACCCTCATAACGAGATTCTTT
HI-LNC80	2	yes-used in this study	Reverse	CCTGAAAGAATCTCGTTATGAGGGTCAGTCAGTGGCCAAAACCCTCATAACCCGAGATTCTTTC
HI-LNC80	3	yes-used in this study	Forward	TGCTGAAACTCTCTGAGTTCTGGAGCGTTTTGGCCACTGACTGACGCTCCAGATCAGAGAGTTT
HI-LNC80	3	yes-used in this study	Reverse	CCTGAAACTCTCTGATCTGGAGCGTCAGTCAGTGGCCAAAACGCTCCAGAACTCAGAGAGTTTC
HI-LNC80	4	no	Forward	TGCTGAAAGCGCCTCATTTGTCTTCCGTTTTGGCCACTGACTGACGGAAGACATGAGGCGCTTT
HI-LNC80	4	no	Reverse	CCTGAAAGCGCCTCATGTCTTCCGTCAGTCAGTGGCCAAAACGGAAGACAAATGAGGCGCTTTC
HI-LNC81	1	no	Forward	TGCTGAAAGCTGGCACCTCACCAACAGTTTTGGCCACTGACTGACTGTTGGTGGTGCCAGCTTT
HI-LNC81	1	no	Reverse	CCTGAAAGCTGGCACCACCAACAGTCAGTCAGTGGCCAAAACTGTTGGTGAGGTGCCAGCTTTC
HI-LNC81	2	no	Forward	TGCTGTGCTCATGGAACATGGCATGAGTTTTGGCCACTGACTGACTCATGCCATTCCATGAGCA
HI-LNC81	2	no	Reverse	CCTGTGCTCATGGAATGGCATGAGTCAGTCAGTGGCCAAAACTCATGCCATGTTCCATGAGCAC
HI-LNC81	3	no	Forward	TGCTGTCAAGTTCCTTTCATAGGGCCGTTTTGGCCACTGACTGACGGCCCTATAAGGAACTTGA
HI-LNC81	3	no	Reverse	CCTGTCAAGTTCCTTATAGGGCCGTCAGTCAGTGGCCAAAACGGCCCTATGAAAGGAACTTGAC
HI-LNC81	4	no	Forward	TGCTGAAATGGAACACGCAAATGTGGGTTTTGGCCACTGACTGACCCACATTTGTGTTCCATTT
HI-LNC81	4	no	Reverse	CCTGAAATGGAACACAAATGTGGGTCAGTCAGTGGCCAAAACCCACATTTGCGTGTTCCATTTC
HI-LNC84	1	no	Forward	TGCTGTTCTCATCACCATCAGATTGGGTTTTGGCCACTGACTGACCCAATCTGGGTGATGAGAA
HI-LNC84	1	no	Reverse	CCTGTTCTCATCACCCAGATTGGGTCAGTCAGTGGCCAAAACCCAATCTGATGGTGATGAGAAC
HI-LNC84	2	no	Forward	TGCTGATTTCCAGAACAGGCCCTAGCGTTTTGGCCACTGACTGACGCTAGGGCGTTCTGGAAAT
HI-LNC84	2	no	Reverse	CCTGATTTCCAGAACGCCCTAGCGTCAGTCAGTGGCCAAAACGCTAGGGCCTGTTCTGGAAATC
HI-LNC84	3	no	Forward	TGCTGATCCCAGTGAAACATGTACAAGTTTTGGCCACTGACTGACTTGTACATTTCACTGGGAT
HI-LNC84	3	no	Reverse	CCTGATCCCAGTGAAATGTACAAGTCAGTCAGTGGCCAAAACTTGTACATGTTTCACTGGGATC
HI-LNC84	4	no	Forward	TGCTGAATTGTGGCGAAGGGACAGTCGTTTTGGCCACTGACTGACGACTGTCCTCGCCACAATT
HI-LNC84	4	no	Reverse	CCTGAATTGTGGCGAGGACAGTCGTCAGTCAGTGGCCAAAACGACTGTCCCTTCGCCACAATTC
HI-LNC85	1	no	Forward	TGCTGTTAGGCCTTTGATGAAATGACGTTTTGGCCACTGACTGACGTCATTTCCAAAGGCCTAA
HI-LNC85	1	no	Reverse	CCTGTTAGGCCTTTGGAAATGACGTCAGTCAGTGGCCAAAACGTCATTTCATCAAAGGCCTAAC
HI-LNC85	2	yes-used in this study	Forward	TGCTGTGATAATAGTTGTCCTCAGTCGTTTTGGCCACTGACTGACGACTGAGGAACTATTATCA
HI-LNC85	2	yes-used in this study	Reverse	CCTGTGATAATAGTTCCTCAGTCGTCAGTCAGTGGCCAAAACGACTGAGGACAACTATTATCAC
HI-LNC85	3	no	Forward	TGCTGATCAGATCAACCCAGGATGGAGTTTTGGCCACTGACTGACTCCATCCTGTTGATCTGAT
HI-LNC85	3	no	Reverse	CCTGATCAGATCAACAGGATGGAGTCAGTCAGTGGCCAAAACTCCATCCTGGGTTGATCTGATC
HI-LNC85	4	no	Forward	TGCTGATCATCTGTTGACTGCTCAGTGTTTTGGCCACTGACTGACACTGAGCACAACAGATGAT
HI-LNC85	4	no	Reverse	CCTGATCATCTGTTGTGCTCAGTGTCAGTCAGTGGCCAAAACACTGAGCAGTCAACAGATGATC
HI-LNC86	1	no	Forward	TGCTGTCACGACGGCACTTCATGATTGTTTTGGCCACTGACTGACAATCATGATGCCGTCGTGA
HI-LNC86	1	no	Reverse	CCTGTCACGACGGCATCATGATTGTCAGTCAGTGGCCAAAACAATCATGAAGTGCCGTCGTGAC
HI-LNC86	2	no	Forward	TGCTGTATTGTGTGTCTTCACTGGCTGTTTTGGCCACTGACTGACAGCCAGTGGACACACAATA
HI-LNC86	2	no	Reverse	CCTGTATTGTGTGTCCACTGGCTGTCAGTCAGTGGCCAAAACAGCCAGTGAAGACACACAATAC
HI-LNC86	3	no	Forward	TGCTGAACCCTGGCAGATTTCCATTTGTTTTGGCCACTGACTGACAAATGGAACTGCCAGGGTT
HI-LNC86	3	no	Reverse	CCTGAACCCTGGCAGTTCCATTTGTCAGTCAGTGGCCAAAACAAATGGAAATCTGCCAGGGTTC
HI-LNC86	4	no	Forward	TGCTGTCAGAAGGAAATTTGGCTGAGGTTTTGGCCACTGACTGACCTCAGCCATTTCCTTCTGA
HI-LNC86	4	no	Reverse	CCTGTCAGAAGGAAATGGCTGAGGTCAGTCAGTGGCCAAAACCTCAGCCAAATTTCCTTCTGAC
Mi-lnc71	1	no	Forward	TGCTGAACCCAACGTGTTTGAAGGGTGTTTTGGCCACTGACTGACACCCTTCACACGTTGGGTT
Mi-lnc71	1	no	Reverse	CCTGAACCCAACGTGTGAAGGGTGTCAGTCAGTGGCCAAAACACCCTTCAAACACGTTGGGTTC
Mi-lnc71	2	yes-used in this study	Forward	TGCTGTCTTTGAGGACGTCTCAGCCAGTTTTGGCCACTGACTGACTGGCTGAGGTCCTCAAAGA
Mi-lnc71	2	yes-used in this study	Reverse	CCTGTCTTTGAGGACCTCAGCCAGTCAGTCAGTGGCCAAAACTGGCTGAGACGTCCTCAAAGAC
Mi-lnc71	3	no	Forward	TGCTGTTATCAGACTGGTCCTATCAGGTTTTGGCCACTGACTGACCTGATAGGCAGTCTGATAA
Mi-lnc71	3	no	Reverse	CCTGTTATCAGACTGCCTATCAGGTCAGTCAGTGGCCAAAACCTGATAGGACCAGTCTGATAAC
Mi-lnc71	4	no	Forward	TGCTGAAACCATAGTGTCACCCAGCGGTTTTGGCCACTGACTGACCGCTGGGTCACTATGGTTT
Mi-lnc71	4	no	Reverse	CCTGAAACCATAGTGACCCAGCGGTCAGTCAGTGGCCAAAACCGCTGGGTGACACTATGGTTTC

## Sheet: quantitative_PCR_primers
Table S4b. Primer sequences for semi-quantitative real time PCR used in this study
Species	Target Type	Target	Sequence	Amplicon size	Notes
human	mRNA	ASCL4	TGGTGGATTACAGGCATTGA	187
human	mRNA	ASCL4	GCAGAGGTGGTAGGCAAAGA
human	mRNA	ATP8A1	TACTTCCTCCTGGTCAGCCA	95
human	mRNA	ATP8A1	GGAGGACCGTGTCGGAG
human	mRNA	C14ORF132	GTGGACATTGGCAGAGGAGT	115
human	mRNA	C14ORF132	GGATCTCTCCTTTATGGCCG
human	mRNA	G6PC22	ACCCAAATCACTCAAGTCCA	118
human	mRNA	G6PC22	GCGGTTACCATGACATACCA
human	mRNA	GLIS3	ACAACCCCTCCTCCCAGTTA	90
human	mRNA	GLIS3	TGATGTGGTGAGGAGATGGA
human	mRNA	HNF1A (UTR)	CAGCCACACTTCTCAGGACA	205
human	mRNA	HNF1A (UTR)	CAGAGTAGCCACCCAGGAAA
human	mRNA	HPRT	CACCCTTTCCAAATCCTCAG	107	Used as alternative housekeeping gene for most experiments
human	mRNA	HPRT	CTCCGTTATGGCGACCC
human	mRNA	KCTD8	TCAGTGACTTTGTCATGTTTCCT	99
human	mRNA	KCTD8	CTGGAGCAGCTACACCGAGT
human	mRNA	MAFA	GAGTTGGCACTTCTCGCTCT	129
human	mRNA	MAFA	TTCAGCAAGGAGGAGGTCAT
human	mRNA	MAFB (UTR)	AACTTTGTCTTGGGGCACAC	131
human	mRNA	MAFB (UTR)	GGGACCTCTCGGTTCTCTCT
human	mRNA	NKX2-2	TCTACGACAGCAGCGACAAC	152
human	mRNA	NKX2-2	GTCATTGTCCGGTGACTCG
human	mRNA	PDX1	AAAGCTCACGCGTGGAAAGG	175	Results from Figuer6. also verified by Taqman probes (see next tab)
human	mRNA	PDX1	TCAACATGACAGCCAGCTCCA
human	mRNA	SC5DL	TGAACATGTCAGTGAAAAAGAGG	126
human	mRNA	SC5DL	TTGCACTGTTCTTGCTGGAG
human	mRNA	SCD	GCAGCCGAGCTTTGTAAGAG	107
human	mRNA	SCD	GTTCTACACCTGGCTTTGGG
human	mRNA	SORL1	GCCAATGCCAGGCTATCTC	121
human	mRNA	SORL1	AGCCCATCAAGGTGTACGG
human	mRNA	SOX9	GTAATCCGGGTGGTCCTTCT	109
human	mRNA	SOX9	GACGCTGGGCAAGCTCT
human	mRNA	TBP	TGCACAGGAGCCAAGAGTGAA	132
human	mRNA	TBP	CACATCACAGCTCCCCACCA
human	mRNA	UNC5A	GCCAGTGCTGCTTGTGTG	191
human	mRNA	UNC5A	AGTATTCCTCCAGCCCGAAC
human	mRNA	WSCD2	TTGGCCTTTCTACCTCATGG	115
human	mRNA	WSCD2	GCTCAGCTGGCAGAGTTTG
human	lncRNA	HI-LNC1	GAACCCACCAGAAGGAACAA	119
human	lncRNA	HI-LNC1	TGCAGTGGCAGTGGTAGTGT
human	lncRNA	HI-LNC12	CGACTTACTTCCACCCATCAC	191
human	lncRNA	HI-LNC12	CGAGAGCGAGCCAGACAATA
human	lncRNA	HI-LNC15	GCCTGTTTTCCAGAATCCAA
human	lncRNA	HI-LNC15	GCAAGGGCTGTCTCTGTTCT
human	lncRNA	HI-LNC25	CTGAGGTGCCAGACTTGTGA	101
human	lncRNA	HI-LNC25	TGTGGCATTAGCTGGATTGA
human	lncRNA	HI-LNC25	CATTTGGTGTCCTGCTGAGA	100
human	lncRNA	HI-LNC25	TGTCTCCATTGCTACCATCCT
human	lncRNA	HI-LNC30	AGAGGAGTGAAATGGGCTTG	111
human	lncRNA	HI-LNC30	GAAATGAGGAGGAGGTTGTGA
human	lncRNA	HI-LNC41	TAACCACCGCCTTTCCAA	103
human	lncRNA	HI-LNC41	TTTCCTTCCCTCCCTCACTT
human	lncRNA	HI-LNC42	GCTGATGGAAACTGGAGGAG	101
human	lncRNA	HI-LNC42	CAAAACTGGAGATGGGACTTG
human	lncRNA	HI-LNC45	CAGCACTCAGCACCCACTT	118
human	lncRNA	HI-LNC45	CCACCCCTTCACCTTCAGT
human	lncRNA	HI-LNC60	TGCTGTTTGTGGCTGTATTGA	200
human	lncRNA	HI-LNC60	TGGGAGATTTTGGGTATTGG
human	lncRNA	HI-LNC62	ACACCCGACCTTCTCTGTGT	123
human	lncRNA	HI-LNC62	CAACTCCCACATGAATGCAG
human	lncRNA	HI-LNC63	CAAGGAGGGAAGCACAGAAG	141
human	lncRNA	HI-LNC63	TCATTACCAGATGCGATGGA
human	lncRNA	HI-LNC65	TGTTGTGTGGTGAGGAGTGG	96
human	lncRNA	HI-LNC65	TCTGAGGAGTGGTGGAGGAG
human	lncRNA	HI-LNC66	TCAGAGACAGGGCTGAGGTT	187
human	lncRNA	HI-LNC66	CCAGGCTCCTCTTTTTAGGG
human	lncRNA	HI-LNC70	GCTGAGACAGGAGAGCCAAA	136
human	lncRNA	HI-LNC70	TCCCAAAATGGATGGAAGG
human	lncRNA	HI-LNC70	ACGGCTAGTAAACGGCAGAA	138
human	lncRNA	HI-LNC70	GTTGGCCTTGTCACCTCAGT
human	lncRNA	HI-LNC71	ATTGGGGTTGTTGAGTTCGT	120	Both primer pairs used for this study.
human	lncRNA	HI-LNC71	CACGCTGGAAATGTCGTAAA
human	lncRNA	HI-LNC71-2-	AAAAGCCCCTTCAATTCTGG	108	All results verified by both primer pairs
human	lncRNA	HI-LNC71-2-	GCATTTCCAACCCATCAAAT
human	lncRNA	HI-LNC72	CCCCGAAGATGTGTTAGCAT	111
human	lncRNA	HI-LNC72	CTGTCTTGCCCTCTTGGTTC
human	lncRNA	HI-LNC75	CGTGGTGGAATCAGAGGTTT	104
human	lncRNA	HI-LNC75	AACTTCCTGGTGGGAATGTG
human	lncRNA	HI-LNC76	GGAAAGCAACAGGACAAAGG	108
human	lncRNA	HI-LNC76	GCAGCTTTTCAGTTAGGAAGTCA
human	lncRNA	HI-LNC77	AGCCATGTCTTGGATGCTCT	96
human	lncRNA	HI-LNC77	CACCTCGTTAGCTGCTTTCC
human	lncRNA	HI-LNC78	GGAAGACCAGCCTCTGACAC	102
human	lncRNA	HI-LNC78	CCGCCCTATTCATCTTTTCA
human	lncRNA	HI-LNC79	CAACCCCTCGACTTTGAACT	178
human	lncRNA	HI-LNC79	AAATCCGCATCTCCAACAAG
human	lncRNA	HI-LNC80	CCAGGAGTCAGCAAAACACA	158
human	lncRNA	HI-LNC80	CTGGGTCTTCAGCACCAAAT
human	lncRNA	HI-LNC81	GTGCCAGCTTTTCACACTCA	105
human	lncRNA	HI-LNC81	ATGGGGCTGCTCACTTTATG
human	lncRNA	HI-LNC85	CCAGCAGATACAGAGGCAAC	96
human	lncRNA	HI-LNC85	TGCCAAAGAACCAGAGGATT
human	lncRNA	HI-LNC86	CCGTTTTGTGTTCCTTGAGC	218
human	lncRNA	HI-LNC86	CATCACCTACGCTTTTGGTGT
mouse	mRNA	Tbp	ACCCTTCACCAATGACTCCTATG	190
mouse	mRNA	Tbp	ATGATGACTGCAGCAAATCGC
mouse	mRNA	Iapp	CGTTTGTCCATCTGAGGGTT	106
mouse	mRNA	Iapp	GATGTGCATCTCCAAACTGC
mouse	mRNA	Pdx1	CAACCGCGTCCAGCTCCCTTTC	212
mouse	mRNA	Pdx1	ACATCACTGCCAGCTCCACCCG
mouse	lncRNA	Mi-Lnc71	TCTGAACTGCCCCAATATCC	111	Primers used to verify results
mouse	lncRNA	Mi-Lnc71	ACACAGCCAACTGGAGAACC
mouse	lncRNA	Mi-Lnc71-2-	GGCCCCTTCTTCTGCATATT	179	Primer used for this study
mouse	lncRNA	Mi-Lnc71-2-	TGTCCTTCCTGAGTTCTTCCA

## Sheet: Taqman_probes
Table S4c. Taqman probe sequenes for quantitative real time PCR reactions (Figures6 and7)
Type	Species	Target	Oligo Name	Sequence (5' to 3')	Purification	5'	3'	Design	Figure
Custom	human	intron_PDX1	PDX1_intron1	CCAGGGCGTCCTGTTGCCTC	HPLC	6FAM	TAMRA	https://www.genscript.com/ssl-bin/app/primer	Figure7.
Custom	human	intron_HI-LNC71	HI-LNC71_intron2	TCCCAAACAGTCACCAGGGTCCA	HPLC	6FAM	TAMRA	https://www.genscript.com/ssl-bin/app/primer	data not shown
Custom	human	intron_TBP	TBP_intron3	TGCTCAGGACGCAATGGCTCC	HPLC	6FAM	TAMRA	https://www.genscript.com/ssl-bin/app/primer	Figure7.
Type	Species	Target	Assay ID	Gene Name	RefSeq	GenBank mRNA	Catalog Number	Assay Type
Taqman(ABI)	Human	PDX1	Hs00236830_m1	hCG30815 Celera Annotation;pancreatic and duodenal homeobox 1	NM_000209.3	CA848737.1;U30329.1;X99894.1;U35632.1	4331182	GE	Figure6.
Taqman(ABI)	Human	TBP	Hs00427620_m1	hCG2029691 Celera Annotation;TATA box binding protein	NM_001172085.1;NM_003194.4	BC109054.1;CR456776.1;Z22828.1;AK315222.1;X54993.1;BC110341.1;BT019657.1;BC109053.1;M34960.1;AK304648.1;M55654.1	4331182	GE	Figure6.
Primer sequences used in conjunction with Taqman probes.
Species	Target	Oligo Name	Sequence
human	intron_PDX1	Taq PDX1int F	GTGAATGTGGGTCTCCAACC
human	intron_PDX1	Taq PDX1int R	TACGGAGGAGGTGGTAGTGG
human	intron_TBP	Taq TBP int3 F	AAATCCTGGCTCCTCCACTT
human	intron_TBP	Taq TBP int3 R	CCAGTATTCCCACATTTGGAT
human	intron_HI-LNC71	Taq HI71 int2 F	ACCTCCAATGCAACACCATT
human	intron_HI-LNC71	Taq HI71 int2 R	TAGTCCAGGCAGGAGCAGAT

## Sheet: 3C_4C_primers
Table S4d. Primer Sequences for 3C experiment with PDX1 TSS as viewpoint
Species	Function	Target Region	Sequence
human	anchor 3C	PDX1 ANCHOR	CCCTGCCTGGGCATGATC
human	Target	Enhancer2 (Figure6)	GCTCCTTGGGCAGTACATCT
human	Target	Enhancer1 (Figure6)	CTGCTGTTTGGTCCCTCAAC
human	Negative Control	CTL region	GAGACAGGGTTTTGCCATGT
For Enhancer1, results are verified with a Taqman probe, sequence given below.
Species	target	Oligo Name	Sequence (5' to 3')	Purification	5'	3'
human	3C_PDX	PDX1_anchor1	TCATCCATCCGCGTCAGTGGGT	HPLC	6FAM	TAMRA
Primer sequences used in conjunction with Taqman probes.
Species	Target	Oligo Name	Sequence
human	Enhancer1	AGGGTTAAACTTAGCTGATTCCA
human	PDX1 ANCHOR	CCCTGCCTGGGCATGATC
For normalisation we used PDX1 and HI-LNC71 intronic probes (Table S4.3)
Table S4.4B Primer Sequences for 4C-Seq analysis
Name of Primer	Sequence
4C_PDX1_read	AATGATACGGCGACCACCGAACACTCTTTCCCTACACGACGCTCTTCCGATCTCCCTGCCTGGGCATGATC
4C_PDX1_nonread	CAAGCAGAAGACGGCATACGATCTGTGAATGCTTCAGAAGTTACC

## Sheet: ChIP_primers
Table S4e. Primer Sequences for chromatin immunoprecipitation experiments (FigureS7)
Species	Assay type	Target region	Sequence	Amplicon size
human	ChIP	ChIP HI71 TSS	CGACTTTTTCACTGTCCACAC	105
human	ChIP	ChIP HI71 TSS	CAGCGATACCGAGCCATTAG
human	ChIP	ChIP PDX TSS	CTGTGGGTTCCCTCTGAGAT	78
human	ChIP	ChIP PDX TSS	ACTGTGTGGCGTTCCCACT
human	ChIP	R4	CGGACACTTAATGCAAAATCC	98
human	ChIP	R4	AAGGGGGATGGATCACAAAT
human	ChIP	R5	CAGCGTTCCATAGGGTGAAG	94
human	ChIP	R5	CATCAGCCGCAGGATAAAAG
human	ChIP	R6	TTCGTTTCTGTTCCAGTGCTT	114
human	ChIP	R6	GAAGTCGAGGGCTTTTCTCC
human	ChIP	R7	TATTGATGCCAAAGCGTGAG	94
human	ChIP	R7	TTGTCCAAGCCAAGTCAGG
human	ChIP	R8	CATTTTGGGGATACGGTTTG	123
human	ChIP	R8	AATGCCTTTCCAGCCCTACT
human	ChIP	GAPDH Enhancer	GGGTCTTTGCAGTCGTATGG	134
human	ChIP	GAPDH Enhancer	AGTGCCTAGGCTCCAGATCA
human	ChIP	PDX1 AII	CGGATTTGCTTTCTGCTGAG	145
human	ChIP	PDX1 AII	ACCCCCGGAGTGTTTACTTT

## Sheet: CRISPRi_gRNAs
Table S4f. gRNA sequences for CRISPRi (Figure6)
Species	Assay type	Target region	Sequence
human	CRISPRi	Non-targeting	AGCAACTAGATCCCTAGATC
human	CRISPRi	Non-targeting	TCCCGGGTAGCTGCGACTAC
human	CRISPRi	HI-LNC Crispri-1	CTGATAGTCCTCGCTGATAC
human	CRISPRi	HI-LNC Crispri-2	AAGGACCTCCAGTATCAGCG

## Sheet: Exiqon_Gapmers
Table S4g. LNA GapmeR sequences from Exiqon (FigureS2)
Species	Assay type	Target	Sequence
human	Long RNA gapmer in vitro premium	Control-1	NegA (exiqon)
human	Long RNA gapmer in vitro premium	Control-2	TTTTTAAAAACCGGAC
human	Long RNA gapmer in vitro premium	HI-LNC12-1	GAAGTAAGTCGATTA
human	Long RNA gapmer in vitro premium	HI-LNC12-2	GTAGATTAAATGCGT
human	Long RNA gapmer in vitro premium	HI-LNC78 -1	ATTGCCAAGACACTCT
human	Long RNA gapmer in vitro premium	HI-LNC78 -2	CTCTGTCTTCATCATT
human	Long RNA gapmer in vitro premium	HI-LNC80 -1	CCAATCTTTAGTGTG
human	Long RNA gapmer in vitro premium	HI-LNC80-2	TTGGGATAGGTGTA
human	Long RNA gapmer in vitro premium	HI-LNC71 -1	TCAGAAACATTTACGC
human	Long RNA gapmer in vitro premium	HI-LNC71 -2	ACAATGACGCTGGTTA
human	Long RNA gapmer in vitro premium	PDX1-1	TGAGCTTTGGTAGAC
human	Long RNA gapmer in vitro premium	PDX1-2	GCGACGCTGGAGGGCT
