# Supplementary material for: Human Pancreatic β Cell lncRNAs Control Cell-Specific Regulatory Networks
Source: Cell Metab. 2017 Feb 7;25(2):400–11. doi: 10.1016/j.cmet.2016.11.016 (PMC5300904; doi:10.1016/j.cmet.2016.11.016)
Supplement: Table S5. Gene Sets Used for Integrative Analysis, Related to Experimental Procedures [file mmc6.xlsx]

## Sheet: Gene sets
Table S5 Gene sets used in this study
Islet-specific TFs (Figure 5)	Genes associated with islet enhancer clusters bound by multiple TFs (Figure 4 and 5)	Genes associated with islet enhancers bound by multiple TFs (Figure S4)	Human islet-specific genes (Figure S4)	PDX1-bound enhancer-associated genes (Figure 6)
RXRG	MIR4466	MIR548AD	MADD	SCD
NR5A2	ERO1LB	MIR4466	CBX5	MIR548AD
ZNF33A	INSM1	ERO1LB	RPS27A	MIR548AJ2
ZNF37A	TUBA1A	INSM1	H2AFY	MIR4466
ZNF33B	STMN2	TUBA1A	CDK6	MIR548G
ZNF518A	PCSK2	STMN2	INSM1	MALAT1
TEAD1	ACVR1C	PCSK2	MEIS2	MIR548D2
EHF	MAPRE1	ACVR1C	MNX1	ERO1LB
PAX6	HADH	CACNA2D1	SLIT1	MIR548I4
PGR	ATP2A3	MAPRE1	EIF3C	ACLY
ASCL1	DPYSL2	HADH	RPS17	INSM1
HNF1A	CNTN1	ATP2A3	PDPK1	PPIB
ZNF10	MIR548AA2	DPYSL2	APP	DHCR24
PDX1	ITGB1	CNTN1	BSG	DSP
FOXA1	ITM2B	MIR548AA2	ERO1L	TUBA1A
MEIS2	C1QL1	SERBP1	SEC23B	ANXA10
HSF4	RAB11A	ITGB1	RPL18	STMN2
ZNF23	SLC30A8	RPS6KA3	NFAT5	CSDE1
ZNF594	PNRC2	ITM2B	ARPC4	PCSK2
ZNF287	TOX	C1QL1	LATS1	ACVR1C
HNF1B	MEIS2	RAB11A	HOOK2	CACNA2D1
SOX9	ENPP2	SLC30A8	SERF1B	STXBP1
GATA6	RFX6	PNRC2	AMPD2	TMEM229B
ZNF397	SAMD5	TOX	RAB3GAP2	SLC7A8
ZNF558	NPTX2	MEIS2	NDRG1	YWHAQ
ZNF266	PCSK1	ARPP19	DCAF8	MAPRE1
ZNF561	SLC7A2	PIK3C2A	BBC3	HADH
ZNF627	CADM1	ENPP2	HAX1	TOM1L1
ZNF439	PEPD	RFX6	MFI2	HIPK2
ZNF700	LUZP6	SAMD5	VGF	USP9X
ZNF443	CBFA2T2	NPTX2	ADAM22	ALDH1A1
ZNF181	STT3B	PCSK1	GLRA3	MIR574
ZNF585B	CHST9	SLC7A2	STX1A	ATP2A3
ZNF780A	XRCC1	CADM1	CDK11B	HNRNPM
ZNF284	GHITM	PEPD	CHORDC1	DPYSL2
ZNF175	INO80D	LUZP6	NF2	CNTN1
ZNF468	HEPACAM2	CASR	CYP1A1	RAB3B
ZNF525	RAD23B	CNBP	LIF	MIR548AA2
ZNF765	ELP4	CBFA2T2	ATP2A3	SERBP1
ZNF773	ENO1	STT3B	CADM1	ITGB1
ZIK1	NRCAM	CHST9	ABCC8	RPS6KA3
ZNF776	MOB1B	XRCC1	NRCAM	ITM2B
ZNF587	PPP6R3	GHITM	PDX1	C1QL1
ZNF417	MED27	ABCC8	GABRB3	RAB11A
ZNF135	ZFAND3	OGT	SCG5	MAP1B
MYT1L	REEP3	INO80D	KCNJ6	SLC30A8
SIX3	TMEM200A	EIF5	PTPRU	MIR4454
ATOH8	PTPRN2	MYH10	MAP2	CAPRIN1
ZNF514	HSPA13	HEPACAM2	CACNA1A	PNRC2
BAZ2B	RYBP	RAD23B	MAFB	HIF1A
NEUROD1	XPR1	ELP4	TNFRSF21	TOX
FEV	KIF5C	ENO1	CACNA1D	MEIS2
INSM1	AZIN1	NRCAM	SST	AES
NKX2-2	ROBO2	UBL3	ALCAM	APP
FOXA2	VAMP3	KLF7	RGS9	ARPP19
MAFB	CBFB	PDX1	GLP1R	PPP1CB
HNF4A	RAP1B	MOB1B	DACT2	ATP1A1
RBPJL	RIMBP2	PPP6R3	EDN3	PAX6
ZNF334	PHACTR2	MED27	ADCYAP1	PIK3C2A
MYT1	KAT6A	ZFAND3	FGF14	PIAS1
ATF4	SMEK1	MARCKS	PGR	ENPP2
ZNF620	UBE3C	REEP3	PRLR	GNAS
ZNF35	MIR7-3HG	PSAT1	GLRA1	RFX6
NFXL1	PDCD6IP	POLR2B	MAPK14	RAB1A
NKX6-1	SSBP2	TMEM200A	MXD3	SAMD5
ELF2	RAP1GAP2	SEC11C	LCN2	NPTX2
IRX2	ST6GALNAC5	PTPRN2	MUC13	PCSK1
ISL1	ATP9A	SMARCA1	PLAGL1	SLC7A2
SOX4	CDH1	HSPA13	RAB3B	HSPA1A
ZNF391	VLDLR	RGPD3	SCG3	ATP6AP2
ZNF292	MAPRE2	RYBP	ISL1	CADM1
RFX6	CELF4	C5orf24	GNAS	PEPD
PLAGL1	XBP1	XPR1	INS	CERS6
ESR1	DTL	KIF5C	PTPN11	TSPAN3
SP4	GNG4	AZIN1	SSTR2	SLMO2
MLXIPL	NOL4	PPP5C	CHGB	EEF1A2
GATAD1	GABRB3	ROBO2	GCH1	FNDC3A
FOXP2	CAPZB	VAMP3	QPCT	EZR
PAX4	ARID5B	CBFB	PTPRN	NCOA4
MNX1	SMARCA2	RAP1B	KCNH7	LUZP6
GATA4	MAP4K4	RIMBP2	MTMR7	CALU
ST18	OSBPL8	PHACTR2	KCNH2	LPIN1
HNF4G	HERPUD2	TNR	UNC13A	PTPN11
MAFA	SCG2	KAT6A	RALGAPA1	DAD1
SCRT1	TEAD1	SYNE2	RAB26	SCARB2
RFX3	LAPTM4B	SMEK1	CDH22	CASR
GLIS3	VPS37A	PHF3	ELAVL4	CNBP
ZNF189	SIPA1L3	UBE3C	SYT7	SNORA49
ZNF483	MKLN1	MIR7-3HG	PIP4K2C	SIM1
ARX	SLC36A4	PDCD6IP	CACNA1C	CBFA2T2
ZXDA	MPP6	SSBP2	BCAR1	SNX9
ZMAT1	NKX2-2	SLC17A6	BTG3	ATP6V1G1
ZFY	DPP6	PSMD11	MCF2L	BTBD3
KDM5D	SCG5	RAP1GAP2	HAP1	STT3B
	SLC39A11	ST6GALNAC5	KCNK3	MTDH
	FURIN	PKD2	CAMK2B	SCGN
	KCNJ6	SLC6A6	CNGA3	KCNG3
	PHYHIPL	ATP9A	OPRD1	ATF7IP
	PAPSS2	DNAJC7	APBB1	CHST9
	KIF2A	CDH1	IGFALS	XRCC1
	CDKAL1	VLDLR	MAP3K9	SRP9
	AP3B1	SAFB	RAB3C	BMPR1A
	CREB3L2	KIAA0182	ASPH	KIDINS220
	RANBP3	MAPRE2	PTPRH	GHITM
	PPP2CA	EML4	TFF1	GPI
	ZNF462	TSN	SCN9A	ABCC8
	PFKFB2	CELF4	PPY	ITCH
	DAP	CDK14	LEPR	LOC100129046
	SFMBT1	PBX3	GHSR	OGT
	ZNF608	XBP1	KCND3	SURF4
	ZC3H7A	DTL	PKIB	B4GALT5
	ASAP1	VAPA	SLC8A3	SEC61A1
	MBNL2	STX1A	SLC5A1	STAU1
	KLHDC5	GNG4	IL1A	NEO1
	GNAI1	NOL4	MEP1B	INO80D
	SH3GLB1	COX11	HTR1F	ISX
	MAP3K4	GABRB3	ITGAV	SESN3
	PTEN	MRPL3	CAMK2D	EIF5
	PMAIP1	CAPZB	C11orf49	CRMP1
	BCL2L1	CMTM4	UBE2V1	MYH10
	ST18	ARID5B	UBE2W	SLC29A1
	TBL1XR1	MLXIPL	SRP19	MXRA7
	HNRNPL	KPNA6	PRKAR1A	HEPACAM2
	EFNA5	GRIA4	SURF4	SPTBN1
	DPP4	SMARCA2	LDB1	RAD23B
	PLEKHM2	UBR3	EDARADD	KCNB2
	TET2	MAP4K4	CSNK1A1	ELP4
	GAD2	OSBPL8	PGAM1	MIR548X
	HMGCLL1	CHM	C5orf45	ENO1
	ID4	HERPUD2	ARHGAP12	NRCAM
	FAM105A	SCG2	SLC39A1	GLS
	MAP2	TEAD1	UQCRHL	LARP1
	COX7A2L	LAPTM4B	MPP2	TOX3
	PLXNA2	VPS37A	DCLRE1A	SESTD1
	LRRC1	SIPA1L3	SLC6A4	GLG1
	CACNA1A	MKLN1	SERPINB7	UBL3
	G6PC2	CDH17	SEC11C	CHGB
	HMGB2	SLC36A4	SLC6A6	SORT1
	FAM46C	MPP6	PAPSS2	SNX4
	RBM47	PLOD2	ZNF407	ZC3H14
	GTF2A1	NKX2-2	NCOR2	MIR4792
	DHX36	DPP6	ATRNL1	SC5DL
	MAFB	NUP210	ELMO1	KLF7
	PDE8A	SCG5	GDA	PDX1
	PPP2R1B	NEMF	ERO1LB	MOB1B
	LOC401397	SLC39A11	PCSK2	PPP6R3
	PLCB4	FURIN	C1QL1	MED27
	ANAPC5	KCNJ6	SLC30A8	LOC100506305
	TMCC3	PHYHIPL	ENPP2	HSD17B10
	EIF4G3	PAPSS2	RFX6	ZFAND3
	MACF1	KIF2A	PCSK1	ROBO1
	HOOK3	DMTF1	CASR	DICER1
	KCNK16	CDKAL1	CHST9	ATP13A3
	MVK	AP3B1	MYH10	MARCKS
	ZZZ3	CREB3L2	HEPACAM2	REEP3
	MDH2	RANBP3	MOB1B	SLC25A1
	ZNF703	PPP2CA	PPP6R3	HSP90AB3P
	SORL1	ZNF462	MED27	AHCYL1
	JAK1	RPRD1B	PTPRN2	C12orf51
	FANCF	PFKFB2	RGPD3	PSAT1
	CNTF	DAP	ROBO2	POLR2B
	ZMYND11	KCMF1	RIMBP2	SLK
	ZBTB40	SFMBT1	MIR7-3HG	KIAA1324
	RFC3	ANXA2	GNG4	WASF2
	STXBP5	ZNF608	NOL4	VEGFA
	KCTD12	ZC3H7A	CMTM4	PJA2
	TMEM65	ASAP1	MLXIPL	TMEM200A
	FNDC3B	MBNL2	SCG2	PPP1R15B
	ACTA1	KLHDC5	SLC36A4	PTPN3
	ATP11A	GNAI1	PLOD2	CLU
	PROX1	SH3GLB1	NKX2-2	SEC11C
	KAT6B	PLEKHB1	CREB3L2	BAZ1B
	GTF3C4	MAP3K4	SH3GLB1	PRKDC
	C16orf80	PTEN	ST18	AACS
	ERRFI1	PMAIP1	GAD2	FOXJ3
	EPAS1	BCL2L1	HMGCLL1	RC3H1
	ZNF407	PLCB1	NBEA	BRD7
	PLEKHA6	ST18	GAST	SND1
	FOXN2	PTPRU	G6PC2	PTPRN2
	SNX29	SGCE	PLCB4	SMARCA1
	APBB2	PIGK	KCNK16	NPTN
	PDE4DIP	TBL1XR1	PLEKHA6	HSPA13
	MYO3A	HNRNPL	MYO3A	MRPL36
	NAP1L5	EFNA5	NKX6-1	RGPD3
	PELO	DPP4	ZPLD1	STX16
	MANBA	PLEKHM2	SLC2A13	RYBP
	AGK	TET2	TMEM196	C5orf24
	NKX6-1	GAD2	KIF13A	XPR1
	ZPLD1	RPLP1	MAFA	KIF5C
	SLC2A13	HMGCLL1	RGS4	TH1L
	GPD2	ID4	FAM135A	SCAF8
	DNAJB12	FAM105A	LRFN2	MYO1D
	TRAPPC9	MAP2	PAM	AZIN1
	RPS23	TMEM132B	HS6ST1	PPP5C
	SEMA4B	COX7A2L	TPD52	NUDT3
	TMEM196	UBAP1	SLC35F3	ROBO2
	USP3	CUL3	TRPM3	VAMP3
	MCMBP	PLXNA2	UCN3	HDGFRP3
	CUX1	NBEA	PLK2	BMP5
	BCKDHB	LRRC1	GRAMD3	C6orf106
	KIF13A	CACNA1A	SEZ6L	CBFB
	CAMK2D	GAST	SLC4A8	TTC37
	MRAP2	MSL2	MTUS2	TSPAN2
	TCF20	G6PC2	MSI2	RAB3IP
	MNX1	HMGB2	NBEAL1	RAP1B
	GPRIN3	LRCH3	ICA1	RIMBP2
	WWOX	FAM46C	KCNMA1	PHACTR2
	CSRNP3	ANKH	KCNMB2	TNR
	POLR3A	RBM47	LINGO2	DSTN
	ZBTB2	GTF2A1	TMEM132D	KAT6A
	PLEKHF2	DHX36	CERKL	SYNE2
	NAA20	FTO	SPC25	LMNB1
	C20orf94	MAFB	FAM159B	SMEK1
	RGS4	NEURL	LMO1	ZFP36L2
	PIK3R3	PDE8A	LOC100131564	BZW1
	PPP1R1A	PPP2R1B	RIC3	PHF3
	FAM135A	LOC401397	CABP7	UBE3C
	DAPK1	KIAA0430	ETV1	PICALM
	TIAF1	KCNH6	C2CD4A	ABCD3
	COMT	PLCB4	C1orf127	MIR7-3HG
	RAPGEF1	ANAPC5	CXXC4	USP10
	DUSP1	TMCC3	FMN1	TMEM30B
	PRKCDBP	PIK3C3	ZBTB20	SSBP2
	JARID2	NOL10	SEMA6D	CELF1
	MTMR3	VAV2	MIR492	GOLPH3
	SMPDL3A	EIF4G3	RASGRF1	SLC17A6
	PEMT	MACF1	RNF180	PSMD11
	SPOPL	SGOL1	VWDE	RAP1GAP2
	SNORA14B	HOOK3	HDAC9	ROCK1
	PPM1H	KCNK16	PAPPA2	ST6GALNAC5
	SUSD1	PLXNA1	GUCY1A3	PKD2
	CACNA1D	MVK	DGKB	FBXO17
	CDC42EP3	ZZZ3	DNAH5	PHB
	ATRNL1	MDH2	SLC35F4	PLCXD3
	FOXP2	KATNAL1	SYT16	MGAT4A
	DUSP26	TRIM44	CDH10	SLC6A6
	TPCN1	CEP57	CNTN5	ATP9A
	PCP4	ZNF703	ACLY	CORO1C
	PLEKHA1	SORL1	CAPRIN1	LINC00263
	TTC8	JAK1	AP1G1	SIK2
	PPM1A	FANCF	SEC31A	ABHD13
	HAAO	ETS2	UBE2L3	DNAJC7
	ANO5	GRIK3	ENSA	CDH1
	GNA12	CNTF	CHD7	HSPA4
	HS6ST3	ZMYND11	RERE	AFF1
	C5orf15	ZBTB40	TIPRL	VLDLR
	IER3	RFC3	KIAA1147	SAFB
	GALNT14	KDELC2	MTFR1	PARM1
	NRXN1	STXBP5	G3BP2	KIAA0182
	SLC35G2	KCTD12	RELL1	MAPRE2
	IRS2	TMEM65	SSH2	NRIP1
	CCRN4L	C14orf132	TP53BP1	PDS5B
	MAML3	FNDC3B	PSMC3IP	ENSA
	RAP1GAP	ACTA1	FBXO22	QPCT
	TSPYL5	UNG	EML2	EFR3A
	REEP1	ATP11A	TMCC1	ZMIZ1
	C11orf49	PROX1	RDH13	ELF1
	LIMS1	KAT6B	TSTD2	EML4
	SMCR9	MIR4417	UBC	SPEN
	MIR557	TGFBR3	TTR	TSN
	ZDHHC14	WARS	LOC613037	CELF4
	TSSC1	ABR	CHGA	CDK14
	CFL2	GTF3C4	HIST2H2AA4	TFDP1
	HS6ST1	C16orf80	DSP	ST8SIA3
	PGRMC2	ERRFI1	GTF2IP1	GPR180
	ZZEF1	EPAS1	SMA5	ABHD2
	PTK2	ZNF407	CPE	ATP6V0D1
	KLF6	SCMH1	GUSBP2	PBX3
	CC2D1B	UBE2T	SMG1P1	NUFIP2
	TPD52	TLE4	NOMO2	XBP1
	ZC3H12C	PLEKHA6	NOMO3	DTL
	KIAA2018	FOXN2	SLC7A5P2	VAPA
	EHMT1	SNX29	VIL1	FXYD2
	ACAA2	APBB2	GUSBP9	STX1A
	LOC389791	NCOR2	GTF2I	ESD
	TRIM8	PDE4DIP	ZKSCAN1	GNG4
	SSX2IP	MYO3A	GUSBP3	NOL4
	FOXK1	NAP1L5	TUSC3	COX11
	MAD2L1	PELO	PAX6	UNC13B
	SHROOM1	COMMD9	PEG10	GABRB3
	IQSEC1	PHLDB2	NBPF9	EPS15
	UCN3	ETAA1	LOC100190986	BRD4
	HSPB1	MANBA	FNDC3A	MRPL3
	FGF12	ARFGEF1	PANK3	CAPZB
	SNORA14A	AGK	NCKAP1	CMTM4
	CDON	NKX6-1	A1CF	ARID5B
	PLEKHA7	BUB3	MEG3	SCRN1
	TMOD1	ZPLD1	TIMM23	MLXIPL
	LOC647946	SLC2A13	POLR2J3	KPNA6
	KCNJ11	HACE1	RGPD8	LONP2
	PLK2	GPD2	SIM1	PHACTR4
	ST14	DNAJB12	SCGN	RNF38
	NARS2	TRAPPC9	CADPS	GRIA4
	RTN1	RPS23	ANKRD36	SMARCA2
	GRAMD3	SEMA4B	KCNG3	UBR3
	LOC284260	NISCH	FFAR1	PLXNC1
	CPA1	TMEM196	LOC100129046	THRAP3
	HCN4	USP3	RGPD5	CYB5A
	MIR4304	PQLC2	CAPNS1	GCNT1
	SEZ6L	PIK3CB	HERC2P3	RHOBTB3
	GRHL1	MCMBP	HERC2P2	MAP4K4
	SETBP1	MIR4669	KCNB2	C16orf72
	KLHDC4	CUX1	NBPF8	OSBPL8
	JPH1	ZC3H15	KCNK17	PERP
	SDK1	BCKDHB	ZNF91	CDS2
	LRRC42	KIF13A	ANXA2P2	C12orf75
	SLC4A8	CAMK2D	FOXA2	CDK13
	TNS3	MRAP2	RBM12	CHM
	MTUS2	ITPR2	KIAA1324	HERPUD2
	LPP	TCF20	RGPD4	FBXO7
	DCP1B	MNX1	ELL2	JMJD1C
	LOC100130894	GPRIN3	PTPN3	SOCS6
	FGD4	WWOX	AGAP4	KIAA0528
	C3orf23	LYRM1	RASA4B	ATP1B1
	RFX2	CSRNP3	GTF2H2B	TTC17
	DEPDC5	POLR3A	AFF4	MAP4K5
	SNED1	ITGAV	PPL	ECT2
	NAV2	TNKS	MYO1D	DST
	C15orf39	ZBTB2	GC	MTSS1
	BDH1	PLEKHF2	BMP5	DCK
	MAF	SMARCAD1	KIF21A	SCG2
	PHF17	MAFA	ARL17A	RERE
	NBEAL1	NAA20	CNIH2	XPO7
	SLC25A34	C20orf94	STAG3L2	TEAD1
	PKP2	RGS4	SDHAP2	KCNH2
	HS1BP3	PIK3R3	TFG	AK2
	LOC100127983	PXK	AGAP9	SYT4
	ICA1	PRKCA	ANKRD36B	LAPTM4B
	ALCAM	PPP1R1A	DMXL2	VPS37A
	MGST2	FAM135A	TMEM41B	RTN4
	IGF2BP3	DAPK1	PKD1P1	COG1
	KCNMA1	SLC35B1	CRYBA2	SIPA1L3
	GTPBP4	TIAF1	PLCXD3	MKLN1
	MIR4663	COMT	MGAT4A	CDH17
	TERF1	RAPGEF1	LRBA	BFAR
	C3orf78	DUSP1	LRRC37A4P	SLC36A4
	KCNMB2	PRKCDBP	RASA4	MPP6
	SEMA6A	JARID2	MANEAL	PLOD2
	UMPS	MTMR3	PREPL	PNMA2
	DNPEP	SMPDL3A	RPL13AP6	NPC1
	NEK2	PEMT	NSFP1	NKX2-2
	PDZRN3	SPOPL	GCK	VDAC2
	RGS9	SSTR1	SEC24D	SLAIN2
	C1D	TNFRSF21	POM121C	LPGAT1
	TMEM132D	SNORA14B	CBX6	TMOD2
	TRUB1	PPM1H	SCRN1	FARSB
	LRRFIP1	SUSD1	RASA4CP	DPP6
	IL6R	C14orf101	PPAPDC1B	NUP210
	SLC7A11	CDK5RAP1	MSI1	PDZD8
	CENPC1	CACNA1D	BOLA2	UGDH
	WDR25	CDC42EP3	AGAP5	SLC35C2
	CERKL	SMURF1	SLC35E2	SCG5
	ADCY9	ATRNL1	LOC647859	NEMF
	LRIG3	FOXP2	PSMD12	SLC39A11
	SPC25	DUSP26	TMEM63C	DBI
	DHRS12	TPCN1	NMNAT2	SLC39A14
	ETS1	FBXW11	DST	FURIN
	FAM159B	PCP4	CELF3	CHD6
	ELK4	RNF2	EEF1D	PPP1R2
	PHTF2	PRKAR2B	SYT4	RBBP8
	RCBTB2	PLEKHA1	SREBF1	KCNJ6
	TBC1D22A	TTC8	WASH5P	PHYHIPL
	ZFP36L1	PPM1A	PHF21A	PAPSS2
	NUDT7	HAAO	TTC39A	KIF2A
	GEMIN8P4	SST	HES6	BIRC6
	GLP1R	CDK5R1	UNC80	C16orf62
	LOC645249	ANO5	GOLGA8A	DMTF1
	CALML4	GNA12	PI4KAP1	CDKAL1
	LSAMP	HS6ST3	GOLGA6L10	AP3B1
	KLHL5	TMEM123	OR2A7	TMEM57
	LOC338758	C5orf15	HERC2	ZDHHC2
	TSPAN12	SASH1	NEU1	CREB3L2
	C4orf52	MANF	TMED8	RANBP3
	MAP3K14	DOT1L	MCOLN3	PPP2CA
	MRPS23	CCNY	LCORL	ANKRD36BP1
	TBC1D1	IER3	GBA	FNIP2
	FAM83C	IMMP1L	ATRN	USP1
	ABCC5	GALNT14	PI4KAP2	LCORL
	C5orf27	SERGEF	CHD8	ZNF462
	ZC3H10	MIR770	EDEM3	RPRD1B
	NSMCE2	PARD3	LOC729737	PFKFB2
	DACT2	EXOC2	PPIP5K1	MAP7
	ST3GAL4	NRXN1	GPRIN1	DAP
	WDFY2	LRFN2	ANKRD52	ACTN1
	JUN	ATF1	TNFRSF11A	UBE4B
	ABLIM1	SLC35G2	NKX6-3	PSMA6
	OR7E156P	FOXP1	JAKMIP2	CCNG1
	TMCO4	USP13	FAM222A	KCMF1
	GREM1	IRS2	VPS13C	SFMBT1
	ZSCAN20	XPO5	RASSF6	ANXA2
	C15orf59	CCRN4L	ITPR3	ZNF608
	HPCAL4	PAM	SEZ6L2	CFDP1
	LMO1	MAML3	FAM167A	ABAT
	LOC100131564	RAP1GAP	LOC728739	ZC3H7A
	LOC91450	MAPK8	RUFY3	MAP3K7
	ARHGAP26	TSPYL5	IGFBPL1	ASAP1
	NPAS3	REEP1	SLC35E2B	EDEM3
	PTPRJ	C11orf49	ERC1	SAYSD1
	PDZD2	LIMS1	CCDC144B	ANKRD36BP2
	HERC6	SMCR9	RAB15	MBNL2
	PRKD1	OFD1	PCLO	DCAF5
	RIC3	KCTD1	OSBPL6	KLHDC5
	LOC729177	CEP44	NEUROD1	CSNK1G3
	HOMEZ	LOC440300	SORBS2	GNAI1
	NUFIP1	MIR557	GCSH	SH3GLB1
	SLC4A7	ZDHHC14	CREBZF	PLEKHB1
	C4orf33	AHR	INTS2	TMEM131
	C2CD4B	TSSC1	SEC16A	MAP3K4
	BEGAIN	MLYCD	TMEM183B	TNFRSF11A
	SIL1	DOCK1	GOLGA8B	TCF12
	C5orf38	CFL2	SREK1	PTEN
	CABP7	TLE1	ZNF483	KHSRP
	TCF7L2	HS6ST1	STAG3L3	TMEM181
	TMEM51	PGRMC2	CERK	BCL2L1
	MIR578	ZZEF1	RNF6	CASD1
	LOC100132354	LPPR1	SLC33A1	DACH1
	ASCL1	PTK2	ADCY1	PLCB1
	MAP6D1	KLF6	PAFAH1B2	DIP2B
	ETV1	CC2D1B	C1orf116	MRPL37
	NCALD	TPD52	GOLGA3	ST18
	PDE4D	ZC3H12C	SPDYE6	NKX6-3
	M1	MIR4297	SH3GL1	PTPRU
	MTUS1	KIAA2018	CTTN	SGCE
	LOC100630918	EHMT1	IAPP	PIGK
	FAM107B	ACAA2	ANO6	SPPL2A
	MTERFD3	LOC389791	ERVK13-1	FAM222A
	SLIT1	TRIM8	SYT13	PRRC2B
	VAV3	SSX2IP	ARHGEF35	RASSF6
	C2CD4A	SLC35F3	ARHGEF5	NCK2
	SLC45A1	GALNT2	GIPR	ITPR3
	MIR4436A	FOXK1	CACNA2D2	PIAS4
	LOC284009	NHLRC3	NAIP	TBL1XR1
	TNFRSF11B	MAD2L1	FAM178A	ZNF507
	C1orf127	PRTFDC1	ABHD15	HNRNPL
	CXXC4	SGSM3	PKD1	EFNA5
	LURAP1L	SHROOM1	VWA5B2	RAB2A
	CD5	TRPM3	C2orf54	DPP4
	EDN3	ACAP2	DHPS	PLEKHM2
	GPHB5	XIAP	ZNF3	TET2
	TAF1B	IQSEC1	LETMD1	ZSWIM6
	DEPTOR	UCN3	HIPK1	RBFOX2
	ASS1	NFIX	CD59	FEM1B
	GTDC1	HSPB1	SYT14	DHX40
	SH2D4B	FGF12	CDCP1	SFSWAP
	SMAD7	SNORA14A	P4HTM	C2orf18
	ATG7	NUPR1	ATP5EP2	NRD1
	MIR3666	CDON	ABCA3	EPB41L3
	QKI	PSEN2	TRIM2	PPAPDC2
	LOC100129726	PLEKHA7	GOLGA2	KAT2B
	TM2D1	LOC729013	WASH7P	GAD2
	KCTD6	TMOD1	PVRL1	PHF2
	SLC46A3	LOC647946	CUL7	YWHAH
	FMN1	KCNJ11	UNC79	TNRC6B
	CDK6	PLK2	MINPP1	SRM
	SORBS1	ST14	ZNF607	RPLP1
	CNTN4	NARS2	LRP11	HMGCLL1
	C21orf128	DCAF11	SSTR5-AS1	DCAKD
	C7orf41	RTN1	MYT1	EMC3
	UBE2QL1	GRAMD3	KIAA0895L	ID4
	GMPR	LOC284260	ZFHX3	BTAF1
	LOC654433	CPA1	DEF8	FAM105A
	SOX9	DDX10	MAP1LC3A	MAP2
	STARD13	HCN4	GBAP1	TEX2
	C12orf76	MIR4304	CELSR3	SEPN1
	CARD11	SEZ6L	NAV1	TBC1D4
	SLC4A10	GRHL1	CAPN13	TMEM132B
	SYNGR4	SETBP1	DCBLD1	NBAS
	NPY	SGMS1	WNT4	COX7A2L
	ZBTB20	TMEM150C	EXOC4	CENPN
	AIPL1	KLHDC4	CBWD6	UBAP1
	MCHR1	JPH1	GLIS3	CUL3
	EEF1DP3	ABCB10	LRRC37A	PLXNA2
	SERPIND1	TSHZ3	RALGPS1	ERC1
	CNKSR3	MCTP2	TSPEAR	RNF34
	NEDD9	SDK1	ANKRD65	NBEA
	PDE8B	LRRC42	DZIP3	PCLO
	CD22	SLC4A8	SPG11	DNAJB6
	IQCK	TNS3	RPH3AL	WDR34
	ADCYAP1	LOC100499467	CTAGE9	CDH22
	KIF4B	MTUS2	SAMD3	MYO1B
	SLED1	LPP	MAGEL2	LRRC1
	LOC100128292	DCP1B	GOLGA6L4	CACNA1A
	CLIP4	ENGASE	CTAGE4	GAST
	FFAR2	LOC100130894	VWA5A	MSL2
	ADRA2A	LOC100505687	TM4SF4	BCLAF1
	RASD1	DDX18	SSTR3	LAMTOR3
	LOC100132707	DTNBP1	LHFPL4	SCAMP1
	ANKRD6	FGD4	GOLGA6L9	WDR75
	INSC	C3orf23	LOC652276	G6PC2
	SCNN1A	FAM13C	CHPF	HMGB2
	ULK4	RFX2	LMBRD2	LRCH3
	MAT2B	DEPDC5	PDE5A	ALG2
	LOC201617	DUSP10	IP6K2	FAM46C
	LOC100507117	SNED1	GJD2	FOXO1
	C3orf67	MMP17	KBTBD4	DNMT3A
	ASIC2	RGNEF	ZNF417	FAM101B
	PARVG	CENPP	P4HA2	BACE1
	WSCD2	MSI2	SLC35D3	ANKH
	SEMA6D	NAV2	ZNF395	RBM47
	AKAP12	ATPAF2	SYT5	GTF2A1
	MIR3911	C15orf39	SNORA7B	BHLHA15
	MIR492	FIG4	QSOX2	DHX36
	MIR2276	PLA2G4A	INPP4A	FTO
	LOC728716	KIAA0754	LOC283922	SORBS2
	RASGRF1	CEP164	OR2A9P	MAFB
	LOC284648	BDH1	LIMS3L	METAP2
	NEBL	EVI5L	SUSD4	INADL
	LOC100188947	MAF	CHST8	C17orf110
	RNLS	PPP2R5A	ZNF717	PLCG1
	ASXL3	PHF17	RAI1	SBF2
	LOC100129316	RNF152	CCDC132	NEURL
	SATB1	REV1	HIST2H2BC	PDE8A
	CHAC2	CCDC67	NFASC	PPP2R1B
	B3GALT5	NBEAL1	SYNE4	LOC401397
	LOC256021	SLC25A34	GTF2IRD2	AK3
	NCKAP5	PKP2	IRX2	KIAA0430
	MIR145	NKX6-2	EML5	NCOA2
	BTBD11	HS1BP3	SAMD11	PPP4R1
	SLC14A2	LOC100127983	C22orf42	KCNH6
	ALDOB	ICA1	PSD3	PLCB4
	KCNE4	ATXN7L1	BMP8B	SMG7
	CLMN	ALCAM	LRRC24	ANAPC5
	LOC100652739	MGST2	LRP5L	TMCC3
	FHIT	IGF2BP3	MCF2L-AS1	PIK3C3
	LOC728730	STAG3L4	NFXL1	TNRC6A
	LOC100288428	CAMTA1	WHAMMP1	RAB3GAP1
	LOC730811	KCNMA1	RGS17	RAB12
	LRRC66	GTPBP4	IQSEC3	FAM46A
	MIR2117	MIR4663	FGFR1	SCP2
	SLCO5A1	TERF1	GPSM1	PSMD6
	LOC200261	AKR1C3	AGAP1	PSME4
	CACNA1C-AS4	MAD1L1	LOC644172	NOL10
	BEND3	C3orf78	CFC1B	VAV2
	LOC728724	CSNK1G1	HIST2H2BF	EIF4G3
	LOC100130298	KCNMB2	PTGDR2	BCL9
	FLJ35776	SEMA6A	MBOAT4	CLCN3
	C21orf54	MFSD8	ZNF248	MACF1
	FGGY	UMPS	STAP2	SGOL1
	SLAMF8	DNPEP	UGGT2	EEA1
	ANKS1B	NEK2	FAM27C	TANC2
	LOC286370	PDZRN3	WBSCR16	FBXW8
	TPI1P3	RGS9	TUBA3FP	HOOK3
	MIR4776-2	LINGO2	ARVCF	KCNK16
	MIR4290	C1D	RIPPLY2	PLXNA1
	ESR1	TMEM132D	VOPP1	MVK
	BFSP1	C7orf25	RPL19P12	MDFIC
	C14orf166B	DUSP4	DNAJC12	ZZZ3
	C1orf180	TRUB1	EGFEM1P	MDH2
	MAGI1-AS1	LRRFIP1	MIR210HG	NDNL2
	LOC283050	IL6R	C21orf58	NUB1
	ASAP1-IT1	S1PR2	TTC22	NR3C1
	ERMN	SLC7A11	BAIAP3	DAAM1
	LOC100505839	CAPN5	FAM27E3	KATNAL1
	MIR1275	CENPC1	COX17	DLG5
	C22orf24	WDR25	RTN2	NR0B2
	CYP2J2	CERKL	ZNF497	CPEB4
	ATP6AP1L	ADCY9	FSD1L	TRIM44
	LOC401177	CYTH1	STK19	CEP57
	BMPER	RAB32	C5orf63	RNF6
	LINC00589	LRIG3	SPTBN4	CLK3
	INPP4B	SPC25	SEZ6	FAM20B
	FGF14	DHRS12	SLX1A	NT5DC3
	HES1	TP73	TNIK	ZNF703
	PCK1	RNF135	TBC1D3B	RALGAPA2
	FAM176A	ETS1	LOC115110	PRKAA2
	NBPF22P	FAM159B	URGCP	SORL1
	HDAC9	ELK4	LOC154761	ADD1
	PAPPA2	PHTF2	LIG4	JAK1
	MIR4470	RCBTB2	C6orf226	FANCF
	PCDH7	TBC1D22A	TBC1D3F	ETS2
	FAM135B	ZFP36L1	ZBTB22	GRIK3
	SCML4	NUDT7	PSD	CNTF
	MIR3973	GEMIN8P4	FAM27B	CCDC90A
	SLC2A2	GLP1R	RGS11	ZMYND11
	LINC00222	NR0B1	COL7A1	UTRN
	CD34	AIFM3	AHI1	IGFBP5
	CD93	LOC645249	PLCH2	RPAIN
	KIRREL3-AS2	CALML4	HSF4	ZBTB40
	PTGER4	FUT8	SCGB2A1	RFC3
	STAMBPL1	LSAMP	IGF2-AS	KDELC2
	LOC503519	KLHL5	IQCH-AS1	TULP4
	CCR7	LOC338758	HNRNPA3P1	PSMA1
	MIR4776-1	TSPAN12	FOXH1	FAM222B
	PGR	C4orf52	MORN4	STXBP5
	C8orf87	MAP3K14	PFN1P2	KCTD12
	ELMO1	MRPS23	OR2A4	TMEM65
	GADL1	TBC1D1	IL11	EPM2AIP1
	NR3C2	ARL4D	SIX3	C14orf132
	PDK4	FAM83C	PTCHD2	FNDC3B
	PMFBP1	C5orf27	FAM131C	ACTA1
	CDH6	ZC3H10	HLA-G	GYLTL1B
	CHODL	NSMCE2	ZNF322	PLEKHG3
	TMEM14E	DACT2	ELFN2	IAPP
	CREB5	GCA	UCN2	CYSTM1
	UNQ6975	ST3GAL4	MAFG	UNG
	LOC339535	WDFY2	GRM4	ATP11A
	MIR4718	JUN	ATP6V0E2-AS1	CMTM8
	LOC100288911	ABLIM1	EXPH5	IPMK
	KBTBD10	OR7E156P	ZSCAN18	DNAJC15
	LOC100506810	TMCO4	FAM106A	AMACR
	PRLR	GREM1	KGFLP1	KAT6B
	MIR3074	ZSCAN20	PA2G4P4	LNPEP
	LOC100506795	CCDC66	ZSCAN30	SLC37A3
	MIR296	C15orf59	ADAMTSL2	SMAD5
	CDH18	LHFPL5	KIRREL3	MIR4417
	GPR12	HPCAL4	PRRT3	SYT13
	IL1RL2	LOC100192426	PTENP1	TGFBR3
	MIR1200	CEBPD	ICA1L	WARS
	MIR4729	DHRS2	FLJ42627	ELAVL4
	PDE4B	LMO1	LOXL4	ABR
	LOC643339	LOC100131564	MIA2	ATP5O
	GUCY1A3	MIRLET7I	MTHFD1L	SPTLC2
	MIR21	LOC91450	VWA7	GTF3C4
	LOC100506172	ARHGAP26	KRTAP5-2	C16orf80
	LINC00332	EXTL3	FBLN7	DCTD
	NMUR2	NPAS3	KRT40	ERRFI1
	FER1L6-AS1	PTPRJ	TCERG1L	TMEM160
	LINC00284	GINS4	OXSM	EMC8
	EHF	PDZD2	FEV	SOBP
	LOC285401	KIAA0247	LRRC16B	TPM1
	LOC400620	KCNAB2	KIAA0319	FAM102A
	CCDC162P	EPHA2	COL22A1	RPL38
	PBOV1	EMX1	MRGPRE	SLC9A8
	NAV3	GPR119	ACOT11	EPAS1
	ARL14	HERC6	SMARCA5-AS1	ADSL
	BANK1	PRKD1	GTF2IRD1P1	ZNF407
	SLC9A9	RIC3	B4GALNT3	VPS33A
	GDA	NUDT12	MALL	SMEK2
	MITF	LOC729177	ZFYVE28	SIK3
	LINC00290	HOMEZ	SYNC	SCMH1
	LOC100131257	PYY2	NAT16	UBE2T
	DPT	MS4A8B	LOC729080	TMEM209
	ACMSD	NUFIP1	C18orf42	DPP9
	MIR1262	SLC4A7	GCNT4	RCAN2
	DGKB	C4orf33	APCDD1L	TBCA
	MIR4308	DRD2	FGF19	LRRC8B
	FLJ25363	C2CD4B	ZNF83	CCDC93
	DNAH5	BEGAIN	NACAP1	STAT1
	SLC35F4	OPA3	TMEM74B	KIAA1715
	MIR613	SIL1	KLHDC8A	CDK5RAP3
	LOC644838	C5orf38	NPC1L1	C1orf9
	SYT16	CABP7	LOC401320	SLC30A5
	C6	LOC100506585	PLCE1	SETD5
	PVRL3-AS1	TCF7L2	LAMC2	FAM122A
	ANGPTL1	ALG10B	PRSS3	SCAMP5
	LOC100128023	COL4A2	GNRHR2	DENND4A
	LINC00575	TMEM51	LAMB3	NENF
	RASEF	MIR578	KCNQ1OT1	LINC00261
	LOC100128054	LOC100132354	LOC407835	TLE4
	LOC338588	ASCL1	FBXL19-AS1	DNAJB11
	DRAM1	GBE1	RXRG	PLEKHA6
	HAO1	HPS1	ZNF204P	EXT2
	PCDP1	MAP6D1	MTMR11	R3HDM4
	SPTLC3	ETV1	GPR148	FOXN2
	LEMD1	NCALD	CLDN6	G3BP2
	LOC286135	GAP43	POTEI	MRPS10
	CDH10	FZD9	SPRED3	SPAG9
	LOC285762	IL6ST	KRT6B	SNX29
	LSAMP-AS3	PDE4D	DUOX2	COQ2
	CNTN5	M1	GRIA2	ELOVL6
	TMEM156	CXXC11	GHRL	MLLT1
	MIR4319	MTUS1	C4B	APBB2
	MIR340	LOC100630918	ARHGEF3	NCOR2
	SNORD103B	FAM107B	FSTL4	TTLL12
	SNORD103A	PTPRD	ENTPD1	PIM1
	GPM6A	MTERFD3	PDX1-AS1	PDE4DIP
	LRRTM3	TTC24	SCARNA13	MYO3A
	LOC339568	NPAS1	KCNMB3	HERC1
	MEPE	NUBPL	RTBDN	PRKACB
	LINC00323	SMAD9	PLGLB1	SIPA1L1
	ACPP	SLIT1	PRLHR	WASF3
	KIAA1383	MIR1203	LIMD1-AS1	DDC
	CD180	VAV3	LYPD1	NAP1L5
	LOC284788	C2CD4A	FOXO3B	ORMDL2
	PDE6C	KIAA1328	SPTSSB	MIR598
	INHBA-AS1	SLC6A17	SOX6	TRIM37
	CYSLTR2	SLC45A1	ZNF154	SYT14
	KCNU1	CBY3	MKRN7P	GLUL
	OPA1-AS1	MIR4436A	LOC100129931	CDCP1
	ICOS	LOC284009	GSTM2P1	THUMPD3
	C12orf40	SOGA2	SNRK-AS1	NDUFV2
	PPP1R3A	SHQ1	TMEM246	MEF2A
	MIR4439	EXOSC7	LOC646214	PELO
	NPVF	LOC145837	PIPSL	C16orf70
	MIR875	TEF	NRP1	COMMD9
	LOC388813	RPL37A	MESTIT1	F2RL1
	LINC00379	AKAP2	SUMO1P3	WLS
	MIR583	TNFRSF11B	OR13A1	FRS2
	LOC100132735	C1orf127	COL6A3	PHLDB2
	MIR3148	PET112	RTN4RL1	NUF2
	RGS13	CXXC4	ANP32AP1	DKK3
	RGS1	DLG2	FAM153C	ETAA1
	MIR4464	GLI2	CYP4F24P	MANBA
	MIR4427	GRM1	OLIG3	ARFGEF1
		LURAP1L	LOC100133286	AGK
		LOC100131655	CECR1	RAPH1
		LRRC4	CCL26	SYNJ2
		SNORA70B	SERINC4	NKX6-1
		CD5	SKP1P2	KIAA1598
		EDN3	DKK4	BUB3
		TBC1D30	INHBA	ZPLD1
		GPHB5	DYNC1I1	SLC2A13
		TAF1B	SIX3-AS1	MNF1
		DEPTOR	SLC5A4	SCFD1
		ASS1	ADAMTS12	HACE1
		GTDC1	ANTXR1	NRBF2
		MIR591	ZNF826P	GPD2
		SH2D4B	PIN4P1	DNAJB12
		SMAD7	RPSAP9	TRAPPC9
		ATG7	TMEM17	RPS23
		MIR3666	HRNR	MEGF9
		QKI	CRH	MYCBP2
		PTGIS	KLHL1	SEMA4B
		LOC100129726	GPC5-AS1	PTPRF
		TM2D1	IL20RA	KIAA1958
		NPSR1-AS1	STXBP5-AS1	ARID1B
		KCTD6	LOC100379224	TMEM196
		MYO18B	ESM1	ETV6
		SLC46A3	GCG	ERLIN1
		FMN1	SLC44A5	TRAK1
		CDK6	EYS	CMTM6
		SORBS1	OXGR1	USP3
		CNTN4	BPIFC	PANX1
		C21orf128	FSTL5	PQLC2
		C7orf41	MMP1	PGBD5
		UBE2QL1	TMEM236	PIK3CB
		CCDC33	BEST3	MCMBP
		NDUFAF5	MIR1972-1	MIR4669
		SHH	LIPH	CUX1
		COL4A1	OTOGL	PPP3CA
		AFAP1	FAP	ZC3H15
		GMPR	HIF1A-AS2	MKKS
		LOC654433		BCKDHB
		SOX9		KIF13A
		STARD13		CAMK2D
		NUAK1		MRAP2
		XRCC6BP1		CYP2R1
		C12orf76		ITPR2
		NCOA7		CAST
		KRTAP4-5		TCF20
		KCNH1		PDHX
		CARD11		MNX1
		SLC4A10		XPO1
		SYNGR4		GPRIN3
		NPY		EPB41L4B
		ZBTB20		WWOX
		AIPL1		NUP93
		BARX2		ADK
		MCHR1		LYRM1
		EEF1DP3		GDAP2
		SERPIND1		CSRNP3
		CNKSR3		POLR3A
		NEDD9		ITGAV
		AJAP1		CKB
		PDE8B		TNKS
		CD22		ZBTB2
		IQCK		PLEKHM3
		POC1B		PLEKHF2
		HHAT		EYA3
		ADCYAP1		SMARCAD1
		KIF4B		MAFA
		ZNF385D		PVRL1
		SLED1		AGPAT4
		GLMN		NAA20
		HULC		PACSIN3
		LOC100128292		C20orf94
		CLIP4		GOSR1
		MYL10		RGS4
		FFAR2		PIK3R3
		ADRA2A		PXK
		RASD1		PRKCA
		LOC340508		RXRA
		PTGFRN		PPP1R1A
		LOC100132707		FAM135A
		ANKRD6		DAPK1
		USP44		SLC35B1
		MDM1		TIAF1
		PRSS23		PPIL1
		INSC		MIR3935
		SCNN1A		TRIO
		ULK4		COMTD1
		LAMP5		COMT
		MAT2B		RAPGEF1
		SLC35G1		MYO5C
		LOC201617		PRKCDBP
		LOC100507117		JARID2
		C3orf67		MTMR3
		ASIC2		ZNF579
		AKR1E2		SMPDL3A
		PLEKHH2		CACNA1H
		PARVG		MYT1
		WSCD2		SPOPL
		C21orf88		BTG3
		SEMA6D		SSTR1
		AKAP12		RAB11FIP4
		MIR3911		CAPN2
		MIR492		XRCC2
		ACTL7B		TNFRSF21
		TPH1		SNORA14B
		COL1A2		GAK
		MIR2276		KIAA0146
		LOC728716		PPM1H
		RASGRF1		RCOR1
		LOC284648		SUSD1
		MIR3612		LIPG
		NEBL		C14orf101
		LOC100188947		RAB28
		RNF32		CDK5RAP1
		LIMCH1		CACNA1D
		MIR193B		CTNND2
		LUST		CDC42EP3
		FLJ33360		FAM100A
		RNLS		SMURF1
		CCBP2		ZNRF2
		ASXL3		TBC1D9
		LOC100129316		ATRNL1
		SATB1		RAB35
		CHAC2		FOXP2
		B3GALT5		DUSP26
		LOC256021		MAPKAPK2
		LINC00381		ADAMTS2
		GLT8D2		RFC2
		NCKAP5		TPCN1
		MIR145		FBXW11
		LOC440925		PCP4
		CAV3		ZFHX3
		FABP5		GSX1
		HRASLS		SCOC
		CCDC85A		RNF2
		BTBD11		MAP1LC3A
		TTC39B		IRF2
		JAZF1-AS1		TRAFD1
		SLC14A2		PRKAR2B
		TMPRSS13		MARK1
		ALDOB		SIPA1L2
		KCNE4		NEDD4L
		CLMN		GRAMD1B
		LOC100652739		FAM173B
		FHIT		BRAP
		TMEM247		CREB1
		LOC728730		GNG5
		IGSF23		FOXN3
		LOC100288428		PRLH
		LOC730811		MLXIP
		LRRC66		PLEKHA1
		MIR2117		TTC8
		SLCO5A1		C17orf79
		LOC200261		PPM1A
		CACNA1C-AS4		HAAO
		BEND3		SST
		RASGRF2		CKAP4
		LOC728724		PITRM1
		RGS7BP		FOXO3
		LOC100130298		CDK5R1
		FLJ35776		ANO5
		C21orf54		CAPN13
		FLJ22447		GNA12
		FGGY		HS6ST3
		SLAMF8		RSL24D1
		ANKS1B		TMEM123
		PRDM9		FBXO31
		LOC286370		C5orf15
		TPI1P3		EXOC4
		ITGBL1		CYS1
		MIR4776-2		SASH1
		MIR4290		MANF
		ESR1		GLIS3
		BFSP1		DOT1L
		C14orf166B		CCNY
		C1orf180		IER3
		GABRP		IMMP1L
		CA10		RNF5P1
		MAGI1-AS1		GALNT14
		LOC283050		SERGEF
		ASAP1-IT1		MIR770
		ERMN		MIR4682
		LOC100505839		PARD3
		TMEM211		GPD1L
		DRD3		STIM2
		MIR1275		GNG12
		C22orf24		EXOC2
		SNTB1		ZBTB44
		ITIH5		RREB1
		CYP2J2		MYT1L
		ATP6AP1L		NRXN1
		MIR1289-2		ZNF609
		CRYGC		NDFIP1
		LOC401177		LRFN2
		BMPER		SAMD3
		LINC00589		TESC
		INPP4B		LBR
		FGF14		ATP10D
		FEZ1		ATF1
		AGPAT9		STAG1
		FAM48B1		C14orf80
		RNF180		SLC35G2
		SMCR5		CTBP2
		HES1		AKT3
		PCK1		FOXP1
		VWDE		USP13
		FAM176A		PWWP2A
		NBPF22P		C19orf42
		HDAC9		KCTD8
		NRG3		ASCC1
		PAPPA2		CREBL2
		MIR4470		IRS2
		MIR222		XPO5
		TBX19		KIAA1549
		LRRTM4		COG7
		PCDH7		CCRN4L
		FAM135B		MAPK10
		SCML4		TP53BP2
		DAB1		PAM
		MIR3973		MAML3
		LPHN2		RAP1GAP
		SLC2A2		ARHGAP17
		LINC00222		SSH1
		PCDH10		MAPK8
		CD34		TSPYL5
		CD93		REEP1
		KIRREL3-AS2		C11orf49
		PTGER4		LIMS1
		STAMBPL1		USPL1
		TDRG1		SMCR9
		LOC503519		KCNK3
		CHRM3		RORA
		CCR7		OFD1
		FGF20		KCTD1
		MIR4776-1		DROSHA
		PARP14		SYNM
		SERTAD4		BTD
		PGR		CEP44
		GCM1		SGSM2
		RBFOX1		SUCLG1
		LOC149773		RIN2
		PDE1A		LOC440300
		C8orf87		ANKRD13A
		LRTM1		PPP1R13B
		ELMO1		GATAD2A
		GADL1		MIR557
		NR3C2		ZDHHC14
		PDK4		DNAJC1
		PMFBP1		AHR
		CDH6		TSSC1
		CHODL		ZC3H6
		PDHA2		IPO5
		TMEM14E		MLYCD
		ACSL6		DOCK1
		CSMD1		CTNNB1
		PDE7B		CFL2
		CREB5		LOC645513
		CNTNAP5		CCNL1
		UNQ6975		CD44
		SV2C		WWP2
		LOC339535		PDE5A
		MIR4718		CEBPA
		FAM180A		SEC23A
		LOC100288911		TMEM48
		RCVRN		RBM19
		KBTBD10		NCOA3
		LOC100506810		USP30
		PRLR		GJD2
		MIR3074		NUMBL
		SFTA1P		RWDD4
		LINC00310		C15orf57
		LOC100506795		TRAF3
		TPH2		TATDN3
		LOC154092		TLE1
		FAM124B		HS6ST1
		IGSF11-AS1		FAT1
		TMCO2		PGRMC2
		MIR296		FTSJD2
		CDH18		SH3BGRL2
		GPR12		ZZEF1
		SNORD121A		ZNF395
		AKAP7		HOMER2
		IL1RL2		GRK6
		LOC100507605		MKL1
		MIR1200		UBE2E3
		NAT8B		KIAA1429
		MIR4729		LPPR1
		PDE4B		PTK2
		KIAA0087		GXYLT1
		LOC643339		RAD17
		LOC145845		USP25
		LOC286442		KLF6
		LOC201477		DOK4
		GUCY1A3		CC2D1B
		MIR21		AGTPBP1
		COL14A1		PDGFRL
		LOC100506172		TPD52
		LINC00332		GPX2
		NMUR2		ZC3H12C
		LOC100289673		MIR4297
		SORCS1		CDKN1B
		NT5C1B		ADAT1
		NLGN1		KIAA2018
		FER1L6-AS1		TOM1L2
		MIR4303		KLHL8
		LINC00284		SLC23A2
		EHF		EHMT1
		LOC285401		ACAA2
		LOC400620		LOC389791
		CCDC162P		UBIAD1
		LINC00487		TRIM8
		PBOV1		EHBP1
		NAV3		MBLAC1
		ARL14		SSX2IP
		BANK1		ITSN2
		SLC9A9		RFX3
		GDA		SLC35F3
		ATP10B		RUVBL1
		ABCC5-AS1		OXCT1
		MITF		NAA25
		NOX3		GALNT2
		DPYD-AS1		BCR
		FAM209B		SLC40A1
		LINC00290		MTR
		LOC100131257		ILDR2
		FUNDC2P2		ING2
		C21orf91-OT1		SNX30
		DPT		MAPKAPK3
		APOBEC4		FOXK1
		ACMSD		SYT17
		MIR1262		NHLRC3
		LOC645949		MAD2L1
		EFCAB5		TBC1D9B
		LRGUK		PRTFDC1
		DGKB		CHST8
		MIR4308		SGSM3
		FLJ25363		C16orf45
		DNAH5		SHROOM1
		SLC35F4		TRPM3
		LINC00478		TBPL1
		MIR613		TTC7B
		GLRA1		TMEM38B
		LOC644838		ACVR1
		SYT16		ACAP2
		DCT		PDZK1
		FLJ23152		NFASC
		C6		PHLPP1
		PVRL3-AS1		PTPRK
		GSTA7P		SLC20A2
		ZAR1L		XIAP
		ANGPTL1		IQSEC1
		LOC100128023		UCN3
		LINC00575		NFIX
		MIR4473		HSPB1
		RASEF		EML6
		MEF2C		STAT5B
		C5orf46		FGF12
		LOC100128054		SNORA14A
		LOC339442		NUPR1
		AQP9		FTSJD1
		FLJ46066		MEX3B
		AMELX		TPRA1
		C12orf42		METTL4
		BEND6		TBCC
		TEX26		CDON
		KHDRBS2		ARRDC4
		CALD1		PSD3
		LOC338588		CYB561
		DRAM1		PSEN2
		LOC340113		PLEKHA7
		HAO1		SNX25
		PCDH20		LOC729013
		PCDP1		XKR8
		HEATR7B2		FAN1
		SPTLC3		TBC1D5
		LEMD1		TMOD1
		PRG4		SEC22C
		LOC286135		MIR593
		CDH10		KRT7
		ANKRD31		LOC647946
		LINC00113		KCNJ11
		CHL1		NEK7
		LOC285762		PLK2
		ST6GALNAC3		ST13P4
		LSAMP-AS3		DERL1
		CNTN5		PRKAG2
		TMEM156		OAZ2
		EPHA6		ZFP161
		MIR4319		SDC2
		MIR340		ST14
		LRP1B		SEMA4D
		LINC00423		AHCYL2
		AA06		CCDC88B
		SNORD103B		B3GALNT1
		SNORD103A		NARS2
		MIR3660		AMN1
		GPM6A		DCAF11
		LRRTM3		PTPRM
		GJA1		UBA5
		LOC339568		SYS1
		MEPE		MTHFS
		LINC00323		RGS17
		MIR4465		ERCC6L
		ACPP		ID2
		KIAA1383		RTN1
		CD180		GRAMD3
		LOC284788		SGK3
		TINAG		RPS6KC1
		PDE6C		LOC284260
		INHBA-AS1		CPA1
		LOC728342		DDX10
		BRD7P3		GRHPR
		LOC286094		HCN4
		CYSLTR2		TPPP3
		KCNU1		BAHCC1
		TFEC		PCBP1-AS1
		OPA1-AS1		ZBTB17
		MIR3123		SNORA32
		SEMA3D		FAM84B
		SLCO6A1		MIR4304
		ICOS		SEZ6L
		MIR4423		CTAGE5
		C12orf40		GRHL1
		PCDH9-AS2		RTTN
		PPP1R3A		PIK3R1
		MIR4439		SETBP1
		NPVF		PPP2R2A
		MIR875		SGMS1
		LOC100505776		PPP1R37
		LOC388813		TMEM150C
		LINC00379		SETMAR
		PER4		KLHDC4
		MIR583		DCUN1D4
		MIR135A2		ARL15
		LOC100132735		JPH1
		TMEM30C		ABCB10
		MIR3148		MIS18BP1
		RGS13		LRRC16A
		RGS1		TSHZ3
		MIR4464		CCDC12
		MIR488		MCTP2
		MIR4427		SDK1
		MIR4794		DNAJB9
				RSU1
				LRRC42
				GALNTL4
				LINC00235
				SLC4A8
				TNS3
				LOC100499467
				C5orf42
				MTUS2
				MTERFD1
				PLEKHG6
				ADCK3
				HNRPLL
				SPTB
				ABHD5
				NUDT16L1
				SLC25A51
				LPP
				DCP1B
				IPO13
				ERGIC1
				ENGASE
				LOC100130894
				EIF2AK3
				LPIN3
				LOC100505687
				UGGT2
				DDX18
				DTNBP1
				HSPBP1
				CCDC88C
				NIN
				FGD4
				C3orf23
				CCDC59
				FAM13C
				NAT10
				RFX2
				SLC25A19
				DEPDC5
				DUSP10
				RUNX1T1
				ANXA4
				SCRT2
				PLCL2
				MMP17
				ATPAF1
				TLE3
				RGNEF
				TRIQK
				GSN
				ZNF697
				CENPP
				SH2D3C
				BNIP2
				MSI2
				NAV2
				ATPAF2
				VOPP1
				C15orf39
				OPRD1
				LMO2
				EPHA8
				SGPP2
				SCARNA6
				DNAJC12
				TBC1D8
				FIG4
				LINC00346
				FTCD
				PDXK
				PLA2G4A
				VPS72
				KIAA0754
				MICALL2
				CEP164
				BDH1
				EVI5L
				CCDC90B
				MAF
				PPP2R5A
				GLTSCR1
				PHF17
				TIAM1
				KIAA0556
				PHLDA1
				SUN1
				RNF152
				ADORA2A
				RASL10B
				CDRT15
				BCDIN3D
				PRKAR1B
				HIVEP2
				REV1
				CCDC67
				ASPG
				SH3RF1
				NBEAL1
				TMEM64
				SLC25A34
				PKP2
				FAM184A
				NKX6-2
				RPL9
				PDE9A
				MGAT1
				CELF6
				ZMAT3
				RAPGEF6
				EPB41L1
				HS1BP3
				LOC100127983
				IRF2BPL
				HEATR5A
				ICA1
				SH3PXD2A
				PDP1
				MEIS3
				KIAA1614
				ATXN7L1
				RBP4
				ZNF621
				LBH
				KDM4B
				B3GALT2
				ALCAM
				MGST2
				BHLHE40
				ROR1
				IGF2BP3
				SPTBN4
				FYN
				STAG3L4
				SEZ6
				NTM
				CAMTA1
				NRG2
				KCNMA1
				GTPBP4
				MIR4663
				CACNB2
				TRIM32
				NEFM
				ERN1
				ZNF775
				PPP2R2C
				FARS2
				NDUFB9
				MTIF3
				MICAL1
				TRMU
				C11orf71
				TERF1
				SESN1
				DCP2
				OBFC1
				AKR1C3
				MAD1L1
				C3orf78
				SLC6A9
				CSNK1G1
				KCNMB2
				KLHL24
				HAS3
				TNIK
				TMEM163
				SEMA6A
				TUSC5
				PATZ1
				MFSD8
				LOC728431
				SPSB1
				LOC646903
				UMPS
				DCTN6
				FRY
				C2orf55
				DNPEP
				NEK2
				EIF2B3
				PDZRN3
				FAM76B
				RGS9
				EPHX2
				IFIT5
				LINGO2
				ARNTL
				C1D
				KDM4C
				DPF1
				TMEM132D
				GLCE
				CDCA7L
				NTNG2
				SHROOM3
				BOD1
				SH2B3
				PLLP
				ABLIM2
				KIAA0947
				ECI2
				MTNR1B
				DIRAS2
				C7orf25
				WHAMM
				DUSP4
				PHF20
				TRUB1
				KIAA1609
				TFCP2L1
				LRRFIP1
				IL6R
				ERAP1
				HECW2
				HNRNPKP3
				MAP9
				PHF15
				MIR3922
				EGR4
				S1PR2
				SLC7A11
				SEMA5A
				RELT
				CAPN5
				TBC1D10B
				MTRR
				CENPC1
				WDR25
				C8orf58
				SPNS2
				CERKL
				P2RX2
				ALKBH3
				DBX1
				AKIRIN2
				MMD
				HOMER1
				PEX14
				SERPINE2
				PTCHD2
				FAM49A
				ATP5S
				LDLRAP1
				ADCY9
				DHX32
				CASZ1
				BHLHA9
				CYTH1
				RAB32
				ACAT1
				LRIG3
				SGCD
				SPC25
				ASF1A
				GLRX3
				DHRS12
				TP73
				SPDEF
				MIR4677
				RNF135
				RAB3C
				NECAB2
				CHN1
				DISP1
				ETS1
				FAM159B
				LRCH1
				KIAA1432
				NT5C3
				NXPH3
				RSG1
				ELK4
				PHTF2
				RCBTB2
				PELI2
				TBC1D22A
				ZFP36L1
				FN3KRP
				CEP128
				NUDT7
				ASPH
				DGKD
				CD55
				MAP6
				TRMT11
				APIP
				GEMIN8P4
				NSUN7
				GLP1R
				PAK3
				FAM179B
				NR0B1
				ZNF157
				AIFM3
				DTNB
				SLC25A47
				LOC645249
				ZNRF3
				CALML4
				C1orf65
				CHDH
				USP6NL
				FUT8
				IGFBP3
				LSAMP
				KLHL5
				LOC338758
				TSPAN12
				MIR551B
				C4orf52
				VMA21
				MAP3K14
				KLHL29
				ABRACL
				MRPS23
				GTF2IRD1
				TBC1D1
				CCDC85C
				ARL4D
				NANOS1
				TSHZ2
				C5orf27
				MIR4526
				FANCE
				FZD1
				ZC3H10
				NSMCE2
				DACT2
				GCA
				ADRBK2
				ST3GAL4
				PRPH
				TUBE1
				WWC1
				ADM
				MRM1
				C9orf72
				ATG10
				PPP1R12B
				SCD5
				MIR921
				MIR3190
				ZNF568
				WDFY2
				PIGV
				TACC1
				THADA
				JUN
				NXT1
				ABLIM1
				LOC100133985
				RIPK2
				OR7E156P
				TMCO4
				GREM1
				ZNF85
				KIAA0020
				GUCA2A
				CABLES1
				GAS2
				ZSCAN20
				TNFRSF19
				CCDC66
				CHN2
				C15orf59
				ST5
				LHFPL5
				HPCAL4
				LOC100192426
				TNS1
				PARP12
				C8orf40
				KLHL33
				VENTXP7
				CPQ
				DHRS2
				VRK2
				MIR4311
				LMO1
				LOC100131564
				KLHL35
				MIRLET7I
				GINS3
				XYLT1
				KCNA3
				LOC91450
				LOC284294
				ARHGAP26
				EXTL3
				FAM118A
				RNF216
				NPAS3
				AASDH
				DMRTA2
				MTMR10
				PTPRJ
				TRAF3IP2
				ANO7
				GINS4
				HSP90AA4P
				PDZD2
				TCERG1L
				KIAA0247
				HGD
				ZBTB38
				SMYD3
				PPP1R21
				FBLIM1
				KCNAB2
				PARP8
				DTNA
				CRADD
				MED18
				PLCXD2
				EPHA2
				PELI1
				LRRC10B
				EMX1
				GPR119
				BEND5
				MAPK4
				KIAA1211
				HERC6
				PAX1
				LOC282997
				PRKD1
				RIC3
				NFAM1
				NUDT12
				S100Z
				LOC729177
				ARID5A
				HOMEZ
				PYY2
				SMPD3
				MS4A8B
				ALPP
				PRICKLE1
				NUFIP1
				THAP2
				SLC4A7
				KIAA0319
				C4orf33
				DRD2
				COMMD8
				LOC283856
				C2CD4B
				BEGAIN
				LRRFIP2
				MPP7
				MBP
				OPA3
				SIL1
				RBM45
				RORB
				C5orf38
				BMF
				NMB
				KCNJ2
				COL22A1
				CABP7
				CLEC18B
				COBLL1
				PYY
				LOC100506585
				EPN2-AS1
				TCF7L2
				ALG10B
				LCN1
				PGPEP1L
				FAM160B1
				SPIRE1
				ACTC1
				C10orf108
				COL4A2
				CCNA1
				TMEM51
				MIR578
				LOC100132354
				ASCL1
				GBE1
				HPS1
				BCAR3
				MAP6D1
				ETV1
				CLSTN2
				ACER2
				KIAA1009
				C12orf66
				NCALD
				C22orf34
				GAP43
				B3GALT1
				NUP35
				FZD9
				IL6ST
				PDE4D
				C10orf47
				NHEG1
				M1
				BCL2L10
				CXXC11
				MTUS1
				LOC100630918
				MCPH1
				FAM107B
				PTPRD
				MTERFD3
				SHISA3
				TTC24
				SYNE1
				ZFYVE28
				LOC100288122
				NPAS1
				CEP41
				NUBPL
				SMAD9
				HERC3
				CDC14B
				GALC
				EDN2
				SLIT1
				MIR1203
				VAV3
				C2CD4A
				KIAA1328
				CD9
				SLC1A7
				LOC440600
				SLC6A17
				SLC45A1
				CBY3
				PKLR
				MIR4436A
				MFHAS1
				WDYHV1
				LOC284009
				ST8SIA4
				ZFHX2
				UTP18
				LOC375196
				PPP4R4
				TCF4
				PITPNM2
				RASGEF1B
				SOGA2
				FAM134B
				C3orf35
				RHOBTB1
				SHQ1
				EXOSC7
				DUPD1
				LOC145837
				TEF
				GCNT4
				RPL37A
				AKAP2
				PIPOX
				STK33
				SOX2
				TNFRSF11B
				SOCS1
				TMTC2
				SKOR1
				RASGRP1
				PARVA
				PDE2A
				LOC100653515
				C1orf127
				APCDD1L
				LOC644649
				PET112
				CXXC4
				RBFOX3
				IGSF21
				DLG2
				GLI2
				GRM1
				CDC14A
				NSMAF
				LURAP1L
				LOC284276
				PDGFB
				LOC100131655
				ATP1A1OS
				LOC100861402
				OPHN1
				LOC100507557
				HS3ST2
				LETM2
				ARHGAP18
				EPHB4
				RTN4IP1
				LRRC4
				SNORA70B
				CD5
				UBE3D
				MYO1G
				EDN3
				SHFM1
				TTC39C
				TBC1D30
				GPHB5
				TMEM72
				PARD6B
				FOXC1
				TAF1B
				DEPTOR
				DSCAM
				DPH5
				ASS1
				GHRLOS2
				GTDC1
				C9orf123
				LDLRAD1
				CD83
				DIEXF
				USP43
				MIAT
				FLJ43663
				GPR68
				STXBP6
				MIR591
				ABCB4
				MEIS1
				SH2D4B
				ZDHHC19
				B3GAT2
				SMAD7
				ATG7
				SLC6A20
				UBXN10
				MIR3666
				QKI
				RAB20
				PTGIS
				ERICH1
				ALPI
				DPY19L3
				LOC100129726
				DICER1-AS1
				TLE6
				STOX2
				TM2D1
				ST8SIA5
				SNAI1
				NFIL3
				UTP23
				NPSR1-AS1
				TYW3
				TMEM108
				MYO18B
				KSR2
				FMN1
				CDK6
				RASSF8
				PXDN
				SORBS1
				APBA1
				OPCML
				LOC400548
				CNTN4
				C21orf128
				LY6G6D
				RPUSD4
				SLC38A8
				RXRG
				C7orf41
				ASB13
				TRIB1
				MCC
				ZEB1
				SCTR
				KLHL38
				DCDC5
				UBE2QL1
				CCDC33
				NDUFAF5
				GHSR
				GPR133
				IGFBP7
				UNC5D
				SHH
				RIMKLB
				SOX5
				COL4A1
				AFAP1
				GMPR
				SHISA6
				SOX9
				MIR573
				STARD13
				MIR2278
				NUAK1
				BACH2
				HSPA1L
				LARS2-AS1
				AUTS2
				XRCC6BP1
				C12orf76
				NCOA7
				MAP7D3
				MB
				D4S234E
				KRTAP4-5
				KCNH1
				CARD11
				LOC100130700
				TRIM45
				ADRB2
				SLC4A10
				SYNGR4
				NPY
				PARD3B
				FLJ35024
				GRIP1
				ZBTB20
				AIPL1
				CREB3L1
				TCEA3
				BARX2
				ARHGEF37
				EGR3
				MCHR1
				EEF1DP3
				THNSL1
				SERPIND1
				KIAA1217
				GALNT7
				CNKSR3
				NEDD9
				AJAP1
				PDE8B
				FAM183B
				RASL11A
				CD22
				ALK
				IQCK
				POC1B
				LOC283143
				HHAT
				ADCYAP1
				GRIA2
				KIF4B
				ANXA9
				ISM1
				ARHGEF3
				ZNF385D
				CMPK2
				MYCBP
				LRRTM1
				TNFAIP8
				SLED1
				LOC100287036
				PURG
				GLMN
				HULC
				LOC100128292
				KIF26B
				IRAK2
				CLIP4
				MYL10
				PPAPDC1A
				LINC00207
				IL17RE
				BPIFB4
				FFAR2
				SRGAP1
				DKFZP434K028
				ADRA2A
				JAKMIP3
				RASD1
				HIVEP3
				IL20RB
				ITPK1-AS1
				TMEM117
				LOC340508
				KCNS3
				PNOC
				PTGFRN
				LOC100132707
				ANGPTL2
				ANKRD6
				LINC00336
				USP44
				FAM149A
				SHE
				MIR4684
				SPOCK1
				ACTL8
				FAM107A
				MDM1
				AGBL4
				PRSS23
				INSC
				SCNN1A
				ULK4
				DUSP16
				TXNRD3NB
				LAMP5
				MAT2B
				GATA3
				SLC35G1
				LOC285419
				ST3GAL1
				RYR2
				LOC201617
				MIR3160-1
				AFAP1-AS1
				C10orf11
				CACNA1C-IT3
				LOC100507117
				C3orf67
				ASIC2
				KCND3
				PRKCE
				AKR1E2
				FHDC1
				KCNA6
				PLEKHH2
				PARVG
				FBXO15
				RAB31
				TNFAIP3
				SNORD11
				WSCD2
				C21orf88
				LYN
				KLF9
				TUBAL3
				TLL2
				LINC00511
				SEMA6D
				LYPD1
				AKAP12
				MIR3911
				VAT1L
				SPTSSB
				BOC
				IZUMO2
				LOC730227
				MIR492
				LRRC48
				PAQR8
				ZNF25
				ACTL7B
				TPH1
				RBP1
				CD72
				COL1A2
				HDGFL1
				C5orf56
				AGT
				GRIA3
				RND2
				MIR2276
				DGCR11
				RASGRF1
				LOC284648
				SOX6
[truncated: 804 more rows]
