# Supplementary material for: Human Pancreatic β Cell lncRNAs Control Cell-Specific Regulatory Networks
Source: Cell Metab. 2017 Feb 7;25(2):400–11. doi: 10.1016/j.cmet.2016.11.016 (PMC5300904; doi:10.1016/j.cmet.2016.11.016)
Supplement: Table S6. Human Islet LncRNAs that Are Highly Co-expressed with a Neighboring Coding Gene with a p Value of Correlation > 1E−7, Related to Figure S1 [file mmc7.xlsx]

## Sheet: Table_S6_Dec8.xls
Table S6. Human Islet LncRNAs that are highly co-expressed with a neighbouring coding gene (p-value of correlation > 1E-07)
Chromosome (hg19)	start	end	HI-LNC name	Correlated coding gene	Correlation coefficient (Spearman's)	Correlation p-value
chr1	37920343	37940107	HI-LNC226	ZC3H12A	0.614332	1.39e-07
chr1	95392927	95397328	HI-LNC252	CNN3	0.621016	9.53e-08
chr1	201368731	201372894	HI-LNC286	LAD1	0.889103	1e-40
chr1	232938411	232940637	HI-LNC303	MAP10	0.888736	1e-40
chr1	31191556	31206563	HI-LNC2042	LAPTM5	0.929304	1e-40
chr1	43424231	43450256	HI-LNC2059	SLC2A1	0.68576	1e-40
chr1	20808925	20811388	HI-LNC2029	CAMK2N1	0.940522	1e-40
chr1	32135485	32137919	HI-LNC2046	COL16A1	0.801465	1e-40
chr1	92351385	92400538	HI-LNC2100	TGFBR3	0.676465	1e-40
chr1	159824740	159837384	HI-LNC2147	VSIG8	0.745117	1.66e-12
chr1	211907853	211923974	HI-LNC2188	LPGAT1	0.846383	1e-40
chr1	241520367	241527167	HI-LNC2217	RGS7	0.63663	3.7e-08
chr1	2401136	2401963	HI-LNC2004	PLCH2	0.611202	8.13e-08
chr1	24847362	24882536	HI-LNC2035	RCAN3	0.886126	1e-40
chr1	233084033	233087249	HI-LNC2208	NTPCR	0.701832	1e-40
chr1	201368731	201372894	HI-LNC286	LAD1	0.889103	1e-40
chr10	97616557	97850001	HI-LNC3420	ENTPD1	0.630403	5.47e-08
chr10	26501466	26505235	HI-LNC800	GAD2	0.625412	7.37e-08
chr10	60932950	60936219	HI-LNC812	PHYHIPL	0.626236	7.02e-08
chr10	89416062	89419475	HI-LNC819	PAPSS2	0.666575	2.35e-09
chr10	118998544	119000515	HI-LNC832	SLC18A2	0.645294	8.6e-09
chr10	61496747	61513203	HI-LNC3379	SLC16A9	0.636752	1.55e-08
chr10	6622361	6667393	HI-LNC3318	PRKCQ	0.709753	1e-40
chr10	33269637	33384528	HI-LNC3356	ITGB1	0.754808	1e-40
chr10	33622539	33680420	HI-LNC3357	NRP1	0.736172	1e-40
chr10	75571951	75577212	HI-LNC3393	CAMK2G	0.887042	1e-40
chr10	100028235	100039357	HI-LNC3424	LOXL4	0.667766	1.85e-09
chr10	3107638	3109249	HI-LNC3313	PFKP	0.664293	2.17e-09
chr10	120723186	120788831	HI-LNC3441	NANOS1	0.645559	2.02e-08
chr10	133995064	134000275	HI-LNC3456	JAKMIP3	0.916667	1e-40
chr10	72972605	72978144	HI-LNC3388	UNC5B	0.65902	6.49e-09
chr11	121218094	121233834	HI-LNC79	SORL1	0.68924	1e-40
chr11	75379480	75382008	HI-LNC881	MAP6	0.729075	1e-40
chr11	117186973	117192431	HI-LNC891	BACE1	0.614377	1.39e-07
chr11	134144825	134145463	HI-LNC900	GLB1L3	0.592092	2.56e-07
chr11	9779831	9839211	HI-LNC3479	SWAP70	0.602656	2.65e-07
chr11	62619459	62623360	HI-LNC3509	WDR74	0.624267	7.89e-08
chr11	2229693	2235329	HI-LNC3469	ASCL2	0.796039	3.79e-15
chr11	6340180	6358703	HI-LNC3475	PRKCDBP	0.940018	1e-40
chr11	17787550	17796826	HI-LNC3487	KCNC1	0.905861	1e-40
chr11	22282782	22360183	HI-LNC3490	SLC17A6	0.932601	1e-40
chr11	66000782	66025059	HI-LNC3522	PACS1	0.812408	1e-40
chr11	2229693	2235329	HI-LNC3469	ASCL2	0.796039	3.79e-15
chr12	50222323	50242902	HI-LNC3612	BCDIN3D	0.602885	2.61e-07
chr12	4756239	4758165	HI-LNC903	AKAP3	0.700504	1e-40
chr12	27928014	27933186	HI-LNC910	KLHL42	0.769277	1e-40
chr12	49679531	49687484	HI-LNC917	PRPH	0.619231	1.06e-07
chr12	117468954	117470651	HI-LNC940	FBXW8	0.669551	1.17e-09
chr12	122235737	122241674	HI-LNC944	SETD1B	0.654808	9.73e-09
chr12	22094018	22107948	HI-LNC3588	ABCC9	0.747573	1e-40
chr12	56753866	56755947	HI-LNC3626	APOF	0.640405	1.21e-08
chr12	57850310	57856641	HI-LNC3629	INHBE	0.861859	1e-40
chr12	109549212	109569966	HI-LNC3659	ACACB	0.636813	3.66e-08
chr12	27928014	27933186	HI-LNC910	KLHL42	0.769277	1e-40
chr13	70680962	70746122	HI-LNC3757	KLHL1	0.853205	1e-40
chr13	24462905	24472977	HI-LNC3701	C1QTNF9B	0.643695	9.62e-09
chr13	21276290	21277478	HI-LNC951	IL17D	0.926236	1e-40
chr13	72441331	72445112	HI-LNC966	DACH1	0.602656	2.65e-07
chr13	93876779	93879077	HI-LNC967	GPC6	0.651007	1.34e-08
chr13	28404283	28422476	HI-LNC3707	PDX1	0.746064	1.5e-12
chr13	97646436	97650245	HI-LNC3777	OXGR1	0.911584	1e-40
chr13	33578187	33590412	HI-LNC3720	KL	0.792308	1e-40
chr13	35499905	35517677	HI-LNC3724	NBEA	0.622436	8.78e-08
chr13	42616556	42623194	HI-LNC3734	DGKH	0.614011	1.42e-07
chr13	113530205	113540221	HI-LNC3796	ATP11A	0.807784	1e-40
chr14	62174742	62217853	HI-LNC3846	HIF1A	0.738553	1e-40
chr14	77490695	77496197	HI-LNC3861	IRF2BPL	0.825092	1e-40
chr14	105070278	105074619	HI-LNC3896	TMEM179	0.703114	1e-40
chr14	38669819	38678460	HI-LNC3824	SSTR1	0.632647	4.76e-08
chr14	103589906	103593024	HI-LNC3891	TNFAIP2	0.934478	1e-40
chr15	41575835	41598726	HI-LNC3931	CHP1	0.645284	2.06e-08
chr15	37390676	37449842	HI-LNC3920	MEIS2	0.639881	2.99e-08
chr15	48474510	48483775	HI-LNC3941	MYEF2	0.61424	1.4e-07
chr15	63825553	63894315	HI-LNC3957	USP3	0.659112	6.43e-09
chr16	3415023	3421052	HI-LNC1042	MTRNR2L4	0.630891	2.3e-08
chr16	89883184	89887562	HI-LNC1073	SPIRE2	0.703251	1e-40
chr16	20685554	20752824	HI-LNC4054	THUMPD1	0.668727	1.48e-09
chr16	24621476	24722238	HI-LNC4062	TNRC6A	0.644277	2.22e-08
chr16	79633196	79646554	HI-LNC4111	MAF	0.73054	1e-40
chr16	58543237	58549631	HI-LNC4095	NDRG4	0.661447	4.96e-09
chr17	40075273	40080090	HI-LNC1106	ACLY	0.808379	1e-40
chr17	46620623	46629559	HI-LNC4225	HOXB2	0.780174	1e-40
chr17	44270390	44278035	HI-LNC4222	LRRC37A	0.609386	1.83e-07
chr17	74136636	74150729	HI-LNC4272	RNF157	0.60783	2e-07
chr17	74552974	74564686	HI-LNC4273	ST6GALNAC2	0.776969	1e-40
chr17	62222623	62340604	HI-LNC4249	TEX2	0.864744	1e-40
chr17	202300	219547	HI-LNC4132	RPH3AL	0.668361	1.62e-09
chr17	3598605	3604717	HI-LNC4138	P2RX5	0.663004	4.08e-09
chr17	36715872	36718353	HI-LNC4190	SRCIN1	0.612345	7.57e-08
chr17	40826689	40828940	HI-LNC4202	PLEKHH3	0.710623	1e-40
chr17	62915304	62954183	HI-LNC4251	LRRC37A3	0.713233	1e-40
chr17	73872900	73877075	HI-LNC4270	TRIM47	0.649176	1.55e-08
chr17	4992044	5000956	HI-LNC4143	ZFP3	0.876099	1e-40
chr17	40707048	40714625	HI-LNC4201	COASY	0.633837	4.42e-08
chr17	73517262	73521596	HI-LNC4269	TSEN54	0.662317	4.46e-09
chr17	46620623	46629559	HI-LNC4225	HOXB2	0.780174	1e-40
chr17	40826689	40828940	HI-LNC4202	PLEKHH3	0.710623	1e-40
chr17	73517262	73521596	HI-LNC4269	TSEN54	0.662317	4.46e-09
chr18	902616	904943	HI-LNC1150	ADCYAP1	0.792582	1e-40
chr18	42256132	42260137	HI-LNC1158	SETBP1	0.619826	1.02e-07
chr18	44337093	44344348	HI-LNC4334	ST8SIA5	0.623764	8.12e-08
chr18	31288799	31336874	HI-LNC4328	ASXL3	0.762729	1e-40
chr18	74960068	74963224	HI-LNC4353	GALR1	0.592586	2.49e-07
chr18	31288799	31336874	HI-LNC4328	ASXL3	0.762729	1e-40
chr19	15443380	15470695	HI-LNC4394	AKAP8	0.612592	1.54e-07
chr19	31839503	31915035	HI-LNC4415	TSHZ3	0.636538	3.73e-08
chr19	44173154	44174790	HI-LNC4437	PLAUR	0.635635	1.67e-08
chr19	49310129	49316978	HI-LNC4447	BCAT2	0.730815	1e-40
chr19	50815529	50825483	HI-LNC4454	KCNC3	0.649954	1.46e-08
chr19	56092257	56103820	HI-LNC4472	FIZ1	0.79011	1e-40
chr19	10978674	10981655	HI-LNC4378	C19orf38	0.637557	1.47e-08
chr19	35812401	35841789	HI-LNC4425	FFAR1	0.780998	1e-40
chr19	44633562	44645767	HI-LNC4438	ZNF225	0.768773	1e-40
chr19	54898827	54962465	HI-LNC4469	LENG8	0.664011	3.55e-09
chr19	35812401	35841789	HI-LNC4425	FFAR1	0.780998	1e-40
chr2	74375107	74408076	HI-LNC2287	MOB1A	0.849771	1e-40
chr2	45158262	45166345	HI-LNC330	SIX3	0.689377	1e-40
chr2	220358355	220363424	HI-LNC399	SPEG	0.666758	2.27e-09
chr2	45167292	45168642	HI-LNC65	SIX3	0.824771	1e-40
chr2	182545393	182554169	HI-LNC66	NEUROD1	0.718727	1e-40
chr2	163694836	163698359	HI-LNC2349	KCNH7	0.666064	1.9e-09
chr2	219847021	219860743	HI-LNC2387	FEV	0.730632	1e-40
chr2	219866833	219885159	HI-LNC2388	CRYBA2	0.667308	2.04e-09
chr2	26901010	26909559	HI-LNC2248	KCNK3	0.693544	1e-40
chr2	45178563	45200492	HI-LNC2263	SIX3	0.772985	1e-40
chr2	98953593	98964826	HI-LNC2301	CNGA3	0.682692	1e-40
chr2	131475462	131513697	HI-LNC2332	GPR148	0.637912	3.41e-08
chr2	155546756	155556205	HI-LNC2340	KCNJ3	0.821612	1e-40
chr2	162467588	162482236	HI-LNC2346	SLC4A10	0.89446	1e-40
chr2	219260093	219264450	HI-LNC2385	CTDSP1	0.62413	7.95e-08
chr2	233262957	233286056	HI-LNC2396	ALPPL2	0.647725	7.25e-09
chr2	219847021	219860743	HI-LNC2387	FEV	0.730632	1e-40
chr20	57090434	57194948	HI-LNC4564	APCDD1L	0.77587	1e-40
chr20	23030379	23035547	HI-LNC1229	THBD	0.615247	1.32e-07
chr20	56286542	56288784	HI-LNC1237	PMEPA1	0.750549	1e-40
chr20	62258449	62260589	HI-LNC1242	STMN3	0.619277	1.05e-07
chr20	41818897	41831156	HI-LNC4551	PTPRT	0.726086	1.13e-11
chr21	34618697	34638595	HI-LNC4609	IFNAR2	0.81369	1e-40
chr21	34100396	34143647	HI-LNC4607	SYNJ1	0.610394	1.74e-07
chr21	47863861	47878462	HI-LNC4645	PCNT	0.751694	1e-40
chr21	34618697	34638595	HI-LNC4609	IFNAR2	0.81369	1e-40
chr22	29832861	29876990	HI-LNC4665	RFPL1	0.624801	3.43e-08
chr22	37607647	37612081	HI-LNC4677	SSTR3	0.611493	1.63e-07
chr22	46646305	46658723	HI-LNC4702	PKDREJ	0.829441	1e-40
chr22	50689886	50693596	HI-LNC4708	MAPK12	0.613606	7e-08
chr22	39916888	39919685	HI-LNC4684	ATF4	0.895742	1e-40
chr3	129033753	129056058	HI-LNC2517	H1FX	0.861859	1e-40
chr3	33835043	33839556	HI-LNC424	PDCD6IP	0.604853	2.35e-07
chr3	73674075	73677154	HI-LNC449	PDZRN3	0.618269	1.12e-07
chr3	172166247	172170882	HI-LNC465	GHSR	0.754121	1e-40
chr3	45709841	45730713	HI-LNC2448	LIMD1	0.624038	7.99e-08
chr3	55521285	55522116	HI-LNC2464	WNT5A	0.647344	1.78e-08
chr3	66023219	66027913	HI-LNC2475	MAGI1	0.686401	1e-40
chr3	172427914	172441590	HI-LNC2553	NCEH1	0.767308	1e-40
chr3	40540871	40566342	HI-LNC2442	ZNF621	0.666621	2.33e-09
chr3	88042019	88046703	HI-LNC2483	HTR1F	0.898535	1e-40
chr3	97517831	97541441	HI-LNC2485	ARL6	0.672207	2.91e-10
chr3	127339064	127347813	HI-LNC2514	MCM2	0.652976	1.14e-08
chr3	40540871	40566342	HI-LNC2442	ZNF621	0.666621	2.33e-09
chr4	319733	331376	HI-LNC473	ZNF141	0.680869	6e-10
chr4	6304993	6310728	HI-LNC481	WFS1	0.613462	1.46e-07
chr4	76646862	76649828	HI-LNC493	G3BP2	0.717308	1e-40
chr4	96470362	96473412	HI-LNC505	UNC5C	0.724908	1e-40
chr4	99580284	99585621	HI-LNC506	TSPAN5	0.627793	6.4e-08
chr4	186310347	186317839	HI-LNC529	LRP2BP	0.814835	1e-40
chr4	56230139	56262038	HI-LNC2618	SRD5A3	0.618132	1.12e-07
chr4	776280	779860	HI-LNC2585	CPLX1	0.767125	1e-40
chr4	85419542	85426331	HI-LNC2634	NKX6-1	0.753434	1e-40
chr4	71764549	71768306	HI-LNC2624	MOB1B	0.636859	3.65e-08
chr4	89284489	89300746	HI-LNC2639	PPM1K	0.658684	3.29e-09
chr4	158142073	158144249	HI-LNC2684	GRIA2	0.807436	7.66e-16
chr5	80521954	80529138	HI-LNC559	RASGRF2	0.632234	4.88e-08
chr5	90575896	90578519	HI-LNC564	ARRDC3	0.745421	1e-40
chr5	110070306	110074753	HI-LNC572	TMEM232	0.670147	9.63e-10
chr5	151304404	151306147	HI-LNC593	GLRA1	0.858693	1.17e-19
chr5	2738237	2743460	HI-LNC2707	IRX2	0.68325	4.95e-10
chr5	16935988	16940689	HI-LNC2715	MYO10	0.729487	1e-40
chr5	35229585	35231225	HI-LNC2719	PRLR	0.752518	1e-40
chr5	41281449	41357384	HI-LNC2725	PLCXD3	0.669872	1.06e-09
chr5	140893092	140896464	HI-LNC2777	DIAPH1	0.725641	1e-40
chr5	2752233	2754421	HI-LNC2708	IRX1	0.695101	1e-40
chr5	50665799	50679124	HI-LNC2731	ISL1	0.785302	1e-40
chr5	148725167	148738054	HI-LNC2779	GRPEL2	0.799451	1e-40
chr5	149987482	150006681	HI-LNC2782	SYNPO	0.783837	1e-40
chr5	76373485	76461145	HI-LNC2744	PDE8B	0.629625	5.73e-08
chr5	2752233	2754421	HI-LNC2708	IRX1	0.695101	1e-40
chr6	105585126	105617819	HI-LNC2896	BVES	0.694734	1e-40
chr6	44036824	44041054	HI-LNC622	VEGFA	0.641108	1.15e-08
chr6	137239935	137243401	HI-LNC636	SLC35D3	0.763462	1e-40
chr6	153323926	153331856	HI-LNC644	RGS17	0.735348	1e-40
chr6	117191818	117198375	HI-LNC94	RFX6	0.626969	6.72e-08
chr6	29596061	29599073	HI-LNC2845	GABBR1	0.649542	1.5e-08
chr6	33989821	33996322	HI-LNC2859	GRM4	0.845696	1e-40
chr6	38607513	38654435	HI-LNC2865	GLO1	0.85348	1e-40
chr6	39280594	39414668	HI-LNC2866	KCNK16	0.680174	1e-40
chr6	109330890	109415738	HI-LNC2902	SESN1	0.614744	1.36e-07
chr6	137814503	137822596	HI-LNC2916	OLIG3	0.843949	2.02e-18
chr6	21595874	21598845	HI-LNC2834	SOX4	0.921383	1e-40
chr6	105585126	105617819	HI-LNC2896	BVES	0.694734	1e-40
chr7	95025688	95034173	HI-LNC683	PON3	0.604808	2.36e-07
chr7	20179768	20198223	HI-LNC2962	MACC1	0.814515	1e-40
chr7	39657748	39663377	HI-LNC2978	RALA	0.627656	6.45e-08
chr7	64318077	64337697	HI-LNC3001	ZNF273	0.676786	1e-40
chr7	140773101	140776375	HI-LNC3060	TMEM178B	0.659386	6.25e-09
chr7	142978492	142985276	HI-LNC3062	TMEM139	0.817079	1e-40
chr7	153584561	153585690	HI-LNC3071	DPP6	0.700778	1e-40
chr7	142978492	142985276	HI-LNC3062	TMEM139	0.817079	1e-40
chr8	22001435	22010548	HI-LNC3106	LGI3	0.751511	1e-40
chr8	60031392	60033240	HI-LNC3127	TOX	0.728663	1e-40
chr8	134582731	134584200	HI-LNC3181	ST3GAL1	0.644505	2.18e-08
chr8	123790162	123795900	HI-LNC3168	ZHX2	0.719734	1e-40
chr9	88897222	88916719	HI-LNC3245	ZCCHC6	0.60435	2.41e-07
chr9	125693447	125702526	HI-LNC3276	ZBTB26	0.621383	9.33e-08
chr9	19036159	19051030	HI-LNC3213	RRAGA	0.892216	1e-40
chr9	77082726	77114534	HI-LNC3237	RORB	0.760073	1e-40
chr9	131676494	131684489	HI-LNC3290	LRRC8A	0.757097	1e-40
chrX	25025402	25030805	HI-LNC4723	ARX	0.626288	3.11e-08
chrX	140269973	140309586	HI-LNC4788	LDOC1	0.792627	6e-15
chrX	49644720	49646527	HI-LNC4741	USP27X	0.783446	1.98e-14
chrX	49641326	49643959	HI-LNC4740	USP27X	0.615342	6.28e-08
chrY	2802179	2803111	HI-LNC1300	ZFY	0.719389	2.13e-11
chrY	14773020	14773995	HI-LNC1301	USP9Y	0.664706	2.1e-09
chrY	21238033	21248485	HI-LNC4825	KDM5D	0.77676	4.57e-14
chrY	2802179	2803111	HI-LNC1300	ZFY	0.719389	2.13e-11
chrY	21238033	21248485	HI-LNC4825	KDM5D	0.77676	4.57e-14
