# Supplementary material for: Human Pancreatic β Cell lncRNAs Control Cell-Specific Regulatory Networks
Source: Cell Metab. 2017 Feb 7;25(2):400–11. doi: 10.1016/j.cmet.2016.11.016 (PMC5300904; doi:10.1016/j.cmet.2016.11.016)
Supplement: Table S7. Differential Expression Analysis of Human Islet lncRNAs in Islets from Donors with T2D and IGT, Related to Figure 6 and Figure S6 — Table S7a, differential expression analysis of human islet lncRNAs in control versus T2D islets (DE-seq). Table S7b, differential expression analysis of human islet LncRNAs in control vs impaired glucose tolerance (IGT) islets (DE-seq). [file mmc8.xlsx]

## Sheet: DESeq2_T2D
Table S7a Differential expression analysis of HI-LNCs in control vs type 2 diabetic (T2D) islets (DESeq2)
HI-LNC name	baseMean	log2 Fold Change	lfcSE	stat	pvalue	padj
HI-LNC780	1.43e-06	-1.1494	0.194493	-5.90975	3.43e-09	3.38e-06
HI-LNC3113	1.76e-06	-1.31275	0.227585	-5.76815	8.01e-09	3.95e-06
HI-LNC4564	7.77e-06	-1.07975	0.195138	-5.53327	3.14e-08	1.03e-05
HI-LNC2867	1.23e-06	-0.990453	0.22876	-4.32965	1.49e-05	0.00294511
HI-LNC4105	2.33e-06	-0.842759	0.194257	-4.33837	1.44e-05	0.00294511
HI-LNC1107	2.11e-06	-0.855496	0.250727	-3.41206	0.000644735	0.0496669
HI-LNC2346	4.98e-06	-0.805337	0.237744	-3.38741	0.000705551	0.0496669
HI-LNC2579	3.33e-06	-0.476257	0.141015	-3.37735	0.000731872	0.0496669
HI-LNC2634	2.79e-05	-0.719404	0.212227	-3.38978	0.000699478	0.0496669
HI-LNC2972	2.72e-06	-0.560539	0.166403	-3.36857	0.000755581	0.0496669
HI-LNC3613	1.04e-05	-0.412692	0.12207	-3.38077	0.000722839	0.0496669
HI-LNC4554	1.36e-05	-0.517945	0.150948	-3.43128	0.00060074	0.0496669
HI-LNC4567	0.0049422	-0.628873	0.181921	-3.45685	0.000546537	0.0496669
HI-LNC683	3.09e-06	-0.542652	0.151995	-3.5702	0.000356706	0.0496669
HI-LNC79	5.57e-06	-0.803114	0.223073	-3.60024	0.00031793	0.0496669
HI-LNC154	1.65e-06	-0.754883	0.227649	-3.31599	0.000913181	0.0514189
HI-LNC3920	1.86e-05	-0.613298	0.184539	-3.32341	0.000889252	0.0514189
HI-LNC4480	6.26e-06	-0.644824	0.194912	-3.30829	0.000938682	0.0514189
HI-LNC4452	1.33e-05	-0.355919	0.109837	-3.24042	0.00119352	0.0619375
HI-LNC2521	2.96e-06	-0.745258	0.23365	-3.18964	0.00142452	0.0646332
HI-LNC560	2.54e-06	-0.672557	0.211092	-3.18609	0.00144212	0.0646332
HI-LNC71	1.08e-05	-0.813171	0.254909	-3.19005	0.00142249	0.0646332
HI-LNC4685	1.93e-06	-0.576378	0.182204	-3.16336	0.00155959	0.066859
HI-LNC2911	9.66e-06	-0.470473	0.150598	-3.12402	0.00178398	0.0710723
HI-LNC566	5.09e-06	-0.699821	0.224226	-3.12106	0.00180204	0.0710723
HI-LNC2100	1.6e-06	-0.639008	0.209774	-3.04618	0.0023177	0.0878942
HI-LNC2025	3.5e-06	-0.492297	0.162413	-3.03114	0.00243635	0.088972
HI-LNC155	1.36e-06	-0.742062	0.25133	-2.95254	0.00315172	0.102394
HI-LNC2874	1.11e-05	-0.526279	0.178389	-2.95018	0.00317593	0.102394
HI-LNC4132	3.91e-06	-0.601345	0.202235	-2.9735	0.00294426	0.102394
HI-LNC4469	9.1e-06	-0.687254	0.233285	-2.94599	0.00321927	0.102394
HI-LNC2118	3.08e-06	-0.603565	0.208685	-2.89223	0.00382512	0.106631
HI-LNC3104	7.07e-06	-0.290694	0.101004	-2.87805	0.00400137	0.106631
HI-LNC4061	0.000123754	-0.328113	0.112583	-2.91441	0.00356366	0.106631
HI-LNC4174	1.66e-05	-0.344069	0.118173	-2.91157	0.00359613	0.106631
HI-LNC4420	3.46e-06	-0.474108	0.163569	-2.89853	0.00374921	0.106631
HI-LNC4447	8.46e-06	-0.49426	0.171641	-2.87963	0.00398147	0.106631
HI-LNC3653	2.69e-05	0.320439	0.111691	2.86898	0.00411802	0.106852
HI-LNC2441	1.31e-05	-0.533793	0.192781	-2.76891	0.00562439	0.115534
HI-LNC25	2.5e-05	-0.60792	0.216652	-2.80598	0.00501643	0.115534
HI-LNC2886	2.47e-06	-0.579851	0.208724	-2.77808	0.00546815	0.115534
HI-LNC2889	6.87e-05	0.6036	0.215889	2.79587	0.00517596	0.115534
HI-LNC3660	2.25e-05	-0.589612	0.212726	-2.7717	0.00557649	0.115534
HI-LNC3863	4.29e-05	-0.294196	0.105435	-2.79029	0.00526609	0.115534
HI-LNC4227	2.59e-05	-0.450426	0.161282	-2.79278	0.00522564	0.115534
HI-LNC4281	1.55e-05	-0.450173	0.160095	-2.81191	0.0049249	0.115534
HI-LNC4297	3.36e-06	0.49408	0.177193	2.78837	0.00529734	0.115534
HI-LNC80	3.42e-05	-0.52547	0.18864	-2.78557	0.00534339	0.115534
HI-LNC4763	2.81e-05	-0.373318	0.135429	-2.75656	0.00584136	0.117543
HI-LNC1188	1.47e-06	-0.557041	0.205274	-2.71365	0.00665464	0.126302
HI-LNC2035	6.89e-05	-0.394634	0.144783	-2.72569	0.00641679	0.126302
HI-LNC2281	5.63e-06	-0.47659	0.175772	-2.71142	0.00669967	0.126302
HI-LNC402	1.43e-06	-0.542779	0.200508	-2.70702	0.00678904	0.126302
HI-LNC2453	1.26e-06	-0.505206	0.187602	-2.69296	0.00708209	0.129314
HI-LNC2351	7.3e-06	-0.409124	0.152659	-2.67999	0.00736243	0.131988
HI-LNC3034	1.46e-06	-0.571122	0.216463	-2.63842	0.00832931	0.146655
HI-LNC1197	1.25e-06	-0.544078	0.218609	-2.48882	0.0128169	0.147797
HI-LNC1256	1.81e-06	-0.440532	0.172185	-2.55848	0.0105131	0.147797
HI-LNC2267	4.1e-06	-0.521471	0.207453	-2.51368	0.0119478	0.147797
HI-LNC2388	3.56e-06	-0.588904	0.236012	-2.49523	0.0125874	0.147797
HI-LNC2492	2.5e-05	-0.682688	0.261465	-2.61101	0.0090276	0.147797
HI-LNC2527	3.63e-06	-0.419111	0.167466	-2.50267	0.012326	0.147797
HI-LNC2610	9.97e-05	-0.437552	0.176184	-2.48349	0.0130103	0.147797
HI-LNC2660	2.61e-05	0.467513	0.185651	2.51824	0.0117942	0.147797
HI-LNC2731	1.32e-05	-0.513884	0.205647	-2.49887	0.012459	0.147797
HI-LNC2744	2.72e-06	-0.447435	0.174455	-2.56476	0.0103248	0.147797
HI-LNC2758	5.1e-06	-0.532142	0.210478	-2.52826	0.0114629	0.147797
HI-LNC2876	2.99e-06	-0.562033	0.216518	-2.59578	0.00943758	0.147797
HI-LNC2877	6.56e-06	-0.417371	0.163632	-2.55067	0.0107517	0.147797
HI-LNC2926	4.24e-06	-0.56602	0.216454	-2.61497	0.00892359	0.147797
HI-LNC3064	6.07e-05	-0.403909	0.161952	-2.494	0.0126314	0.147797
HI-LNC3127	3.98e-06	-0.479689	0.1904	-2.51937	0.0117564	0.147797
HI-LNC3365	2.74e-06	-0.514702	0.202249	-2.54489	0.0109313	0.147797
HI-LNC3475	1.77e-06	0.653901	0.254138	2.57302	0.0100816	0.147797
HI-LNC3514	1.87e-06	-0.466471	0.186519	-2.50093	0.0123866	0.147797
HI-LNC3558	4.96e-06	-0.418386	0.168513	-2.48281	0.0130351	0.147797
HI-LNC3648	1.77e-06	-0.497378	0.192625	-2.5821	0.00982014	0.147797
HI-LNC3686	1.68e-06	0.626667	0.241843	2.59121	0.0095638	0.147797
HI-LNC3724	2.93e-06	-0.546792	0.210901	-2.59264	0.0095241	0.147797
HI-LNC3750	1.47e-05	0.355107	0.142422	2.49335	0.0126542	0.147797
HI-LNC3844	2.48e-06	-0.433017	0.166955	-2.59362	0.00949711	0.147797
HI-LNC4134	0.000129103	-0.211388	0.0830814	-2.54435	0.010948	0.147797
HI-LNC4541	0.000618573	-0.316157	0.123857	-2.55259	0.0106926	0.147797
HI-LNC4677	2.18e-06	-0.62385	0.242127	-2.57654	0.00997942	0.147797
HI-LNC4791	1.15e-05	-0.276581	0.110375	-2.50584	0.0122161	0.147797
HI-LNC703	1.35e-06	-0.582131	0.221659	-2.62624	0.00863333	0.147797
HI-LNC897	1.69e-05	0.359667	0.144872	2.48265	0.013041	0.147797
HI-LNC2833	1.33e-06	-0.553584	0.223821	-2.47334	0.0133858	0.148296
HI-LNC3776	2.1e-06	-0.582692	0.235247	-2.47694	0.0132515	0.148296
HI-LNC2058	1.2e-05	-0.315665	0.12819	-2.46249	0.0137977	0.150642
HI-LNC2127	1.68e-06	-0.48814	0.198451	-2.45976	0.0139031	0.150642
HI-LNC2325	5.92e-06	-0.408764	0.167973	-2.43351	0.0149532	0.158536
HI-LNC4300	2.97e-06	-0.596541	0.245074	-2.43412	0.0149279	0.158536
HI-LNC277	2.47e-06	-0.440411	0.181774	-2.42285	0.0153993	0.161528
HI-LNC2460	6.63e-06	-0.347241	0.144244	-2.40732	0.0160701	0.165053
HI-LNC3510	0.000207039	-0.169045	0.0701237	-2.41067	0.0159234	0.165053
HI-LNC2354	4.84e-06	-0.546933	0.229433	-2.38384	0.017133	0.167173
HI-LNC2661	3.78e-06	-0.449463	0.187602	-2.39584	0.0165825	0.167173
HI-LNC2741	1.97e-06	-0.56183	0.236023	-2.3804	0.0172937	0.167173
HI-LNC3575	1.64e-06	-0.556314	0.233319	-2.38435	0.0171094	0.167173
HI-LNC3872	3.49e-06	-0.436555	0.182541	-2.39154	0.0167777	0.167173
HI-LNC433	3.73e-06	-0.418819	0.175533	-2.38599	0.0170334	0.167173
HI-LNC2190	2.81e-06	-0.435642	0.183922	-2.36863	0.0178542	0.169421
HI-LNC3420	2.22e-05	-0.252251	0.106511	-2.3683	0.01787	0.169421
HI-LNC4731	1.59e-06	-0.5527	0.235846	-2.34348	0.0191047	0.179403
HI-LNC2332	8.39e-06	-0.537528	0.230399	-2.33303	0.0196466	0.181043
HI-LNC2709	1.83e-06	-0.495502	0.212128	-2.33587	0.0194982	0.181043
HI-LNC2244	5.79e-06	-0.364548	0.156572	-2.32831	0.0198958	0.181641
HI-LNC504	4.87e-06	-0.258745	0.111458	-2.32146	0.020262	0.183288
HI-LNC3490	6.91e-06	-0.441289	0.190377	-2.31798	0.0204506	0.183312
HI-LNC2042	1.31e-05	0.415208	0.181835	2.28343	0.022405	0.191864
HI-LNC2442	1.22e-05	-0.274989	0.120405	-2.28387	0.0223791	0.191864
HI-LNC2666	1.26e-06	-0.417664	0.182992	-2.28242	0.0224645	0.191864
HI-LNC3586	2.27e-05	0.430189	0.189167	2.27412	0.0229585	0.191864
HI-LNC393	2.5e-06	-0.451378	0.198108	-2.27844	0.0227004	0.191864
HI-LNC616	1.42e-06	-0.461593	0.202981	-2.27408	0.0229614	0.191864
HI-LNC70	7.43e-06	-0.510553	0.22292	-2.2903	0.0220041	0.191864
HI-LNC739	2.19e-05	-0.348324	0.151841	-2.294	0.0217907	0.191864
HI-LNC534	7.35e-06	-0.458164	0.201908	-2.26917	0.0232579	0.192708
HI-LNC604	1.17e-06	-0.470806	0.208065	-2.26279	0.0236487	0.194314
HI-LNC2250	3.35e-06	0.538317	0.239154	2.25092	0.0243907	0.198754
HI-LNC1093	1.31e-05	-0.481951	0.215468	-2.23676	0.0253021	0.200373
HI-LNC2060	4.64e-05	-0.258792	0.116324	-2.22476	0.0260973	0.200373
HI-LNC2612	6.76e-06	-0.53802	0.241846	-2.22464	0.0261055	0.200373
HI-LNC2962	1.48e-05	0.381184	0.17016	2.24016	0.0250808	0.200373
HI-LNC299	1.35e-06	-0.42507	0.191473	-2.22001	0.0264184	0.200373
HI-LNC3591	8.4e-06	-0.330332	0.147462	-2.24011	0.0250836	0.200373
HI-LNC364	2.35e-06	-0.36719	0.165239	-2.22218	0.0262711	0.200373
HI-LNC581	1.41e-06	-0.456667	0.205234	-2.22511	0.0260741	0.200373
HI-LNC940	3.6e-06	-0.333299	0.149913	-2.22329	0.0261963	0.200373
HI-LNC3237	1.22e-06	-0.465801	0.210841	-2.20926	0.0271569	0.202854
HI-LNC4176	0.000151035	-0.201702	0.0912939	-2.20937	0.0271492	0.202854
HI-LNC3451	1.71e-06	-0.536267	0.243571	-2.20169	0.0276874	0.205261
HI-LNC127	1.63e-05	-0.475958	0.218373	-2.17956	0.02929	0.206285
HI-LNC213	1.23e-06	-0.447629	0.204424	-2.18971	0.0285454	0.206285
HI-LNC2352	8.78e-05	-0.308751	0.141382	-2.18381	0.0289761	0.206285
HI-LNC2653	3.62e-06	-0.376591	0.171979	-2.18975	0.0285425	0.206285
HI-LNC4083	8.19e-06	-0.310046	0.141571	-2.19004	0.028521	0.206285
HI-LNC415	1.39e-06	-0.478893	0.219244	-2.18429	0.0289412	0.206285
HI-LNC591	2.38e-06	-0.36843	0.168983	-2.18028	0.0292368	0.206285
HI-LNC2233	5.77e-06	-0.381015	0.175133	-2.17557	0.0295877	0.206904
HI-LNC3879	6.54e-05	-0.41872	0.193706	-2.16162	0.0306472	0.212804
HI-LNC4425	9.2e-06	-0.42439	0.197027	-2.15396	0.0312432	0.215425
HI-LNC3763	3.82e-05	-0.331453	0.154859	-2.14035	0.0323266	0.219821
HI-LNC493	5.83e-06	-0.476803	0.222736	-2.14066	0.0323015	0.219821
HI-LNC3974	9.16e-06	0.465951	0.218025	2.13715	0.032586	0.220067
HI-LNC2049	1.4e-06	-0.496414	0.233359	-2.12725	0.0333989	0.223335
HI-LNC2065	1.35e-06	-0.39988	0.188591	-2.12036	0.0339759	0.223335
HI-LNC4272	1.03e-05	-0.362863	0.170781	-2.12472	0.0336097	0.223335
HI-LNC65	4.8e-06	0.534213	0.25186	2.12108	0.0339154	0.223335
HI-LNC2802	3.97e-05	-0.233132	0.110314	-2.11334	0.0345717	0.225746
HI-LNC2852	7.75e-06	-0.399148	0.189523	-2.10606	0.0351988	0.228329
HI-LNC2066	1.62e-05	0.288368	0.13743	2.09829	0.0358797	0.231225
HI-LNC2533	0.000108018	0.321939	0.154611	2.08225	0.0373193	0.23894
HI-LNC3290	8.95e-06	0.427093	0.206104	2.07222	0.0382453	0.24019
HI-LNC3638	8.35e-06	-0.413615	0.199496	-2.07331	0.0381438	0.24019
HI-LNC935	2.19e-06	-0.435068	0.209942	-2.07233	0.0382351	0.24019
HI-LNC3220	1.87e-05	0.441181	0.214071	2.06091	0.0393113	0.245195
HI-LNC3419	1.64e-05	-0.541306	0.262958	-2.05853	0.0395396	0.245195
HI-LNC1216	8.63e-06	-0.368458	0.180412	-2.04231	0.0411203	0.247223
HI-LNC3088	3.97e-06	-0.349927	0.171234	-2.04356	0.040997	0.247223
HI-LNC3966	5.26e-06	-0.26997	0.132163	-2.0427	0.0410819	0.247223
HI-LNC4091	4.13e-06	-0.496592	0.242651	-2.04652	0.0407049	0.247223
HI-LNC490	2.36e-06	-0.471524	0.229957	-2.05049	0.0403165	0.247223
HI-LNC3076	1.93e-05	-0.439457	0.215577	-2.03852	0.0414981	0.247983
HI-LNC2566	3.29e-06	-0.350225	0.172743	-2.02743	0.0426184	0.250574
HI-LNC2743	1.32e-06	-0.44628	0.219777	-2.0306	0.0422957	0.250574
HI-LNC2865	0.00010928	0.242735	0.119769	2.02669	0.0426942	0.250574
HI-LNC2376	3.11e-05	0.285076	0.141129	2.01997	0.0433867	0.251643
HI-LNC3131	2.09e-05	0.46069	0.22801	2.02048	0.0433333	0.251643
HI-LNC3737	1.26e-06	0.436038	0.216708	2.01209	0.0442101	0.251972
HI-LNC468	1.69e-06	-0.427973	0.212644	-2.01263	0.0441537	0.251972
HI-LNC644	2.08e-05	-0.308768	0.153434	-2.01238	0.0441797	0.251972
HI-LNC4746	2.58e-05	-0.348654	0.173563	-2.0088	0.044558	0.252495
HI-LNC2684	1.77e-06	-0.430937	0.21638	-1.99157	0.0464178	0.253875
HI-LNC3524	1.24e-06	-0.379711	0.190391	-1.99437	0.0461111	0.253875
HI-LNC3753	1.66e-05	-0.403282	0.202487	-1.99164	0.0464105	0.253875
HI-LNC4056	2.17e-06	-0.444105	0.222138	-1.99923	0.0455832	0.253875
HI-LNC4534	2.15e-06	-0.509295	0.255942	-1.98988	0.0466038	0.253875
HI-LNC4773	0.000238872	0.220018	0.110355	1.99373	0.0461819	0.253875
HI-LNC867	3.75e-06	-0.370608	0.185686	-1.99589	0.0459456	0.253875
HI-LNC4407	5.01e-06	-0.344457	0.173913	-1.98063	0.0476331	0.258056
HI-LNC4247	2.13e-06	0.375295	0.190393	1.97116	0.0487061	0.262427
HI-LNC2700	1.55e-05	-0.333838	0.170835	-1.95415	0.0506833	0.267239
HI-LNC2828	2.8e-06	0.296293	0.151215	1.95941	0.0500648	0.267239
HI-LNC2902	4.77e-06	-0.296666	0.151587	-1.95707	0.0503391	0.267239
HI-LNC3623	1.12e-05	-0.346422	0.177223	-1.95473	0.0506149	0.267239
HI-LNC423	2.94e-06	-0.357796	0.184406	-1.94026	0.0523483	0.27455
HI-LNC4784	3.75e-06	-0.382097	0.197224	-1.93737	0.0526998	0.274931
HI-LNC2676	3.48e-06	-0.294455	0.152712	-1.92817	0.0538339	0.27937
HI-LNC1285	2.23e-05	-0.199609	0.104198	-1.91568	0.055406	0.281183
HI-LNC2450	3.89e-06	-0.243517	0.127327	-1.91253	0.0558079	0.281183
HI-LNC2885	2.24e-06	-0.339364	0.177258	-1.91452	0.0555537	0.281183
HI-LNC3465	1.91e-06	-0.429457	0.223793	-1.91899	0.0549857	0.281183
HI-LNC3797	4.81e-06	-0.349051	0.182106	-1.91675	0.0552698	0.281183
HI-LNC810	4.24e-06	-0.292766	0.153132	-1.91186	0.0558944	0.281183
HI-LNC2280	6.35e-06	-0.288897	0.151597	-1.9057	0.0566894	0.283735
HI-LNC3392	9.48e-06	-0.362258	0.190485	-1.90177	0.0572017	0.284853
HI-LNC4195	1.54e-06	-0.329402	0.174443	-1.8883	0.0589856	0.291612
HI-LNC4719	2.21e-06	-0.402009	0.213033	-1.88707	0.0591504	0.291612
HI-LNC4629	4.63e-06	-0.267895	0.14222	-1.88367	0.0596094	0.292412
HI-LNC4498	1.27e-05	-0.383057	0.203628	-1.88116	0.0599497	0.292626
HI-LNC3071	5.67e-06	-0.404891	0.216091	-1.87371	0.060971	0.293256
HI-LNC3139	3.18e-06	-0.467182	0.248844	-1.87741	0.0604619	0.293256
HI-LNC551	1.06e-05	-0.333554	0.177918	-1.87476	0.0608252	0.293256
HI-LNC583	1.47e-06	-0.368133	0.196761	-1.87097	0.0613498	0.293645
HI-LNC4613	3.32e-06	0.234775	0.126239	1.85976	0.0629191	0.298261
HI-LNC984	2.95e-06	-0.287645	0.154606	-1.8605	0.0628152	0.298261
HI-LNC30	1.25e-05	-0.37226	0.200408	-1.85751	0.0632382	0.298339
HI-LNC3538	1.18e-06	-0.387544	0.20965	-1.84853	0.0645262	0.302966
HI-LNC1110	2.02e-06	-0.330057	0.178918	-1.84474	0.0650753	0.304096
HI-LNC3393	3.43e-05	-0.290203	0.157863	-1.83833	0.0660145	0.30703
HI-LNC238	1.58e-06	-0.282592	0.154084	-1.83401	0.0666518	0.307097
HI-LNC969	1.22e-05	-0.305718	0.166613	-1.8349	0.0665209	0.307097
HI-LNC344	2.16e-06	-0.321275	0.17545	-1.83115	0.067078	0.307623
HI-LNC78	7.92e-05	-0.385581	0.210953	-1.82781	0.0675787	0.308484
HI-LNC2670	1.4e-05	0.382429	0.209956	1.82147	0.0685357	0.308972
HI-LNC2850	5.53e-06	-0.321227	0.176613	-1.81882	0.068939	0.308972
HI-LNC4345	1.06e-05	-0.263222	0.14446	-1.82211	0.0684381	0.308972
HI-LNC532	7.43e-06	-0.324333	0.178314	-1.81888	0.068929	0.308972
HI-LNC3718	2.1e-05	-0.224517	0.123597	-1.81652	0.0692901	0.30914
HI-LNC2530	3.66e-06	-0.297068	0.164362	-1.8074	0.0707	0.309257
HI-LNC2637	3.46e-06	0.443619	0.24778	1.79037	0.0733937	0.309257
HI-LNC2834	0.000115151	0.309594	0.172708	1.79259	0.0730383	0.309257
HI-LNC3481	1.94e-05	-0.315481	0.175867	-1.79386	0.0728355	0.309257
HI-LNC3919	2.28e-06	-0.385175	0.214189	-1.7983	0.0721302	0.309257
HI-LNC3978	9.63e-06	0.195668	0.108952	1.79591	0.0725086	0.309257
HI-LNC4004	2.93e-06	-0.41144	0.228147	-1.8034	0.0713248	0.309257
HI-LNC4254	1.47e-06	-0.44055	0.243525	-1.80906	0.0704424	0.309257
HI-LNC549	2.11e-06	-0.338737	0.187495	-1.80665	0.0708173	0.309257
HI-LNC582	1.37e-06	0.354	0.196719	1.79952	0.0719366	0.309257
HI-LNC602	2.2e-06	-0.272824	0.152042	-1.7944	0.0727488	0.309257
HI-LNC609	6.25e-06	-0.266855	0.148477	-1.79729	0.0722901	0.309257
HI-LNC904	1.9e-06	-0.432234	0.241366	-1.79078	0.0733279	0.309257
HI-LNC1064	1.98e-06	-0.347127	0.194289	-1.78665	0.0739934	0.309263
HI-LNC367	1.36e-06	-0.319964	0.179104	-1.78647	0.0740225	0.309263
HI-LNC2937	1.44e-06	-0.442784	0.249376	-1.77557	0.0758042	0.311429
HI-LNC3491	3.6e-06	-0.321483	0.180644	-1.77965	0.0751326	0.311429
HI-LNC4383	1.8e-06	-0.42648	0.240076	-1.77644	0.0756605	0.311429
HI-LNC783	1.27e-06	-0.357765	0.201109	-1.77896	0.075247	0.311429
HI-LNC742	1.57e-06	0.293735	0.16635	1.76576	0.0774365	0.316815
HI-LNC2358	9.99e-06	0.346072	0.196888	1.75771	0.0787975	0.321051
HI-LNC2051	1.39e-06	-0.29072	0.166785	-1.74308	0.0813194	0.323781
HI-LNC2766	3.59e-06	-0.378874	0.216326	-1.7514	0.0798765	0.323781
HI-LNC2932	0.000311707	-0.242276	0.139632	-1.7351	0.0827228	0.323781
HI-LNC3487	3.92e-06	-0.394059	0.22531	-1.74896	0.0802983	0.323781
HI-LNC466	8.29e-06	-0.234045	0.134715	-1.73733	0.0823288	0.323781
HI-LNC4664	7.51e-06	-0.238214	0.137185	-1.73645	0.0824849	0.323781
HI-LNC4686	1.53e-05	-0.255631	0.146488	-1.74506	0.0809742	0.323781
HI-LNC495	1.29e-06	-0.303546	0.17496	-1.73494	0.0827512	0.323781
HI-LNC556	8.21e-06	-0.257858	0.147917	-1.74326	0.0812875	0.323781
HI-LNC585	2.68e-06	-0.360887	0.207382	-1.7402	0.0818234	0.323781
HI-LNC3819	1.87e-05	-0.360309	0.208197	-1.73062	0.0835197	0.325496
HI-LNC3133	1.16e-06	-0.394229	0.228387	-1.72614	0.084322	0.327329
HI-LNC2609	2.11e-05	-0.275812	0.160106	-1.72269	0.084945	0.328454
HI-LNC3628	2.36e-06	-0.383452	0.222982	-1.71965	0.0854954	0.329291
HI-LNC325	3.69e-05	-0.327965	0.191058	-1.71657	0.0860573	0.330165
HI-LNC4767	4.43e-06	-0.268291	0.156737	-1.71173	0.0869461	0.332282
HI-LNC4111	1.71e-06	-0.350195	0.205407	-1.70488	0.088216	0.334645
HI-LNC4619	1.35e-05	0.318557	0.186944	1.70402	0.0883769	0.334645
HI-LNC864	1.86e-06	-0.329968	0.193765	-1.70292	0.0885824	0.334645
HI-LNC533	1.19e-06	-0.365336	0.21485	-1.70043	0.089051	0.335131
HI-LNC2953	1.32e-06	0.38642	0.227994	1.69487	0.0901005	0.337136
HI-LNC347	1.2e-06	-0.289657	0.170991	-1.69399	0.0902678	0.337136
HI-LNC2847	1.34e-06	-0.328764	0.19467	-1.68883	0.0912521	0.339174
HI-LNC2848	2.89e-05	-0.158616	0.093993	-1.68753	0.0915014	0.339174
HI-LNC2139	1.48e-06	-0.390868	0.232178	-1.68349	0.092281	0.339817
HI-LNC3824	1.29e-06	-0.356691	0.21193	-1.68306	0.0923641	0.339817
HI-LNC132	2.31e-06	-0.292005	0.173685	-1.68123	0.0927178	0.33985
HI-LNC3559	0.00015441	-0.39365	0.234878	-1.67597	0.0937431	0.342336
HI-LNC2384	1.36e-06	0.390044	0.233462	1.67069	0.0947828	0.343547
HI-LNC3013	3.77e-05	-0.33647	0.201813	-1.66723	0.0954683	0.343547
HI-LNC877	1.31e-06	-0.354266	0.212283	-1.66884	0.0951488	0.343547
HI-LNC924	7.48e-06	-0.288683	0.172923	-1.66944	0.0950306	0.343547
HI-LNC2540	1.42e-06	-0.33764	0.202971	-1.66349	0.0962148	0.344974
HI-LNC986	1.23e-06	-0.256698	0.154535	-1.66109	0.0966947	0.345438
HI-LNC4558	4.38e-05	0.250616	0.151059	1.65906	0.0971035	0.345646
HI-LNC4665	2.3e-06	-0.398537	0.240788	-1.65514	0.0978961	0.34597
HI-LNC819	2.24e-06	-0.402858	0.243354	-1.65544	0.0978347	0.34597
HI-LNC337	1.11e-05	-0.234033	0.141803	-1.6504	0.0988605	0.345991
HI-LNC4028	3.69e-05	-0.350212	0.211996	-1.65197	0.0985403	0.345991
HI-LNC4141	1.56e-05	-0.317204	0.192252	-1.64994	0.0989549	0.345991
HI-LNC3626	2.57e-06	-0.42103	0.255526	-1.6477	0.0994142	0.346369
HI-LNC2608	2.7e-06	-0.296725	0.181232	-1.63726	0.101576	0.347756
HI-LNC2986	6.15e-06	-0.346189	0.211662	-1.63557	0.101929	0.347756
HI-LNC3252	2.75e-06	-0.379588	0.231132	-1.6423	0.100528	0.347756
HI-LNC4599	7.35e-06	-0.185775	0.113138	-1.64203	0.100584	0.347756
HI-LNC643	1.2e-06	-0.372105	0.227474	-1.63582	0.101878	0.347756
HI-LNC800	2.27e-06	-0.409835	0.25037	-1.63692	0.101648	0.347756
HI-LNC2573	7.85e-06	-0.229911	0.140992	-1.63066	0.102961	0.350068
HI-LNC1262	3.05e-06	-0.287688	0.176939	-1.62592	0.103967	0.352273
HI-LNC4337	7.34e-05	0.289576	0.179586	1.61246	0.106861	0.360839
HI-LNC3903	3.13e-06	-0.287555	0.178856	-1.60775	0.10789	0.361837
HI-LNC747	4.08e-06	-0.283092	0.175928	-1.60913	0.107587	0.361837
HI-LNC1190	1.64e-06	-0.264349	0.164935	-1.60275	0.108991	0.36223
HI-LNC3061	5.75e-05	0.168	0.104695	1.60467	0.108567	0.36223
HI-LNC3704	2.31e-06	-0.259128	0.161732	-1.60221	0.10911	0.36223
HI-LNC4671	2.19e-06	-0.379974	0.238497	-1.5932	0.111115	0.365199
HI-LNC547	1.17e-06	-0.369116	0.231479	-1.5946	0.110802	0.365199
HI-LNC827	1.41e-06	-0.375869	0.235911	-1.59327	0.1111	0.365199
HI-LNC244	3.35e-06	-0.330061	0.207667	-1.58938	0.111975	0.365587
HI-LNC2963	1.16e-06	0.332342	0.20893	1.59069	0.11168	0.365587
HI-LNC882	5.57e-06	-0.29552	0.187756	-1.57396	0.115497	0.375841
HI-LNC4139	1.41e-06	-0.394295	0.251544	-1.5675	0.116997	0.379441
HI-LNC4242	2.28e-05	-0.365576	0.233647	-1.56465	0.117664	0.379441
HI-LNC57	2.26e-06	-0.350845	0.224289	-1.56426	0.117758	0.379441
HI-LNC2539	9.53e-06	-0.275457	0.176564	-1.5601	0.118736	0.380406
HI-LNC4347	2.52e-06	-0.314154	0.201418	-1.55971	0.118829	0.380406
HI-LNC4695	9.71e-05	-0.157594	0.101462	-1.55323	0.120368	0.384088
HI-LNC2367	4.21e-06	-0.364917	0.236208	-1.5449	0.12237	0.384649
HI-LNC3006	1.95e-06	-0.355756	0.230478	-1.54355	0.122696	0.384649
HI-LNC3403	3.69e-06	-0.272906	0.176222	-1.54865	0.121465	0.384649
HI-LNC360	1.53e-06	-0.293606	0.19031	-1.54278	0.122885	0.384649
HI-LNC4063	1.74e-06	-0.269564	0.174025	-1.549	0.121383	0.384649
HI-LNC60	3.76e-06	-0.350783	0.227123	-1.54446	0.122477	0.384649
HI-LNC2287	0.000130936	0.144311	0.093909	1.53671	0.124365	0.388049
HI-LNC893	1.62e-06	-0.278065	0.181383	-1.53303	0.125269	0.389637
HI-LNC2208	6.17e-06	-0.279547	0.183108	-1.52668	0.12684	0.390826
HI-LNC3765	4.58e-06	-0.302922	0.198077	-1.52932	0.126186	0.390826
HI-LNC4647	2.35e-06	0.344913	0.225711	1.52812	0.126484	0.390826
HI-LNC2910	3.45e-06	-0.306981	0.201573	-1.52293	0.127776	0.392483
HI-LNC1005	3.32e-05	-0.172991	0.114852	-1.5062	0.132015	0.393829
HI-LNC2535	1.41e-06	0.359324	0.237544	1.51266	0.130367	0.393829
HI-LNC308	3.01e-06	-0.225224	0.148806	-1.51355	0.130141	0.393829
HI-LNC3577	1.18e-05	-0.288079	0.190893	-1.50911	0.131271	0.393829
HI-LNC4392	1.54e-06	-0.280896	0.184859	-1.51952	0.128632	0.393829
HI-LNC4445	2.83e-05	-0.212539	0.14118	-1.50545	0.132208	0.393829
HI-LNC4544	5.87e-06	0.347677	0.229567	1.51449	0.129902	0.393829
HI-LNC726	1.58e-06	-0.284231	0.188627	-1.50684	0.131852	0.393829
HI-LNC75	4.3e-05	-0.266056	0.176534	-1.5071	0.131784	0.393829
HI-LNC941	2.04e-06	-0.260234	0.172157	-1.51161	0.130633	0.393829
HI-LNC3479	2.3e-05	-0.185119	0.123505	-1.49888	0.133905	0.397682
HI-LNC2141	3.2e-06	-0.327473	0.219188	-1.49403	0.135168	0.400199
HI-LNC476	9.39e-06	-0.282598	0.189343	-1.49251	0.135564	0.400199
HI-LNC138	1.32e-06	-0.288648	0.193696	-1.49021	0.136168	0.400781
HI-LNC2980	2.03e-06	0.34011	0.229129	1.48436	0.137713	0.404123
HI-LNC494	5.02e-06	-0.257631	0.174588	-1.47565	0.140037	0.409724
HI-LNC2408	6.35e-06	0.350146	0.238617	1.4674	0.142268	0.415019
HI-LNC4401	8.6e-06	-0.215585	0.147406	-1.46252	0.143598	0.417664
HI-LNC3163	3.85e-06	-0.191293	0.131203	-1.45799	0.144844	0.417744
HI-LNC3261	1.36e-06	-0.273425	0.187561	-1.45779	0.144897	0.417744
HI-LNC4216	1.81e-06	-0.353478	0.242304	-1.45882	0.144615	0.417744
HI-LNC14	1.17e-06	-0.345626	0.238652	-1.44824	0.14755	0.424152
HI-LNC3553	4.26e-06	-0.285351	0.197613	-1.44399	0.148742	0.426336
HI-LNC3855	2.1e-05	0.169155	0.117384	1.44104	0.149574	0.427431
HI-LNC4644	2.47e-05	-0.173555	0.120572	-1.43943	0.150027	0.427431
HI-LNC603	1.31e-06	-0.303986	0.21139	-1.43803	0.150424	0.427431
HI-LNC2489	3.49e-06	-0.347035	0.241862	-1.43485	0.151331	0.428771
HI-LNC1071	4.98e-06	-0.210047	0.147322	-1.42577	0.153935	0.429141
HI-LNC1267	4.35e-06	-0.213799	0.150058	-1.42478	0.154221	0.429141
HI-LNC203	1.15e-05	-0.257727	0.180929	-1.42446	0.154313	0.429141
HI-LNC2274	1.46e-05	-0.266184	0.186943	-1.42388	0.154482	0.429141
HI-LNC2642	9.86e-06	-0.238558	0.166593	-1.43198	0.152149	0.429141
HI-LNC2655	1.67e-05	-0.148162	0.104062	-1.42379	0.154508	0.429141
HI-LNC2900	2.71e-06	-0.19958	0.139661	-1.42903	0.152997	0.429141
HI-LNC3109	1.78e-06	-0.265351	0.187745	-1.41335	0.157551	0.435248
HI-LNC94	3.31e-06	-0.284638	0.201624	-1.41172	0.158031	0.435248
HI-LNC964	5.84e-06	-0.243839	0.172548	-1.41316	0.157608	0.435248
HI-LNC2289	3.31e-06	-0.280306	0.198885	-1.40939	0.15872	0.435928
HI-LNC916	1.97e-06	-0.300399	0.213641	-1.4061	0.159696	0.437389
HI-LNC3426	2.88e-06	-0.300614	0.214102	-1.40407	0.160298	0.437564
HI-LNC353	4.58e-06	-0.2429	0.173441	-1.40048	0.161369	0.437564
HI-LNC382	2.01e-06	-0.262579	0.187566	-1.39993	0.161535	0.437564
HI-LNC698	1.16e-06	-0.283808	0.202692	-1.40019	0.161455	0.437564
HI-LNC2151	3.47e-06	-0.319758	0.228764	-1.39776	0.162184	0.438119
HI-LNC2496	1.52e-06	-0.309093	0.222131	-1.39149	0.164077	0.442021
HI-LNC3357	5.97e-06	0.227246	0.164003	1.38562	0.165864	0.445618
HI-LNC4366	1.49e-06	-0.332712	0.24055	-1.38313	0.166626	0.44645
HI-LNC4782	1.71e-06	-0.320093	0.231899	-1.38031	0.16749	0.447549
HI-LNC2893	3.45e-06	-0.25651	0.186253	-1.37722	0.168445	0.448884
HI-LNC2909	1.56e-06	-0.233551	0.170054	-1.37339	0.169631	0.450824
HI-LNC2059	1.61e-06	-0.275444	0.201653	-1.36593	0.171962	0.450887
HI-LNC2260	1.75e-05	-0.302358	0.220862	-1.36899	0.171002	0.450887
HI-LNC3247	1.99e-06	-0.266241	0.194882	-1.36617	0.171887	0.450887
HI-LNC4385	5.63e-06	-0.256971	0.188321	-1.36454	0.172398	0.450887
HI-LNC4742	1.3e-06	-0.31736	0.231425	-1.37133	0.170272	0.450887
HI-LNC907	1.43e-06	-0.290692	0.212966	-1.36497	0.172262	0.450887
HI-LNC3875	2.64e-06	-0.297926	0.218811	-1.36157	0.173335	0.452137
HI-LNC2681	1.32e-06	-0.345035	0.255571	-1.35005	0.176999	0.453514
HI-LNC2939	5.62e-06	-0.2915	0.215363	-1.35353	0.175887	0.453514
HI-LNC3003	3.29e-06	-0.301538	0.222599	-1.35462	0.175537	0.453514
HI-LNC3008	8.79e-06	0.278039	0.205755	1.35131	0.176595	0.453514
HI-LNC4336	0.000747516	0.183286	0.135181	1.35586	0.175145	0.453514
HI-LNC4502	1.59e-06	-0.291905	0.216389	-1.34898	0.177343	0.453514
HI-LNC4574	6.11e-06	0.286759	0.212672	1.34836	0.177542	0.453514
HI-LNC710	2.73e-06	0.30128	0.2233	1.34922	0.177268	0.453514
HI-LNC4399	1.77e-06	-0.256756	0.191016	-1.34416	0.178896	0.455791
HI-LNC2985	7.76e-05	-0.148794	0.111067	-1.33968	0.180349	0.458309
HI-LNC2063	1.19e-06	-0.270468	0.202322	-1.33682	0.18128	0.459082
HI-LNC3203	2.84e-06	-0.305089	0.228378	-1.33589	0.181584	0.459082
HI-LNC2360	8.3e-06	-0.348856	0.261722	-1.33292	0.182557	0.459265
HI-LNC2918	1.62e-06	-0.305652	0.229326	-1.33283	0.182588	0.459265
HI-LNC3054	1.29e-06	-0.249389	0.188008	-1.32648	0.184682	0.46335
HI-LNC2905	1.22e-06	-0.244836	0.18536	-1.32087	0.186545	0.465099
HI-LNC3593	1.52e-06	0.253657	0.192147	1.32012	0.186794	0.465099
HI-LNC3848	2.85e-06	-0.212596	0.160762	-1.32243	0.186025	0.465099
HI-LNC2290	1.46e-05	-0.137915	0.104823	-1.3157	0.188275	0.467605
HI-LNC2483	2.97e-06	-0.303328	0.231844	-1.30833	0.190762	0.470498
HI-LNC3414	2.31e-06	-0.322725	0.246416	-1.30968	0.190305	0.470498
HI-LNC342	2.25e-06	-0.248805	0.19024	-1.30785	0.190925	0.470498
HI-LNC3509	2.01e-05	0.266791	0.204187	1.3066	0.191348	0.470498
HI-LNC1124	2.69e-06	-0.239255	0.185052	-1.2929	0.196044	0.474938
HI-LNC3299	3.93e-05	-0.134648	0.104097	-1.29349	0.195843	0.474938
HI-LNC3364	1.82e-06	-0.275362	0.211835	-1.29989	0.193639	0.474938
HI-LNC460	1.73e-06	-0.283173	0.218581	-1.29551	0.195145	0.474938
HI-LNC4776	2.05e-06	-0.25563	0.197273	-1.29582	0.195038	0.474938
HI-LNC522	2.46e-06	-0.285771	0.220653	-1.29511	0.195281	0.474938
HI-LNC2437	1.49e-06	-0.276604	0.214237	-1.29111	0.196665	0.475273
HI-LNC3579	1.15e-06	-0.220242	0.170921	-1.28856	0.197551	0.476248
HI-LNC2686	2.34e-06	0.212882	0.165581	1.28567	0.198558	0.476347
HI-LNC332	2.31e-06	-0.273979	0.212934	-1.28669	0.198203	0.476347
HI-LNC3828	2.43e-06	0.252126	0.196367	1.28395	0.199159	0.476628
HI-LNC2739	1.78e-06	-0.32006	0.250022	-1.28013	0.200501	0.478678
HI-LNC489	1.97e-06	0.162652	0.127309	1.27761	0.201386	0.47963
HI-LNC4317	2.69e-05	-0.167303	0.131242	-1.27477	0.202391	0.480862
HI-LNC2340	4.4e-06	-0.28965	0.2285	-1.26761	0.204936	0.483413
HI-LNC2750	5.12e-06	-0.297139	0.234174	-1.26888	0.204483	0.483413
HI-LNC592	1.17e-06	0.225229	0.177591	1.26825	0.20471	0.483413
HI-LNC2996	7.86e-06	0.29741	0.234934	1.26593	0.205537	0.483675
HI-LNC399	1.32e-06	-0.301936	0.239079	-1.26291	0.20662	0.484177
HI-LNC72	1.27e-06	-0.298524	0.236435	-1.2626	0.206733	0.484177
HI-LNC3573	1.43e-06	-0.285826	0.227284	-1.25757	0.208547	0.485069
HI-LNC4651	1.56e-06	-0.276063	0.219541	-1.25745	0.20859	0.485069
HI-LNC881	3.53e-06	-0.256237	0.203711	-1.25785	0.208448	0.485069
HI-LNC3692	1.97e-05	-0.198119	0.158039	-1.2536	0.209986	0.487168
HI-LNC4482	1.86e-06	-0.221597	0.178673	-1.24024	0.214886	0.497366
HI-LNC1149	3.26e-06	-0.195443	0.157989	-1.23707	0.216062	0.498917
HI-LNC903	1.41e-06	-0.25493	0.20688	-1.23226	0.217851	0.501872
HI-LNC898	5.07e-06	-0.231912	0.189169	-1.22595	0.220218	0.506141
HI-LNC2596	3.6e-06	-0.196644	0.160975	-1.22158	0.221867	0.506546
HI-LNC2678	1.56e-06	-0.28458	0.232487	-1.22407	0.220927	0.506546
HI-LNC3106	3.15e-06	-0.290992	0.238774	-1.21869	0.222962	0.506546
HI-LNC4475	2.49e-06	-0.220952	0.181218	-1.21926	0.222746	0.506546
HI-LNC613	2.67e-06	-0.270514	0.221747	-1.21992	0.222495	0.506546
HI-LNC3199	1.42e-06	0.261864	0.215451	1.21542	0.224205	0.508198
HI-LNC3976	5.48e-06	-0.190171	0.157106	-1.21047	0.226099	0.511315
HI-LNC249	7.08e-06	-0.291028	0.241033	-1.20742	0.227272	0.511621
HI-LNC488	2.09e-06	-0.220304	0.182352	-1.20813	0.226998	0.511621
HI-LNC4438	6.26e-06	-0.188826	0.156976	-1.20289	0.229017	0.514376
HI-LNC4122	1.62e-06	-0.244422	0.204137	-1.19734	0.231174	0.51804
HI-LNC3001	1.24e-06	-0.276515	0.231367	-1.19514	0.232034	0.518414
HI-LNC853	1.35e-06	-0.281112	0.235394	-1.19422	0.232392	0.518414
HI-LNC4741	1.02e-05	-0.201074	0.168597	-1.19263	0.233014	0.518628
HI-LNC2719	1.36e-06	-0.226158	0.19018	-1.18918	0.23437	0.519302
HI-LNC814	3.23e-06	-0.239674	0.201424	-1.1899	0.234087	0.519302
HI-LNC1085	1.27e-06	-0.220623	0.186137	-1.18527	0.235911	0.520415
HI-LNC4152	6.18e-06	-0.160361	0.1353	-1.18522	0.235929	0.520415
HI-LNC201	1.34e-06	-0.225084	0.191069	-1.17802	0.238787	0.525545
HI-LNC2814	1.3e-06	-0.22596	0.192107	-1.17622	0.239506	0.525954
HI-LNC1157	2.96e-06	-0.215754	0.184072	-1.17212	0.241151	0.528388
HI-LNC2591	2.5e-06	0.26923	0.230245	1.16932	0.242275	0.529675
HI-LNC2618	1.28e-05	0.185376	0.158857	1.16694	0.243235	0.530597
HI-LNC2771	2.08e-06	-0.185511	0.159371	-1.16402	0.244415	0.530822
HI-LNC4365	5.31e-05	-0.251208	0.215716	-1.16453	0.24421	0.530822
HI-LNC2784	1.44e-06	0.285562	0.245738	1.16206	0.24521	0.531379
HI-LNC2635	1.4e-05	-0.217427	0.18777	-1.15794	0.246889	0.531511
HI-LNC268	1.87e-06	-0.237193	0.204438	-1.16022	0.24596	0.531511
HI-LNC379	3.23e-06	-0.135433	0.116875	-1.15878	0.246545	0.531511
HI-LNC2424	0.000100824	-0.122709	0.10642	-1.15307	0.248883	0.534637
HI-LNC3502	1.39e-05	-0.167563	0.145499	-1.15164	0.249469	0.534731
HI-LNC3404	2.28e-06	0.216779	0.189206	1.14573	0.251906	0.536456
HI-LNC4388	5.46e-06	0.246063	0.214505	1.14712	0.251333	0.536456
HI-LNC4535	1.71e-05	-0.247782	0.216167	-1.14625	0.251692	0.536456
HI-LNC2547	3.43e-06	-0.261179	0.228359	-1.14372	0.252739	0.53707
HI-LNC2440	3.48e-06	-0.147604	0.129694	-1.13809	0.255084	0.539727
HI-LNC3659	4.63e-06	-0.222594	0.195416	-1.13907	0.254672	0.539727
HI-LNC4527	3.18e-06	-0.284497	0.251105	-1.13298	0.257222	0.543086
HI-LNC1229	1.7e-06	-0.26261	0.232146	-1.13122	0.257961	0.543234
HI-LNC2006	1.84e-05	-0.131176	0.116065	-1.13019	0.258394	0.543234
HI-LNC212	2.82e-06	-0.21891	0.194419	-1.12597	0.260178	0.544661
HI-LNC3196	4.37e-06	-0.169919	0.150793	-1.12683	0.259812	0.544661
HI-LNC3592	1.42e-06	-0.243002	0.216155	-1.1242	0.260927	0.545072
HI-LNC3728	2.02e-05	-0.230577	0.205942	-1.11962	0.262875	0.54798
HI-LNC3917	3.07e-06	-0.259761	0.232571	-1.11691	0.264033	0.549233
HI-LNC4164	6.29e-06	0.177542	0.159659	1.11201	0.266135	0.552441
HI-LNC2580	1.3e-06	-0.277531	0.250865	-1.1063	0.268597	0.556379
HI-LNC422	4.71e-06	-0.224971	0.204377	-1.10076	0.271	0.56018
HI-LNC3005	3.24e-06	-0.184461	0.168	-1.09798	0.272212	0.561509
HI-LNC1282	1.63e-06	-0.26777	0.246106	-1.08803	0.276583	0.561653
HI-LNC2171	0.000147226	0.140329	0.128921	1.08849	0.27638	0.561653
HI-LNC2514	3.96e-06	-0.168597	0.15492	-1.08829	0.276468	0.561653
HI-LNC286	7.67e-06	0.215921	0.197744	1.09193	0.274866	0.561653
HI-LNC4191	1.63e-06	0.222334	0.202957	1.09548	0.273308	0.561653
HI-LNC424	4.12e-06	0.159492	0.14684	1.08616	0.277409	0.561653
HI-LNC449	1.39e-06	-0.223772	0.205916	-1.08672	0.277162	0.561653
HI-LNC4682	7.57e-06	-0.189224	0.172933	-1.09421	0.273865	0.561653
HI-LNC4710	2.49e-06	-0.214899	0.197186	-1.08983	0.275788	0.561653
HI-LNC3624	3.15e-06	-0.204513	0.188562	-1.08459	0.278102	0.561903
HI-LNC85	2.71e-06	-0.262447	0.243347	-1.07849	0.280815	0.566224
HI-LNC270	1.87e-06	-0.216669	0.202188	-1.07162	0.283891	0.570094
HI-LNC3861	2.73e-05	-0.153253	0.142901	-1.07245	0.283519	0.570094
HI-LNC4252	2.04e-06	-0.174029	0.162701	-1.06962	0.284789	0.570735
HI-LNC497	3.24e-06	-0.169833	0.159761	-1.06304	0.287762	0.575524
HI-LNC3518	9.65e-05	-0.266144	0.251289	-1.05912	0.289546	0.576853
HI-LNC3568	2.95e-05	-0.136985	0.129352	-1.05901	0.289597	0.576853
HI-LNC1054	1.42e-05	-0.187437	0.177342	-1.05693	0.290546	0.577577
HI-LNC2467	3.99e-05	-0.145738	0.138712	-1.05066	0.293416	0.577973
HI-LNC2712	6.14e-06	-0.151997	0.144827	-1.04951	0.293945	0.577973
HI-LNC3255	1.52e-06	0.187233	0.177765	1.05326	0.292221	0.577973
HI-LNC445	1.69e-06	-0.19719	0.187491	-1.05173	0.292924	0.577973
HI-LNC4492	9.11e-06	-0.163164	0.155638	-1.04835	0.294477	0.577973
HI-LNC4545	2.96e-06	-0.189041	0.180461	-1.04755	0.294848	0.577973
HI-LNC627	1.55e-06	0.154576	0.146822	1.05281	0.292429	0.577973
HI-LNC1036	1.45e-06	0.273976	0.263343	1.04038	0.298165	0.57892
HI-LNC2350	1.51e-06	-0.214787	0.206558	-1.03984	0.298414	0.57892
HI-LNC2445	1.96e-06	-0.145834	0.13993	-1.04219	0.297326	0.57892
HI-LNC2516	8.5e-06	-0.20058	0.193071	-1.03889	0.298854	0.57892
HI-LNC3666	2.09e-05	-0.123194	0.118253	-1.04178	0.297511	0.57892
HI-LNC3924	1.36e-05	-0.159565	0.153157	-1.04184	0.297486	0.57892
HI-LNC2757	1.47e-05	0.23826	0.229805	1.03679	0.299832	0.579675
HI-LNC1101	1.23e-05	-0.186731	0.180611	-1.03389	0.30119	0.580356
HI-LNC3449	1.25e-06	-0.213233	0.206317	-1.03352	0.301361	0.580356
HI-LNC1023	5.73e-06	0.204426	0.198359	1.03058	0.302736	0.581114
HI-LNC2188	0.000154254	-0.101638	0.0988753	-1.02795	0.303975	0.581114
HI-LNC3228	1.88e-06	-0.139877	0.136113	-1.02765	0.304112	0.581114
HI-LNC4645	4.44e-06	-0.205696	0.199754	-1.02974	0.30313	0.581114
HI-LNC2095	8.72e-06	-0.120596	0.117866	-1.02316	0.306232	0.582904
HI-LNC2226	1.19e-06	-0.265413	0.259401	-1.02318	0.306223	0.582904
HI-LNC4515	1.85e-06	-0.217033	0.212449	-1.02158	0.30698	0.583203
HI-LNC2975	2.91e-06	-0.193528	0.190616	-1.01528	0.309974	0.585904
HI-LNC4666	2.41e-06	-0.205589	0.202584	-1.01483	0.310185	0.585904
HI-LNC982	1.04e-05	-0.143024	0.140794	-1.01584	0.309707	0.585904
HI-LNC1246	1.19e-06	-0.212614	0.209785	-1.01349	0.310828	0.585996
HI-LNC2045	2.19e-06	-0.250643	0.247953	-1.01085	0.312088	0.587249
HI-LNC2620	6.5e-06	-0.133664	0.132466	-1.00905	0.312953	0.587755
HI-LNC2497	4.68e-06	-0.145771	0.145157	-1.00423	0.315269	0.590832
HI-LNC781	2.91e-06	-0.148723	0.148256	-1.00315	0.315789	0.590832
HI-LNC1039	2.56e-06	-0.23554	0.236152	-0.997409	0.318566	0.591537
HI-LNC3363	1.42e-06	-0.193866	0.194292	-0.997807	0.318373	0.591537
HI-LNC3435	3.03e-06	-0.178522	0.178615	-0.99948	0.317562	0.591537
HI-LNC453	2.39e-06	-0.207819	0.207923	-0.999499	0.317553	0.591537
HI-LNC2263	3.9e-06	0.246158	0.24946	0.986764	0.323758	0.598438
HI-LNC2485	7.49e-06	0.120711	0.122418	0.986061	0.324103	0.598438
HI-LNC735	2.3e-06	-0.22934	0.232548	-0.986206	0.324032	0.598438
HI-LNC2799	6.27e-06	-0.187089	0.190448	-0.982366	0.325919	0.600666
HI-LNC2072	5.97e-05	-0.0948954	0.0970573	-0.977726	0.32821	0.603759
HI-LNC4363	1.8e-06	0.23746	0.2439	0.973595	0.330258	0.606395
HI-LNC2510	2e-05	-0.186307	0.191799	-0.971364	0.331367	0.607301
HI-LNC4524	1.45e-06	-0.192802	0.199085	-0.96844	0.332825	0.608841
HI-LNC3346	2.4e-05	-0.124286	0.129645	-0.958667	0.337727	0.614555
HI-LNC3488	6.04e-05	0.0867242	0.0905875	0.957352	0.338389	0.614555
HI-LNC4610	0.000116307	0.0963149	0.100616	0.957249	0.338441	0.614555
HI-LNC655	4.55e-06	-0.137245	0.142953	-0.960069	0.33702	0.614555
HI-LNC2362	1.42e-06	0.202568	0.212268	0.954302	0.339931	0.616125
HI-LNC4552	2.27e-05	-0.172866	0.183133	-0.943939	0.345201	0.621109
HI-LNC662	4.42e-06	0.158081	0.167396	0.944356	0.344988	0.621109
HI-LNC665	1.8e-05	-0.0888181	0.0937508	-0.947385	0.343443	0.621109
HI-LNC963	2.19e-06	-0.184422	0.195253	-0.944529	0.3449	0.621109
HI-LNC2645	2.71e-05	-0.100225	0.106853	-0.937965	0.348262	0.625108
HI-LNC4225	1.81e-06	0.189769	0.202766	0.935899	0.349325	0.625108
HI-LNC4239	8.41e-06	0.160948	0.171838	0.936632	0.348948	0.625108
HI-LNC2034	1.67e-06	-0.163776	0.175772	-0.931755	0.351463	0.626945
HI-LNC2426	3.1e-06	-0.162563	0.175763	-0.924894	0.355021	0.626945
HI-LNC2572	6.98e-06	0.132983	0.143344	0.927721	0.353552	0.626945
HI-LNC2795	5.06e-06	0.208265	0.225373	0.924092	0.355438	0.626945
HI-LNC4095	3.11e-06	-0.204	0.220353	-0.925789	0.354555	0.626945
HI-LNC4143	1.14e-05	-0.11382	0.122865	-0.926388	0.354244	0.626945
HI-LNC4623	0.000181927	0.205761	0.222468	0.924903	0.355016	0.626945
HI-LNC4788	2.01e-05	-0.17039	0.183489	-0.92861	0.353091	0.626945
HI-LNC536	3.22e-06	0.186559	0.202239	0.922468	0.356285	0.627315
HI-LNC3348	3.96e-05	-0.132594	0.144107	-0.920106	0.357517	0.628364
HI-LNC4286	1.47e-05	0.210023	0.228582	0.918806	0.358197	0.628438
HI-LNC2756	3.2e-05	0.173908	0.189568	0.917394	0.358936	0.628617
HI-LNC3625	5.32e-05	-0.112911	0.123745	-0.912448	0.361533	0.632042
HI-LNC2448	3.71e-05	-0.143736	0.157762	-0.911098	0.362244	0.632164
HI-LNC2747	5.04e-06	-0.148279	0.163919	-0.904588	0.365684	0.635429
HI-LNC3734	1.72e-06	0.147079	0.162469	0.905273	0.365321	0.635429
HI-LNC619	1.91e-06	0.179036	0.198071	0.9039	0.366049	0.635429
HI-LNC278	3.43e-06	0.133553	0.149764	0.891754	0.372525	0.642744
HI-LNC288	1.46e-06	-0.209706	0.235175	-0.891703	0.372552	0.642744
HI-LNC4052	9.94e-06	-0.160082	0.179644	-0.891111	0.37287	0.642744
HI-LNC4266	1.71e-06	-0.167391	0.187361	-0.893414	0.371635	0.642744
HI-LNC3314	2.68e-05	-0.147607	0.16641	-0.887011	0.375073	0.645413
HI-LNC2878	1.55e-06	-0.207467	0.235297	-0.881723	0.377927	0.645815
HI-LNC3747	4.17e-06	-0.14151	0.159983	-0.88453	0.37641	0.645815
HI-LNC4168	0.000201169	0.179187	0.202678	0.884097	0.376644	0.645815
HI-LNC911	2.09e-06	0.127135	0.144141	0.882019	0.377766	0.645815
HI-LNC4716	2.4e-05	-0.137868	0.156607	-0.88034	0.378675	0.645975
HI-LNC4476	1.75e-05	-0.108633	0.123642	-0.878607	0.379614	0.646459
HI-LNC2270	2.31e-06	-0.154369	0.176184	-0.876178	0.380933	0.647253
HI-LNC3335	3.34e-06	-0.165173	0.188698	-0.875332	0.381393	0.647253
HI-LNC4743	4.22e-06	0.153377	0.175763	0.872634	0.382862	0.647517
HI-LNC682	1.3e-06	-0.181286	0.2076	-0.873244	0.38253	0.647517
HI-LNC3166	1.47e-06	0.2105	0.241689	0.870955	0.383778	0.647955
HI-LNC2944	6.4e-06	-0.153575	0.177107	-0.867129	0.385872	0.650375
HI-LNC820	2.33e-06	0.139471	0.161196	0.865225	0.386916	0.651022
HI-LNC2067	0.000153329	-0.0636009	0.0739386	-0.860185	0.389687	0.653244
HI-LNC2979	1.92e-06	-0.173279	0.201995	-0.857839	0.390981	0.653244
HI-LNC4036	1.64e-06	-0.161112	0.187323	-0.860075	0.389748	0.653244
HI-LNC4628	1.21e-05	0.111824	0.130469	0.857087	0.391397	0.653244
HI-LNC4740	1.69e-06	-0.145509	0.169827	-0.856811	0.391549	0.653244
HI-LNC3219	2.45e-06	-0.20883	0.244213	-0.855114	0.392488	0.653704
HI-LNC2933	6.31e-06	0.11551	0.135304	0.853709	0.393266	0.653897
HI-LNC226	5.07e-06	0.135216	0.158847	0.851235	0.394639	0.654465
HI-LNC2571	3.48e-06	-0.164796	0.193718	-0.8507	0.394936	0.654465
HI-LNC2671	9.63e-06	-0.128235	0.151167	-0.848299	0.396271	0.655189
HI-LNC3873	3.79e-05	-0.136344	0.161357	-0.844981	0.398122	0.655189
HI-LNC4410	2.03e-06	-0.222124	0.263194	-0.843954	0.398695	0.655189
HI-LNC4792	2.34e-06	-0.223496	0.263967	-0.846683	0.397172	0.655189
HI-LNC927	1.35e-06	-0.188466	0.223039	-0.844991	0.398116	0.655189
HI-LNC1275	1.66e-06	-0.179549	0.214626	-0.836567	0.402836	0.656458
HI-LNC2078	3.18e-06	-0.176368	0.210626	-0.837351	0.402396	0.656458
HI-LNC2116	1.26e-05	-0.128162	0.152743	-0.839065	0.401433	0.656458
HI-LNC2447	8.34e-06	-0.0964764	0.114948	-0.839308	0.401296	0.656458
HI-LNC3307	2.83e-05	-0.157595	0.188457	-0.836239	0.40302	0.656458
HI-LNC4027	5.4e-06	-0.145267	0.173878	-0.835454	0.403462	0.656458
HI-LNC2124	1.11e-05	-0.200347	0.24112	-0.830902	0.406029	0.65738
HI-LNC2805	1.28e-06	-0.168507	0.202535	-0.831987	0.405416	0.65738
HI-LNC2845	4.31e-06	0.162366	0.194928	0.832954	0.404871	0.65738
HI-LNC4243	2.35e-06	-0.141106	0.170818	-0.826059	0.40877	0.660131
HI-LNC4429	3.84e-06	-0.120685	0.146189	-0.825537	0.409067	0.660131
HI-LNC3980	4.6e-06	-0.1215	0.147975	-0.821083	0.411599	0.663132
HI-LNC700	2.17e-06	-0.156319	0.191171	-0.817692	0.413533	0.665161
HI-LNC3764	1.67e-05	-0.0981709	0.12071	-0.813279	0.416058	0.668132
HI-LNC2147	3.7e-06	-0.210184	0.259098	-0.811214	0.417243	0.668945
HI-LNC4801	1.34e-05	-0.116333	0.143677	-0.809685	0.418122	0.669266
HI-LNC2375	3.15e-06	-0.104794	0.129725	-0.807817	0.419196	0.669899
HI-LNC1234	2.23e-06	0.121867	0.1512	0.805997	0.420244	0.670487
HI-LNC4737	1.23e-06	-0.154439	0.192515	-0.802219	0.422427	0.67288
HI-LNC4104	2.2e-06	-0.141172	0.176348	-0.80053	0.423404	0.673348
HI-LNC2697	3.08e-06	-0.096839	0.121583	-0.796484	0.425751	0.675991
HI-LNC4595	1.15e-06	-0.17461	0.221694	-0.787615	0.430922	0.683102
HI-LNC2122	1.8e-06	-0.132488	0.168768	-0.78503	0.432436	0.684401
HI-LNC4607	2.57e-05	-0.0956847	0.122257	-0.782654	0.433831	0.684463
HI-LNC4794	1.61e-06	-0.206244	0.263936	-0.781417	0.434557	0.684463
HI-LNC4803	4.69e-06	0.206565	0.263949	0.782596	0.433864	0.684463
HI-LNC2085	6.1e-06	0.0976121	0.127127	0.767829	0.442589	0.686354
HI-LNC2149	1.58e-06	-0.137666	0.179834	-0.765516	0.443964	0.686354
HI-LNC2160	3.38e-06	0.101248	0.131683	0.768876	0.441967	0.686354
HI-LNC2339	1.74e-06	-0.138013	0.178585	-0.772817	0.439631	0.686354
HI-LNC2904	1.49e-06	-0.16415	0.21186	-0.774802	0.438456	0.686354
HI-LNC2945	2.02e-05	-0.0695565	0.0912782	-0.762027	0.446044	0.686354
HI-LNC3010	1.28e-06	-0.201439	0.260367	-0.773676	0.439123	0.686354
HI-LNC3356	4.57e-06	0.18909	0.247302	0.764613	0.444502	0.686354
HI-LNC3401	1.32e-06	-0.174784	0.227632	-0.767839	0.442583	0.686354
HI-LNC3545	3.79e-05	-0.0742562	0.0973665	-0.762646	0.445675	0.686354
HI-LNC3928	1.05e-05	-0.169855	0.218823	-0.776221	0.437619	0.686354
HI-LNC4114	2.74e-06	0.0947967	0.12315	0.769769	0.441437	0.686354
HI-LNC465	2.16e-06	-0.172828	0.225461	-0.766556	0.443346	0.686354
HI-LNC543	4.79e-06	-0.171021	0.220618	-0.775191	0.438227	0.686354
HI-LNC944	4.01e-06	-0.17923	0.235283	-0.761766	0.446199	0.686354
HI-LNC3957	2.81e-05	0.0937195	0.123726	0.757477	0.448764	0.689223
HI-LNC66	1.83e-06	-0.156207	0.206634	-0.75596	0.449673	0.689546
HI-LNC2326	1.97e-06	-0.159167	0.211436	-0.752793	0.451574	0.689856
HI-LNC2335	8.91e-06	-0.154046	0.206564	-0.745751	0.455818	0.689856
HI-LNC2801	2.74e-06	-0.152173	0.203147	-0.749079	0.453809	0.689856
HI-LNC301	1.87e-05	-0.0834665	0.111986	-0.745332	0.456071	0.689856
HI-LNC3430	2.37e-05	-0.101418	0.135365	-0.74922	0.453725	0.689856
HI-LNC4377	2.1e-05	-0.134185	0.180074	-0.745164	0.456173	0.689856
HI-LNC4630	2.46e-06	-0.131218	0.175708	-0.746795	0.455188	0.689856
HI-LNC697	2.12e-06	-0.115561	0.154485	-0.748042	0.454435	0.689856
HI-LNC823	1.18e-06	-0.137039	0.183561	-0.746558	0.455331	0.689856
HI-LNC2154	1.41e-06	0.166962	0.224534	0.743594	0.457122	0.690234
HI-LNC1196	1.26e-06	-0.144667	0.195189	-0.741164	0.458594	0.691397
HI-LNC1177	2.57e-06	-0.163801	0.222799	-0.735195	0.462221	0.695801
HI-LNC101	2.57e-06	-0.149708	0.204249	-0.732967	0.463579	0.696782
HI-LNC1271	1.84e-06	0.099861	0.138332	0.721896	0.470358	0.697504
HI-LNC134	9.18e-06	-0.180979	0.252168	-0.717691	0.472948	0.697504
HI-LNC2117	1.4e-06	0.127336	0.177034	0.719273	0.471972	0.697504
HI-LNC2553	2.76e-06	0.154655	0.21564	0.717192	0.473255	0.697504
HI-LNC256	1.8e-06	-0.158555	0.219799	-0.721363	0.470686	0.697504
HI-LNC2600	1.43e-06	0.170996	0.23681	0.722082	0.470244	0.697504
HI-LNC2815	1.61e-06	-0.131169	0.181272	-0.7236	0.469311	0.697504
HI-LNC3012	2.27e-05	-0.0741885	0.102509	-0.72373	0.469232	0.697504
HI-LNC3785	2.94e-06	0.149726	0.205965	0.72695	0.467257	0.697504
HI-LNC3859	5.3e-06	-0.100061	0.137597	-0.727204	0.467101	0.697504
HI-LNC4416	2.41e-05	-0.0662419	0.0916042	-0.723131	0.469599	0.697504
HI-LNC4758	3.52e-06	-0.135205	0.18802	-0.719098	0.47208	0.697504
HI-LNC558	1.03e-05	-0.0972936	0.134444	-0.723676	0.469265	0.697504
HI-LNC542	1.42e-06	0.16441	0.23018	0.714268	0.475061	0.69912
HI-LNC3578	4.63e-06	-0.117983	0.166477	-0.708704	0.478508	0.700536
HI-LNC4094	2.6e-05	-0.085965	0.120862	-0.711264	0.47692	0.700536
HI-LNC4781	1.47e-05	0.135262	0.191014	0.708129	0.478865	0.700536
HI-LNC545	1.46e-05	-0.127917	0.180222	-0.709775	0.477844	0.700536
HI-LNC2746	5.59e-06	-0.135515	0.194719	-0.695952	0.486459	0.70954
HI-LNC3522	3.56e-05	0.129952	0.186449	0.696983	0.485813	0.70954
HI-LNC3588	2.29e-06	-0.156897	0.226781	-0.691844	0.489036	0.712244
HI-LNC838	6.62e-06	-0.115973	0.168056	-0.690087	0.49014	0.712799
HI-LNC2401	2.08e-06	0.169711	0.248726	0.682321	0.495036	0.7181
HI-LNC4374	2.56e-06	-0.131794	0.193247	-0.681996	0.495242	0.7181
HI-LNC394	1.57e-06	-0.137307	0.201783	-0.680466	0.49621	0.718448
HI-LNC4301	4.3e-05	-0.0787025	0.116111	-0.677822	0.497884	0.718761
HI-LNC4736	1.53e-06	-0.140817	0.207579	-0.678379	0.497532	0.718761
HI-LNC1138	2.63e-06	-0.155726	0.232445	-0.669948	0.502891	0.720844
HI-LNC3009	4.1e-06	0.113545	0.169436	0.670135	0.502772	0.720844
HI-LNC3612	8.04e-06	-0.0843831	0.125982	-0.669804	0.502982	0.720844
HI-LNC711	1.41e-06	0.137761	0.205437	0.670575	0.502491	0.720844
HI-LNC744	1.38e-06	0.141816	0.210475	0.673791	0.500444	0.720844
HI-LNC3967	1.32e-06	-0.116447	0.174677	-0.666643	0.505	0.722685
HI-LNC2307	2.84e-06	-0.129679	0.196985	-0.658316	0.510335	0.725058
HI-LNC2777	7.12e-05	0.0906787	0.137743	0.658316	0.510335	0.725058
HI-LNC3447	2.28e-06	-0.155751	0.236519	-0.658514	0.510208	0.725058
HI-LNC406	9.23e-06	-0.10944	0.165585	-0.660932	0.508656	0.725058
HI-LNC4669	0.000155243	-0.0628291	0.0948402	-0.662473	0.507668	0.725058
HI-LNC4271	2.67e-06	0.145101	0.22093	0.656772	0.511328	0.725423
HI-LNC3440	3.91e-06	-0.0945643	0.145188	-0.651325	0.514837	0.729352
HI-LNC537	1.62e-06	0.129423	0.200461	0.645629	0.518519	0.733515
HI-LNC736	1.25e-06	-0.136069	0.211291	-0.643988	0.519583	0.733967
HI-LNC2096	3.29e-06	0.16755	0.260867	0.642281	0.520691	0.734479
HI-LNC252	8.29e-06	-0.102657	0.160335	-0.640262	0.522002	0.735277
HI-LNC2808	1.71e-06	-0.135875	0.214239	-0.634221	0.525937	0.738006
HI-LNC3242	1.99e-06	0.13033	0.205254	0.63497	0.525448	0.738006
HI-LNC4259	1.81e-06	-0.125599	0.198156	-0.633841	0.526185	0.738006
HI-LNC368	3.33e-06	-0.0870565	0.139575	-0.623725	0.532808	0.746234
HI-LNC2345	5.1e-06	-0.0756393	0.12165	-0.62178	0.534086	0.74656
HI-LNC946	2.48e-06	-0.12266	0.197498	-0.621068	0.534555	0.74656
HI-LNC229	1.37e-06	-0.114752	0.185983	-0.617005	0.537231	0.749236
HI-LNC4795	3.28e-06	-0.0824295	0.134675	-0.612062	0.540497	0.752725
HI-LNC2624	1.51e-06	-0.110394	0.181425	-0.608482	0.542868	0.75464
HI-LNC4213	1.68e-06	0.143164	0.235593	0.607676	0.543402	0.75464
HI-LNC690	2.91e-06	-0.0957135	0.160214	-0.597409	0.550235	0.763054
HI-LNC129	7.87e-06	0.122709	0.205977	0.595742	0.551348	0.763524
HI-LNC2365	5.52e-06	-0.100409	0.16913	-0.59368	0.552726	0.764359
HI-LNC2229	2.05e-06	0.126186	0.218868	0.576538	0.564252	0.768211
HI-LNC3062	5.42e-06	-0.141304	0.244896	-0.576997	0.563942	0.768211
HI-LNC311	2.2e-06	-0.0932561	0.159774	-0.583675	0.559439	0.768211
HI-LNC3175	7.63e-06	-0.0710749	0.122808	-0.578748	0.562759	0.768211
HI-LNC3288	3.83e-06	-0.110531	0.192166	-0.575185	0.565166	0.768211
HI-LNC3411	1.22e-06	-0.120247	0.208096	-0.577845	0.563369	0.768211
HI-LNC3525	1.49e-06	-0.110767	0.191293	-0.57904	0.562562	0.768211
HI-LNC4074	4.62e-06	-0.116061	0.200903	-0.577699	0.563468	0.768211
HI-LNC4093	2.29e-06	-0.0968962	0.167291	-0.579208	0.562449	0.768211
HI-LNC4472	6.29e-06	-0.0860334	0.148717	-0.578505	0.562924	0.768211
HI-LNC4525	1.82e-06	-0.122182	0.20837	-0.586372	0.557626	0.768211
HI-LNC56	2.2e-06	0.143795	0.248611	0.578392	0.563	0.768211
HI-LNC629	1.77e-05	-0.148719	0.258874	-0.574484	0.56564	0.768211
HI-LNC3169	4.96e-06	0.0594658	0.104164	0.570885	0.568077	0.768646
HI-LNC391	2.13e-06	-0.110576	0.193804	-0.570558	0.568299	0.768646
HI-LNC4328	2.83e-05	-0.140104	0.245209	-0.571366	0.567752	0.768646
HI-LNC3377	2.46e-06	0.108737	0.191831	0.566838	0.570824	0.769256
HI-LNC389	1.43e-06	0.118585	0.208519	0.568702	0.569558	0.769256
HI-LNC628	1.51e-06	-0.126899	0.224027	-0.566446	0.571091	0.769256
HI-LNC521	7.93e-06	-0.091265	0.162709	-0.560911	0.574858	0.773275
HI-LNC3646	3.68e-06	-0.0890827	0.159202	-0.559558	0.575781	0.773461
HI-LNC3671	6.66e-06	0.0992622	0.178452	0.556239	0.578048	0.775449
HI-LNC3886	1.54e-06	0.145089	0.261794	0.554211	0.579435	0.776253
HI-LNC4702	1.73e-06	-0.107437	0.19482	-0.55147	0.581312	0.777712
HI-LNC3366	4.63e-06	-0.117298	0.213209	-0.550157	0.582212	0.77786
HI-LNC1026	2.22e-06	-0.109655	0.204818	-0.535376	0.59239	0.77901
HI-LNC149	1.83e-06	-0.134345	0.253567	-0.529822	0.596235	0.77901
HI-LNC2031	1.39e-05	-0.0779517	0.145121	-0.537149	0.591165	0.77901
HI-LNC2603	5.59e-06	-0.100698	0.190806	-0.527747	0.597675	0.77901
HI-LNC2830	1.67e-06	-0.0830005	0.156851	-0.529166	0.59669	0.77901
HI-LNC2854	1.03e-05	0.0599204	0.11151	0.537355	0.591022	0.77901
HI-LNC2942	7.23e-06	0.0593427	0.108628	0.546293	0.584864	0.77901
HI-LNC302	1.94e-06	0.0868219	0.163442	0.531209	0.595274	0.77901
HI-LNC3215	8.23e-06	0.10558	0.199845	0.528309	0.597285	0.77901
HI-LNC3379	3.59e-06	-0.138118	0.256979	-0.537467	0.590945	0.77901
HI-LNC3562	4.29e-06	0.0871564	0.164494	0.529845	0.59622	0.77901
HI-LNC4273	7.77e-05	0.0630114	0.116681	0.540032	0.589175	0.77901
HI-LNC4291	4.15e-06	-0.105346	0.199837	-0.527158	0.598084	0.77901
HI-LNC452	2.33e-06	-0.0924308	0.171518	-0.538898	0.589957	0.77901
HI-LNC4730	3.56e-06	-0.0783434	0.146764	-0.533804	0.593477	0.77901
HI-LNC544	1.38e-06	0.0836114	0.155101	0.539076	0.589834	0.77901
HI-LNC713	6.24e-06	-0.0944221	0.178038	-0.530347	0.595871	0.77901
HI-LNC912	1.66e-06	0.0964875	0.176556	0.546498	0.584724	0.77901
HI-LNC971	1.36e-06	-0.0961677	0.176988	-0.543356	0.586884	0.77901
HI-LNC4450	1.38e-06	-0.117985	0.224651	-0.525191	0.59945	0.77976
HI-LNC3867	2.63e-06	0.103828	0.198452	0.523186	0.600845	0.780544
HI-LNC2104	2.47e-06	-0.0975048	0.187832	-0.519106	0.603687	0.783204
HI-LNC1012	2.59e-05	-0.061461	0.118941	-0.516735	0.605341	0.783289
HI-LNC3181	5.62e-06	-0.107314	0.207452	-0.517295	0.60495	0.783289
HI-LNC2475	2.23e-06	-0.0878393	0.170466	-0.515289	0.606351	0.783568
HI-LNC3846	0.000393324	-0.0792621	0.154187	-0.514064	0.607207	0.783647
HI-LNC2786	9.93e-05	-0.0672343	0.13292	-0.505825	0.61298	0.789031
HI-LNC3621	0.000147044	-0.0432824	0.0853791	-0.506944	0.612194	0.789031
HI-LNC1242	1.29e-06	-0.109702	0.218973	-0.500982	0.616384	0.791647
HI-LNC3619	5.11e-06	-0.0526852	0.105234	-0.50065	0.616617	0.791647
HI-LNC812	2.98e-06	-0.0992902	0.199853	-0.496816	0.619319	0.794081
HI-LNC4029	2.63e-06	-0.119294	0.240835	-0.495336	0.620363	0.794387
HI-LNC2568	2.36e-06	-0.0742278	0.150556	-0.493025	0.621995	0.795443
HI-LNC2292	3.86e-06	0.109316	0.222919	0.490385	0.623861	0.796797
HI-LNC707	1.58e-06	0.0791999	0.162596	0.487097	0.626189	0.798736
HI-LNC1043	2.54e-06	-0.0940696	0.194544	-0.483538	0.628714	0.800573
HI-LNC2391	1.28e-06	-0.0932577	0.193931	-0.480881	0.630601	0.800573
HI-LNC2668	3.38e-06	-0.116764	0.24301	-0.480492	0.630878	0.800573
HI-LNC671	1.3e-06	-0.11496	0.238471	-0.482072	0.629755	0.800573
HI-LNC787	4.06e-06	-0.1024	0.213651	-0.479288	0.631734	0.800629
HI-LNC2759	4.08e-05	0.0507896	0.106729	0.475875	0.634164	0.802677
HI-LNC2295	2.01e-05	0.0773802	0.16349	0.473302	0.635997	0.803966
HI-LNC2436	1.65e-06	-0.0986761	0.211152	-0.467323	0.640269	0.806467
HI-LNC26	1.03e-05	-0.112576	0.240442	-0.468204	0.639639	0.806467
HI-LNC635	1.83e-06	0.0880004	0.188398	0.467098	0.64043	0.806467
HI-LNC4530	8.07e-05	-0.0415675	0.0895833	-0.46401	0.642641	0.808219
HI-LNC2488	1.56e-06	-0.100293	0.217462	-0.461199	0.644656	0.80972
HI-LNC328	1.97e-06	-0.0792644	0.17452	-0.454186	0.649695	0.815012
HI-LNC3354	5.51e-05	0.0750454	0.167105	0.449092	0.653365	0.81508
HI-LNC366	1.49e-06	-0.0756211	0.169522	-0.446085	0.655536	0.81508
HI-LNC611	1.78e-06	0.0801737	0.178953	0.448016	0.654142	0.81508
HI-LNC617	1.6e-05	0.0498338	0.111581	0.446613	0.655154	0.81508
HI-LNC695	5.83e-06	0.0826714	0.183957	0.449406	0.653139	0.81508
HI-LNC883	9.97e-06	0.0659588	0.147393	0.447503	0.654512	0.81508
HI-LNC925	2.95e-06	0.0930902	0.206303	0.45123	0.651824	0.81508
HI-LNC2195	2.21e-06	0.0810441	0.183612	0.441387	0.658933	0.818272
HI-LNC3058	8.11e-06	0.103441	0.235627	0.439005	0.660658	0.819382
HI-LNC1040	3.34e-06	-0.0721021	0.167683	-0.429991	0.667202	0.820951
HI-LNC1223	1.53e-06	-0.0942248	0.220343	-0.427629	0.668922	0.820951
HI-LNC2414	7.84e-05	-0.045617	0.104886	-0.434918	0.663622	0.820951
HI-LNC2955	1.67e-06	-0.108655	0.255436	-0.425369	0.670568	0.820951
HI-LNC2990	8.9e-06	0.0747432	0.173285	0.431332	0.666227	0.820951
HI-LNC3276	3.57e-06	-0.0706678	0.165926	-0.4259	0.67018	0.820951
HI-LNC3294	4.78e-06	0.0764227	0.178842	0.427319	0.669147	0.820951
HI-LNC3505	2.84e-06	-0.0636577	0.150818	-0.422084	0.672964	0.820951
HI-LNC3599	1.2e-06	-0.0796959	0.182894	-0.435749	0.663019	0.820951
HI-LNC4435	4.17e-06	-0.0862995	0.198996	-0.433675	0.664524	0.820951
HI-LNC4488	2.27e-06	-0.0832314	0.198662	-0.418961	0.675245	0.820951
HI-LNC4660	1.25e-06	-0.105461	0.251266	-0.419717	0.674692	0.820951
HI-LNC525	2.35e-06	0.0593264	0.141441	0.419443	0.674893	0.820951
HI-LNC578	9.95e-06	-0.0764371	0.181987	-0.420014	0.674475	0.820951
HI-LNC642	1.52e-06	-0.0997758	0.235299	-0.424039	0.671538	0.820951
HI-LNC762	1.27e-06	-0.0895132	0.2085	-0.429321	0.66769	0.820951
HI-LNC2387	4.45e-05	0.104825	0.252551	0.415066	0.678094	0.821415
HI-LNC3329	7.78e-06	0.0622467	0.150347	0.41402	0.67886	0.821415
HI-LNC3521	7.6e-06	-0.0687494	0.166108	-0.413884	0.678959	0.821415
HI-LNC4412	8.82e-06	-0.0543432	0.131091	-0.414547	0.678473	0.821415
HI-LNC2452	1.78e-06	-0.102741	0.250927	-0.409448	0.682211	0.824338
HI-LNC3213	0.00011447	-0.0291162	0.0723925	-0.402199	0.687538	0.827732
HI-LNC3417	1.89e-06	-0.0825686	0.204921	-0.402929	0.687001	0.827732
HI-LNC3944	1.76e-05	0.0720911	0.17842	0.404052	0.686174	0.827732
HI-LNC3158	3.54e-06	0.0804934	0.202303	0.397885	0.690715	0.830076
HI-LNC4684	0.000308905	0.0637457	0.16046	0.397269	0.691169	0.830076
HI-LNC3877	1.79e-06	0.0777259	0.197804	0.392943	0.694361	0.832896
HI-LNC2669	1.58e-06	-0.0978592	0.250059	-0.391345	0.695542	0.833042
HI-LNC4319	1.21e-06	-0.0869395	0.222641	-0.390491	0.696173	0.833042
HI-LNC791	1.64e-06	-0.0644101	0.166098	-0.387784	0.698176	0.834426
HI-LNC2336	1.63e-06	-0.0587267	0.152854	-0.3842	0.70083	0.835624
HI-LNC3016	8.57e-06	0.0745902	0.194174	0.384142	0.700874	0.835624
HI-LNC3939	1.53e-06	-0.0650533	0.170317	-0.381955	0.702495	0.836546
HI-LNC1099	1.55e-06	-0.0704686	0.191728	-0.367545	0.713212	0.840387
HI-LNC1257	1.42e-06	-0.0703376	0.196746	-0.357505	0.720714	0.840387
HI-LNC2055	3.51e-06	-0.0536582	0.148029	-0.362485	0.71699	0.840387
HI-LNC2086	1.2e-05	0.0478527	0.12829	0.373006	0.709144	0.840387
HI-LNC2093	1.91e-06	-0.0898918	0.241232	-0.372637	0.709419	0.840387
HI-LNC2312	1.58e-06	0.0826855	0.231373	0.357369	0.720815	0.840387
HI-LNC240	1.22e-06	-0.0678181	0.189141	-0.358559	0.719925	0.840387
HI-LNC2542	0.000100496	0.0566246	0.156692	0.361374	0.71782	0.840387
HI-LNC2563	3.72e-05	-0.0562466	0.15525	-0.362296	0.717131	0.840387
HI-LNC2577	1.24e-06	0.0889115	0.238178	0.373299	0.708926	0.840387
HI-LNC3304	5.59e-06	-0.0799755	0.221382	-0.361255	0.717909	0.840387
HI-LNC3604	1.8e-06	-0.0714074	0.193254	-0.3695	0.711755	0.840387
HI-LNC3933	9.97e-06	0.0447226	0.122625	0.364709	0.715328	0.840387
HI-LNC4034	4.89e-06	-0.0693752	0.187134	-0.370724	0.710843	0.840387
HI-LNC4054	8.09e-05	-0.035333	0.0989611	-0.357039	0.721063	0.840387
HI-LNC4207	2.94e-06	-0.0861413	0.23532	-0.36606	0.714321	0.840387
HI-LNC4514	4.29e-05	0.0601832	0.163897	0.3672	0.71347	0.840387
HI-LNC486	5.7e-06	-0.0543465	0.147471	-0.368523	0.712483	0.840387
HI-LNC2733	1.2e-05	-0.0482205	0.1358	-0.355086	0.722525	0.841098
HI-LNC3535	1.21e-05	-0.0410697	0.116972	-0.351108	0.725508	0.842667
HI-LNC4220	1.22e-06	-0.0665841	0.189694	-0.351007	0.725583	0.842667
HI-LNC535	7.87e-06	-0.0540135	0.157179	-0.343642	0.731115	0.848094
HI-LNC3043	2.86e-05	-0.0395	0.116435	-0.339245	0.734425	0.849358
HI-LNC3654	1.51e-06	-0.065257	0.192634	-0.338762	0.734789	0.849358
HI-LNC3965	1.88e-06	0.0640114	0.187754	0.340933	0.733154	0.849358
HI-LNC2648	2.92e-06	-0.0685238	0.203046	-0.33748	0.735755	0.849478
HI-LNC1194	5.65e-06	-0.0675672	0.203364	-0.332249	0.739702	0.853036
HI-LNC4069	5.52e-06	-0.0707009	0.214441	-0.329698	0.741628	0.854259
HI-LNC3983	4.55e-06	0.0477577	0.147022	0.324835	0.745306	0.857493
HI-LNC2418	3.89e-06	0.057582	0.179553	0.320697	0.74844	0.858292
HI-LNC4269	1.15e-05	-0.0454012	0.14218	-0.319322	0.749482	0.858292
HI-LNC559	7.08e-06	-0.0588958	0.183541	-0.320887	0.748296	0.858292
HI-LNC980	2.31e-05	-0.0830269	0.259391	-0.320084	0.748905	0.858292
HI-LNC857	1.2e-06	0.046889	0.147928	0.316972	0.751265	0.859335
HI-LNC358	1.67e-06	0.0591788	0.18738	0.315823	0.752137	0.859336
HI-LNC1031	1.88e-06	-0.0646057	0.208377	-0.310043	0.756529	0.862355
HI-LNC3702	1.99e-05	0.0596798	0.19239	0.310203	0.756407	0.862355
HI-LNC2490	0.000325159	-0.0464446	0.152339	-0.304877	0.76046	0.86384
HI-LNC2597	4.44e-06	0.0606452	0.197738	0.306696	0.759075	0.86384
HI-LNC947	0.000148239	0.0782367	0.255669	0.306008	0.759599	0.86384
HI-LNC3519	1.88e-06	-0.0608578	0.204347	-0.297816	0.765844	0.867717
HI-LNC4689	1.93e-05	0.0330306	0.110576	0.298714	0.765158	0.867717
HI-LNC937	2.88e-06	-0.0592562	0.199556	-0.29694	0.766512	0.867717
HI-LNC3931	0.00010279	0.043395	0.147647	0.293911	0.768826	0.868342
HI-LNC4180	1.7e-06	-0.0437329	0.148492	-0.294512	0.768366	0.868342
HI-LNC3890	1.28e-06	-0.068113	0.234384	-0.290605	0.771354	0.869205
HI-LNC4757	2.02e-05	-0.0454868	0.156412	-0.290814	0.771194	0.869205
HI-LNC4652	2.69e-06	0.0544953	0.188921	0.288456	0.772998	0.870064
HI-LNC3709	1.19e-06	-0.0518926	0.181127	-0.286498	0.774497	0.870757
HI-LNC319	2.95e-06	-0.0474201	0.170419	-0.278256	0.780816	0.876861
HI-LNC2995	6.92e-06	-0.043076	0.158353	-0.272026	0.785602	0.881233
HI-LNC3042	3.06e-06	0.0610039	0.225959	0.269978	0.787178	0.881997
HI-LNC1278	1.61e-06	0.0678405	0.252628	0.268539	0.788284	0.882234
HI-LNC2466	1.65e-06	0.0586476	0.221461	0.264821	0.791147	0.882433
HI-LNC748	1.41e-06	0.0500013	0.188497	0.265263	0.790807	0.882433
HI-LNC951	2.63e-06	-0.0391365	0.146913	-0.266392	0.789937	0.882433
HI-LNC1179	9.26e-06	0.0502293	0.190554	0.263596	0.792092	0.882488
HI-LNC761	9.24e-05	0.0228743	0.0893275	0.256072	0.797895	0.887951
HI-LNC906	2.7e-06	0.0586452	0.233316	0.251355	0.801539	0.891001
HI-LNC2896	6.68e-06	-0.0504974	0.205052	-0.246266	0.805476	0.892359
HI-LNC3049	2.72e-06	0.0349869	0.141127	0.24791	0.804204	0.892359
HI-LNC3841	4.15e-06	-0.0398033	0.160962	-0.247284	0.804688	0.892359
HI-LNC1158	1.39e-06	-0.0378548	0.158019	-0.239559	0.810672	0.895714
HI-LNC3285	4.28e-06	-0.0369389	0.155029	-0.23827	0.811671	0.895714
HI-LNC3741	5.69e-06	0.0273246	0.11497	0.237668	0.812139	0.895714
HI-LNC3782	1.42e-06	-0.0387547	0.161952	-0.239298	0.810875	0.895714
HI-LNC3039	1.46e-06	0.0444806	0.194092	0.229172	0.818735	0.901121
HI-LNC3885	1.3e-06	-0.0507038	0.221414	-0.229001	0.818868	0.901121
HI-LNC4249	8.29e-05	-0.01419	0.062917	-0.225536	0.821562	0.903078
HI-LNC2807	6.04e-06	-0.051171	0.231879	-0.22068	0.825342	0.905213
HI-LNC436	1.2e-06	-0.0483677	0.218288	-0.221578	0.824643	0.905213
HI-LNC1120	3.03e-06	0.0410943	0.191712	0.214355	0.830271	0.908298
HI-LNC2840	9.03e-06	-0.0272175	0.126479	-0.215194	0.829616	0.908298
HI-LNC3233	3.24e-06	-0.034683	0.16243	-0.213525	0.830917	0.908298
HI-LNC3069	3.31e-06	0.0485546	0.231211	0.210002	0.833666	0.910293
HI-LNC3409	2.96e-05	-0.0158045	0.0771209	-0.204931	0.837626	0.911622
HI-LNC3672	1.35e-05	-0.0305949	0.149481	-0.204674	0.837827	0.911622
HI-LNC4379	4.6e-06	-0.0504709	0.249208	-0.202525	0.839506	0.911622
HI-LNC4446	3.09e-06	-0.0468422	0.227721	-0.205699	0.837026	0.911622
HI-LNC829	1.23e-06	0.0359735	0.176787	0.203485	0.838756	0.911622
HI-LNC2143	0.000110547	-0.02362	0.119808	-0.197148	0.843712	0.912253
HI-LNC3581	4.76e-06	0.048622	0.246748	0.197051	0.843787	0.912253
HI-LNC4585	4.67e-06	-0.0313597	0.156857	-0.199926	0.841539	0.912253
HI-LNC741	1.35e-06	0.0483613	0.244026	0.198181	0.842903	0.912253
HI-LNC349	1.74e-06	-0.0439426	0.226047	-0.194396	0.845866	0.912499
HI-LNC4503	2.8e-06	-0.0385412	0.198252	-0.194405	0.845859	0.912499
HI-LNC3269	1.36e-06	-0.0412571	0.21551	-0.191439	0.848181	0.913997
HI-LNC2020	1.3e-06	0.0487576	0.258718	0.188459	0.850517	0.915513
HI-LNC4073	1.68e-06	0.0337494	0.183739	0.183681	0.854263	0.917542
HI-LNC4738	1.86e-06	0.0409065	0.222027	0.184241	0.853825	0.917542
HI-LNC208	1.27e-06	0.0362296	0.200732	0.180487	0.85677	0.919233
HI-LNC2755	4.79e-06	0.0287861	0.16172	0.177999	0.858723	0.920328
HI-LNC654	1.27e-06	-0.0369831	0.209776	-0.176298	0.86006	0.920759
HI-LNC4668	1.09e-05	-0.0304467	0.174957	-0.174024	0.861847	0.921672
HI-LNC3245	1.84e-05	-0.0196221	0.115358	-0.170098	0.864933	0.92397
HI-LNC2569	0.000115832	-0.0191073	0.114372	-0.167063	0.867321	0.925215
HI-LNC564	2.19e-06	0.0402843	0.242341	0.16623	0.867976	0.925215
HI-LNC144	1.79e-06	0.0394099	0.241116	0.163448	0.870166	0.925549
HI-LNC2770	1.95e-06	-0.0372299	0.226958	-0.164039	0.8697	0.925549
HI-LNC4694	2.66e-05	-0.0286681	0.177078	-0.161895	0.871389	0.92585
HI-LNC884	3.44e-06	-0.0267743	0.169854	-0.157631	0.874747	0.928419
HI-LNC2708	2.39e-06	-0.0374469	0.245343	-0.152631	0.878689	0.9316
HI-LNC3204	3.79e-06	0.0356012	0.239875	0.148416	0.882015	0.93341
HI-LNC4561	1.29e-05	0.0232628	0.15711	0.148067	0.88229	0.93341
HI-LNC3818	4.94e-06	-0.0175703	0.121001	-0.145208	0.884547	0.933794
HI-LNC704	9.06e-06	-0.0217388	0.148715	-0.146177	0.883782	0.933794
HI-LNC2029	5.49e-05	0.0231712	0.162048	0.14299	0.886298	0.934642
HI-LNC991	1.61e-06	0.0226066	0.159597	0.141648	0.887358	0.934759
HI-LNC4161	3.17e-06	0.0170516	0.125701	0.135652	0.892097	0.938749
HI-LNC2707	2.18e-06	0.0337212	0.254579	0.132459	0.894621	0.940134
HI-LNC3445	1.52e-06	0.0204541	0.157279	0.13005	0.896527	0.940134
HI-LNC352	1.45e-06	-0.02407	0.185683	-0.12963	0.89686	0.940134
HI-LNC4000	2.3e-06	0.0270424	0.209364	0.129164	0.897228	0.940134
HI-LNC1144	2.38e-06	-0.024563	0.205527	-0.119512	0.90487	0.946131
HI-LNC3119	3.29e-05	0.0164155	0.136129	0.120588	0.904017	0.946131
HI-LNC262	2.99e-06	0.0217508	0.190726	0.114042	0.909205	0.948652
HI-LNC4441	2.66e-06	-0.0263195	0.228817	-0.115024	0.908426	0.948652
HI-LNC2368	1.77e-05	0.0219502	0.20812	0.105469	0.916004	0.953087
HI-LNC3318	4.22e-06	0.0195268	0.183671	0.106314	0.915333	0.953087
HI-LNC886	1.27e-06	-0.0185242	0.176378	-0.105025	0.916356	0.953087
HI-LNC357	5.09e-06	0.0172528	0.168248	0.102544	0.918325	0.95348
HI-LNC3985	5.66e-06	-0.0137855	0.136634	-0.100894	0.919635	0.95348
HI-LNC4609	5.79e-05	-0.0114404	0.112684	-0.101526	0.919133	0.95348
HI-LNC228	8.66e-06	-0.0168986	0.174438	-0.096875	0.922826	0.955784
HI-LNC4201	4.29e-06	0.0119267	0.125505	0.0950301	0.924291	0.956297
HI-LNC3633	1.93e-06	0.0144014	0.15719	0.0916183	0.927001	0.958096
HI-LNC3981	2.03e-06	0.0119636	0.133648	0.0895155	0.928672	0.958818
HI-LNC3688	1.67e-06	0.0204645	0.236236	0.0866274	0.930968	0.959179
HI-LNC4237	1.8e-06	0.0132051	0.150916	0.0874996	0.930274	0.959179
HI-LNC2465	1.96e-06	-0.00968782	0.118234	-0.081938	0.934696	0.961127
HI-LNC2779	3.01e-05	0.00912744	0.111587	0.0817965	0.934809	0.961127
HI-LNC2251	1.35e-06	-0.0150716	0.189836	-0.0793928	0.93672	0.96209
HI-LNC126	2.84e-06	0.0164866	0.224511	0.0734335	0.941461	0.965953
HI-LNC1127	2.48e-06	-0.0153661	0.223248	-0.0688297	0.945125	0.967768
HI-LNC4394	1.52e-05	-0.0096877	0.140924	-0.0687439	0.945193	0.967768
HI-LNC3446	4.94e-05	0.00718518	0.108559	0.0661868	0.947229	0.968326
HI-LNC3587	4.4e-06	0.0100174	0.152722	0.0655925	0.947702	0.968326
HI-LNC3743	1.75e-05	-0.00479573	0.090374	-0.0530654	0.95768	0.977508
HI-LNC2145	2.22e-06	0.00984778	0.20493	0.0480545	0.961673	0.979795
HI-LNC740	1.48e-06	-0.00799131	0.167324	-0.0477594	0.961908	0.979795
HI-LNC1091	9.46e-06	-0.0106623	0.243112	-0.0438575	0.965018	0.980011
HI-LNC2574	3.83e-06	0.0054761	0.125162	0.0437521	0.965102	0.980011
HI-LNC2895	3.53e-06	-0.00804933	0.17463	-0.0460936	0.963236	0.980011
HI-LNC3427	2.55e-06	-0.00745137	0.177615	-0.0419524	0.966537	0.980458
HI-LNC1151	3.48e-06	0.00474331	0.141886	0.0334305	0.973331	0.983452
HI-LNC2087	1.93e-06	0.0066691	0.200591	0.0332473	0.973477	0.983452
HI-LNC3302	7.29e-06	0.00795672	0.223285	0.0356349	0.971573	0.983452
HI-LNC3994	3.32e-06	0.00413591	0.114632	0.0360798	0.971219	0.983452
HI-LNC2519	1.18e-06	0.0059502	0.230687	0.0257934	0.979422	0.988444
HI-LNC879	3.13e-06	-0.00461719	0.206634	-0.0223447	0.982173	0.990207
HI-LNC2776	1.95e-06	0.00343635	0.192104	0.017888	0.985728	0.992776
HI-LNC3807	4.75e-06	-0.00204388	0.148053	-0.013805	0.988986	0.993014
HI-LNC492	1.63e-06	0.00286315	0.188536	0.0151862	0.987884	0.993014
HI-LNC577	3.84e-06	-0.00160228	0.11111	-0.0144207	0.988494	0.993014
HI-LNC3937	2.39e-06	0.00134651	0.142003	0.00948229	0.992434	0.995463
HI-LNC1299	1.19e-06	-0.00161681	0.220011	-0.00734875	0.994137	0.996157
HI-LNC3796	3.62e-05	-0.000647059	0.188655	-0.00342985	0.997263	0.998276
HI-LNC4255	7.12e-06	-0.000224082	0.161692	-0.00138586	0.998894	0.998894
HI-LNC1004	2.48e-07	-0.117117	0.262326	-0.446457	0.655267	NA
HI-LNC1008	5.03e-07	0.264634	0.252728	1.04711	NA	NA
HI-LNC1010	1.47e-07	-0.214691	0.263975	-0.813299	0.416047	NA
HI-LNC1011	4.51e-07	-0.0803057	0.222369	-0.361137	0.717997	NA
HI-LNC1014	1.08e-06	-0.0890226	0.183378	-0.485458	0.627351	NA
HI-LNC1017	3.62e-07	-0.330206	0.263767	-1.25188	0.210613	NA
HI-LNC1018	1.47e-07	-0.233792	0.259147	-0.902159	0.366972	NA
HI-LNC1019	4.72e-07	0.0687498	0.216639	0.317348	0.75098	NA
HI-LNC1022	4.26e-07	0.00897197	0.215145	0.041702	0.966736	NA
HI-LNC1024	4.43e-08	-0.28978	0.222037	-1.3051	0.19186	NA
HI-LNC1027	8.03e-07	-0.387072	0.226722	-1.70725	0.0877755	NA
HI-LNC1029	1.1e-07	-0.17096	0.263881	-0.647868	0.51707	NA
HI-LNC103	1.46e-07	-0.276302	0.26396	-1.04676	0.295212	NA
HI-LNC1030	9.58e-08	-0.0736422	0.263564	-0.279409	0.779931	NA
HI-LNC1032	6.89e-07	-0.111221	0.263905	-0.421444	NA	NA
HI-LNC1033	1.19e-07	-0.0576536	0.263605	-0.218712	0.826874	NA
HI-LNC1034	4.63e-07	-0.0945239	0.242318	-0.390082	0.696476	NA
HI-LNC1041	2.84e-07	0.133949	0.236019	0.567537	0.57035	NA
HI-LNC1042	1.08e-06	-0.383484	0.227719	-1.68403	0.0921768	NA
HI-LNC1044	5.49e-07	-0.180712	0.213525	-0.846329	0.397369	NA
HI-LNC1045	3.17e-07	-0.299328	0.225197	-1.32918	0.183788	NA
HI-LNC1046	5.42e-08	-0.208989	0.252653	-0.82718	0.408135	NA
HI-LNC1047	3.61e-07	-0.153384	0.261688	-0.586131	0.557788	NA
HI-LNC1048	1.36e-07	-0.279202	0.261903	-1.06605	0.286402	NA
HI-LNC1050	7.09e-07	-0.273409	0.259041	-1.05547	0.291213	NA
HI-LNC1051	1.57e-07	-0.257662	0.263976	-0.976081	0.329024	NA
HI-LNC1053	1.01e-06	-0.239648	0.225569	-1.06242	0.288047	NA
HI-LNC1055	6.56e-07	0.0393668	0.260443	0.151153	NA	NA
HI-LNC1056	0.000232522	-0.367421	0.257858	-1.4249	NA	NA
HI-LNC1057	3.06e-07	-0.22601	0.241343	-0.936468	0.349032	NA
HI-LNC1059	1.13e-06	-0.465492	0.236147	-1.97119	0.0487017	NA
HI-LNC1061	5.46e-08	-0.00194019	0.253934	-0.00764052	0.993904	NA
HI-LNC1063	1.48e-07	-0.273867	0.260344	-1.05194	0.292825	NA
HI-LNC1065	2.65e-07	-0.198476	0.234612	-0.845975	0.397567	NA
HI-LNC1066	1.51e-07	-0.157785	0.263612	-0.59855	0.549473	NA
HI-LNC1070	1.58e-07	-0.181396	0.260744	-0.695687	0.486625	NA
HI-LNC1073	5.1e-07	-0.313706	0.227708	-1.37767	0.168305	NA
HI-LNC1075	2.61e-07	-0.516574	0.234522	-2.20266	0.0276184	NA
HI-LNC1077	4.96e-07	-0.461285	0.246179	-1.87378	0.0609606	NA
HI-LNC1080	1.44e-07	-0.341704	0.263973	-1.29447	0.195504	NA
HI-LNC1088	8.93e-07	-0.489502	0.236733	-2.06774	0.0386645	NA
HI-LNC1089	8.42e-07	-0.168704	0.224767	-0.750573	0.45291	NA
HI-LNC1094	9.44e-08	0.0184102	0.260972	0.0705447	0.94376	NA
HI-LNC1095	1.83e-08	0.175731	0.166428	1.0559	0.291013	NA
HI-LNC1096	1.5e-07	-0.236927	0.250963	-0.944074	0.345132	NA
HI-LNC1097	9.26e-08	-0.0517195	0.244413	-0.211607	0.832413	NA
HI-LNC1098	9.75e-07	0.0159691	0.213438	0.0748184	0.940359	NA
HI-LNC1100	6.92e-08	0.420185	0.256322	1.63929	0.101154	NA
HI-LNC1102	3.44e-07	0.00720152	0.24061	0.0299303	0.976123	NA
HI-LNC1104	2.54e-07	0.254156	0.235501	1.07921	0.280492	NA
HI-LNC1105	1.19e-07	-0.0170472	0.257302	-0.0662536	0.947176	NA
HI-LNC1106	1.07e-06	-0.435913	0.24364	-1.78917	0.073587	NA
HI-LNC1108	2.23e-07	0.431313	0.259002	1.66529	0.0958552	NA
HI-LNC1109	4.35e-07	-0.302694	0.245513	-1.2329	0.217611	NA
HI-LNC111	1.11e-06	-0.267966	0.222843	-1.20249	0.229176	NA
HI-LNC1115	4.08e-07	-0.0720067	0.231092	-0.311593	0.75535	NA
HI-LNC1117	2.33e-07	-0.0928225	0.258326	-0.359323	0.719353	NA
HI-LNC1118	4.1e-07	-0.205984	0.233558	-0.881939	0.37781	NA
HI-LNC1119	2.13e-07	-0.345624	0.249691	-1.38421	0.166295	NA
HI-LNC1121	4.51e-07	0.0286645	0.220453	0.130025	0.896546	NA
HI-LNC1122	6.54e-07	0.128398	0.221008	0.580965	0.561264	NA
HI-LNC1123	3.38e-07	0.00369688	0.222694	0.0166007	0.986755	NA
HI-LNC1126	3.67e-07	-0.35463	0.234419	-1.5128	0.13033	NA
HI-LNC1128	7.2e-07	-0.181837	0.174792	-1.0403	0.298198	NA
HI-LNC1131	6.66e-07	-0.0162549	0.193466	-0.0840196	0.933041	NA
HI-LNC1136	9.39e-07	-0.440458	0.228743	-1.92555	0.0541601	NA
HI-LNC1137	5.13e-08	-0.0173997	0.246536	-0.0705768	0.943735	NA
HI-LNC1141	7.67e-07	-0.313221	0.26275	-1.19208	0.233228	NA
HI-LNC1142	1.2e-07	-0.14329	0.263916	-0.542935	0.587174	NA
HI-LNC1145	3.65e-07	-0.0693988	0.239309	-0.289996	0.771819	NA
HI-LNC1147	3.38e-07	0.0066351	0.263089	0.02522	0.97988	NA
HI-LNC1148	1.96e-06	-0.201188	0.251703	-0.799306	NA	NA
HI-LNC1150	3.79e-06	-0.550624	0.26196	-2.10194	NA	NA
HI-LNC1154	7.47e-08	0.0211463	0.259705	0.0814245	0.935104	NA
HI-LNC1155	7.07e-08	-0.125362	0.256903	-0.487975	0.625568	NA
HI-LNC1159	7.01e-07	-0.446495	0.242235	-1.84323	0.065296	NA
HI-LNC1160	4.09e-07	-0.40483	0.230684	-1.75491	0.0792742	NA
HI-LNC1161	1.58e-07	-0.265337	0.263545	-1.0068	0.314031	NA
HI-LNC1162	8.42e-07	-0.00838579	0.25161	-0.0333285	0.973413	NA
HI-LNC1167	5.01e-07	-0.192203	0.231165	-0.831455	0.405717	NA
HI-LNC1168	1.05e-07	-0.26991	0.258485	-1.0442	0.296392	NA
HI-LNC1169	1.32e-07	-0.266927	0.262331	-1.01752	0.308906	NA
HI-LNC1170	8.02e-08	-0.130908	0.255124	-0.513116	0.60787	NA
HI-LNC1173	2.86e-07	-0.0490858	0.244139	-0.201057	0.840654	NA
HI-LNC1175	7.71e-07	-0.274942	0.17886	-1.53719	0.124246	NA
HI-LNC1182	6.71e-07	-0.313092	0.221119	-1.41594	0.156793	NA
HI-LNC1184	8.32e-07	-0.117751	0.214119	-0.549931	0.582367	NA
HI-LNC1187	9.76e-07	-0.122988	0.201792	-0.609478	0.542208	NA
HI-LNC1189	8.66e-07	0.0379068	0.236679	0.160161	0.872754	NA
HI-LNC1191	2.24e-07	0.192455	0.246354	0.781212	0.434678	NA
HI-LNC1192	7.34e-08	-0.164585	0.260073	-0.632842	0.526837	NA
HI-LNC1193	7.87e-07	0.162829	0.248208	0.656019	0.511812	NA
HI-LNC1198	1.85e-07	-0.113522	0.257997	-0.440014	0.659927	NA
HI-LNC1199	2.04e-07	-0.196016	0.240411	-0.815338	0.414879	NA
HI-LNC12	9.08e-07	-0.359108	0.23638	-1.5192	0.128713	NA
HI-LNC1200	8.94e-08	-0.296188	0.261768	-1.13149	0.257849	NA
HI-LNC1201	5.03e-07	-0.150993	0.202235	-0.746619	0.455294	NA
HI-LNC1206	7.77e-08	-0.0104112	0.226609	-0.0459436	0.963355	NA
HI-LNC1207	9.15e-07	-0.0529699	0.199081	-0.266072	0.790184	NA
HI-LNC1210	1.06e-07	0.296159	0.251854	1.17591	NA	NA
HI-LNC1212	3.46e-08	-0.0803289	0.212858	-0.377382	0.70589	NA
HI-LNC1213	6.37e-07	-0.131928	0.235534	-0.560122	0.575396	NA
HI-LNC1214	5.36e-07	-0.304217	0.216695	-1.40389	0.16035	NA
HI-LNC1215	1.54e-07	-0.181186	0.263983	-0.686354	0.49249	NA
HI-LNC1217	1.9e-07	-0.0627579	0.253953	-0.247124	0.804812	NA
HI-LNC1220	1.56e-07	-0.122615	0.252512	-0.485582	0.627264	NA
HI-LNC1222	6.43e-07	-0.120593	0.236658	-0.509568	0.610354	NA
HI-LNC1226	1.79e-06	-0.423025	0.262526	-1.61136	NA	NA
HI-LNC1230	4.49e-07	-0.321093	0.243689	-1.31763	0.187627	NA
HI-LNC1233	4.23e-07	-0.108629	0.220913	-0.491725	0.622914	NA
HI-LNC1235	1.48e-07	0.385748	0.263973	1.46132	0.143929	NA
HI-LNC1237	3.4e-06	0.503564	0.249345	2.01955	NA	NA
HI-LNC1241	4.45e-07	-0.18725	0.240975	-0.777051	0.437129	NA
HI-LNC1244	7.38e-07	-0.166663	0.253773	-0.65674	0.511348	NA
HI-LNC1249	3.53e-07	-0.723406	0.236664	-3.05668	0.00223804	NA
HI-LNC1254	1.1e-06	0.184502	0.176665	1.04436	0.296317	NA
HI-LNC1255	1.31e-06	-0.147806	0.259595	-0.56937	NA	NA
HI-LNC1259	9.01e-09	0.110733	0.144263	0.76758	0.442737	NA
HI-LNC1261	6.97e-07	-0.352233	0.232268	-1.5165	0.129394	NA
HI-LNC1264	8.15e-07	-0.350235	0.206394	-1.69692	0.0897114	NA
HI-LNC1265	4.48e-07	-0.0357868	0.198189	-0.180569	0.856706	NA
HI-LNC1268	1.01e-07	-0.352015	0.262846	-1.33924	0.180492	NA
HI-LNC1270	1.73e-07	-0.244899	0.256457	-0.954932	0.339612	NA
HI-LNC1272	4.76e-07	-0.0579988	0.241033	-0.240626	0.809845	NA
HI-LNC1279	6.53e-07	-0.0251606	0.216403	-0.116268	0.90744	NA
HI-LNC1280	3.98e-07	-0.00290002	0.216313	-0.0134066	0.989303	NA
HI-LNC1281	2.68e-07	0.173864	0.243939	0.712737	0.476008	NA
HI-LNC1284	1.94e-07	-0.148218	0.242866	-0.610286	0.541672	NA
HI-LNC1288	6.99e-07	-0.187975	0.214893	-0.874736	0.381717	NA
HI-LNC1290	1.46e-07	-0.162678	0.261356	-0.622437	0.533655	NA
HI-LNC1291	2.03e-07	-0.193648	0.245899	-0.787508	0.430984	NA
HI-LNC1293	2.1e-08	-0.0548713	0.170619	-0.3216	0.747755	NA
HI-LNC1295	2.31e-07	-0.0261791	0.236826	-0.110542	0.91198	NA
HI-LNC1296	6.36e-07	0.115894	0.249853	0.463848	0.642757	NA
HI-LNC130	8.31e-07	-0.156549	0.256942	-0.609278	0.54234	NA
HI-LNC1300	1.93e-07	-0.341234	0.243769	-1.39983	0.161566	NA
HI-LNC1301	2.91e-07	-0.191357	0.244	-0.784252	0.432892	NA
HI-LNC131	4.23e-07	-0.155971	0.257823	-0.604953	0.545211	NA
HI-LNC133	4.73e-07	-0.190106	0.248451	-0.765166	0.444173	NA
HI-LNC136	6.21e-07	-0.438125	0.258613	-1.69414	0.0902392	NA
HI-LNC137	6.41e-07	-0.136558	0.217376	-0.62821	0.529866	NA
HI-LNC139	1.88e-07	-0.202715	0.263569	-0.769113	0.441826	NA
HI-LNC141	3.68e-07	-0.63149	0.244286	-2.58504	0.00973665	NA
HI-LNC145	8.58e-08	-0.134872	0.261045	-0.516661	0.605393	NA
HI-LNC146	4.41e-07	0.0827902	0.249961	0.331213	0.740484	NA
HI-LNC147	4.77e-07	-0.774114	0.248627	-3.11356	0.00184845	NA
HI-LNC148	4.14e-08	-0.561971	0.24765	-2.26922	0.0232551	NA
HI-LNC15	1.07e-06	-0.664865	0.241012	-2.75864	0.00580421	NA
HI-LNC150	5.22e-06	-0.186593	0.259109	-0.720133	NA	NA
HI-LNC152	7.24e-07	-0.296973	0.24946	-1.19047	0.233863	NA
HI-LNC153	5.99e-07	-0.333895	0.239755	-1.39265	0.163727	NA
HI-LNC156	2.88e-07	-0.0495273	0.221009	-0.224096	0.822682	NA
HI-LNC157	1.94e-07	-0.309752	0.26181	-1.18312	0.236762	NA
HI-LNC158	1.46e-07	-0.15165	0.262888	-0.576861	0.564033	NA
HI-LNC159	2.37e-08	-0.0366165	0.202844	-0.180515	0.856748	NA
HI-LNC160	1.31e-07	-0.321608	0.263418	-1.22091	0.222122	NA
HI-LNC200	4.53e-07	-0.0930521	0.263969	-0.352512	0.724454	NA
HI-LNC2000	3.81e-07	-0.00601284	0.231265	-0.0259998	0.979258	NA
HI-LNC2001	1.34e-07	-0.0979694	0.263008	-0.372495	0.709524	NA
HI-LNC2002	1.47e-07	0.0437211	0.26285	0.166335	0.867894	NA
HI-LNC2003	2.53e-08	-0.117784	0.189489	-0.621588	0.534213	NA
HI-LNC2004	2.33e-09	-0.0170771	0.0656192	-0.260245	0.794675	NA
HI-LNC2005	9.09e-07	-0.206637	0.248376	-0.83195	0.405437	NA
HI-LNC2007	1.33e-07	-0.360277	0.262763	-1.37111	0.17034	NA
HI-LNC2008	1.56e-07	-0.449582	0.255833	-1.75733	0.0788621	NA
HI-LNC2009	2.51e-08	0.0705099	0.224079	0.314665	0.753016	NA
HI-LNC2010	0.000236531	-0.145951	0.230999	-0.631826	NA	NA
HI-LNC2011	9.12e-07	0.239021	0.225025	1.0622	0.288146	NA
HI-LNC2012	1.47e-08	0.175463	0.1782	0.984642	0.3248	NA
HI-LNC2013	7.49e-07	-0.26208	0.23777	-1.10224	0.270358	NA
HI-LNC2014	7.62e-08	0.0248637	0.261997	0.0949007	0.924394	NA
HI-LNC2015	1.94e-08	0.162544	0.196224	0.828357	0.407468	NA
HI-LNC2016	7.52e-09	0.0127603	0.067531	0.188955	0.850128	NA
HI-LNC2018	9.97e-07	0.0446347	0.261006	0.17101	NA	NA
HI-LNC2019	7.45e-08	-0.148153	0.260584	-0.568543	0.569667	NA
HI-LNC2021	8.56e-07	-0.186455	0.25574	-0.72908	0.465953	NA
HI-LNC2022	9.25e-08	0.149113	0.262818	0.567361	0.570469	NA
HI-LNC2024	7.52e-08	-0.179237	0.262366	-0.683158	0.494507	NA
HI-LNC2026	2.6e-07	-0.384473	0.242509	-1.58539	0.112877	NA
HI-LNC2027	1.1e-07	-0.250975	0.263914	-0.950972	0.341619	NA
HI-LNC2028	1.41e-07	-0.093726	0.258414	-0.362697	0.716831	NA
HI-LNC2030	8.84e-08	-0.129972	0.263596	-0.493071	0.621963	NA
HI-LNC2032	1.05e-07	-0.135203	0.263961	-0.512206	0.608507	NA
HI-LNC2033	1.36e-07	-0.440293	0.263734	-1.66946	0.0950258	NA
HI-LNC2036	2.83e-08	-0.167917	0.215841	-0.777967	0.436588	NA
HI-LNC2037	2.9e-07	-0.301357	0.262745	-1.14696	0.251399	NA
HI-LNC2038	7.93e-09	0.0433182	0.107533	0.402835	0.68707	NA
HI-LNC2039	2.98e-08	0.00201703	0.227682	0.00885897	0.992932	NA
HI-LNC204	1.18e-07	0.302558	0.263814	1.14686	0.251438	NA
HI-LNC2040	4.36e-07	0.168378	0.258739	0.650765	0.515198	NA
HI-LNC2041	6.33e-06	0.0655835	0.24898	0.263409	NA	NA
HI-LNC2043	4.31e-08	-0.02249	0.242559	-0.0927198	0.926126	NA
HI-LNC2044	1.67e-06	0.28146	0.263215	1.06932	NA	NA
HI-LNC2046	5.25e-07	0.430999	0.246932	1.74542	0.0809123	NA
HI-LNC2047	1.57e-07	-0.150711	0.263914	-0.571061	0.567958	NA
HI-LNC2048	5.33e-08	0.097285	0.255671	0.380508	0.703568	NA
HI-LNC2050	1.42e-07	-0.179113	0.256165	-0.699208	0.484422	NA
HI-LNC2052	2.3e-07	-0.424289	0.258164	-1.64348	0.100283	NA
HI-LNC2053	2.18e-08	0.0348673	0.193792	0.179921	0.857215	NA
HI-LNC2054	3.81e-07	-0.270187	0.258295	-1.04604	0.295543	NA
HI-LNC2056	1.74e-07	0.236632	0.241157	0.981239	NA	NA
HI-LNC2057	1.16e-07	-0.1548	0.262076	-0.59067	0.554742	NA
HI-LNC206	2.38e-07	-0.306949	0.247428	-1.24056	0.214769	NA
HI-LNC2061	8.46e-07	-0.397611	0.223075	-1.78241	0.0746828	NA
HI-LNC2062	4.25e-08	-0.127885	0.245122	-0.521717	0.601868	NA
HI-LNC2064	1.71e-07	-0.330744	0.263664	-1.25441	0.209692	NA
HI-LNC2068	1.11e-07	-0.219495	0.253458	-0.866005	0.386488	NA
HI-LNC2069	1.46e-07	0.032486	0.26398	0.123062	0.902058	NA
HI-LNC207	1.01e-07	0.0237616	0.263729	0.0900983	0.928209	NA
HI-LNC2070	9.09e-07	0.155291	0.200464	0.774657	0.438542	NA
HI-LNC2071	9.13e-08	-0.298189	0.263957	-1.12969	0.258607	NA
HI-LNC2073	4.06e-08	-0.331971	0.225807	-1.47016	0.14152	NA
HI-LNC2074	5.45e-07	0.0547533	0.210566	0.260029	0.794842	NA
HI-LNC2075	7.01e-08	0.145606	0.263369	0.552858	0.580361	NA
HI-LNC2076	1.21e-08	-0.154167	0.144504	-1.06687	0.286031	NA
HI-LNC2077	1.84e-08	0.035677	0.180728	0.197407	0.843509	NA
HI-LNC2079	6.34e-07	-0.388024	0.229982	-1.6872	0.0915657	NA
HI-LNC2080	1.48e-08	-0.0706139	0.147255	-0.479536	0.631558	NA
HI-LNC2081	9.03e-07	-0.481812	0.214424	-2.24701	0.0246393	NA
HI-LNC2082	6.19e-08	0.126273	0.245669	0.513995	0.607256	NA
HI-LNC2083	2.43e-09	0.0372608	0.0656192	0.567834	0.570148	NA
HI-LNC2084	2.82e-08	-0.112496	0.213295	-0.527422	0.5979	NA
HI-LNC2088	1.82e-07	-0.0991929	0.254212	-0.390197	0.696391	NA
HI-LNC2089	2.81e-07	0.184408	0.234145	0.787582	0.430941	NA
HI-LNC209	4.44e-07	-0.32321	0.22892	-1.41189	0.157982	NA
HI-LNC2090	9.39e-07	0.521053	0.258763	2.01363	NA	NA
HI-LNC2091	4.07e-07	-0.321417	0.252503	-1.27292	0.203045	NA
HI-LNC2092	7.32e-08	-0.113628	0.235584	-0.482326	0.629574	NA
HI-LNC2094	3.22e-08	-0.104009	0.228841	-0.454503	0.649467	NA
HI-LNC2097	1.94e-07	-0.506032	0.25397	-1.99249	0.0463172	NA
HI-LNC2098	2.14e-08	-0.0489094	0.197433	-0.247727	0.804346	NA
HI-LNC2099	4.28e-08	0.321949	0.253002	1.27252	0.203189	NA
HI-LNC210	3.08e-07	-0.357447	0.258112	-1.38485	0.166098	NA
HI-LNC2101	1.41e-07	-0.146832	0.254161	-0.577711	0.563459	NA
HI-LNC2102	9.15e-08	-0.165359	0.263744	-0.626968	0.53068	NA
HI-LNC2103	2.22e-07	0.034914	0.255205	0.136808	0.891183	NA
HI-LNC2105	1.25e-07	0.144078	0.263926	0.545902	0.585133	NA
HI-LNC2106	1.31e-07	-0.173773	0.261982	-0.663301	0.507138	NA
HI-LNC2107	4.58e-07	-0.458698	0.231137	-1.98453	0.0471972	NA
HI-LNC211	1.83e-07	-0.1439	0.255575	-0.563045	0.573404	NA
HI-LNC2110	3.03e-05	-0.30227	0.240669	-1.25596	NA	NA
HI-LNC2111	5.65e-08	0.154255	0.256816	0.600643	0.548078	NA
HI-LNC2112	4.09e-07	0.102763	0.253165	0.405915	0.684805	NA
HI-LNC2114	4.75e-08	-0.164733	0.248086	-0.664017	0.50668	NA
HI-LNC2115	5.77e-08	0.641447	0.26022	2.46501	0.0137008	NA
HI-LNC2119	1.32e-07	-0.169125	0.262287	-0.644808	0.519052	NA
HI-LNC2120	3.56e-08	-0.349707	0.234173	-1.49337	0.13534	NA
HI-LNC2123	1.39e-08	-0.00916547	0.166938	-0.0549033	0.956216	NA
HI-LNC2125	3.22e-08	-0.0979799	0.239014	-0.409933	0.681855	NA
HI-LNC2126	6.32e-09	-0.0157738	0.0801677	-0.19676	0.844015	NA
HI-LNC2128	1.44e-08	0.0477444	0.137566	0.347065	0.728542	NA
HI-LNC2129	7.44e-09	-0.0611198	0.0956406	-0.639057	0.522786	NA
HI-LNC2130	4.94e-08	0.237432	0.248695	0.954712	0.339723	NA
HI-LNC2131	2.31e-07	-0.135924	0.248937	-0.546018	0.585053	NA
HI-LNC2133	9.61e-08	-0.64764	0.263058	-2.46197	0.0138177	NA
HI-LNC2134	1.05e-08	0.0838133	0.152591	0.549268	0.582822	NA
HI-LNC2135	1.19e-07	0.113202	0.261641	0.432663	0.665259	NA
HI-LNC2136	4.34e-08	-0.034018	0.246525	-0.13799	0.890248	NA
HI-LNC2137	1.29e-08	-0.135585	0.160909	-0.842619	0.399441	NA
HI-LNC2138	6.3e-07	-0.168797	0.250513	-0.673806	0.500435	NA
HI-LNC214	2.97e-07	-0.0185514	0.260285	-0.0712732	0.94318	NA
HI-LNC2140	6.42e-08	0.0804289	0.26167	0.307368	0.758564	NA
HI-LNC2142	1.02e-07	-0.0448904	0.263636	-0.170274	0.864794	NA
HI-LNC2146	7.53e-09	0.0123125	0.0675211	0.182351	0.855307	NA
HI-LNC2148	3.77e-05	-0.143356	0.263981	-0.543054	NA	NA
HI-LNC215	5.28e-07	-0.136984	0.196554	-0.696931	0.485846	NA
HI-LNC2150	8.47e-07	0.395547	0.247872	1.59577	0.11054	NA
HI-LNC2152	8.21e-08	0.275671	0.263787	1.04505	0.295999	NA
HI-LNC2153	6.86e-09	0.0252272	0.0935584	0.269641	0.787436	NA
HI-LNC2155	0.000144643	0.537928	0.20748	2.59267	NA	NA
HI-LNC2156	0	NA	NA	NA	NA	NA
HI-LNC2157	1.42e-07	-0.375105	0.258852	-1.44911	0.147306	NA
HI-LNC2158	3.77e-07	-0.316235	0.238622	-1.32526	0.185085	NA
HI-LNC2159	5.55e-07	-0.307883	0.244938	-1.25699	0.208759	NA
HI-LNC2161	3.9e-08	-0.0602897	0.220413	-0.273531	0.784445	NA
HI-LNC2162	5.45e-07	-0.14213	0.196693	-0.722596	0.469928	NA
HI-LNC2163	1.02e-08	-0.0250802	0.129831	-0.193176	0.846821	NA
HI-LNC2164	1.26e-08	0.0169965	0.138335	0.122865	0.902214	NA
HI-LNC2165	7.82e-10	0.0191482	0.0656192	0.291808	0.770433	NA
HI-LNC2166	6.24e-07	-0.231877	0.243865	-0.950842	0.341684	NA
HI-LNC2167	4.74e-07	-0.0451553	0.21568	-0.209363	0.834165	NA
HI-LNC2168	8.85e-08	-0.280888	0.240549	-1.1677	0.24293	NA
HI-LNC217	2.1e-07	0.00886391	0.256515	0.0345552	0.972434	NA
HI-LNC2170	1.12e-08	0.0259893	0.139559	0.186224	0.852269	NA
HI-LNC2172	2.47e-08	-0.187099	0.215729	-0.867288	0.385784	NA
HI-LNC2173	9.87e-09	-0.06886	0.131883	-0.52213	0.60158	NA
HI-LNC2174	3.04e-09	0.0327392	0.0656205	0.498917	0.617838	NA
HI-LNC2175	3.85e-09	0.023597	0.0657426	0.358929	0.719648	NA
HI-LNC2176	6.07e-08	-0.377297	0.252247	-1.49574	0.13472	NA
HI-LNC2177	6.64e-08	-0.208161	0.25791	-0.807108	0.419604	NA
HI-LNC2178	6.19e-07	0.0709235	0.231427	0.306461	0.759254	NA
HI-LNC2179	2.9e-07	-0.0315619	0.243225	-0.129764	0.896753	NA
HI-LNC218	7.35e-07	-0.133024	0.234969	-0.566133	0.571304	NA
HI-LNC2180	1.75e-07	-0.260335	0.249849	-1.04197	0.297425	NA
HI-LNC2181	1.58e-07	0.0897135	0.25396	0.353258	0.723895	NA
HI-LNC2182	3.52e-07	-0.107987	0.242803	-0.444751	0.656499	NA
HI-LNC2183	1.24e-07	-0.243408	0.263768	-0.92281	0.356106	NA
HI-LNC2184	2.81e-07	-0.0891692	0.210294	-0.424022	NA	NA
HI-LNC2185	6.26e-07	0.181249	0.246112	0.736448	0.461458	NA
HI-LNC2186	2.04e-08	0.161246	0.195482	0.824862	0.40945	NA
HI-LNC2187	3.55e-07	-0.224714	0.258409	-0.869605	0.384516	NA
HI-LNC2189	4.24e-07	0.333896	0.230629	1.44776	0.147684	NA
HI-LNC219	1.44e-07	-0.120045	0.263917	-0.454858	0.649211	NA
HI-LNC2191	3.92e-07	-0.259172	0.221529	-1.16993	0.242031	NA
HI-LNC2192	3.92e-07	-0.0886342	0.236828	-0.374256	0.708214	NA
HI-LNC2193	1.57e-07	-0.296593	0.262983	-1.1278	0.259403	NA
HI-LNC2194	4.77e-09	0.0172007	0.0662033	0.259817	0.795005	NA
HI-LNC2196	1.02e-07	-0.138016	0.263783	-0.523216	0.600824	NA
HI-LNC2197	2.31e-07	-0.364843	0.263773	-1.38317	0.166613	NA
HI-LNC2198	3.72e-08	-0.257399	0.243069	-1.05896	0.28962	NA
HI-LNC2199	2.41e-08	-0.0641573	0.225511	-0.284497	0.776029	NA
HI-LNC220	4.02e-07	-0.165653	0.263906	-0.627698	0.530202	NA
HI-LNC2200	1.18e-07	0.0335707	0.263497	0.127404	0.89862	NA
HI-LNC2201	4e-07	-0.129142	0.253659	-0.509117	0.61067	NA
HI-LNC2202	4.71e-08	0.251338	0.256905	0.978329	0.327912	NA
HI-LNC2203	4.04e-07	-0.335803	0.243972	-1.3764	0.168699	NA
HI-LNC2204	2.72e-07	0.112949	0.255775	0.441596	0.658781	NA
HI-LNC2205	9.43e-08	0.031403	0.262437	0.119659	0.904753	NA
HI-LNC2206	8.48e-09	-0.0819031	0.109443	-0.748362	0.454242	NA
HI-LNC2207	2.88e-07	-0.54548	0.258023	-2.11408	0.0345088	NA
HI-LNC2209	9.14e-08	-0.0807866	0.263741	-0.306311	0.759368	NA
HI-LNC2210	1.27e-07	0.309598	0.231717	1.3361	NA	NA
HI-LNC2211	1.85e-07	-0.497508	0.260808	-1.90756	0.0564476	NA
HI-LNC2212	6.14e-07	-0.340885	0.23909	-1.42576	0.153937	NA
HI-LNC2213	5.99e-08	-0.161311	0.25113	-0.642342	0.520651	NA
HI-LNC2214	4.34e-08	0.126106	0.244908	0.514914	0.606613	NA
HI-LNC2215	3.88e-08	-0.273317	0.230225	-1.18718	0.235159	NA
HI-LNC2216	3.89e-07	-0.221075	0.245301	-0.901241	0.36746	NA
HI-LNC2217	6.03e-07	0.00821456	0.22812	0.0360098	0.971275	NA
HI-LNC2218	3.47e-08	0.0309802	0.22703	0.136459	0.891459	NA
HI-LNC2219	1.13e-08	-0.154438	0.144604	-1.068	0.285518	NA
HI-LNC222	9.64e-07	-0.231718	0.244712	-0.946901	0.343689	NA
HI-LNC2220	7.37e-09	0.00676731	0.0934243	0.0724363	0.942255	NA
HI-LNC2222	7.38e-09	0.00310184	0.106847	0.0290305	0.97684	NA
HI-LNC2223	2.01e-08	0.16316	0.202781	0.804611	0.421044	NA
HI-LNC2224	1.39e-07	0.023283	0.25757	0.0903951	0.927973	NA
HI-LNC2227	6.19e-09	-0.0286781	0.0667793	-0.429446	0.667599	NA
HI-LNC2228	4.34e-08	-0.286841	0.20073	-1.42899	0.153006	NA
HI-LNC223	2.93e-07	-0.429542	0.247713	-1.73403	0.0829124	NA
HI-LNC2230	3.03e-08	0.12333	0.212782	0.579607	0.56218	NA
HI-LNC2231	9.17e-09	-0.00496825	0.0799519	-0.0621405	0.950451	NA
HI-LNC2232	5.89e-07	-0.0737248	0.263903	-0.279363	0.779966	NA
HI-LNC2234	7.19e-07	-0.185898	0.23533	-0.789948	0.429558	NA
HI-LNC2235	6.81e-07	-0.0882148	0.200628	-0.439693	0.660159	NA
HI-LNC2236	9.32e-07	0.25784	0.209047	1.23341	0.217423	NA
HI-LNC2237	6.36e-07	0.0741529	0.261199	0.283894	NA	NA
HI-LNC2238	1.55e-08	0.0685211	0.165975	0.412841	0.679723	NA
HI-LNC2239	6.75e-09	0.00908338	0.0934422	0.0972085	0.922561	NA
HI-LNC224	1.87e-07	-0.263799	0.257094	-1.02608	0.304854	NA
HI-LNC2240	2.61e-08	-0.0569882	0.215495	-0.264453	0.791431	NA
HI-LNC2241	1.08e-06	-0.282035	0.187964	-1.50047	0.133493	NA
HI-LNC2242	7.83e-08	-0.0201082	0.255369	-0.0787418	0.937238	NA
HI-LNC2243	2.71e-08	-0.173937	0.193858	-0.897235	0.369593	NA
HI-LNC2245	2.47e-08	-0.276437	0.19802	-1.39601	0.162713	NA
HI-LNC2246	9.46e-07	-0.380324	0.202985	-1.87365	0.0609784	NA
HI-LNC2247	8.5e-08	-0.177493	0.25546	-0.694799	0.487181	NA
HI-LNC2248	1.27e-06	-0.0438614	0.256197	-0.171202	NA	NA
HI-LNC2249	8.93e-09	-0.00889713	0.118855	-0.0748567	0.940329	NA
HI-LNC225	1.63e-07	-0.339694	0.259656	-1.30825	0.190789	NA
HI-LNC2252	3.86e-08	-0.330495	0.228287	-1.44771	0.147697	NA
HI-LNC2253	4.74e-07	-0.154326	0.25316	-0.609598	0.542128	NA
HI-LNC2254	2.64e-09	-0.0170771	0.0656192	-0.260245	0.794675	NA
HI-LNC2255	1.65e-08	-0.0425137	0.163395	-0.260189	0.794718	NA
HI-LNC2256	3.49e-08	-0.294762	0.222403	-1.32535	0.185055	NA
HI-LNC2257	5.76e-08	-0.101764	0.242697	-0.419302	0.674995	NA
HI-LNC2258	3.29e-08	0.0756529	0.242505	0.311964	0.755068	NA
HI-LNC2259	1.34e-07	0.0888994	0.257497	0.345244	0.729911	NA
HI-LNC2261	0	NA	NA	NA	NA	NA
HI-LNC2262	1.62e-07	-0.439867	0.257701	-1.70689	0.0878426	NA
HI-LNC2264	3.4e-07	-0.0130798	0.261615	-0.0499963	0.960125	NA
HI-LNC2265	2e-08	-0.112467	0.160968	-0.698692	0.484744	NA
HI-LNC2266	1.36e-09	-0.0125489	0.0656192	-0.191238	0.848339	NA
HI-LNC2268	1.19e-07	-0.0988117	0.263689	-0.374728	0.707863	NA
HI-LNC2269	1.51e-07	0.214597	0.253934	0.84509	0.39806	NA
HI-LNC2271	3.35e-07	-0.345874	0.236254	-1.46399	0.143197	NA
HI-LNC2272	3.86e-07	-0.48858	0.254078	-1.92295	0.054486	NA
HI-LNC2273	1.67e-07	-0.223891	0.262215	-0.853843	0.393192	NA
HI-LNC2275	0	NA	NA	NA	NA	NA
HI-LNC2276	1.49e-07	-0.478954	0.263726	-1.81611	0.069354	NA
HI-LNC2277	9.26e-07	-0.171325	0.192484	-0.890072	0.373427	NA
HI-LNC2278	2.92e-07	-0.099216	0.263751	-0.376173	0.706788	NA
HI-LNC2279	8.08e-08	0.0992059	0.261349	0.379592	0.704248	NA
HI-LNC2282	2.93e-08	-0.0859587	0.209347	-0.410605	0.681363	NA
HI-LNC2283	2.2e-07	0.388351	0.258202	1.50406	0.132567	NA
HI-LNC2284	1.86e-07	-0.180681	0.247155	-0.731044	0.464753	NA
HI-LNC2285	2.75e-08	-0.0901101	0.232624	-0.387364	0.698487	NA
HI-LNC2286	1.61e-07	0.0503466	0.262616	0.191712	0.847968	NA
HI-LNC2288	1.26e-07	0.013592	0.263245	0.0516326	0.958821	NA
HI-LNC2291	0	NA	NA	NA	NA	NA
HI-LNC2293	1.91e-08	-0.032231	0.194387	-0.165808	0.868308	NA
HI-LNC2294	6.8e-09	-0.0609017	0.0954819	-0.637835	0.523581	NA
HI-LNC2296	7.14e-08	0.148879	0.253998	0.586142	0.55778	NA
HI-LNC2298	4.61e-07	-0.0928477	0.235848	-0.393675	0.693821	NA
HI-LNC2299	9.94e-07	-0.281985	0.185326	-1.52156	0.128119	NA
HI-LNC23	8.22e-07	-0.127749	0.232517	-0.549419	0.582718	NA
HI-LNC230	3.76e-07	0.00621815	0.218888	0.0284079	0.977337	NA
HI-LNC2300	2.12e-08	-0.0322306	0.193428	-0.166629	0.867662	NA
HI-LNC2301	8.18e-07	-0.272207	0.249134	-1.09261	0.274564	NA
HI-LNC2302	8.96e-07	-0.466132	0.203333	-2.29246	0.0218792	NA
HI-LNC2303	1.72e-08	0.0848097	0.145981	0.580964	0.561265	NA
HI-LNC2304	1.52e-08	0.0102421	0.190068	0.0538865	0.957026	NA
HI-LNC2305	1.72e-07	-0.282813	0.261426	-1.08181	0.279337	NA
HI-LNC2306	4.72e-07	0.130818	0.233252	0.560846	0.574903	NA
HI-LNC2308	1.26e-09	-0.0125489	0.0656192	-0.191238	0.848339	NA
HI-LNC2309	7.46e-10	0.0191482	0.0656192	0.291808	0.770433	NA
HI-LNC231	4.39e-07	-0.107389	0.226795	-0.473505	0.635853	NA
HI-LNC2310	5.48e-07	-0.0213787	0.251878	-0.0848773	0.932359	NA
HI-LNC2311	1.87e-07	0.365065	0.261788	1.39451	0.163164	NA
HI-LNC2313	9.75e-08	-0.831341	0.262658	-3.16511	0.00155025	NA
HI-LNC2314	3.26e-07	0.444301	0.218009	2.038	0.0415499	NA
HI-LNC2315	2.13e-08	-0.0091146	0.205016	-0.044458	0.964539	NA
HI-LNC2316	8.09e-09	-0.043659	0.0816697	-0.53458	0.59294	NA
HI-LNC2317	3.47e-08	-0.102977	0.216633	-0.475352	0.634536	NA
HI-LNC2318	5.13e-07	-0.155485	0.244856	-0.635006	0.525425	NA
HI-LNC2319	7.04e-08	0.0164991	0.253493	0.065087	0.948105	NA
HI-LNC2320	1.56e-07	0.025843	0.258305	0.100048	NA	NA
HI-LNC2321	4.43e-07	-0.0862777	0.207687	-0.415423	0.677833	NA
HI-LNC2322	2.35e-07	-0.336841	0.259984	-1.29562	0.195105	NA
HI-LNC2323	2.87e-07	-0.0469948	0.255251	-0.184112	0.853926	NA
HI-LNC2324	6.43e-08	-0.279307	0.25191	-1.10876	0.267535	NA
HI-LNC2327	6.46e-08	0.0976544	0.257492	0.379252	0.704501	NA
HI-LNC2328	8.41e-09	-0.0612649	0.0957636	-0.639751	0.522334	NA
HI-LNC2329	1.8e-07	-0.275016	0.259789	-1.05862	0.289775	NA
HI-LNC233	4.93e-07	-0.26797	0.193738	-1.38316	0.166616	NA
HI-LNC2330	2.57e-07	-0.120457	0.252516	-0.477029	0.633342	NA
HI-LNC2331	1.66e-07	0.0510121	0.260305	0.195971	0.844633	NA
HI-LNC2333	3.49e-08	-0.239844	0.215118	-1.11494	0.264876	NA
HI-LNC2334	3.93e-08	-0.18857	0.241339	-0.781352	0.434595	NA
HI-LNC2337	2.4e-07	0.115263	0.263098	0.438098	0.661315	NA
HI-LNC2338	8.55e-08	0.267153	0.249578	1.07042	0.284431	NA
HI-LNC234	4.1e-07	0.0685705	0.207733	0.33009	0.741332	NA
HI-LNC2341	2.91e-07	0.0814991	0.254955	0.319661	0.749226	NA
HI-LNC2342	3.6e-09	-0.0252102	0.0657224	-0.383586	0.701285	NA
HI-LNC2343	7.71e-07	-0.486819	0.233497	-2.0849	0.0370781	NA
HI-LNC2344	7.48e-08	0.165025	0.263981	0.625139	0.53188	NA
HI-LNC2347	9.24e-07	0.125603	0.235568	0.533191	0.593902	NA
HI-LNC2348	2.24e-07	-0.0112523	0.262156	-0.0429221	0.965764	NA
HI-LNC2349	1.35e-07	-0.0514335	0.263835	-0.194946	0.845436	NA
HI-LNC2353	5.23e-08	0.138982	0.259293	0.536003	0.591956	NA
HI-LNC2355	2.88e-08	0.212083	0.206725	1.02592	0.30493	NA
HI-LNC2356	5.58e-08	-0.204263	0.259823	-0.786162	0.431773	NA
HI-LNC2357	1.21e-07	0.0157943	0.262933	0.0600696	0.9521	NA
HI-LNC2359	7.95e-07	0.0643175	0.177818	0.361704	0.717573	NA
HI-LNC236	8.48e-08	0.00426639	0.263916	0.0161657	0.987102	NA
HI-LNC2361	4.44e-08	0.0576332	0.234688	0.245574	0.806012	NA
HI-LNC2363	2.63e-08	0.0910886	0.214788	0.424086	0.671503	NA
HI-LNC2364	1.97e-07	-0.0436544	0.263749	-0.165515	0.868539	NA
HI-LNC2366	1.15e-07	0.410268	0.263858	1.55488	0.119975	NA
HI-LNC2369	3.48e-07	-0.343015	0.239373	-1.43297	0.151866	NA
HI-LNC237	1.45e-07	-0.146368	0.262252	-0.558119	0.576763	NA
HI-LNC2371	9.37e-07	-0.499837	0.192419	-2.59765	0.00938636	NA
HI-LNC2372	2.93e-09	0.00556369	0.0656192	0.0847875	0.93243	NA
HI-LNC2373	2.97e-07	-0.370466	0.241917	-1.53137	0.125677	NA
HI-LNC2374	2.88e-09	-0.0170771	0.0656192	-0.260245	0.794675	NA
HI-LNC2377	7.86e-07	-0.126967	0.187828	-0.675973	0.499058	NA
HI-LNC2378	9.84e-08	-0.313018	0.257435	-1.21591	0.22402	NA
HI-LNC2379	1.7e-05	-0.374059	0.238636	-1.56749	NA	NA
HI-LNC2380	2.17e-08	-0.136464	0.155674	-0.876603	0.380702	NA
HI-LNC2381	6.91e-07	0.0132569	0.246062	0.0538763	0.957034	NA
HI-LNC2382	1.43e-08	0.00336372	0.136457	0.0246505	0.980334	NA
HI-LNC2383	5.28e-08	-0.212882	0.239915	-0.88732	0.374907	NA
HI-LNC2385	3.68e-07	0.317998	0.237147	1.34093	0.179942	NA
HI-LNC2386	1.01e-08	0.153282	0.145358	1.05451	0.291648	NA
HI-LNC2389	7.18e-07	-0.175409	0.248698	-0.705306	0.48062	NA
HI-LNC2390	1.17e-07	-0.124619	0.262094	-0.475473	0.63445	NA
HI-LNC2392	3.86e-08	0.216212	0.237388	0.910794	0.362404	NA
HI-LNC2393	5.28e-07	-0.431708	0.227715	-1.89583	0.0579827	NA
HI-LNC2394	5.66e-08	-0.17753	0.259466	-0.684214	0.49384	NA
HI-LNC2395	6.13e-08	-0.523433	0.260036	-2.01292	0.0441228	NA
HI-LNC2396	1.23e-07	0.120461	0.262965	0.458086	0.64689	NA
HI-LNC2397	4.43e-08	0.0208623	0.204302	0.102115	0.918665	NA
HI-LNC2398	2.1e-07	-0.421117	0.263731	-1.59677	0.110317	NA
HI-LNC2399	2.43e-07	-0.290006	0.260999	-1.11114	0.266508	NA
HI-LNC2400	5.18e-08	-0.157453	0.231386	-0.680477	0.496202	NA
HI-LNC2402	8.99e-08	-0.340539	0.261233	-1.30358	0.192376	NA
HI-LNC2403	1.07e-07	0.0993999	0.260325	0.38183	0.702587	NA
HI-LNC2404	5.33e-07	-0.38114	0.22563	-1.68923	0.0911759	NA
HI-LNC2405	1.99e-07	0.255024	0.263984	0.96606	0.334014	NA
HI-LNC2406	1.3e-07	0.00901178	0.263015	0.0342634	0.972667	NA
HI-LNC2407	5.84e-07	-0.196798	0.219017	-0.898552	0.368891	NA
HI-LNC2410	8.26e-08	0.292042	0.2632	1.10958	NA	NA
HI-LNC2411	1.76e-07	-0.191011	0.259489	-0.736102	0.461669	NA
HI-LNC2413	1.98e-07	-0.310783	0.255042	-1.21856	0.223013	NA
HI-LNC2416	6.33e-07	0.0352387	0.23859	0.147696	0.882583	NA
HI-LNC2419	0	NA	NA	NA	NA	NA
HI-LNC242	4.26e-07	0.0859835	0.240857	0.356989	0.7211	NA
HI-LNC2420	2.26e-08	0.0996569	0.206876	0.481722	0.630003	NA
HI-LNC2421	5.57e-08	-0.0585012	0.261549	-0.223672	0.823013	NA
HI-LNC2422	6.76e-10	0.0191482	0.0656192	0.291808	0.770433	NA
HI-LNC2423	5.77e-07	-0.246065	0.249461	-0.986388	0.323943	NA
HI-LNC2428	3.21e-08	0.00920064	0.212026	0.0433939	0.965388	NA
HI-LNC2429	1.46e-07	-0.146128	0.259677	-0.562729	0.57362	NA
HI-LNC243	2.25e-07	-0.532834	0.252723	-2.10837	0.0349989	NA
HI-LNC2430	3.61e-08	0.0533259	0.226972	0.234945	0.814252	NA
HI-LNC2431	4.18e-07	-0.096855	0.229415	-0.422183	0.672891	NA
HI-LNC2432	1.09e-07	0.0152477	0.263984	0.0577602	0.95394	NA
HI-LNC2434	1.92e-08	-0.0720149	0.168546	-0.427272	0.669181	NA
HI-LNC2435	6.29e-08	0.0799673	0.260569	0.306895	0.758923	NA
HI-LNC2438	2.31e-07	-0.788455	0.261682	-3.01302	0.0025866	NA
HI-LNC2439	3.38e-07	-0.000814556	0.231014	-0.00352601	0.997187	NA
HI-LNC2444	1.63e-07	0.231971	0.261499	0.887082	0.375035	NA
HI-LNC2446	1.53e-07	-0.636234	0.26366	-2.41309	0.0158181	NA
HI-LNC2449	2.13e-07	0.262945	0.255662	1.02849	0.303721	NA
HI-LNC2451	2.8e-08	-0.0436541	0.205321	-0.212614	0.831628	NA
HI-LNC2454	1.14e-06	-0.344407	0.22002	-1.56534	0.117503	NA
HI-LNC2455	7.86e-08	0.0579841	0.263984	0.21965	0.826144	NA
HI-LNC2456	5.78e-07	-0.578726	0.244975	-2.36239	0.0181575	NA
HI-LNC2457	3.61e-08	-0.10024	0.236593	-0.42368	0.6718	NA
HI-LNC2458	3.32e-08	0.0967224	0.220753	0.438147	0.66128	NA
HI-LNC2459	2.62e-07	-0.0974888	0.233972	-0.416669	0.676921	NA
HI-LNC2462	4.13e-07	-0.524914	0.247022	-2.12496	0.0335897	NA
HI-LNC2463	6.94e-08	0.101628	0.258456	0.393213	0.694163	NA
HI-LNC2464	1.52e-06	0.0393309	0.249504	0.157637	NA	NA
HI-LNC2468	7.03e-07	-0.0481396	0.246205	-0.195526	0.844981	NA
HI-LNC2469	9.58e-08	-0.120011	0.261745	-0.458503	0.646591	NA
HI-LNC247	4.08e-07	-0.13558	0.214299	-0.632667	0.526951	NA
HI-LNC2470	8.23e-08	-0.15955	0.257209	-0.620311	0.535053	NA
HI-LNC2471	9.15e-08	0.063005	0.26378	0.238855	0.811218	NA
HI-LNC2473	8.02e-08	0.104109	0.262403	0.396753	0.69155	NA
HI-LNC2474	1.23e-06	0.109315	0.261733	0.417657	NA	NA
HI-LNC2476	1.98e-08	0.178474	0.208626	0.855473	0.392289	NA
HI-LNC2477	2.97e-08	0.00447572	0.227016	0.0197155	0.98427	NA
HI-LNC2478	6.66e-07	-0.378968	0.23503	-1.61242	0.10687	NA
HI-LNC2479	2.11e-07	-0.374191	0.259141	-1.44397	0.148748	NA
HI-LNC248	9.7e-07	0.188856	0.17593	1.07347	0.283058	NA
HI-LNC2480	1.28e-07	-0.318858	0.26343	-1.21041	0.226122	NA
HI-LNC2481	1.72e-07	-0.279466	0.253161	-1.10391	0.269633	NA
HI-LNC2482	1.08e-06	-0.419518	0.244673	-1.71461	0.0864169	NA
HI-LNC2484	0	NA	NA	NA	NA	NA
HI-LNC2486	3.27e-08	-0.0987152	0.22856	-0.4319	0.665814	NA
HI-LNC2487	5.93e-09	-0.0424566	0.0805977	-0.526771	0.598352	NA
HI-LNC2491	1.01e-08	-0.0344016	0.107158	-0.321037	0.748182	NA
HI-LNC2493	4.49e-08	0.0147658	0.217194	0.0679844	0.945798	NA
HI-LNC2494	6.79e-10	0.0191482	0.0656192	0.291808	0.770433	NA
HI-LNC2495	7.02e-08	0.273618	0.263142	1.03981	0.298428	NA
HI-LNC2498	4.47e-08	0.10219	0.251446	0.406408	0.684443	NA
HI-LNC2499	1.24e-08	-0.0261838	0.149673	-0.17494	0.861127	NA
HI-LNC250	8.14e-07	-0.354365	0.208958	-1.69587	0.0899113	NA
HI-LNC2500	5.22e-09	-0.000199566	0.0662877	-0.0030106	0.997598	NA
HI-LNC2501	3.36e-08	0.0494028	0.216579	0.228105	0.819565	NA
HI-LNC2502	6.23e-07	-0.264539	0.228521	-1.15761	0.247022	NA
HI-LNC2503	5.95e-06	-0.645028	0.252183	-2.55777	NA	NA
HI-LNC2504	6.55e-10	-0.00802071	0.0656192	-0.122231	0.902716	NA
HI-LNC2505	1.33e-07	-0.242283	0.260875	-0.928733	0.353028	NA
HI-LNC2506	3.64e-07	-0.188	0.223173	-0.842398	0.399565	NA
HI-LNC2507	6.79e-10	0.0191482	0.0656192	0.291808	0.770433	NA
HI-LNC2508	7.56e-09	-0.0613627	0.0958202	-0.640395	0.521916	NA
HI-LNC2509	2.82e-08	-0.143143	0.216844	-0.66012	0.509177	NA
HI-LNC2511	5.46e-08	-0.396143	0.24031	-1.64847	0.0992569	NA
HI-LNC2512	9.21e-07	-0.242452	0.248608	-0.975241	0.329441	NA
HI-LNC2513	1.82e-08	-0.00315677	0.1941	-0.0162636	0.987024	NA
HI-LNC2515	2.71e-09	-0.0170771	0.0656192	-0.260245	0.794675	NA
HI-LNC2517	1.42e-05	0.249006	0.25644	0.971014	NA	NA
HI-LNC2518	5.41e-09	0.0171599	0.0790629	0.217041	0.828176	NA
HI-LNC2520	2.55e-08	-0.0719309	0.18901	-0.380567	0.703524	NA
HI-LNC2523	3.8e-07	-0.366596	0.248392	-1.47587	0.139977	NA
HI-LNC2524	8.01e-08	0.258992	0.260301	0.994972	0.31975	NA
HI-LNC2525	6.56e-07	-0.0254187	0.227218	-0.111869	0.910927	NA
HI-LNC2526	3.88e-08	-0.000601037	0.23532	-0.00255412	0.997962	NA
HI-LNC2528	4.07e-07	-0.152634	0.263972	-0.578221	0.563115	NA
HI-LNC2529	0	NA	NA	NA	NA	NA
HI-LNC253	9.77e-07	0.0512079	0.187311	0.273385	0.784558	NA
HI-LNC2531	1.03e-08	-0.0236703	0.0809638	-0.292357	0.770014	NA
HI-LNC2532	8.32e-06	0.207402	0.216012	0.960142	NA	NA
HI-LNC2534	4.92e-07	-0.236006	0.254577	-0.927051	0.3539	NA
HI-LNC2537	2.52e-08	0.270923	0.214143	1.26515	0.205819	NA
HI-LNC2538	2.78e-09	-0.0170771	0.0656192	-0.260245	0.794675	NA
HI-LNC2541	8.06e-07	-0.37177	0.232982	-1.5957	0.110555	NA
HI-LNC2543	5.2e-07	-0.316151	0.246612	-1.28197	0.199852	NA
HI-LNC2544	3.12e-07	-0.251439	0.263383	-0.954653	0.339753	NA
HI-LNC2545	1.56e-07	0.168554	0.262801	0.641373	0.52128	NA
HI-LNC2546	2.46e-07	0.270913	0.262192	1.03326	0.301482	NA
HI-LNC2548	6.29e-09	-0.00768458	0.0665692	-0.115438	0.908098	NA
HI-LNC2549	3.57e-08	0.0339977	0.193751	0.175471	0.860709	NA
HI-LNC255	8.03e-07	0.0739427	0.195657	0.377919	0.70549	NA
HI-LNC2550	4.13e-09	-0.0255181	0.0657609	-0.388044	0.697983	NA
HI-LNC2551	4.25e-08	-0.393494	0.248278	-1.58489	0.112992	NA
HI-LNC2552	5.63e-07	-1.34253	0.250169	-5.36648	8.03e-08	NA
HI-LNC2554	1.88e-07	-0.174712	0.251439	-0.694849	0.48715	NA
HI-LNC2555	4.99e-08	0.0353384	0.245893	0.143715	0.885726	NA
HI-LNC2556	3.44e-08	-0.404973	0.232688	-1.74041	0.0817866	NA
HI-LNC2557	4.29e-09	-0.0254891	0.0657572	-0.387624	0.698294	NA
HI-LNC2558	1.03e-06	-0.212645	0.179041	-1.18769	0.234956	NA
HI-LNC2559	1.67e-07	-0.367563	0.254032	-1.44691	0.147921	NA
HI-LNC2560	9.48e-08	-0.273893	0.252906	-1.08298	0.278817	NA
HI-LNC2561	2.35e-08	-0.279576	0.182794	-1.52946	0.126151	NA
HI-LNC2562	1.54e-08	-0.11758	0.174686	-0.673093	0.500888	NA
HI-LNC2564	8.03e-08	-0.122455	0.260429	-0.470205	0.638209	NA
HI-LNC2565	2.09e-08	0.0914226	0.210729	0.43384	0.664405	NA
HI-LNC2567	1.05e-06	-0.33707	0.169841	-1.98463	0.0471858	NA
HI-LNC2570	2.7e-07	0.0885363	0.259663	0.340966	0.733129	NA
HI-LNC2575	2.67e-08	-0.0666239	0.203197	-0.327878	0.743004	NA
HI-LNC2576	6.11e-09	-0.0426773	0.0807899	-0.528251	0.597325	NA
HI-LNC2578	9.41e-07	-0.57151	0.202549	-2.82159	0.00477862	NA
HI-LNC258	4.94e-07	-0.304735	0.236409	-1.28902	0.197393	NA
HI-LNC2581	9.58e-07	-0.348648	0.231088	-1.50872	0.13137	NA
HI-LNC2582	4.74e-07	-0.531081	0.239541	-2.21707	0.0266181	NA
HI-LNC2584	3.02e-07	-0.286589	0.255794	-1.12039	0.262547	NA
HI-LNC2585	8.93e-07	-0.0868825	0.245073	-0.354517	0.722951	NA
HI-LNC2586	8.17e-09	-0.0499034	0.120661	-0.413585	0.679178	NA
HI-LNC2587	7.65e-08	-0.36939	0.263061	-1.4042	0.160259	NA
HI-LNC2588	1.55e-07	-0.174823	0.260129	-0.672063	0.501544	NA
HI-LNC2589	6.3e-08	-0.186283	0.254635	-0.731566	0.464433	NA
HI-LNC2590	3.13e-07	-0.324846	0.248716	-1.3061	0.19152	NA
HI-LNC2593	1.39e-07	-0.368245	0.263701	-1.39645	0.16258	NA
HI-LNC2594	8.96e-08	-0.0756517	0.25951	-0.291518	0.770656	NA
HI-LNC2595	3.75e-09	-0.0216053	0.0656192	-0.329252	0.741965	NA
HI-LNC2598	5.49e-08	0.171055	0.259093	0.660208	0.509121	NA
HI-LNC2599	4.87e-08	-0.477509	0.250223	-1.90833	0.0563482	NA
HI-LNC260	2.63e-07	-0.620214	0.260033	-2.38514	0.0170726	NA
HI-LNC2601	1.29e-07	-0.147959	0.263983	-0.560488	0.575147	NA
HI-LNC2602	4.11e-08	-0.168446	0.241904	-0.696336	0.486219	NA
HI-LNC2604	1.66e-07	-0.156314	0.261286	-0.598247	0.549675	NA
HI-LNC2605	1.83e-08	0.098863	0.1892	0.522531	0.601301	NA
HI-LNC2606	7.11e-07	0.191104	0.229082	0.834218	0.404158	NA
HI-LNC2607	4.36e-07	-0.123212	0.247656	-0.497513	0.618827	NA
HI-LNC261	7.56e-07	-0.236868	0.247671	-0.956381	0.33888	NA
HI-LNC2611	1.2e-07	-0.109986	0.260208	-0.422686	0.672525	NA
HI-LNC2613	3.89e-08	0.0137776	0.240926	0.057186	0.954397	NA
HI-LNC2614	0	NA	NA	NA	NA	NA
HI-LNC2615	2.39e-07	0.262955	0.2292	1.14728	0.251267	NA
HI-LNC2616	3.1e-08	0.357342	0.227722	1.5692	0.116601	NA
HI-LNC2619	1.81e-07	-0.189887	0.255891	-0.742061	0.45805	NA
HI-LNC2621	2.23e-08	-0.0459137	0.182658	-0.251364	0.801533	NA
HI-LNC2622	4.62e-07	-0.541275	0.233266	-2.32042	0.0203179	NA
HI-LNC2623	5.25e-07	-0.516917	0.247781	-2.08618	0.0369621	NA
HI-LNC2625	5.16e-08	-0.0192279	0.250816	-0.0766613	0.938893	NA
HI-LNC2626	2.72e-07	-0.228021	0.250572	-0.910001	0.362822	NA
HI-LNC2627	2.83e-08	0.0518213	0.227224	0.228062	0.819598	NA
HI-LNC2628	4.93e-08	-0.176515	0.240009	-0.735451	0.462065	NA
HI-LNC2629	0	NA	NA	NA	NA	NA
HI-LNC263	9.02e-07	-0.0296724	0.235167	-0.126176	0.899593	NA
HI-LNC2630	3.79e-08	0.335205	0.243916	1.37426	0.16936	NA
HI-LNC2631	6.74e-09	0.00855767	0.0934645	0.0915607	0.927047	NA
HI-LNC2633	9.09e-07	-0.0630657	0.237858	-0.265141	0.790901	NA
HI-LNC2636	1.33e-07	-0.0791446	0.261998	-0.302081	0.76259	NA
HI-LNC2638	7.28e-07	0.0817219	0.226047	0.361526	0.717706	NA
HI-LNC2639	1.19e-07	-0.161245	0.261147	-0.617449	0.536939	NA
HI-LNC264	1.57e-07	-0.233546	0.200351	-1.16569	NA	NA
HI-LNC2640	2.13e-07	-0.283249	0.256978	-1.10223	0.270361	NA
HI-LNC2643	2.08e-08	-0.062633	0.210335	-0.297777	0.765873	NA
HI-LNC2644	7.83e-08	-0.36465	0.244145	-1.49358	0.135286	NA
HI-LNC2646	6.9e-08	0.057807	0.260616	0.221809	0.824463	NA
HI-LNC2647	5.71e-07	0.126242	0.184231	0.68524	0.493192	NA
HI-LNC2649	4.78e-08	0.0505937	0.258835	0.195467	0.845027	NA
HI-LNC265	6.4e-07	-0.283797	0.232995	-1.21804	0.223208	NA
HI-LNC2650	4.7e-08	-0.133943	0.24402	-0.548904	0.583071	NA
HI-LNC2651	1.93e-09	-0.0125489	0.0656192	-0.191238	0.848339	NA
HI-LNC2652	3.48e-07	-0.129952	0.258556	-0.502606	0.615241	NA
HI-LNC2654	8.54e-07	-0.370642	0.209694	-1.76753	0.0771387	NA
HI-LNC2656	1.07e-06	-0.254361	0.233037	-1.09151	0.275051	NA
HI-LNC2658	9.28e-08	-0.127425	0.251387	-0.506888	0.612234	NA
HI-LNC2659	3.13e-08	-0.27187	0.226755	-1.19896	0.230544	NA
HI-LNC266	2.2e-07	-0.0933318	0.257501	-0.362453	0.717014	NA
HI-LNC2662	9.95e-07	-0.00433612	0.185733	-0.023346	0.981374	NA
HI-LNC2663	3.7e-08	-0.0347194	0.227601	-0.152545	0.878757	NA
HI-LNC2664	1.53e-07	-0.252801	0.26398	-0.957652	0.338238	NA
HI-LNC2665	2.24e-07	-0.004287	0.250851	-0.0170898	0.986365	NA
HI-LNC2667	3.71e-07	-0.364963	0.240345	-1.51849	0.12889	NA
HI-LNC2672	2.53e-07	-0.673416	0.253628	-2.65513	0.00792776	NA
HI-LNC2673	2.04e-08	0.0457708	0.168908	0.270981	0.786406	NA
HI-LNC2674	6.67e-07	-0.806201	0.255203	-3.15905	0.00158283	NA
HI-LNC2675	3.55e-08	-0.233231	0.240243	-0.97081	0.331643	NA
HI-LNC2677	2.16e-07	-0.0303934	0.258338	-0.11765	0.906345	NA
HI-LNC2679	3.17e-07	0.309355	0.259882	1.19037	0.233901	NA
HI-LNC2680	9.94e-07	-0.189261	0.197363	-0.958951	0.337583	NA
HI-LNC2682	5.19e-07	-0.192037	0.247863	-0.774771	0.438475	NA
HI-LNC2683	2.14e-07	-0.314221	0.257687	-1.21939	0.222696	NA
HI-LNC2685	1.68e-07	0.00723883	0.263897	0.0274305	0.978116	NA
HI-LNC2687	4.4e-07	0.0460055	0.220673	0.208478	0.834856	NA
HI-LNC2688	7.93e-07	0.195898	0.242821	0.806759	NA	NA
HI-LNC2689	3.14e-08	0.295366	0.227283	1.29955	0.193754	NA
HI-LNC269	2.25e-07	0.0526874	0.251676	0.209346	0.834178	NA
HI-LNC2690	1.57e-08	-0.0827464	0.127361	-0.649699	0.515887	NA
HI-LNC2691	1.21e-07	-0.00805826	0.263408	-0.0305924	0.975595	NA
HI-LNC2692	4.65e-08	0.00926269	0.238945	0.0387649	0.969078	NA
HI-LNC2693	1.39e-08	-0.0847057	0.167725	-0.505028	0.613539	NA
HI-LNC2694	1.49e-07	-0.345651	0.247414	-1.39706	0.162397	NA
HI-LNC2695	5.26e-08	0.295564	0.254835	1.15983	0.24612	NA
HI-LNC2696	4.58e-08	0.214689	0.257687	0.83314	0.404766	NA
HI-LNC2698	3.61e-08	0.127559	0.212064	0.60151	0.5475	NA
HI-LNC2699	5.9e-08	0.0290238	0.253902	0.114311	0.908991	NA
HI-LNC2701	9.28e-08	0.340165	0.263775	1.2896	0.197188	NA
HI-LNC2702	1.17e-07	0.0323808	0.262907	0.123165	0.901977	NA
HI-LNC2703	6.01e-09	-0.0286081	0.0667033	-0.428886	0.668006	NA
HI-LNC2704	1.62e-08	0.0137084	0.16505	0.0830562	0.933807	NA
HI-LNC2705	3.32e-08	0.217212	0.187059	1.1612	0.245561	NA
HI-LNC2706	7.04e-09	0.0343641	0.0814695	0.421803	0.673169	NA
HI-LNC2710	4.55e-09	-0.0256944	0.065783	-0.390593	0.696098	NA
HI-LNC2711	6.88e-08	-0.150274	0.257917	-0.582647	0.560131	NA
HI-LNC2713	6.5e-08	-0.325595	0.263032	-1.23786	0.21577	NA
HI-LNC2714	0	NA	NA	NA	NA	NA
HI-LNC2715	4.09e-07	0.202699	0.250859	0.808021	0.419079	NA
HI-LNC2716	5.75e-09	-0.0104176	0.0666725	-0.15625	0.875836	NA
HI-LNC2717	2.5e-07	-0.809605	0.253278	-3.19651	0.001391	NA
HI-LNC2718	2.51e-08	0.000771595	0.235929	0.00327046	0.997391	NA
HI-LNC272	3.65e-08	-0.20616	0.231625	-0.890058	0.373435	NA
HI-LNC2720	1.29e-07	0.108305	0.262804	0.412114	0.680256	NA
HI-LNC2721	2.63e-08	0.110202	0.175606	0.627554	0.530296	NA
HI-LNC2722	2.9e-09	0.00556369	0.0656192	0.0847875	0.93243	NA
HI-LNC2723	4.62e-07	0.350264	0.260644	1.34384	0.179001	NA
HI-LNC2724	1.5e-07	0.276904	0.256078	1.08133	0.279551	NA
HI-LNC2725	8.5e-07	-0.238186	0.217859	-1.0933	0.274261	NA
HI-LNC2726	2.66e-08	0.0832967	0.230475	0.361413	0.717791	NA
HI-LNC2727	2.37e-07	-0.144363	0.2629	-0.549117	0.582925	NA
HI-LNC2728	4.62e-07	-0.501711	0.234851	-2.1363	0.0326552	NA
HI-LNC2729	4.56e-07	0.355293	0.244205	1.4549	0.145698	NA
HI-LNC2730	4.87e-09	0.0521811	0.079209	0.658777	0.510039	NA
HI-LNC2732	7.12e-08	-0.113954	0.258512	-0.440807	0.659352	NA
HI-LNC2734	3.13e-08	0.0692186	0.205985	0.336036	0.736843	NA
HI-LNC2735	5.1e-07	0.336763	0.256788	1.31144	0.189709	NA
HI-LNC2736	1.04e-08	-0.0179466	0.117169	-0.153168	0.878266	NA
HI-LNC2737	7.98e-07	0.0695592	0.231371	0.30064	0.763689	NA
HI-LNC2738	1.14e-08	0.0173833	0.150343	0.115624	0.907951	NA
HI-LNC274	5.71e-07	-0.00308923	0.246539	-0.0125304	0.990002	NA
HI-LNC2740	3.57e-07	0.129321	0.261816	0.493939	NA	NA
HI-LNC2742	1.92e-07	-0.205723	0.255877	-0.803991	0.421402	NA
HI-LNC2745	8.5e-08	0.560798	0.263808	2.12578	0.0335213	NA
HI-LNC2748	4.24e-09	-0.0256944	0.065783	-0.390593	0.696098	NA
HI-LNC2749	1.06e-06	-0.339406	0.188112	-1.80428	0.0711874	NA
HI-LNC275	7.45e-07	-0.474467	0.218942	-2.16709	0.0302284	NA
HI-LNC2751	6.63e-07	-0.244596	0.263436	-0.928483	0.353157	NA
HI-LNC2752	5.31e-07	-0.270925	0.221601	-1.22258	0.221488	NA
HI-LNC2753	1.41e-07	-0.469975	0.262679	-1.78916	0.0735883	NA
HI-LNC2754	3.22e-07	-0.0467896	0.218521	-0.21412	0.830454	NA
HI-LNC276	8.25e-07	-0.0838216	0.231936	-0.3614	0.7178	NA
HI-LNC2760	1.25e-08	-0.11304	0.150964	-0.748785	0.453987	NA
HI-LNC2761	1.1e-06	-0.357938	0.213669	-1.6752	0.0938951	NA
HI-LNC2762	1.46e-07	-0.0817133	0.263055	-0.310632	0.756081	NA
HI-LNC2763	3.91e-08	0.167042	0.230397	0.725016	0.468442	NA
HI-LNC2764	3.94e-07	0.316001	0.226783	1.39341	0.163497	NA
HI-LNC2765	2.97e-07	-0.284551	0.227275	-1.25201	0.210565	NA
HI-LNC2767	1.44e-07	-0.0383419	0.261928	-0.146383	0.883619	NA
HI-LNC2768	2.28e-08	0.147742	0.201325	0.73385	0.46304	NA
HI-LNC2769	1.86e-07	0.136615	0.237161	0.576043	0.564586	NA
HI-LNC2772	4.29e-09	0.0460868	0.0661246	0.696969	0.485822	NA
HI-LNC2773	2.4e-07	0.00648127	0.256173	0.0253004	0.979815	NA
HI-LNC2774	4.6e-08	-0.120682	0.231535	-0.521228	0.602208	NA
HI-LNC2775	6.07e-08	0.0472015	0.253434	0.186248	0.85225	NA
HI-LNC2778	3.83e-09	-0.0252096	0.0657223	-0.383578	0.701292	NA
HI-LNC2780	2.71e-07	-0.00858979	0.262061	-0.0327778	0.973852	NA
HI-LNC2781	1.37e-08	0.0820973	0.14908	0.550694	0.581843	NA
HI-LNC2782	1.31e-06	0.275771	0.261429	1.05486	NA	NA
HI-LNC2783	1.3e-08	-0.0569746	0.119066	-0.478515	0.632284	NA
HI-LNC2785	3.95e-09	0.00180836	0.065792	0.027486	0.978072	NA
HI-LNC2787	1.63e-08	0.0394003	0.164186	0.239973	0.810351	NA
HI-LNC2788	4.63e-07	-0.618412	0.263978	-2.34266	NA	NA
HI-LNC2789	4.77e-07	-0.314822	0.239629	-1.31379	0.188917	NA
HI-LNC2790	3.17e-08	-0.0542593	0.213459	-0.25419	0.799348	NA
HI-LNC2791	1.16e-07	0.427788	0.263164	1.62556	0.104044	NA
HI-LNC2792	5.08e-08	-0.0413669	0.253887	-0.162934	0.87057	NA
HI-LNC2793	3.57e-08	0.155118	0.230059	0.674252	0.500151	NA
HI-LNC2794	2.86e-07	0.10959	0.26234	0.417739	0.676138	NA
HI-LNC2796	1.97e-07	-0.272127	0.259736	-1.04771	0.294773	NA
HI-LNC2797	1.09e-07	-0.0491722	0.263844	-0.186369	0.852156	NA
HI-LNC2798	1.97e-08	-0.0356233	0.160118	-0.222481	0.82394	NA
HI-LNC280	1.85e-07	-0.184795	0.251524	-0.734699	0.462523	NA
HI-LNC2800	5.15e-07	-0.285527	0.228576	-1.24916	0.211608	NA
HI-LNC2803	1.48e-07	-0.399091	0.259773	-1.53631	0.124463	NA
HI-LNC2804	5.41e-07	-0.145462	0.241191	-0.603098	0.546444	NA
HI-LNC2806	1e-07	0.611376	0.263522	2.32002	0.0203396	NA
HI-LNC2809	8.78e-08	-0.156453	0.26398	-0.592671	0.553401	NA
HI-LNC2810	6.28e-08	-0.469232	0.250666	-1.87194	0.0612145	NA
HI-LNC2811	1.29e-07	-0.344248	0.254298	-1.35372	0.175826	NA
HI-LNC2812	2.73e-08	-0.0848566	0.213407	-0.397627	0.690905	NA
HI-LNC2813	8.25e-08	-0.147269	0.247607	-0.59477	0.551997	NA
HI-LNC2816	7.9e-09	-0.0438671	0.0818516	-0.535934	0.592004	NA
HI-LNC2817	6.57e-08	-0.228239	0.257718	-0.885614	0.375825	NA
HI-LNC2818	1.41e-07	-0.15983	0.261707	-0.610721	0.541385	NA
HI-LNC2819	6.21e-07	-0.157094	0.208303	-0.754162	0.450752	NA
HI-LNC282	3.58e-07	-0.018805	0.258349	-0.0727889	0.941974	NA
HI-LNC2820	3.42e-08	0.0684326	0.229973	0.297568	0.766033	NA
HI-LNC2821	1.95e-07	-0.0972916	0.253511	-0.383776	0.701144	NA
HI-LNC2822	8.93e-09	0.0257411	0.118946	0.216409	0.828669	NA
HI-LNC2823	2.55e-08	0.111318	0.225528	0.493588	0.621597	NA
HI-LNC2824	7.83e-07	-0.469275	0.23123	-2.02947	0.04241	NA
HI-LNC2825	7.32e-09	-0.023219	0.108433	-0.214132	0.830444	NA
HI-LNC2826	3.27e-08	-0.109995	0.233133	-0.471812	0.637061	NA
HI-LNC2827	1e-07	0.263393	0.259742	1.01405	0.310557	NA
HI-LNC2829	2.74e-09	-0.0216053	0.0656192	-0.329252	0.741965	NA
HI-LNC2831	3.2e-08	-0.294356	0.227379	-1.29456	0.195471	NA
HI-LNC2832	4.52e-08	0.271465	0.244077	1.11221	0.266047	NA
HI-LNC2835	4.7e-09	-0.0275675	0.0662115	-0.416355	0.67715	NA
HI-LNC2836	2.01e-07	0.00640786	0.263215	0.0243446	0.980578	NA
HI-LNC2837	8.09e-09	-0.0377418	0.107723	-0.350361	0.726068	NA
HI-LNC2838	6.03e-08	-0.286792	0.251572	-1.14	0.254285	NA
HI-LNC2839	2e-08	-0.221733	0.209807	-1.05684	0.290584	NA
HI-LNC284	2.81e-07	-0.347646	0.248065	-1.40143	0.161085	NA
HI-LNC2841	4.28e-07	-0.23612	0.216557	-1.09034	0.275564	NA
HI-LNC2842	2.67e-08	0.0487586	0.202524	0.240754	0.809746	NA
HI-LNC2843	4.85e-07	0.367827	0.23573	1.56037	0.118672	NA
HI-LNC2844	1.29e-07	0.200526	0.26254	0.763792	0.444991	NA
HI-LNC2849	5.62e-08	-0.0164612	0.250317	-0.0657614	0.947568	NA
HI-LNC2851	1.15e-06	0.210793	0.249685	0.844238	0.398536	NA
HI-LNC2853	2.84e-08	0.14514	0.230899	0.628588	0.529619	NA
HI-LNC2855	2.03e-07	-0.370146	0.263982	-1.40216	0.160867	NA
HI-LNC2856	8.47e-08	-0.269181	0.262826	-1.02418	0.30575	NA
HI-LNC2857	0	NA	NA	NA	NA	NA
HI-LNC2858	8.69e-08	-0.137769	0.257917	-0.534159	0.593231	NA
HI-LNC2859	5.74e-06	-0.357339	0.217837	-1.64039	NA	NA
HI-LNC2860	1.4e-07	-0.323505	0.262319	-1.23325	0.217481	NA
HI-LNC2861	1.65e-08	-0.0017535	0.163278	-0.0107393	0.991431	NA
HI-LNC2862	9.98e-07	-0.36122	0.236438	-1.52776	0.126572	NA
HI-LNC2863	1.86e-07	0.127656	0.260106	0.490784	0.623579	NA
HI-LNC2864	5.38e-07	-0.066641	0.253062	-0.263339	0.792289	NA
HI-LNC2866	9.58e-07	-0.306993	0.242356	-1.2667	0.205263	NA
HI-LNC2869	1.64e-07	-0.15967	0.262773	-0.607634	0.54343	NA
HI-LNC287	2.55e-07	0.0817658	0.258906	0.315813	0.752144	NA
HI-LNC2870	3.78e-09	0.00146656	0.0657615	0.0223012	0.982208	NA
HI-LNC2871	6.55e-08	0.0512714	0.257545	0.199078	0.842202	NA
HI-LNC2872	2.22e-07	-0.223008	0.254214	-0.877243	0.380355	NA
HI-LNC2873	2.15e-08	0.129603	0.161059	0.804697	0.420995	NA
HI-LNC2875	7.25e-07	-0.347325	0.206639	-1.68083	0.0927965	NA
HI-LNC2879	1.13e-07	-0.118512	0.249755	-0.474513	0.635134	NA
HI-LNC2880	6.79e-08	-0.174335	0.261639	-0.66632	0.505207	NA
HI-LNC2881	7.46e-07	0.135837	0.241738	0.561918	0.574172	NA
HI-LNC2882	6.63e-09	-0.0120825	0.0948012	-0.127451	0.898583	NA
HI-LNC2883	9.13e-08	-0.0939521	0.263793	-0.356158	0.721722	NA
HI-LNC2884	9.32e-08	0.573242	0.263727	2.17362	0.0297338	NA
HI-LNC2887	9.28e-07	0.347273	0.202292	1.71669	0.0860349	NA
HI-LNC2888	1.03e-07	0.441603	0.263942	1.67311	0.0943061	NA
HI-LNC289	8.32e-08	-0.0890712	0.261652	-0.340418	0.733541	NA
HI-LNC2890	2.71e-07	-0.00289694	0.2596	-0.0111593	0.991096	NA
HI-LNC2891	4.05e-08	-0.077967	0.237676	-0.328039	0.742882	NA
HI-LNC2892	4.49e-08	0.23326	0.241135	0.967338	0.333375	NA
HI-LNC2894	2.38e-07	0.0313043	0.248379	0.126035	0.899704	NA
HI-LNC2897	4.93e-08	-0.0518763	0.257682	-0.201319	0.840449	NA
HI-LNC2898	1.1e-07	-0.439593	0.259941	-1.69113	0.0908126	NA
HI-LNC2899	1.58e-08	-0.0515489	0.188779	-0.273065	0.784803	NA
HI-LNC290	1.05e-07	0.373875	0.263678	1.41792	0.156213	NA
HI-LNC2903	1.25e-07	-0.152401	0.263671	-0.577994	0.563268	NA
HI-LNC2906	3.52e-08	-0.073168	0.228377	-0.320382	0.748679	NA
HI-LNC2907	5.71e-07	0.375067	0.26237	1.42953	NA	NA
HI-LNC2908	4.46e-09	-0.00626633	0.0661562	-0.0947202	0.924537	NA
HI-LNC291	3.68e-07	0.153445	0.249638	0.61467	0.538773	NA
HI-LNC2912	1.58e-07	0.473097	0.249066	1.89948	0.0575014	NA
HI-LNC2913	0	NA	NA	NA	NA	NA
HI-LNC2914	2.27e-07	0.186618	0.263228	0.708958	0.478351	NA
HI-LNC2916	2.8e-07	0.177595	0.262512	0.67652	0.498711	NA
HI-LNC2917	9.32e-08	-0.20084	0.263544	-0.762074	0.446016	NA
HI-LNC2919	1.22e-08	-0.0326322	0.115986	-0.281346	0.778445	NA
HI-LNC292	6.87e-08	0.00444067	0.256436	0.0173169	0.986184	NA
HI-LNC2920	1.39e-06	0.197427	0.239705	0.823624	NA	NA
HI-LNC2921	3.73e-07	-0.653992	0.244626	-2.67344	0.00750771	NA
HI-LNC2922	1.11e-08	-0.0896197	0.141657	-0.632654	0.52696	NA
HI-LNC2923	5.18e-07	-0.25642	0.260625	-0.983867	0.325181	NA
HI-LNC2924	4.59e-08	-0.0225644	0.251484	-0.0897248	0.928506	NA
HI-LNC2925	5.01e-07	0.0242397	0.22491	0.107775	0.914174	NA
HI-LNC2927	4.48e-07	-0.0244401	0.228298	-0.107053	0.914747	NA
HI-LNC2928	4.57e-08	0.111467	0.237236	0.469856	0.638458	NA
HI-LNC2929	2.21e-08	0.0309715	0.205449	0.15075	0.880173	NA
HI-LNC2930	1.91e-09	-0.0170771	0.0656192	-0.260245	0.794675	NA
HI-LNC2931	1.33e-07	-0.147008	0.263446	-0.55802	0.576831	NA
HI-LNC2935	5.46e-08	-0.061732	0.248281	-0.248638	0.803641	NA
HI-LNC2936	3.18e-09	0.00556369	0.0656192	0.0847875	0.93243	NA
HI-LNC2938	5.31e-07	-0.170045	0.204175	-0.832842	0.404934	NA
HI-LNC294	2.21e-07	0.209199	0.26051	0.803036	NA	NA
HI-LNC2940	5.32e-08	-0.333759	0.241146	-1.38405	0.166342	NA
HI-LNC2943	3.76e-07	-0.207344	0.251325	-0.825006	0.409368	NA
HI-LNC2946	2.6e-07	-0.0898694	0.239744	-0.374856	0.707767	NA
HI-LNC2947	8.24e-08	0.0397967	0.26027	0.152906	0.878473	NA
HI-LNC2949	9.72e-08	0.340516	0.263512	1.29222	0.19628	NA
HI-LNC295	1.96e-07	-0.00137017	0.239901	-0.00571139	0.995443	NA
HI-LNC2950	6.61e-07	-0.130978	0.231427	-0.565959	0.571422	NA
HI-LNC2951	2.29e-07	-0.297424	0.263332	-1.12946	0.258702	NA
HI-LNC2952	3.53e-07	-0.315203	0.232161	-1.35769	0.174561	NA
HI-LNC2954	4.46e-07	-0.212781	0.21459	-0.991571	0.321407	NA
HI-LNC2956	8.1e-07	-0.385025	0.22656	-1.69944	0.0892364	NA
HI-LNC2957	5.14e-09	0.044413	0.066445	0.668417	0.503868	NA
HI-LNC2958	8.61e-07	-0.411054	0.228743	-1.79701	0.0723336	NA
HI-LNC2959	2.65e-09	0.0327392	0.0656205	0.498917	0.617838	NA
HI-LNC296	1.91e-07	-0.0229059	0.263983	-0.0867701	0.930854	NA
HI-LNC2960	2.74e-07	-0.057105	0.250232	-0.228208	0.819485	NA
HI-LNC2961	8.4e-07	-0.484539	0.230122	-2.10557	0.0352417	NA
HI-LNC2964	1.14e-06	-0.145858	0.256784	-0.56802	0.570021	NA
HI-LNC2965	6.88e-07	-0.805124	0.239535	-3.36119	0.000776075	NA
HI-LNC2966	4.65e-07	0.064423	0.261723	0.246149	0.805567	NA
HI-LNC2967	7.49e-07	0.42989	0.263128	1.63376	NA	NA
HI-LNC2968	1.16e-07	0.386301	0.263537	1.46583	0.142693	NA
HI-LNC2969	5.99e-10	0.0191482	0.0656192	0.291808	0.770433	NA
HI-LNC297	4.83e-08	0.203163	0.253298	0.80207	0.422513	NA
HI-LNC2970	0	NA	NA	NA	NA	NA
HI-LNC2971	7.17e-10	-0.00802071	0.0656192	-0.122231	0.902716	NA
HI-LNC2973	7.57e-08	-0.00721479	0.25909	-0.0278467	0.977784	NA
HI-LNC2974	7.08e-07	0.500927	0.191751	2.61239	0.00899124	NA
HI-LNC2976	2.69e-07	-0.132462	0.260763	-0.507979	0.611468	NA
HI-LNC2977	1.25e-07	0.0674309	0.263979	0.25544	0.798383	NA
HI-LNC2978	4.12e-07	0.074518	0.217992	0.341838	0.732473	NA
HI-LNC2981	5.36e-08	-0.105068	0.244804	-0.429192	0.667783	NA
HI-LNC2983	9.58e-07	-0.246009	0.253494	-0.970472	0.331811	NA
HI-LNC2984	9.5e-08	-0.0651871	0.261755	-0.249039	0.803331	NA
HI-LNC2987	0.000180687	-0.370937	0.251637	-1.47409	NA	NA
HI-LNC2988	4.48e-08	0.266375	0.247857	1.07471	0.282505	NA
HI-LNC2989	8.48e-09	0.149971	0.124312	1.20641	0.227659	NA
HI-LNC2991	4.51e-07	-0.121464	0.22617	-0.537047	0.591235	NA
HI-LNC2992	3.84e-08	0.447323	0.253026	1.76789	0.0770789	NA
HI-LNC2993	1.08e-07	-0.064278	0.263144	-0.244269	0.807023	NA
HI-LNC2994	2.16e-07	0.0413579	0.228416	0.181064	0.856317	NA
HI-LNC2997	2.63e-08	-0.149892	0.212663	-0.704831	0.480916	NA
HI-LNC2998	2.39e-07	-0.00247483	0.263984	-0.00937495	0.99252	NA
HI-LNC2999	2.49e-07	-0.366996	0.255884	-1.43423	0.151507	NA
HI-LNC300	3.74e-07	-0.0932137	0.256945	-0.362777	0.716772	NA
HI-LNC3000	5.23e-08	0.138059	0.249491	0.553365	0.580014	NA
HI-LNC3002	2.77e-08	-0.198127	0.190338	-1.04092	0.297912	NA
HI-LNC3004	5.54e-07	0.0420073	0.228762	0.183628	0.854305	NA
HI-LNC3007	1.05e-07	0.290756	0.262298	1.10849	0.267648	NA
HI-LNC3011	6.85e-08	0.647876	0.255092	2.53978	0.0110922	NA
HI-LNC3014	6.5e-08	-0.0957486	0.260276	-0.367873	0.712968	NA
HI-LNC3015	4.05e-08	-0.205149	0.234906	-0.873321	0.382488	NA
HI-LNC3017	1.3e-08	0.00616234	0.149288	0.0412782	0.967074	NA
HI-LNC3018	2.22e-08	0.117766	0.193187	0.609598	0.542128	NA
HI-LNC3019	2.26e-08	0.0201028	0.118285	0.169953	0.865047	NA
HI-LNC3020	2.26e-09	0.0372608	0.0656192	0.567834	0.570148	NA
HI-LNC3021	1.52e-08	0.014169	0.165574	0.085575	0.931804	NA
HI-LNC3022	1.7e-08	-0.115532	0.181656	-0.635993	0.524781	NA
HI-LNC3023	6.96e-07	-0.43343	0.253962	-1.70667	0.0878836	NA
HI-LNC3024	3.17e-07	-0.0410579	0.254263	-0.161478	0.871717	NA
HI-LNC3025	3.58e-08	-0.334562	0.215315	-1.55382	0.120227	NA
HI-LNC3026	1.6e-08	0.0972191	0.174868	0.555958	0.578239	NA
HI-LNC3027	3.87e-07	-0.365574	0.251898	-1.45128	0.146702	NA
HI-LNC3029	3.57e-08	-0.0523317	0.240075	-0.217981	0.827444	NA
HI-LNC303	1.05e-06	-0.243801	0.240357	-1.01433	0.310427	NA
HI-LNC3030	6.47e-08	0.163124	0.24885	0.655511	0.512139	NA
HI-LNC3031	2.6e-07	0.191538	0.255018	0.751078	0.452606	NA
HI-LNC3032	5.51e-07	0.0192516	0.25038	0.0768894	0.938712	NA
HI-LNC3033	1.23e-07	-0.304381	0.262243	-1.16068	0.245771	NA
HI-LNC3035	2.28e-09	0.0372608	0.0656192	0.567834	0.570148	NA
HI-LNC3036	6.64e-09	-0.0610743	0.0956069	-0.638806	0.522949	NA
HI-LNC3037	1.5e-07	-0.0482051	0.258486	-0.18649	0.85206	NA
HI-LNC3038	9.92e-08	0.00948206	0.263983	0.0359192	0.971347	NA
HI-LNC3040	2.71e-08	-0.287445	0.213562	-1.34595	0.178317	NA
HI-LNC3041	1.61e-07	0.318435	0.24666	1.29099	0.196708	NA
HI-LNC3044	3.83e-07	-0.0678606	0.259478	-0.261527	0.793686	NA
HI-LNC3045	3.2e-07	-0.267539	0.241261	-1.10892	0.267466	NA
HI-LNC3046	4.13e-09	-0.0250633	0.065712	-0.381411	0.702898	NA
HI-LNC3047	2.8e-08	0.182227	0.220491	0.826459	0.408544	NA
HI-LNC3048	4.78e-08	-0.0523521	0.229677	-0.227938	0.819694	NA
HI-LNC305	5.58e-07	-1.02665	0.247547	-4.14729	3.36e-05	NA
HI-LNC3050	7.05e-07	-0.492209	0.221994	-2.21722	0.0266084	NA
HI-LNC3051	6.23e-08	-0.272431	0.255396	-1.0667	0.286108	NA
HI-LNC3052	3.4e-08	0.313938	0.219641	1.42932	0.152912	NA
HI-LNC3053	9.08e-07	0.0859304	0.226517	0.379355	0.704425	NA
HI-LNC3055	3.05e-07	0.254409	0.261946	0.971229	0.331434	NA
HI-LNC3056	2.48e-07	-0.261295	0.254507	-1.02667	0.304576	NA
HI-LNC3057	6.79e-08	-0.433732	0.257997	-1.68115	0.0927331	NA
HI-LNC3059	8.84e-08	0.178846	0.263786	0.677998	0.497773	NA
HI-LNC3060	4.94e-07	-0.114186	0.249764	-0.457175	0.647545	NA
HI-LNC3063	2.04e-07	-0.164573	0.263701	-0.624088	0.53257	NA
HI-LNC3065	8.69e-08	-0.00646816	0.260871	-0.0247945	0.980219	NA
HI-LNC3066	2.34e-07	-0.414268	0.255235	-1.62308	0.104572	NA
HI-LNC3067	4.32e-08	0.048361	0.243354	0.198727	0.842476	NA
HI-LNC3068	3.76e-08	0.0751388	0.23447	0.320462	0.748618	NA
HI-LNC307	7.04e-08	0.0700689	0.248738	0.281698	0.778175	NA
HI-LNC3070	6.85e-09	0.0432596	0.0947028	0.456793	0.64782	NA
HI-LNC3072	2.74e-08	-0.172418	0.175395	-0.983031	0.325592	NA
HI-LNC3073	8.63e-08	0.0938179	0.262884	0.35688	0.721182	NA
HI-LNC3074	1.73e-07	-0.00316848	0.261672	-0.0121086	0.990339	NA
HI-LNC3075	5.26e-07	-0.720977	0.238169	-3.02717	0.00246858	NA
HI-LNC3077	4.09e-08	0.220961	0.251872	0.877276	0.380337	NA
HI-LNC3078	3.33e-08	-0.160608	0.219216	-0.732649	0.463772	NA
HI-LNC3079	2.14e-07	0.0945346	0.250828	0.37689	0.706255	NA
HI-LNC3080	2.04e-08	0.100702	0.162932	0.618058	0.536537	NA
HI-LNC3081	9.48e-08	-0.0698141	0.263245	-0.265206	0.790851	NA
HI-LNC3082	4.25e-07	0.0846164	0.260817	0.324429	0.745614	NA
HI-LNC3083	3.03e-09	-0.0216053	0.0656192	-0.329252	0.741965	NA
HI-LNC3084	3.82e-08	-0.0224781	0.214455	-0.104815	0.916523	NA
HI-LNC3085	4.1e-08	0.125815	0.239629	0.525041	0.599554	NA
HI-LNC3086	1.15e-07	0.207583	0.262975	0.789364	0.429899	NA
HI-LNC3087	2.29e-08	-0.132553	0.196569	-0.674333	0.5001	NA
HI-LNC3089	4.54e-07	-0.138859	0.219315	-0.633147	0.526638	NA
HI-LNC309	1.54e-07	0.114503	0.263927	0.433844	0.664402	NA
HI-LNC3090	4.6e-08	0.0297343	0.254299	0.116926	0.906918	NA
HI-LNC3091	1.55e-08	-0.0201584	0.101441	-0.198719	0.842482	NA
HI-LNC3092	2.26e-08	-0.0593834	0.190804	-0.311227	0.755628	NA
HI-LNC3093	4.72e-08	-0.108172	0.24065	-0.449499	0.653072	NA
HI-LNC3094	5.8e-07	-0.118724	0.193024	-0.615073	0.538507	NA
HI-LNC3095	1.01e-09	-0.00802071	0.0656192	-0.122231	0.902716	NA
HI-LNC3096	1.76e-08	0.0391111	0.181462	0.215534	0.829351	NA
HI-LNC3098	1.11e-06	-0.086633	0.228802	-0.378638	0.704957	NA
HI-LNC3099	8.57e-07	-0.10998	0.263979	-0.416622	0.676955	NA
HI-LNC310	1.02e-06	-0.381211	0.209618	-1.81859	0.0689733	NA
HI-LNC3100	2.54e-08	-0.203444	0.217069	-0.937232	0.348639	NA
HI-LNC3101	1.08e-07	0.0322897	0.263983	0.122317	0.902648	NA
HI-LNC3102	7.23e-07	0.0462004	0.263696	0.175203	0.86092	NA
HI-LNC3103	2.58e-07	-0.245132	0.252743	-0.969887	0.332103	NA
HI-LNC3105	1.83e-08	-0.065271	0.17152	-0.380544	0.703542	NA
HI-LNC3107	1.73e-08	0.0114771	0.153632	0.0747049	0.94045	NA
HI-LNC3108	2.7e-08	-0.230043	0.217778	-1.05632	0.290823	NA
HI-LNC3110	2.86e-08	0.0636235	0.194716	0.32675	0.743857	NA
HI-LNC3111	2.75e-07	-0.102175	0.253055	-0.403766	0.686385	NA
HI-LNC3112	2.34e-07	0.305791	0.240886	1.26944	0.204285	NA
HI-LNC3114	7.4e-08	-0.167458	0.261365	-0.640703	0.521715	NA
HI-LNC3115	7.35e-07	0.39851	0.246153	1.61896	NA	NA
HI-LNC3116	4.23e-08	-0.00707004	0.253006	-0.0279441	0.977707	NA
HI-LNC3117	5.41e-08	0.0800887	0.2576	0.310904	0.755874	NA
HI-LNC3118	8.59e-07	-0.224003	0.171258	-1.30798	0.190879	NA
HI-LNC312	7.47e-07	-0.172415	0.193323	-0.891851	0.372473	NA
HI-LNC3120	0	NA	NA	NA	NA	NA
HI-LNC3121	2.34e-07	0.0243811	0.24646	0.0989251	0.921198	NA
HI-LNC3122	2.09e-08	0.143519	0.200674	0.715188	0.474493	NA
HI-LNC3123	2.41e-08	-0.214341	0.199096	-1.07657	0.281671	NA
HI-LNC3124	0	NA	NA	NA	NA	NA
HI-LNC3125	2.2e-08	0.172241	0.194166	0.887079	0.375036	NA
HI-LNC3126	8.61e-07	-0.0190683	0.236082	-0.0807698	0.935625	NA
HI-LNC3128	3.61e-08	-0.0695937	0.204303	-0.340639	0.733375	NA
HI-LNC3129	8.07e-08	-0.0255321	0.262133	-0.0974013	0.922408	NA
HI-LNC3130	5.4e-07	0.042384	0.231366	0.18319	0.854649	NA
HI-LNC3132	1.56e-07	-0.480687	0.260873	-1.84261	0.0653862	NA
HI-LNC3134	7.88e-07	-0.442677	0.22607	-1.95814	0.0502136	NA
HI-LNC3135	9.94e-08	-0.461295	0.263954	-1.74764	0.080527	NA
HI-LNC3136	1.82e-07	-0.248737	0.261935	-0.949616	0.342307	NA
HI-LNC3137	5.24e-09	-0.0277197	0.0662653	-0.418314	0.675717	NA
[truncated: 1,516 more rows]

## Sheet: DESeq2_IGT
Table S7b Differential expression analysis of HI-LNCs in control vs impaired glucose tolerance (IGT) islets (DE-seq)
HI-LNC name	baseMean	log2 Fold Change	lfcSE	stat	pvalue	padj
HI-LNC1107	2.00875e-06	-0.932461	0.217073	-4.2956	1.74218e-05	0.00532526
HI-LNC2346	4.76699e-06	-0.908097	0.198167	-4.58249	4.59466e-06	0.00532526
HI-LNC2503	5.58305e-06	-0.932644	0.213434	-4.3697	1.24418e-05	0.00532526
HI-LNC2552	5.57288e-07	-0.937299	0.210173	-4.45965	8.20926e-06	0.00532526
HI-LNC2876	2.85478e-06	-0.746348	0.172801	-4.31911	1.56661e-05	0.00532526
HI-LNC854	6.92396e-07	-0.975031	0.224523	-4.34268	1.40754e-05	0.00532526
HI-LNC226	5.58816e-06	0.561029	0.131821	4.25598	2.08136e-05	0.00545316
HI-LNC71	1.03479e-05	-0.902057	0.214778	-4.19996	2.66965e-05	0.00612018
HI-LNC4613	3.50142e-06	0.429487	0.106435	4.0352	5.45561e-05	0.0111173
HI-LNC547	1.08421e-06	-0.762793	0.19232	-3.96626	7.30085e-05	0.0121725
HI-LNC560	2.46205e-06	-0.696004	0.174626	-3.98569	6.72844e-05	0.0121725
HI-LNC522	2.29559e-06	-0.691063	0.175814	-3.93066	8.47137e-05	0.0129471
HI-LNC2886	2.3852e-06	-0.655634	0.168866	-3.88257	0.000103358	0.0135399
HI-LNC3113	1.78719e-06	-0.704536	0.18101	-3.89225	9.93209e-05	0.0135399
HI-LNC3403	3.50146e-06	-0.56124	0.145308	-3.86241	0.000112276	0.0137276
HI-LNC244	3.15488e-06	-0.657229	0.173825	-3.78098	0.000156215	0.0143249
HI-LNC2623	4.9331e-07	-0.799376	0.210954	-3.78934	0.000151048	0.0143249
HI-LNC2766	3.38266e-06	-0.691334	0.181257	-3.81411	0.000136674	0.0143249
HI-LNC3724	2.82229e-06	-0.663272	0.175207	-3.78564	0.000153313	0.0143249
HI-LNC4763	2.75483e-05	-0.402172	0.104854	-3.83556	0.000125278	0.0143249
HI-LNC1106	1.00791e-06	-0.714748	0.197895	-3.61175	0.000304132	0.0161398
HI-LNC155	1.30916e-06	-0.796843	0.214911	-3.70778	0.000209084	0.0161398
HI-LNC2025	3.4274e-06	-0.489963	0.1338	-3.66192	0.000250335	0.0161398
HI-LNC2388	3.43054e-06	-0.697336	0.190573	-3.65916	0.000253047	0.0161398
HI-LNC2517	1.74297e-05	0.80216	0.220284	3.64149	0.000271068	0.0161398
HI-LNC2612	6.41496e-06	-0.741818	0.204236	-3.63216	0.000281054	0.0161398
HI-LNC2700	1.49105e-05	-0.5124	0.142288	-3.60115	0.000316811	0.0161398
HI-LNC3419	1.52927e-05	-0.829378	0.228999	-3.62175	0.000292618	0.0161398
HI-LNC3490	6.67679e-06	-0.559394	0.1521	-3.67782	0.000235239	0.0161398
HI-LNC3626	2.39031e-06	-0.791514	0.215638	-3.67058	0.000242002	0.0161398
HI-LNC3707	5.33608e-07	-0.785618	0.2178	-3.60706	0.000309689	0.0161398
HI-LNC4105	2.31089e-06	-0.607687	0.164304	-3.69855	0.000216838	0.0161398
HI-LNC415	1.32761e-06	-0.670553	0.184261	-3.63916	0.000273532	0.0161398
HI-LNC4254	1.38296e-06	-0.740403	0.203584	-3.63685	0.000275997	0.0161398
HI-LNC4428	7.86038e-07	-0.796898	0.215575	-3.69662	0.000218486	0.0161398
HI-LNC551	1.02379e-05	-0.513041	0.142039	-3.61197	0.000303881	0.0161398
HI-LNC4455	6.18706e-07	-0.709987	0.197985	-3.58607	0.000335699	0.0166398
HI-LNC4026	9.34168e-07	0.809	0.227235	3.56019	0.000370584	0.0177032
HI-LNC4227	2.53192e-05	-0.487267	0.137024	-3.55606	0.000376459	0.0177032
HI-LNC2441	1.28109e-05	-0.551416	0.155638	-3.54294	0.000395699	0.0181428
HI-LNC2442	1.20272e-05	-0.305554	0.0876222	-3.48718	0.000488141	0.0203466
HI-LNC2874	1.086e-05	-0.509849	0.145708	-3.49913	0.000466787	0.0203466
HI-LNC4004	2.77356e-06	-0.675561	0.193336	-3.49423	0.000475426	0.0203466
HI-LNC776	4.12411e-07	-0.769284	0.220343	-3.4913	0.000480673	0.0203466
HI-LNC2049	1.33195e-06	-0.696003	0.201993	-3.44568	0.000569625	0.0232154
HI-LNC4174	1.64464e-05	-0.320533	0.0933322	-3.43432	0.000594044	0.0236843
HI-LNC3559	0.000144507	-0.704848	0.205776	-3.42532	0.000614085	0.0239624
HI-LNC4438	6.01903e-06	-0.401138	0.117525	-3.41321	0.000642015	0.0245303
HI-LNC2771	1.99338e-06	-0.435759	0.128956	-3.37914	0.000727129	0.0255714
HI-LNC3169	5.17883e-06	0.283655	0.0837538	3.38676	0.00070722	0.0255714
HI-LNC572	9.69351e-07	-0.639508	0.189017	-3.38334	0.000716102	0.0255714
HI-LNC590	4.09054e-07	-0.696612	0.206338	-3.37607	0.000735288	0.0255714
HI-LNC887	8.36924e-07	0.669554	0.198404	3.37469	0.000738978	0.0255714
HI-LNC2684	1.69479e-06	-0.616843	0.1839	-3.35424	0.00079584	0.0267836
HI-LNC2966	3.77473e-07	-0.775494	0.231507	-3.34976	0.000808812	0.0267836
HI-LNC4554	1.34741e-05	-0.413297	0.123494	-3.34669	0.000817821	0.0267836
HI-LNC2963	1.25667e-06	0.577093	0.17296	3.33657	0.0008482	0.0268207
HI-LNC473	8.7387e-07	-0.688633	0.206287	-3.33823	0.000843128	0.0268207
HI-LNC2354	4.66254e-06	-0.643509	0.194129	-3.31485	0.000916928	0.0276728
HI-LNC4420	3.40421e-06	-0.444414	0.13411	-3.31379	0.000920413	0.0276728
HI-LNC4565	8.30579e-07	-0.592272	0.178644	-3.31537	0.00091522	0.0276728
HI-LNC2281	5.52298e-06	-0.473166	0.145154	-3.25976	0.00111507	0.032461
HI-LNC433	3.66828e-06	-0.421734	0.129312	-3.26138	0.00110871	0.032461
HI-LNC305	5.62699e-07	-0.648482	0.199229	-3.25495	0.00113412	0.0324995
HI-LNC4469	8.9097e-06	-0.626887	0.19326	-3.24375	0.00117968	0.0332852
HI-LNC4741	9.71791e-06	-0.454334	0.140421	-3.2355	0.00121428	0.0337424
HI-LNC649	3.81492e-06	0.543112	0.168253	3.22795	0.00124682	0.0341295
HI-LNC2666	1.22692e-06	-0.462062	0.143416	-3.22183	0.00127375	0.0343539
HI-LNC2902	4.63908e-06	-0.400956	0.125342	-3.19888	0.00137963	0.0365756
HI-LNC4300	2.86144e-06	-0.667162	0.208783	-3.19547	0.00139601	0.0365756
HI-LNC1042	1.03226e-06	-0.59577	0.190095	-3.13406	0.00172403	0.0413998
HI-LNC2302	8.71734e-07	-0.519966	0.166135	-3.12978	0.00174936	0.0413998
HI-LNC2367	3.96809e-06	-0.636669	0.203547	-3.12788	0.00176073	0.0413998
HI-LNC2758	4.95645e-06	-0.562778	0.179215	-3.14024	0.00168809	0.0413998
HI-LNC3104	7.02966e-06	-0.247553	0.0786674	-3.14683	0.00165048	0.0413998
HI-LNC3819	1.79432e-05	-0.545621	0.173996	-3.13583	0.00171371	0.0413998
HI-LNC4083	7.98258e-06	-0.393434	0.125758	-3.12851	0.00175696	0.0413998
HI-LNC903	1.34463e-06	-0.508677	0.161476	-3.15018	0.00163171	0.0413998
HI-LNC1194	5.26323e-06	-0.50458	0.164248	-3.07207	0.00212579	0.0453611
HI-LNC2312	1.82024e-06	0.606133	0.197241	3.07306	0.00211879	0.0453611
HI-LNC2885	2.17217e-06	-0.459813	0.149958	-3.06628	0.00216738	0.0453611
HI-LNC3203	2.68445e-06	-0.585827	0.191344	-3.06164	0.00220127	0.0453611
HI-LNC332	2.19175e-06	-0.538195	0.17459	-3.08263	0.00205183	0.0453611
HI-LNC3472	2.58524e-07	0.680817	0.222222	3.06368	0.00218636	0.0453611
HI-LNC4362	4.77247e-07	0.66597	0.215936	3.08411	0.00204161	0.0453611
HI-LNC4524	1.37013e-06	-0.516075	0.168086	-3.07031	0.0021384	0.0453611
HI-LNC493	5.63412e-06	-0.576148	0.186165	-3.09483	0.00196924	0.0453611
HI-LNC566	4.99074e-06	-0.601673	0.196438	-3.06291	0.00219197	0.0453611
HI-LNC936	1.01948e-06	-0.651663	0.212551	-3.06591	0.00217005	0.0453611
HI-LNC4089	7.79335e-07	0.655487	0.214899	3.05022	0.00228677	0.0465993
HI-LNC1027	7.69598e-07	-0.559792	0.183792	-3.04579	0.00232069	0.0466604
HI-LNC2566	3.20266e-06	-0.433017	0.142733	-3.03375	0.00241532	0.0466604
HI-LNC3491	3.47943e-06	-0.452068	0.148828	-3.03751	0.00238538	0.0466604
HI-LNC3613	1.03429e-05	-0.305955	0.100554	-3.0427	0.00234464	0.0466604
HI-LNC4205	4.27909e-07	-0.59587	0.196833	-3.02729	0.0024676	0.0466604
HI-LNC4574	6.60298e-06	0.537787	0.17758	3.02842	0.00245833	0.0466604
HI-LNC950	2.63525e-07	0.678526	0.224139	3.02725	0.00246786	0.0466604
HI-LNC2653	3.56e-06	-0.383006	0.126938	-3.01726	0.0025507	0.0476528
HI-LNC3055	3.63227e-07	0.681354	0.226239	3.01165	0.0025983	0.0476528
HI-LNC4200	1.21647e-06	0.578704	0.192085	3.01275	0.00258893	0.0476528
HI-LNC4271	2.9858e-06	0.559172	0.186508	2.99811	0.00271661	0.0493293
HI-LNC2061	8.12197e-07	-0.556654	0.186273	-2.98838	0.00280462	0.0496615
HI-LNC2150	9.34498e-07	0.633316	0.212015	2.98713	0.00281614	0.0496615
HI-LNC3575	1.59676e-06	-0.583988	0.195288	-2.99039	0.00278623	0.0496615
HI-LNC2379	1.61835e-05	-0.593094	0.199301	-2.97586	0.00292166	0.0496781
HI-LNC2715	4.66353e-07	0.617379	0.207413	2.97656	0.00291502	0.0496781
HI-LNC2843	5.25721e-07	0.58158	0.195208	2.97929	0.00288917	0.0496781
HI-LNC308	2.92672e-06	-0.34346	0.115594	-2.97127	0.00296572	0.0496781
HI-LNC3518	9.01144e-05	-0.620529	0.208793	-2.97198	0.00295887	0.0496781
HI-LNC749	1.10039e-06	0.498487	0.16785	2.96983	0.0029796	0.0496781
HI-LNC4471	6.67463e-07	-0.654276	0.220862	-2.96238	0.00305273	0.0504389
HI-LNC965	7.22076e-07	-0.574804	0.19455	-2.95453	0.00313144	0.0512773
HI-LNC2127	1.64277e-06	-0.479762	0.162539	-2.95167	0.00316058	0.0512965
HI-LNC2530	3.56701e-06	-0.386276	0.131194	-2.94431	0.00323678	0.0516195
HI-LNC4707	5.23679e-07	0.662319	0.224888	2.94511	0.00322837	0.0516195
HI-LNC4363	2.00959e-06	0.593288	0.20169	2.94158	0.00326541	0.0516272
HI-LNC2654	8.22801e-07	-0.50664	0.172885	-2.93051	0.00338411	0.0530467
HI-LNC2492	2.41091e-05	-0.670779	0.229718	-2.92001	0.00350019	0.0544012
HI-LNC2535	1.52792e-06	0.575384	0.197372	2.91523	0.0035543	0.054778
HI-LNC277	2.43017e-06	-0.420472	0.144902	-2.90177	0.0037106	0.0567103
HI-LNC2204	3.20796e-07	0.629598	0.217299	2.89738	0.00376291	0.0570346
HI-LNC2437	1.42126e-06	-0.514576	0.17779	-2.89429	0.00380014	0.0571267
HI-LNC2795	5.52343e-06	0.524879	0.181709	2.88858	0.0038699	0.0577024
HI-LNC2058	1.1863e-05	-0.311984	0.108247	-2.88216	0.00394958	0.0584155
HI-LNC3638	8.10077e-06	-0.492176	0.17106	-2.87721	0.00401206	0.0588649
HI-LNC2274	1.40505e-05	-0.450178	0.156768	-2.87161	0.00408381	0.0592453
HI-LNC490	2.28061e-06	-0.56136	0.195585	-2.87016	0.00410259	0.0592453
HI-LNC4719	2.13404e-06	-0.520121	0.181674	-2.86293	0.00419738	0.0601406
HI-LNC154	1.63992e-06	-0.547709	0.192229	-2.84926	0.00438216	0.0613502
HI-LNC2066	1.65875e-05	0.32528	0.114123	2.85026	0.00436829	0.0613502
HI-LNC2107	4.40067e-07	-0.560038	0.196512	-2.84988	0.00437351	0.0613502
HI-LNC201	1.27861e-06	-0.464924	0.163553	-2.84265	0.004474	0.0621615
HI-LNC4762	3.17528e-07	-0.617955	0.217963	-2.83513	0.00458067	0.063165
HI-LNC465	2.01591e-06	-0.549738	0.194208	-2.83067	0.00464513	0.0635759
HI-LNC3282	7.37823e-07	0.393112	0.139566	2.81667	0.00485242	0.0654363
HI-LNC4534	2.06868e-06	-0.612799	0.217452	-2.81809	0.00483098	0.0654363
HI-LNC4541	0.000613168	-0.283164	0.10072	-2.81138	0.0049329	0.0660361
HI-LNC25	2.45859e-05	-0.517151	0.184453	-2.8037	0.00505204	0.0661818
HI-LNC3243	2.6702e-07	-0.56503	0.20126	-2.80747	0.00499326	0.0661818
HI-LNC3920	1.86597e-05	-0.407043	0.145167	-2.80396	0.00504797	0.0661818
HI-LNC3660	2.2257e-05	-0.482196	0.17215	-2.80103	0.00509404	0.0662587
HI-LNC2483	2.83253e-06	-0.527725	0.188975	-2.79257	0.00522905	0.0675357
HI-LNC3612	7.77341e-06	-0.287298	0.103029	-2.78852	0.00529503	0.0679097
HI-LNC2660	2.64884e-05	0.431409	0.154969	2.78385	0.00537185	0.0684164
HI-LNC2752	5.06884e-07	-0.491059	0.177317	-2.76938	0.00561631	0.0710367
HI-LNC3728	1.92698e-05	-0.47986	0.173593	-2.76428	0.00570477	0.0716613
HI-LNC337	1.08721e-05	-0.311436	0.113084	-2.75403	0.00588668	0.0732594
HI-LNC468	1.64795e-06	-0.486207	0.176634	-2.75263	0.00591188	0.0732594
HI-LNC4161	3.02781e-06	-0.286083	0.104288	-2.74319	0.00608455	0.0743938
HI-LNC955	5.32202e-07	-0.505809	0.184353	-2.7437	0.00607513	0.0743938
HI-LNC3628	2.27851e-06	-0.496043	0.181017	-2.74031	0.0061381	0.0745515
HI-LNC3879	6.41846e-05	-0.428394	0.156721	-2.73349	0.00626668	0.0756124
HI-LNC2824	7.6268e-07	-0.510992	0.187148	-2.73042	0.00632545	0.0758227
HI-LNC1093	1.27377e-05	-0.502338	0.184344	-2.725	0.0064302	0.0765779
HI-LNC4498	1.23338e-05	-0.460657	0.169225	-2.72215	0.00648582	0.0767419
HI-LNC1036	1.70366e-06	0.622254	0.230696	2.69729	0.00699063	0.0781122
HI-LNC2407	5.50875e-07	-0.492134	0.18271	-2.69352	0.00707013	0.0781122
HI-LNC3220	1.93768e-05	0.484145	0.178946	2.70554	0.00681931	0.0781122
HI-LNC3451	1.6685e-06	-0.553278	0.204175	-2.70983	0.00673181	0.0781122
HI-LNC3499	5.04052e-07	0.535897	0.198448	2.70044	0.00692481	0.0781122
HI-LNC3662	5.18573e-07	0.628125	0.231486	2.71345	0.00665871	0.0781122
HI-LNC4106	8.35744e-07	-0.548085	0.203383	-2.69484	0.00704227	0.0781122
HI-LNC4246	1.23178e-06	0.548305	0.202927	2.70198	0.00689282	0.0781122
HI-LNC453	2.27555e-06	-0.464798	0.171475	-2.71059	0.00671628	0.0781122
HI-LNC4567	0.0049567	-0.408314	0.151566	-2.69397	0.0070607	0.0781122
HI-LNC698	1.10735e-06	-0.485435	0.179325	-2.70701	0.0067892	0.0781122
HI-LNC3919	2.20308e-06	-0.491549	0.183419	-2.67992	0.00736404	0.0808721
HI-LNC4383	1.73162e-06	-0.5383	0.201095	-2.67684	0.00743197	0.0811324
HI-LNC4286	1.61239e-05	0.517633	0.193698	2.67237	0.00753181	0.0817357
HI-LNC2911	9.66002e-06	-0.327958	0.122916	-2.66816	0.00762682	0.0817988
HI-LNC4758	3.34514e-06	-0.427372	0.16011	-2.66923	0.00760243	0.0817988
HI-LNC957	6.25092e-07	-0.558412	0.209571	-2.66454	0.00770927	0.0822024
HI-LNC3804	2.8342e-07	-0.605338	0.227567	-2.66004	0.00781302	0.0828271
HI-LNC2956	7.80954e-07	-0.505503	0.190508	-2.65345	0.00796744	0.0839787
HI-LNC4666	2.30259e-06	-0.44152	0.166578	-2.65053	0.00803658	0.0841063
HI-LNC759	8.39182e-07	-0.449565	0.169707	-2.64907	0.00807127	0.0841063
HI-LNC2743	1.28193e-06	-0.486605	0.184164	-2.64224	0.00823596	0.0843841
HI-LNC3964	6.30205e-07	-0.524794	0.198516	-2.64359	0.00820323	0.0843841
HI-LNC4440	7.03446e-07	0.590397	0.223307	2.64389	0.00819604	0.0843841
HI-LNC898	4.88136e-06	-0.409688	0.155253	-2.63884	0.00831909	0.0847623
HI-LNC3146	1.04517e-06	-0.504553	0.191341	-2.63694	0.00836584	0.0847677
HI-LNC2488	1.46028e-06	-0.466725	0.177803	-2.62495	0.00866618	0.0868512
HI-LNC3366	4.34942e-06	-0.46981	0.178933	-2.62562	0.00864904	0.0868512
HI-LNC4777	5.05525e-07	-0.496176	0.189166	-2.62296	0.00871688	0.0868846
HI-LNC4599	7.22989e-06	-0.242711	0.0926117	-2.62074	0.00877399	0.086981
HI-LNC303	9.86227e-07	-0.537414	0.205327	-2.61736	0.0088614	0.0873753
HI-LNC2539	9.26579e-06	-0.382035	0.146125	-2.61444	0.00893736	0.087653
HI-LNC4465	7.79448e-07	-0.515993	0.198018	-2.60579	0.0091662	0.0894192
HI-LNC3126	7.89683e-07	-0.504348	0.193842	-2.60186	0.0092721	0.0899422
HI-LNC3956	4.27943e-07	0.51947	0.199783	2.60017	0.00931789	0.0899422
HI-LNC4421	8.81672e-07	-0.52412	0.201719	-2.59827	0.00936939	0.0899658
HI-LNC342	2.17636e-06	-0.388297	0.149945	-2.58959	0.00960906	0.0916003
HI-LNC3502	1.34872e-05	-0.318063	0.12296	-2.58672	0.00968945	0.0916003
HI-LNC3766	3.25416e-06	0.493841	0.190869	2.58732	0.00967255	0.0916003
HI-LNC2987	0.000172134	-0.55437	0.215621	-2.57104	0.0101393	0.0953615
HI-LNC2739	1.68009e-06	-0.55221	0.216537	-2.55019	0.0107665	0.0974896
HI-LNC2920	1.2293e-06	-0.488994	0.191111	-2.5587	0.0105066	0.0974896
HI-LNC2965	6.90747e-07	-0.514706	0.202022	-2.54777	0.0108414	0.0974896
HI-LNC3307	2.70327e-05	-0.398703	0.155899	-2.55745	0.0105442	0.0974896
HI-LNC3848	2.77871e-06	-0.327886	0.128427	-2.55308	0.0106774	0.0974896
HI-LNC4195	1.50525e-06	-0.378112	0.148414	-2.54769	0.010844	0.0974896
HI-LNC4385	5.46171e-06	-0.381201	0.149474	-2.55027	0.0107638	0.0974896
HI-LNC4475	2.41648e-06	-0.366696	0.143281	-2.55928	0.010489	0.0974896
HI-LNC4731	1.56309e-06	-0.493999	0.193435	-2.55382	0.0106547	0.0974896
HI-LNC212	2.72408e-06	-0.376332	0.148112	-2.54086	0.0110579	0.098069
HI-LNC2452	1.63834e-06	-0.53949	0.212239	-2.54189	0.0110254	0.098069
HI-LNC4686	1.507e-05	-0.293469	0.115516	-2.54052	0.0110689	0.098069
HI-LNC1255	1.21518e-06	-0.545785	0.215662	-2.53074	0.0113822	0.0991161
HI-LNC1288	6.61373e-07	-0.465173	0.183831	-2.53043	0.0113922	0.0991161
HI-LNC4746	2.53578e-05	-0.369187	0.145918	-2.53009	0.0114032	0.0991161
HI-LNC739	2.16957e-05	-0.318769	0.125878	-2.53237	0.0113294	0.0991161
HI-LNC2031	1.34226e-05	-0.275887	0.109332	-2.52338	0.0116233	0.10008
HI-LNC549	2.05553e-06	-0.399035	0.158078	-2.52429	0.0115931	0.10008
HI-LNC2332	8.26923e-06	-0.479169	0.190281	-2.51822	0.0117951	0.101085
HI-LNC705	1.06665e-06	-0.519073	0.206916	-2.50862	0.0121205	0.103391
HI-LNC3131	2.15726e-05	0.483431	0.192843	2.50687	0.0121807	0.103423
HI-LNC2578	9.40177e-07	-0.398128	0.159719	-2.49268	0.0126784	0.106413
HI-LNC3588	2.148e-06	-0.488341	0.195792	-2.49418	0.0126248	0.106413
HI-LNC497	3.14432e-06	-0.321148	0.128878	-2.49188	0.0127069	0.106413
HI-LNC4730	3.42385e-06	-0.307179	0.12339	-2.4895	0.0127924	0.106642
HI-LNC3983	4.78844e-06	0.304843	0.122671	2.48504	0.0129536	0.107497
HI-LNC3553	4.12849e-06	-0.408727	0.165546	-2.46896	0.0135506	0.111945
HI-LNC1216	8.491e-06	-0.367832	0.149351	-2.46287	0.0137829	0.112346
HI-LNC2151	3.34541e-06	-0.465889	0.189125	-2.46339	0.0137632	0.112346
HI-LNC2985	7.63616e-05	-0.215223	0.0873774	-2.46314	0.0137724	0.112346
HI-LNC3034	1.44841e-06	-0.438474	0.179259	-2.44604	0.0144437	0.116183
HI-LNC4191	1.72327e-06	0.416165	0.170015	2.44782	0.0143723	0.116183
HI-LNC930	4.40785e-07	-0.477461	0.195197	-2.44605	0.0144432	0.116183
HI-LNC2909	1.52043e-06	-0.350965	0.143852	-2.43976	0.0146969	0.117704
HI-LNC3008	9.20968e-06	0.41709	0.171226	2.43591	0.0148544	0.118448
HI-LNC3430	2.2979e-05	-0.267424	0.109896	-2.43344	0.0149561	0.118743
HI-LNC3325	4.09849e-07	0.485809	0.200011	2.42891	0.0151444	0.118759
HI-LNC3916	9.0625e-07	-0.426929	0.175591	-2.43138	0.0150413	0.118759
HI-LNC4213	1.85384e-06	0.489003	0.201342	2.42871	0.0151524	0.118759
HI-LNC3479	2.25846e-05	-0.239075	0.0986826	-2.42267	0.0154069	0.12024
HI-LNC4015	5.1995e-07	-0.50783	0.209918	-2.41918	0.0155555	0.120884
HI-LNC780	1.49515e-06	-0.400252	0.16565	-2.41625	0.0156814	0.121349
HI-LNC1054	1.37323e-05	-0.350833	0.145773	-2.4067	0.0160972	0.122988
HI-LNC1246	1.13548e-06	-0.418888	0.174175	-2.40499	0.016173	0.122988
HI-LNC2110	2.89185e-05	-0.49585	0.206491	-2.40131	0.0163363	0.122988
HI-LNC3163	3.7841e-06	-0.257783	0.107241	-2.40377	0.0162269	0.122988
HI-LNC3577	1.15204e-05	-0.355218	0.147963	-2.40072	0.0163627	0.122988
HI-LNC4372	3.73061e-05	0.466388	0.193705	2.40773	0.0160522	0.122988
HI-LNC904	1.837e-06	-0.497722	0.207281	-2.40119	0.0163418	0.122988
HI-LNC3172	4.60526e-07	0.453729	0.189179	2.39841	0.0164663	0.123262
HI-LNC4544	6.17471e-06	0.463761	0.193517	2.39649	0.0165531	0.123408
HI-LNC2521	2.95353e-06	-0.49547	0.207212	-2.39112	0.0167969	0.124719
HI-LNC2478	6.44858e-07	-0.472817	0.198575	-2.38105	0.0172634	0.125143
HI-LNC2652	3.1924e-07	-0.531591	0.222977	-2.38407	0.0171225	0.125143
HI-LNC3290	9.1327e-06	0.413619	0.173526	2.38362	0.0171434	0.125143
HI-LNC3475	1.76489e-06	0.520704	0.218587	2.38213	0.0172127	0.125143
HI-LNC3709	1.13155e-06	-0.35649	0.14942	-2.38583	0.0170407	0.125143
HI-LNC863	5.08997e-07	-0.54538	0.228826	-2.38338	0.0171546	0.125143
HI-LNC3199	1.5084e-06	0.434807	0.182839	2.37808	0.017403	0.125273
HI-LNC3420	2.20504e-05	-0.208949	0.0879762	-2.37506	0.0175459	0.125273
HI-LNC4508	5.87475e-07	-0.458418	0.193028	-2.37488	0.0175546	0.125273
HI-LNC4607	2.50538e-05	-0.224706	0.0945344	-2.37698	0.0174551	0.125273
HI-LNC1213	5.99479e-07	-0.453536	0.191617	-2.36689	0.0179384	0.125802
HI-LNC2489	3.36215e-06	-0.478571	0.202259	-2.36613	0.0179753	0.125802
HI-LNC2635	1.35045e-05	-0.37521	0.158275	-2.37062	0.0177583	0.125802
HI-LNC3578	4.46552e-06	-0.318685	0.134504	-2.36934	0.01782	0.125802
HI-LNC4056	2.12801e-06	-0.445383	0.188286	-2.36546	0.0180077	0.125802
HI-LNC494	4.90901e-06	-0.336991	0.142503	-2.36479	0.0180403	0.125802
HI-LNC2878	1.4715e-06	-0.469863	0.19936	-2.35686	0.0184303	0.128035
HI-LNC4502	1.5459e-06	-0.412185	0.175067	-2.35444	0.0185506	0.128384
HI-LNC2314	3.33186e-07	0.428353	0.182143	2.35174	0.0186857	0.128555
HI-LNC3294	4.46415e-06	-0.359594	0.152944	-2.35115	0.0187155	0.128555
HI-LNC3671	7.00641e-06	0.328739	0.140174	2.34522	0.0190157	0.129066
HI-LNC3785	3.14463e-06	0.408373	0.174183	2.34451	0.0190523	0.129066
HI-LNC4261	6.65866e-07	-0.425066	0.181332	-2.34413	0.0190713	0.129066
HI-LNC4773	0.000239903	0.188512	0.0803457	2.34626	0.0189629	0.129066
HI-LNC4202	6.62864e-07	0.496393	0.212017	2.34129	0.0192171	0.129574
HI-LNC270	1.81416e-06	-0.363147	0.155264	-2.3389	0.0193408	0.129681
HI-LNC4665	2.23383e-06	-0.468307	0.200281	-2.33825	0.0193744	0.129681
HI-LNC2725	8.12827e-07	-0.441838	0.189174	-2.33562	0.019511	0.130121
HI-LNC4708	7.01329e-07	0.501829	0.215032	2.33374	0.0196096	0.130304
HI-LNC3863	4.28555e-05	-0.211187	0.0905922	-2.33118	0.0197437	0.130334
HI-LNC714	8.57343e-07	0.417244	0.179002	2.33095	0.0197562	0.130334
HI-LNC2744	2.71415e-06	-0.321382	0.138054	-2.32795	0.0199149	0.13091
HI-LNC2340	4.24163e-06	-0.436312	0.187703	-2.32448	0.0200999	0.131654
HI-LNC511	5.69805e-07	-0.474813	0.204522	-2.32158	0.0202557	0.131793
HI-LNC947	0.000169941	0.514117	0.221468	2.32141	0.0202648	0.131793
HI-LNC399	1.26831e-06	-0.468577	0.202224	-2.31712	0.0204973	0.132834
HI-LNC2527	3.62907e-06	-0.302194	0.130784	-2.31063	0.0208531	0.134664
HI-LNC4328	2.64631e-05	-0.481454	0.20883	-2.30548	0.0211397	0.136036
HI-LNC2450	3.84978e-06	-0.240192	0.10483	-2.29124	0.0219495	0.139974
HI-LNC2596	3.51168e-06	-0.308745	0.134782	-2.2907	0.0219807	0.139974
HI-LNC70	7.37394e-06	-0.414677	0.180854	-2.29289	0.0218543	0.139974
HI-LNC222	9.11754e-07	-0.477722	0.209085	-2.28481	0.0223237	0.141178
HI-LNC2637	3.5981e-06	0.484501	0.211949	2.28593	0.0222583	0.141178
HI-LNC2260	1.69791e-05	-0.421968	0.184889	-2.28227	0.0224733	0.141636
HI-LNC2010	0.000223215	-0.444607	0.195661	-2.27233	0.0230666	0.141802
HI-LNC2191	3.76105e-07	-0.435095	0.191392	-2.27332	0.0230072	0.141802
HI-LNC2385	3.86439e-07	0.445849	0.196239	2.27196	0.0230886	0.141802
HI-LNC2712	6.00078e-06	-0.261211	0.114674	-2.27785	0.0227355	0.141802
HI-LNC2867	1.2631e-06	-0.433195	0.190676	-2.2719	0.0230928	0.141802
HI-LNC3558	4.93223e-06	-0.324933	0.143129	-2.2702	0.0231955	0.141802
HI-LNC4435	4.57063e-06	0.37577	0.165112	2.27585	0.0228552	0.141802
HI-LNC4560	1.01422e-06	0.474873	0.209154	2.27045	0.0231803	0.141802
HI-LNC510	5.30575e-07	-0.397461	0.174869	-2.27291	0.0230318	0.141802
HI-LNC4414	2.55119e-07	-0.465513	0.205252	-2.26801	0.0233285	0.142096
HI-LNC592	1.21192e-06	0.328904	0.145092	2.26686	0.0233987	0.142096
HI-LNC906	3.00154e-06	0.458637	0.20355	2.25319	0.0242471	0.146763
HI-LNC1017	3.43166e-07	-0.516193	0.229404	-2.25015	0.0244392	0.147439
HI-LNC2655	1.64979e-05	-0.191038	0.0849559	-2.24867	0.0245333	0.147522
HI-LNC2195	2.058e-06	-0.369048	0.16448	-2.24372	0.0248502	0.147564
HI-LNC3006	1.89338e-06	-0.43875	0.195562	-2.24354	0.0248623	0.147564
HI-LNC3976	5.35711e-06	-0.287865	0.128161	-2.24612	0.0246962	0.147564
HI-LNC4255	6.78745e-06	-0.291871	0.129975	-2.24559	0.0247302	0.147564
HI-LNC2893	3.36779e-06	-0.341431	0.152814	-2.23428	0.0254644	0.150299
HI-LNC561	9.45346e-07	-0.476723	0.2134	-2.23394	0.025487	0.150299
HI-LNC2063	1.15572e-06	-0.371913	0.16666	-2.23157	0.0256431	0.150417
HI-LNC3162	4.15424e-07	-0.517566	0.232101	-2.22992	0.0257529	0.150417
HI-LNC4791	1.14522e-05	-0.203864	0.0913742	-2.23109	0.0256753	0.150417
HI-LNC402	1.42692e-06	-0.369613	0.166361	-2.22175	0.0263001	0.153125
HI-LNC3966	5.21334e-06	-0.250888	0.113075	-2.21877	0.0265027	0.153595
HI-LNC4504	1.17673e-06	0.428706	0.193277	2.2181	0.0265483	0.153595
HI-LNC274	5.21048e-07	-0.469098	0.21162	-2.2167	0.0266437	0.153662
HI-LNC876	7.38571e-07	-0.499713	0.225715	-2.21391	0.026835	0.15428
HI-LNC3540	6.8396e-07	-0.428582	0.193998	-2.2092	0.0271605	0.155664
HI-LNC2208	6.05921e-06	-0.319182	0.145369	-2.19566	0.0281161	0.156968
HI-LNC353	4.48919e-06	-0.303774	0.138071	-2.20013	0.027798	0.156968
HI-LNC3873	4.07334e-05	0.290481	0.132373	2.19442	0.0282055	0.156968
HI-LNC3910	6.55917e-07	-0.379359	0.172226	-2.20268	0.0276174	0.156968
HI-LNC4068	9.56073e-07	0.304491	0.138623	2.19654	0.028053	0.156968
HI-LNC4069	6.07789e-06	0.391116	0.178276	2.19388	0.028244	0.156968
HI-LNC4095	3.50442e-06	0.40573	0.184097	2.2039	0.0275317	0.156968
HI-LNC4242	2.21706e-05	-0.43758	0.199053	-2.19831	0.0279272	0.156968
HI-LNC452	2.24678e-06	-0.29061	0.131971	-2.20208	0.0276594	0.156968
HI-LNC4792	2.17541e-06	-0.509219	0.231505	-2.1996	0.0278352	0.156968
HI-LNC364	2.33076e-06	-0.312856	0.142766	-2.19139	0.0284236	0.157489
HI-LNC1065	2.50774e-07	-0.442115	0.202028	-2.18839	0.0286413	0.158217
HI-LNC2299	9.7272e-07	-0.336679	0.154524	-2.17881	0.0293461	0.161624
HI-LNC3144	7.01495e-07	-0.472686	0.217259	-2.17568	0.0295792	0.161935
HI-LNC4781	1.54563e-05	0.340536	0.156475	2.17629	0.0295336	0.161935
HI-LNC208	1.35743e-06	0.354918	0.16342	2.17181	0.0298699	0.16304
HI-LNC2301	7.86293e-07	-0.442111	0.203892	-2.16836	0.0301317	0.163496
HI-LNC4239	8.74578e-06	0.311368	0.143521	2.16949	0.0300451	0.163496
HI-LNC1122	7.02027e-07	0.397397	0.183846	2.16157	0.0306512	0.163909
HI-LNC2116	1.22757e-05	-0.276458	0.127805	-2.16312	0.0305321	0.163909
HI-LNC2541	7.8267e-07	-0.439906	0.203719	-2.15938	0.0308209	0.163909
HI-LNC2585	1.02118e-06	0.45327	0.209923	2.15922	0.0308334	0.163909
HI-LNC3058	8.89501e-06	0.438699	0.202668	2.16462	0.0304171	0.163909
HI-LNC726	1.55217e-06	-0.3191	0.147616	-2.16169	0.0306421	0.163909
HI-LNC819	2.1811e-06	-0.444475	0.205706	-2.16073	0.0307164	0.163909
HI-LNC3202	7.51719e-07	-0.349838	0.162188	-2.15699	0.0310067	0.164353
HI-LNC829	1.304e-06	0.307198	0.142547	2.15507	0.0311567	0.164673
HI-LNC3477	2.60586e-06	-0.42557	0.197846	-2.15102	0.031475	0.165401
HI-LNC383	9.21286e-07	-0.341049	0.158475	-2.15206	0.0313924	0.165401
HI-LNC710	2.84505e-06	0.39647	0.184598	2.14774	0.0317341	0.166286
HI-LNC4379	5.25635e-06	0.461012	0.214853	2.14571	0.0318964	0.166661
HI-LNC2298	4.31936e-07	-0.423269	0.197592	-2.14213	0.0321829	0.16768
HI-LNC4436	1.05349e-06	0.348625	0.162887	2.14028	0.0323318	0.167733
HI-LNC927	1.29526e-06	-0.393379	0.183844	-2.13974	0.032376	0.167733
HI-LNC747	4.02183e-06	-0.301585	0.141146	-2.13669	0.0326232	0.168538
HI-LNC2086	1.15265e-05	-0.225169	0.105564	-2.13301	0.032924	0.169614
HI-LNC644	2.0621e-05	-0.268081	0.125852	-2.13013	0.0331606	0.170355
HI-LNC1151	3.34863e-06	-0.238319	0.112336	-2.12149	0.0338808	0.172234
HI-LNC2525	6.13094e-07	-0.39719	0.187148	-2.12233	0.0338097	0.172234
HI-LNC2927	4.17655e-07	-0.404239	0.190568	-2.12123	0.0339021	0.172234
HI-LNC557	7.10762e-07	-0.386331	0.181991	-2.12281	0.03377	0.172234
HI-LNC1047	3.34242e-07	-0.478104	0.225667	-2.11863	0.0341221	0.172256
HI-LNC2072	5.87474e-05	-0.169778	0.080112	-2.11926	0.0340683	0.172256
HI-LNC2950	7.38289e-07	0.392305	0.185238	2.11785	0.0341882	0.172256
HI-LNC1136	9.22458e-07	-0.414213	0.196167	-2.11153	0.0347267	0.174109
HI-LNC4289	1.05089e-06	0.445357	0.210939	2.11131	0.0347459	0.174109
HI-LNC934	3.04887e-07	-0.475764	0.22549	-2.10991	0.0348663	0.174236
HI-LNC141	3.68379e-07	-0.420535	0.199488	-2.10807	0.0350249	0.174553
HI-LNC2335	8.56224e-06	-0.35585	0.168987	-2.10579	0.035223	0.174592
HI-LNC2757	1.56237e-05	0.415961	0.197432	2.10686	0.0351296	0.174592
HI-LNC3005	3.16968e-06	-0.274911	0.131265	-2.09432	0.0362313	0.178357
HI-LNC3748	7.31983e-07	-0.379484	0.181238	-2.09384	0.0362743	0.178357
HI-LNC4143	1.11684e-05	-0.215553	0.102902	-2.09475	0.0361929	0.178357
HI-LNC2418	4.09621e-06	0.304296	0.14549	2.09153	0.036481	0.178893
HI-LNC3383	1.05894e-06	0.364004	0.174515	2.08581	0.0369961	0.180134
HI-LNC3522	3.72345e-05	0.315147	0.151117	2.08545	0.0370286	0.180134
HI-LNC604	1.16654e-06	-0.351669	0.168597	-2.08586	0.0369917	0.180134
HI-LNC2567	1.04199e-06	-0.290825	0.140002	-2.07729	0.0377744	0.180865
HI-LNC2926	4.23918e-06	-0.384334	0.184874	-2.0789	0.0376266	0.180865
HI-LNC2986	6.01261e-06	-0.383057	0.184493	-2.07627	0.0378693	0.180865
HI-LNC3512	6.98886e-07	0.40465	0.194772	2.07756	0.0377502	0.180865
HI-LNC3736	3.91606e-07	-0.453283	0.217825	-2.08095	0.0374384	0.180865
HI-LNC389	1.52046e-06	0.370797	0.178481	2.07751	0.0377544	0.180865
HI-LNC971	1.31236e-06	-0.29686	0.142952	-2.07664	0.0378346	0.180865
HI-LNC2584	2.88296e-07	-0.457629	0.221325	-2.06768	0.0386701	0.181384
HI-LNC2847	1.3189e-06	-0.327636	0.158455	-2.0677	0.0386685	0.181384
HI-LNC3302	7.93985e-06	0.385	0.186131	2.06844	0.0385991	0.181384
HI-LNC3985	5.45487e-06	-0.242063	0.116897	-2.07074	0.0383832	0.181384
HI-LNC4183	5.74875e-07	-0.392123	0.189178	-2.07277	0.0381941	0.181384
HI-LNC423	2.91161e-06	-0.312479	0.151111	-2.06788	0.0386517	0.181384
HI-LNC690	3.10016e-06	0.275441	0.133141	2.0688	0.0385651	0.181384
HI-LNC602	2.17753e-06	-0.24655	0.11939	-2.06508	0.0389153	0.182068
HI-LNC4646	7.87963e-07	-0.382773	0.185572	-2.06267	0.039144	0.182672
HI-LNC147	4.8617e-07	-0.424706	0.206426	-2.05742	0.0396454	0.182726
HI-LNC2799	6.08813e-06	-0.31902	0.154898	-2.05955	0.0394418	0.182726
HI-LNC3031	2.84285e-07	0.448565	0.217798	2.05955	0.0394417	0.182726
HI-LNC382	1.96546e-06	-0.31577	0.153485	-2.05734	0.0396537	0.182726
HI-LNC3913	4.48058e-07	0.330038	0.160342	2.05833	0.0395583	0.182726
HI-LNC3004	6.04498e-07	0.398184	0.193953	2.053	0.040073	0.18353
HI-LNC3392	9.39976e-06	-0.31142	0.151687	-2.05305	0.0400679	0.18353
HI-LNC977	5.07706e-07	-0.368833	0.179706	-2.05242	0.0401285	0.18353
HI-LNC1098	1.06447e-06	0.387548	0.188964	2.05091	0.040276	0.183747
HI-LNC3759	7.23116e-07	-0.43687	0.213495	-2.04628	0.0407289	0.184893
HI-LNC3764	1.63649e-05	-0.201162	0.0982657	-2.04712	0.0406458	0.184893
HI-LNC4606	9.61961e-07	-0.320091	0.156687	-2.04287	0.0410652	0.185959
HI-LNC4259	1.74319e-06	-0.333692	0.163688	-2.03858	0.0414919	0.18651
HI-LNC4281	1.56091e-05	-0.260083	0.127506	-2.03976	0.0413738	0.18651
HI-LNC4407	4.99748e-06	-0.268208	0.131532	-2.03911	0.0414393	0.18651
HI-LNC4710	2.41145e-06	-0.343145	0.168491	-2.03658	0.0416923	0.186953
HI-LNC214	2.71146e-07	-0.446344	0.219562	-2.03288	0.0420643	0.188161
HI-LNC351	6.48339e-07	-0.413867	0.203751	-2.03124	0.0422307	0.188446
HI-LNC3885	1.22209e-06	-0.371018	0.182781	-2.02986	0.0423713	0.188614
HI-LNC2060	4.62537e-05	-0.201102	0.0991869	-2.02751	0.0426103	0.189219
HI-LNC2510	1.93387e-05	-0.330008	0.162991	-2.0247	0.0428978	0.190035
HI-LNC2523	3.69637e-07	-0.429985	0.212859	-2.02005	0.0433784	0.191278
HI-LNC4450	1.53517e-06	0.392442	0.194282	2.01997	0.043387	0.191278
HI-LNC1012	2.53273e-05	-0.189203	0.0939777	-2.01328	0.0440854	0.193891
HI-LNC2865	0.000109637	0.198245	0.0987155	2.00825	0.044617	0.19576
HI-LNC3927	5.48761e-07	-0.403823	0.201464	-2.00444	0.0450228	0.197069
HI-LNC1159	6.899e-07	-0.410162	0.204959	-2.00119	0.0453719	0.197185
HI-LNC3228	1.99616e-06	0.235344	0.117553	2.00203	0.0452819	0.197185
HI-LNC4736	1.47663e-06	-0.330799	0.165288	-2.00134	0.0453553	0.197185
HI-LNC2453	1.26916e-06	-0.305734	0.152972	-1.99863	0.045648	0.19763
HI-LNC767	9.49442e-07	0.289164	0.144709	1.99825	0.0456899	0.19763
HI-LNC534	7.30688e-06	-0.351174	0.177077	-1.98317	0.0473487	0.203893
HI-LNC631	5.0448e-07	-0.367638	0.185389	-1.98307	0.0473601	0.203893
HI-LNC79	5.73405e-06	-0.353646	0.178444	-1.98183	0.0474986	0.204011
HI-LNC4415	5.26972e-07	-0.415064	0.209643	-1.97986	0.0477195	0.20448
HI-LNC2171	0.000149796	0.198929	0.100863	1.97226	0.0485794	0.207197
HI-LNC4052	9.67396e-06	-0.285784	0.144833	-1.97319	0.0484734	0.207197
HI-LNC3487	3.88004e-06	-0.357111	0.181615	-1.96631	0.0492628	0.208308
HI-LNC3574	3.2751e-07	0.374905	0.190786	1.96506	0.0494079	0.208308
HI-LNC3750	1.45814e-05	0.229364	0.116707	1.9653	0.0493793	0.208308
HI-LNC4139	1.38077e-06	-0.420373	0.213872	-1.96554	0.0493518	0.208308
HI-LNC4317	2.65527e-05	-0.215017	0.109412	-1.9652	0.0493913	0.208308
HI-LNC1167	4.80931e-07	-0.375533	0.191406	-1.96197	0.0497656	0.208612
HI-LNC2519	1.09568e-06	-0.391551	0.199477	-1.96289	0.0496591	0.208612
HI-LNC770	9.97546e-07	0.410635	0.209348	1.9615	0.0498213	0.208612
HI-LNC900	6.80301e-07	-0.431186	0.219938	-1.96049	0.0499389	0.208629
HI-LNC2528	3.74461e-07	-0.454587	0.232633	-1.95409	0.05069	0.211285
HI-LNC2851	1.22721e-06	0.412718	0.211532	1.95109	0.0510463	0.212027
HI-LNC4027	5.7884e-06	0.271537	0.139204	1.95065	0.0510993	0.212027
HI-LNC2456	5.82126e-07	-0.382355	0.196142	-1.94938	0.0512496	0.212171
HI-LNC3915	4.66543e-07	0.431013	0.222094	1.94068	0.0522976	0.215672
HI-LNC4104	2.36514e-06	0.274512	0.141472	1.9404	0.0523305	0.215672
HI-LNC231	4.16059e-07	-0.375539	0.193667	-1.93909	0.05249	0.215844
HI-LNC582	1.38155e-06	0.312272	0.161245	1.93662	0.0527914	0.216598
HI-LNC3648	1.78728e-06	-0.304375	0.157341	-1.93449	0.0530533	0.217187
HI-LNC3364	1.78014e-06	-0.338151	0.174949	-1.93286	0.0532537	0.217522
HI-LNC130	7.82045e-07	-0.42264	0.218994	-1.92992	0.0536167	0.218033
HI-LNC3071	5.61698e-06	-0.347811	0.180194	-1.93021	0.0535814	0.218033
HI-LNC2118	3.11549e-06	-0.334071	0.173388	-1.92672	0.0540141	0.218745
HI-LNC2777	7.30202e-05	0.202637	0.105179	1.92659	0.0540302	0.218745
HI-LNC4801	1.30996e-05	-0.242708	0.126322	-1.92135	0.0546877	0.220919
HI-LNC4552	2.20029e-05	-0.303705	0.158265	-1.91896	0.054989	0.221648
HI-LNC2185	6.71426e-07	0.397503	0.207618	1.91459	0.0555452	0.222072
HI-LNC2264	3.89394e-07	0.430881	0.225351	1.91204	0.0558708	0.222072
HI-LNC2365	5.34106e-06	-0.278016	0.145419	-1.91182	0.0558988	0.222072
HI-LNC3541	4.99358e-07	-0.415679	0.217199	-1.91382	0.0556435	0.222072
HI-LNC3791	5.71985e-07	-0.424712	0.222146	-1.91186	0.055894	0.222072
HI-LNC3984	3.26902e-07	-0.38851	0.20325	-1.91149	0.0559419	0.222072
HI-LNC668	3.62034e-07	0.40883	0.21329	1.91678	0.0552657	0.222072
HI-LNC3718	2.09326e-05	-0.179618	0.0940942	-1.90892	0.0562727	0.222903
HI-LNC1071	4.91974e-06	-0.222206	0.116479	-1.90769	0.0564316	0.223051
HI-LNC3514	1.8743e-06	-0.298683	0.156671	-1.90644	0.0565935	0.22321
HI-LNC4332	3.82223e-07	-0.397415	0.209132	-1.9003	0.0573934	0.225879
HI-LNC2735	5.36468e-07	0.420505	0.223295	1.88318	0.0596754	0.229926
HI-LNC30	1.24015e-05	-0.318049	0.168729	-1.88497	0.0594337	0.229926
HI-LNC3012	2.24253e-05	-0.14238	0.0752912	-1.89106	0.0586162	0.229926
HI-LNC324	1.18608e-06	0.342293	0.181318	1.8878	0.0590527	0.229926
HI-LNC3363	1.3754e-06	-0.313465	0.166167	-1.88644	0.0592353	0.229926
HI-LNC4134	0.000129438	-0.132689	0.0702925	-1.88766	0.059071	0.229926
HI-LNC4243	2.29261e-06	-0.264833	0.140183	-1.88919	0.0588662	0.229926
HI-LNC4685	1.95951e-06	-0.285443	0.151524	-1.88381	0.0595901	0.229926
HI-LNC94	3.25238e-06	-0.311302	0.165299	-1.88326	0.0596645	0.229926
HI-LNC969	1.21755e-05	-0.248879	0.131818	-1.88805	0.0590189	0.229926
HI-LNC1118	3.95111e-07	-0.363699	0.193287	-1.88165	0.059883	0.230242
HI-LNC2087	1.83368e-06	-0.299915	0.15986	-1.87611	0.0606399	0.232664
HI-LNC3348	3.87703e-05	-0.227895	0.12155	-1.87491	0.0608054	0.232812
HI-LNC2345	4.99146e-06	-0.185522	0.0990861	-1.87233	0.0611605	0.233684
HI-LNC3215	8.64881e-06	0.313965	0.167991	1.86894	0.0616307	0.234991
HI-LNC1282	1.5788e-06	-0.387154	0.207433	-1.8664	0.0619848	0.235851
HI-LNC2634	2.85584e-05	-0.324492	0.174144	-1.86336	0.0624122	0.236984
HI-LNC3664	4.97772e-07	-0.302384	0.162359	-1.86244	0.062541	0.236984
HI-LNC2149	1.53692e-06	-0.273802	0.147483	-1.8565	0.0633826	0.237581
HI-LNC2573	7.7821e-06	-0.219185	0.117943	-1.85839	0.0631135	0.237581
HI-LNC2991	4.29563e-07	-0.361351	0.195552	-1.84785	0.0646237	0.237581
HI-LNC3592	1.57683e-06	0.33922	0.18362	1.8474	0.0646889	0.237581
HI-LNC3872	3.49952e-06	-0.276655	0.149783	-1.84704	0.0647418	0.237581
HI-LNC3982	5.70329e-07	-0.380171	0.205408	-1.85081	0.0641974	0.237581
HI-LNC4088	7.47521e-07	0.404436	0.218355	1.8522	0.0639971	0.237581
HI-LNC4154	4.98071e-07	-0.340826	0.184343	-1.84887	0.0644764	0.237581
HI-LNC4481	7.8848e-07	-0.351469	0.189689	-1.85287	0.0639012	0.237581
HI-LNC642	1.44726e-06	-0.359277	0.193821	-1.85365	0.0637887	0.237581
HI-LNC697	2.06826e-06	-0.231058	0.124785	-1.85165	0.064076	0.237581
HI-LNC740	1.55943e-06	0.247314	0.133155	1.85734	0.0632629	0.237581
HI-LNC761	9.03362e-05	-0.122727	0.0662246	-1.85319	0.0638553	0.237581
HI-LNC806	8.32117e-07	-0.326275	0.175409	-1.86008	0.0628742	0.237581
HI-LNC882	5.51307e-06	-0.276714	0.149016	-1.85695	0.063319	0.237581
HI-LNC976	1.03158e-06	0.267016	0.14458	1.84683	0.0647713	0.237581
HI-LNC3568	2.90823e-05	-0.192439	0.104625	-1.83933	0.0658673	0.241119
HI-LNC2343	7.68142e-07	-0.365772	0.198984	-1.8382	0.0660331	0.241245
HI-LNC4739	7.9937e-07	0.385327	0.210517	1.83038	0.0671926	0.244992
HI-LNC2280	6.32176e-06	-0.234417	0.12837	-1.82611	0.0678343	0.246842
HI-LNC1230	4.36427e-07	-0.380009	0.20837	-1.82372	0.0681943	0.247171
HI-LNC441	4.15153e-07	-0.352076	0.193	-1.82423	0.0681172	0.247171
HI-LNC1179	8.75841e-06	-0.290968	0.159747	-1.82142	0.0685426	0.247943
HI-LNC618	4.56066e-07	0.40236	0.221096	1.81984	0.0687834	0.248324
HI-LNC3151	2.90077e-07	-0.406299	0.22388	-1.81481	0.0695534	0.249671
HI-LNC3181	5.40063e-06	-0.313776	0.172893	-1.81486	0.0695461	0.249671
HI-LNC4244	7.041e-07	-0.275939	0.152129	-1.81385	0.0697009	0.249671
HI-LNC840	8.15945e-07	-0.31757	0.175077	-1.81389	0.0696949	0.249671
HI-LNC2482	1.06718e-06	-0.378861	0.209139	-1.81153	0.0700589	0.250437
HI-LNC3016	9.01535e-06	0.297226	0.16415	1.8107	0.0701879	0.250437
HI-LNC2667	3.61944e-07	-0.384141	0.212755	-1.80556	0.0709873	0.25182
HI-LNC636	2.8301e-07	-0.392011	0.217079	-1.80585	0.0709425	0.25182
HI-LNC984	2.93517e-06	-0.228276	0.126423	-1.80565	0.0709723	0.25182
HI-LNC2267	4.12739e-06	-0.316135	0.175232	-1.80409	0.0712167	0.252145
HI-LNC338	8.78608e-07	-0.344506	0.191076	-1.80297	0.0713922	0.25228
HI-LNC1299	1.28657e-06	0.344943	0.191597	1.80036	0.071804	0.252761
HI-LNC4757	1.95443e-05	-0.236648	0.13139	-1.80111	0.0716862	0.252761
HI-LNC2609	2.10119e-05	-0.238101	0.132459	-1.79755	0.0722482	0.253838
HI-LNC1272	5.24471e-07	0.359197	0.200053	1.79551	0.072573	0.254491
HI-LNC3547	4.69411e-07	-0.354554	0.197652	-1.79383	0.0728405	0.254799
HI-LNC379	3.20108e-06	-0.161434	0.0900249	-1.79322	0.0729385	0.254799
HI-LNC250	8.06688e-07	-0.309284	0.172691	-1.79097	0.0732985	0.255569
HI-LNC310	1.01821e-06	-0.309299	0.173151	-1.7863	0.0740513	0.257704
HI-LNC4240	6.45913e-07	-0.338204	0.189491	-1.7848	0.0742936	0.258058
HI-LNC3763	3.82231e-05	-0.22529	0.126453	-1.78161	0.0748124	0.259369
HI-LNC3424	1.0522e-06	-0.36126	0.20297	-1.77987	0.0750977	0.259548
HI-LNC4482	1.8331e-06	-0.261884	0.147162	-1.77956	0.0751473	0.259548
HI-LNC349	1.89958e-06	0.348765	0.196194	1.77765	0.0754611	0.260142
HI-LNC2244	5.8226e-06	-0.222284	0.125197	-1.77547	0.0758196	0.260425
HI-LNC4100	2.73681e-07	0.398305	0.22443	1.77474	0.0759413	0.260425
HI-LNC683	3.16236e-06	-0.2152	0.121269	-1.77457	0.0759692	0.260425
HI-LNC287	2.81767e-07	0.396048	0.223354	1.77318	0.0761984	0.260724
HI-LNC2750	5.01161e-06	-0.343865	0.194276	-1.76999	0.0767295	0.26108
HI-LNC3197	5.4699e-07	0.351712	0.198615	1.77082	0.07659	0.26108
HI-LNC645	2.56728e-07	0.4102	0.231611	1.77107	0.0765492	0.26108
HI-LNC302	2.00843e-06	0.24557	0.138916	1.76776	0.0771008	0.261857
HI-LNC3233	3.12292e-06	-0.238159	0.134857	-1.76601	0.077394	0.262367
HI-LNC4337	7.40215e-05	0.260662	0.147797	1.76365	0.0777902	0.263224
HI-LNC127	1.62584e-05	-0.330169	0.187899	-1.75716	0.0788898	0.265496
HI-LNC3314	2.62734e-05	-0.237951	0.135329	-1.75832	0.0786939	0.265496
HI-LNC4550	5.52884e-07	-0.354604	0.201809	-1.75713	0.0788959	0.265496
HI-LNC4480	6.39872e-06	-0.289179	0.164821	-1.7545	0.0793448	0.266517
HI-LNC2581	9.443e-07	-0.336331	0.192024	-1.75151	0.0798589	0.267265
HI-LNC982	1.02561e-05	-0.197787	0.112875	-1.75228	0.079726	0.267265
HI-LNC1050	6.83002e-07	-0.388104	0.222281	-1.74601	0.08081	0.269678
HI-LNC4132	3.97799e-06	-0.299212	0.171465	-1.74503	0.080979	0.269678
HI-LNC763	6.69907e-07	-0.284348	0.16297	-1.74479	0.081021	0.269678
HI-LNC4291	4.48088e-06	0.29433	0.169143	1.74013	0.0818361	0.271897
HI-LNC2375	3.0913e-06	-0.192457	0.110732	-1.73805	0.0822022	0.272128
HI-LNC3844	2.50467e-06	-0.233618	0.134412	-1.73807	0.0821985	0.272128
HI-LNC1214	5.26444e-07	-0.318927	0.183743	-1.73572	0.0826135	0.272997
HI-LNC4163	2.561e-07	-0.380586	0.219664	-1.73258	0.0831699	0.274341
HI-LNC789	1.15456e-06	0.304446	0.175967	1.73013	0.0836064	0.275286
HI-LNC2447	8.20993e-06	-0.16758	0.0969109	-1.72922	0.0837701	0.27533
HI-LNC26	9.78514e-06	-0.351414	0.203629	-1.72576	0.0843915	0.275492
HI-LNC3538	1.18116e-06	-0.289312	0.167542	-1.72681	0.0842022	0.275492
HI-LNC439	6.77339e-07	0.256151	0.148442	1.7256	0.0844202	0.275492
HI-LNC4445	3.00447e-05	0.200962	0.116417	1.72622	0.084307	0.275492
HI-LNC3050	7.10315e-07	-0.312039	0.181136	-1.72268	0.0849461	0.2765
HI-LNC946	2.4111e-06	-0.259194	0.150501	-1.72222	0.0850305	0.2765
HI-LNC646	3.24118e-07	-0.354888	0.206234	-1.7208	0.0852873	0.276844
HI-LNC3798	9.24385e-07	0.339401	0.197439	1.71901	0.0856122	0.277041
HI-LNC4061	0.000125026	-0.161696	0.0940749	-1.7188	0.0856502	0.277041
HI-LNC1296	6.89355e-07	0.372886	0.217325	1.7158	0.0861986	0.278223
HI-LNC2921	3.79865e-07	-0.352003	0.205331	-1.71432	0.0864706	0.278223
HI-LNC4772	3.06849e-07	0.379154	0.221141	1.71453	0.086431	0.278223
HI-LNC2351	7.36804e-06	-0.223288	0.130492	-1.71112	0.087059	0.279626
HI-LNC268	1.82935e-06	-0.29022	0.169773	-1.70947	0.0873648	0.280117
HI-LNC3299	4.09358e-05	0.152195	0.0891474	1.70723	0.08778	0.280957
HI-LNC2746	5.42846e-06	-0.278347	0.163203	-1.70552	0.0880966	0.281425
HI-LNC4693	3.30772e-07	-0.371424	0.217871	-1.70479	0.088233	0.281425
HI-LNC1249	3.62028e-07	-0.34257	0.20126	-1.70213	0.0887312	0.282033
HI-LNC2310	5.11056e-07	-0.366501	0.215232	-1.70281	0.0886028	0.282033
HI-LNC2801	2.66569e-06	-0.286148	0.168194	-1.7013	0.088886	0.282036
HI-LNC3365	2.77252e-06	-0.287577	0.16965	-1.69513	0.0900517	0.285241
HI-LNC2717	2.57655e-07	-0.359109	0.21226	-1.69184	0.0906773	0.286728
HI-LNC2159	5.4394e-07	-0.346365	0.205091	-1.68884	0.0912506	0.287549
HI-LNC3446	4.80995e-05	-0.161448	0.0955921	-1.68893	0.0912325	0.287549
HI-LNC3069	3.5424e-06	0.326122	0.193897	1.68194	0.0925807	0.29124
HI-LNC2387	4.82311e-05	0.368022	0.218918	1.68109	0.0927452	0.291258
HI-LNC249	6.9124e-06	-0.342664	0.204338	-1.67695	0.093553	0.292868
HI-LNC4738	1.97529e-06	0.299607	0.178675	1.67682	0.0935772	0.292868
HI-LNC4297	3.28021e-06	0.261532	0.156085	1.67557	0.0938224	0.293135
HI-LNC581	1.41684e-06	-0.281382	0.168048	-1.67441	0.0940496	0.293207
HI-LNC685	7.51079e-07	0.286546	0.171192	1.67382	0.0941652	0.293207
HI-LNC2490	0.000315714	-0.215303	0.128805	-1.67155	0.0946135	0.293606
HI-LNC3604	1.73203e-06	-0.272334	0.162892	-1.67187	0.0945509	0.293606
HI-LNC2426	3.03999e-06	-0.243448	0.145772	-1.67006	0.094907	0.293666
HI-LNC711	1.46562e-06	0.278136	0.166565	1.66983	0.094953	0.293666
HI-LNC2620	6.41511e-06	-0.178852	0.107167	-1.66891	0.0951352	0.293734
HI-LNC2042	1.29899e-05	0.266247	0.159725	1.66691	0.0955328	0.294466
HI-LNC2046	5.2811e-07	0.355944	0.214221	1.66158	0.0965974	0.297248
HI-LNC2600	1.49617e-06	0.331282	0.199482	1.66072	0.0967703	0.297281
HI-LNC3312	6.06816e-07	-0.29542	0.178183	-1.65796	0.0973252	0.297491
HI-LNC3408	2.72855e-07	-0.384354	0.231808	-1.65807	0.0973031	0.297491
HI-LNC4071	7.31798e-07	0.292627	0.176397	1.65891	0.0971338	0.297491
HI-LNC77	7.76844e-07	-0.29465	0.177847	-1.65676	0.0975672	0.297734
HI-LNC2952	3.46554e-07	-0.332226	0.201009	-1.65279	0.0983733	0.299695
HI-LNC1271	1.87938e-06	0.183767	0.111452	1.64884	0.0991804	0.300359
HI-LNC2035	6.96639e-05	-0.20088	0.121855	-1.64852	0.0992461	0.300359
HI-LNC2373	2.9357e-07	-0.335887	0.203585	-1.64986	0.0989717	0.300359
HI-LNC2514	4.20042e-06	0.210381	0.127609	1.64864	0.0992219	0.300359
HI-LNC2325	5.95116e-06	-0.245369	0.149137	-1.64526	0.0999156	0.30046
HI-LNC2731	1.32942e-05	-0.291895	0.177326	-1.64609	0.0997442	0.30046
HI-LNC4010	3.30604e-07	-0.367495	0.223138	-1.64694	0.0995712	0.30046
HI-LNC476	9.3131e-06	-0.251706	0.152997	-1.64517	0.0999349	0.30046
HI-LNC240	1.17431e-06	-0.266969	0.162447	-1.64342	0.100296	0.301051
HI-LNC2670	1.40096e-05	0.302981	0.184512	1.64207	0.100576	0.3014
HI-LNC3813	5.52388e-07	0.352687	0.215109	1.63957	0.101094	0.302456
HI-LNC4416	2.38214e-05	-0.132879	0.0810969	-1.63852	0.101313	0.302618
HI-LNC2776	1.86e-06	-0.272594	0.166724	-1.635	0.102049	0.303557
HI-LNC3056	2.82545e-07	0.349518	0.213642	1.63599	0.101841	0.303557
HI-LNC3510	0.000207845	-0.0950665	0.0581853	-1.63386	0.102289	0.303557
HI-LNC4351	5.17894e-07	-0.324805	0.198771	-1.63407	0.102244	0.303557
HI-LNC3505	2.96557e-06	0.198197	0.121463	1.63175	0.102733	0.303891
HI-LNC791	1.59363e-06	-0.231671	0.141915	-1.63246	0.102583	0.303891
HI-LNC3723	3.17912e-07	-0.328164	0.201275	-1.63042	0.103012	0.304225
HI-LNC2143	0.000108089	-0.157883	0.0970396	-1.62699	0.103738	0.305284
HI-LNC3263	3.1088e-07	-0.345848	0.212752	-1.62559	0.104036	0.305284
HI-LNC599	5.94172e-07	-0.366461	0.225224	-1.6271	0.103717	0.305284
HI-LNC967	1.11525e-06	-0.323031	0.198715	-1.6256	0.104036	0.305284
HI-LNC3528	3.37388e-07	0.354468	0.21819	1.62458	0.104251	0.305427
HI-LNC2246	9.45822e-07	-0.274143	0.168904	-1.62307	0.104575	0.305504
HI-LNC4630	2.39675e-06	-0.250028	0.154062	-1.6229	0.104611	0.305504
HI-LNC1188	1.49824e-06	-0.272017	0.167819	-1.6209	0.105039	0.306267
HI-LNC1241	4.26788e-07	-0.341862	0.211025	-1.62001	0.10523	0.306337
HI-LNC2848	2.8764e-05	-0.13226	0.0817278	-1.6183	0.105598	0.30692
HI-LNC2468	6.59874e-07	-0.346809	0.214512	-1.61674	0.105935	0.307412
HI-LNC1075	2.6027e-07	-0.331351	0.205352	-1.61358	0.106619	0.308094
HI-LNC2359	7.57859e-07	-0.237945	0.14764	-1.61166	0.107036	0.308094
HI-LNC247	3.92145e-07	-0.314724	0.19524	-1.61198	0.106966	0.308094
HI-LNC2579	3.40446e-06	-0.180523	0.112152	-1.60962	0.10748	0.308094
HI-LNC3094	5.62952e-07	-0.257881	0.160003	-1.61173	0.107021	0.308094
HI-LNC3196	4.30958e-06	-0.199547	0.123875	-1.61088	0.107206	0.308094
HI-LNC3357	6.01422e-06	0.212424	0.131984	1.60947	0.107514	0.308094
HI-LNC466	8.28698e-06	-0.174584	0.108372	-1.61096	0.107187	0.308094
HI-LNC368	3.27059e-06	-0.182649	0.113556	-1.60844	0.107739	0.308182
HI-LNC4391	4.61682e-07	0.330548	0.205788	1.60626	0.108217	0.308182
HI-LNC440	1.11723e-06	-0.284219	0.17692	-1.60648	0.108168	0.308182
HI-LNC4767	4.41773e-06	-0.203725	0.126798	-1.60669	0.108122	0.308182
HI-LNC2141	3.18315e-06	-0.282079	0.176146	-1.60139	0.10929	0.310756
HI-LNC1184	8.99085e-07	0.28706	0.179618	1.59817	0.110005	0.312305
HI-LNC60	3.72106e-06	-0.308706	0.193315	-1.59691	0.110286	0.312618
HI-LNC1160	4.08075e-07	-0.305813	0.191984	-1.59291	0.11118	0.314207
HI-LNC2350	1.48181e-06	-0.262784	0.164975	-1.59287	0.111189	0.314207
HI-LNC1110	2.02455e-06	-0.232779	0.146534	-1.58857	0.112157	0.314847
HI-LNC2608	2.68229e-06	-0.254446	0.160314	-1.58717	0.112474	0.314847
HI-LNC2955	1.88688e-06	0.353207	0.222551	1.58708	0.112494	0.314847
HI-LNC3333	6.66065e-07	0.33685	0.212296	1.5867	0.112581	0.314847
HI-LNC4356	2.75348e-07	0.357328	0.225225	1.58654	0.112617	0.314847
HI-LNC4437	4.61956e-07	0.366582	0.230536	1.59013	0.111805	0.314847
HI-LNC886	1.33027e-06	0.230093	0.144898	1.58797	0.112294	0.314847
HI-LNC3106	3.56287e-06	0.328074	0.207173	1.58357	0.113291	0.316248
HI-LNC3206	6.24219e-07	-0.323312	0.204798	-1.57869	0.114407	0.318879
HI-LNC1040	3.52175e-06	0.222531	0.14132	1.57466	0.115334	0.319681
HI-LNC2424	9.99833e-05	-0.14162	0.0900375	-1.57291	0.115741	0.319681
HI-LNC2571	3.39407e-06	-0.258212	0.164093	-1.57357	0.115587	0.319681
HI-LNC2680	9.80636e-07	-0.237128	0.15055	-1.57507	0.11524	0.319681
HI-LNC4406	3.78829e-07	0.329533	0.209121	1.5758	0.115072	0.319681
HI-LNC506	2.6983e-07	-0.365552	0.232264	-1.57386	0.115519	0.319681
HI-LNC827	1.40342e-06	-0.311257	0.19801	-1.57193	0.115967	0.319826
HI-LNC429	8.02009e-07	-0.229469	0.146798	-1.56316	0.118016	0.3245
HI-LNC97	4.50938e-07	-0.274616	0.17568	-1.56316	0.118014	0.3245
HI-LNC2939	5.55395e-06	-0.28237	0.180797	-1.56181	0.118333	0.324885
HI-LNC1173	2.69211e-07	-0.337054	0.21657	-1.55633	0.11963	0.326294
HI-LNC136	6.16707e-07	-0.347871	0.223679	-1.55522	0.119893	0.326294
HI-LNC2676	3.49085e-06	-0.192198	0.123536	-1.55581	0.119754	0.326294
HI-LNC286	7.84841e-06	0.265563	0.170775	1.55505	0.119935	0.326294
HI-LNC4425	9.26358e-06	-0.252128	0.162204	-1.55439	0.120092	0.326294
HI-LNC4674	4.23397e-07	0.318255	0.204465	1.55653	0.119582	0.326294
HI-LNC687	7.70275e-07	-0.232168	0.14925	-1.55556	0.119813	0.326294
HI-LNC4036	1.74912e-06	0.230089	0.148325	1.55125	0.120842	0.327845
HI-LNC2833	1.34613e-06	-0.298521	0.192816	-1.54821	0.121571	0.328886
HI-LNC4528	2.27542e-06	-0.35244	0.227651	-1.54816	0.121584	0.328886
HI-LNC2189	4.28481e-07	0.291566	0.188738	1.54482	0.122389	0.329259
HI-LNC2709	1.85855e-06	-0.257975	0.166966	-1.54508	0.122328	0.329259
HI-LNC366	1.45235e-06	-0.21968	0.142056	-1.54643	0.122	0.329259
HI-LNC565	7.54421e-07	-0.257465	0.166685	-1.54461	0.12244	0.329259
HI-LNC1085	1.36603e-06	0.23505	0.152629	1.54001	0.123558	0.330099
HI-LNC2352	8.82946e-05	-0.180805	0.117384	-1.54028	0.123492	0.330099
HI-LNC311	2.31266e-06	0.199794	0.129792	1.53934	0.123722	0.330099
HI-LNC3641	4.69272e-07	0.319279	0.207047	1.54206	0.12306	0.330099
HI-LNC4090	3.89896e-07	0.336887	0.218653	1.54074	0.123381	0.330099
HI-LNC4230	2.10063e-06	0.350701	0.227893	1.53889	0.123832	0.330099
HI-LNC1223	1.65559e-06	0.292866	0.191132	1.53227	0.125456	0.330694
HI-LNC2661	3.82333e-06	-0.242609	0.15808	-1.53472	0.124852	0.330694
HI-LNC2747	4.94927e-06	-0.213537	0.139044	-1.53575	0.1246	0.330694
HI-LNC3377	2.32249e-06	-0.250683	0.163554	-1.53272	0.125344	0.330694
HI-LNC3765	4.54558e-06	-0.256521	0.167431	-1.5321	0.125498	0.330694
HI-LNC3818	5.09064e-06	0.153505	0.1001	1.53352	0.125148	0.330694
HI-LNC4374	2.50003e-06	-0.235885	0.153905	-1.53267	0.125358	0.330694
HI-LNC4394	1.57084e-05	0.182522	0.119018	1.53357	0.125135	0.330694
HI-LNC1089	8.23294e-07	-0.261889	0.17115	-1.53017	0.125975	0.331476
HI-LNC260	2.68484e-07	-0.339257	0.222013	-1.5281	0.126488	0.332348
HI-LNC2190	2.84849e-06	-0.217059	0.142337	-1.52497	0.127268	0.333403
HI-LNC2533	0.000107521	0.215433	0.141393	1.52365	0.127597	0.333403
HI-LNC2645	2.68696e-05	-0.127932	0.0839973	-1.52305	0.127747	0.333403
HI-LNC3902	2.97651e-07	0.324246	0.212756	1.52403	0.127502	0.333403
HI-LNC704	8.80733e-06	-0.186772	0.122647	-1.52284	0.127798	0.333403
HI-LNC2764	3.97371e-07	0.292433	0.192374	1.52013	0.128479	0.333435
HI-LNC3449	1.22726e-06	-0.263375	0.173084	-1.52166	0.128095	0.333435
HI-LNC4022	8.4313e-06	0.336531	0.22182	1.51713	0.129233	0.333435
HI-LNC4164	6.37723e-06	0.200137	0.131952	1.51675	0.129331	0.333435
HI-LNC4327	5.54681e-07	-0.285684	0.187809	-1.52114	0.128225	0.333435
HI-LNC4740	1.66802e-06	-0.199103	0.131337	-1.51596	0.129529	0.333435
HI-LNC4759	8.88552e-07	-0.234874	0.154974	-1.51557	0.129629	0.333435
HI-LNC635	1.89285e-06	0.228373	0.150466	1.51777	0.129073	0.333435
HI-LNC638	9.55801e-07	-0.28727	0.189195	-1.51838	0.128919	0.333435
HI-LNC771	3.06858e-07	-0.298227	0.196408	-1.51841	0.128912	0.333435
HI-LNC2942	7.36996e-06	0.14918	0.0986842	1.5117	0.130611	0.335492
HI-LNC3924	1.34148e-05	-0.184425	0.12209	-1.51056	0.130901	0.335765
HI-LNC3659	4.56092e-06	-0.245399	0.162734	-1.50798	0.13156	0.336984
HI-LNC152	7.10166e-07	-0.317174	0.210652	-1.50568	0.13215	0.338023
HI-LNC2145	2.34584e-06	0.262099	0.174306	1.50368	0.132665	0.338662
HI-LNC2543	5.11183e-07	-0.32075	0.213368	-1.50327	0.132769	0.338662
HI-LNC2147	3.56755e-06	-0.33615	0.224209	-1.49927	0.133803	0.340433
HI-LNC2553	2.86069e-06	0.271476	0.181452	1.49613	0.134619	0.340433
HI-LNC3521	7.96657e-06	0.201248	0.134333	1.49813	0.1341	0.340433
HI-LNC421	5.52605e-07	0.305393	0.204197	1.49558	0.134763	0.340433
HI-LNC591	2.39879e-06	-0.206061	0.137713	-1.49631	0.134572	0.340433
HI-LNC879	3.31247e-06	0.268071	0.179106	1.49672	0.134466	0.340433
HI-LNC966	7.50263e-07	-0.265704	0.177361	-1.4981	0.134106	0.340433
HI-LNC3681	7.48929e-07	0.346789	0.232161	1.49374	0.135242	0.341175
HI-LNC4392	1.53856e-06	-0.217039	0.145485	-1.49183	0.135743	0.3415
HI-LNC664	2.57022e-07	-0.333395	0.22338	-1.4925	0.135568	0.3415
HI-LNC3744	3.02117e-07	-0.302184	0.202698	-1.49081	0.136012	0.341706
HI-LNC718	5.35035e-07	-0.263805	0.177043	-1.49006	0.136208	0.34173
HI-LNC3912	4.49772e-07	0.326277	0.219371	1.48733	0.136928	0.343069
HI-LNC1109	4.9417e-07	0.316649	0.214097	1.479	0.13914	0.345506
HI-LNC2018	9.16731e-07	-0.332436	0.224435	-1.48122	0.138549	0.345506
HI-LNC220	3.82102e-07	-0.342141	0.231408	-1.47852	0.139269	0.345506
HI-LNC23	8.99763e-07	0.297064	0.200623	1.48071	0.138685	0.345506
HI-LNC2423	5.64219e-07	-0.303465	0.205425	-1.47725	0.139608	0.345506
HI-LNC3315	6.47481e-07	0.318081	0.215257	1.47768	0.139493	0.345506
HI-LNC3644	9.60243e-07	-0.321087	0.216935	-1.48011	0.138844	0.345506
HI-LNC4577	2.63809e-07	0.344028	0.232335	1.48074	0.138676	0.345506
HI-LNC4795	3.22341e-06	-0.169011	0.11446	-1.47659	0.139785	0.345506
HI-LNC603	1.29416e-06	-0.258909	0.174878	-1.48051	0.138736	0.345506
HI-LNC2448	3.65258e-05	-0.192689	0.130912	-1.47189	0.141051	0.348165
HI-LNC3653	2.64909e-05	0.148792	0.101165	1.47079	0.141347	0.348428
HI-LNC1005	3.31096e-05	-0.148524	0.101345	-1.46552	0.142779	0.351485
HI-LNC4399	1.91526e-06	0.230765	0.157635	1.46393	0.143214	0.352084
HI-LNC488	2.06188e-06	-0.229043	0.156996	-1.45891	0.14459	0.354517
HI-LNC583	1.47609e-06	-0.237719	0.162895	-1.45934	0.144471	0.354517
HI-LNC156	3.05786e-07	0.259823	0.178257	1.45758	0.144957	0.354612
HI-LNC492	1.56439e-06	-0.239163	0.164107	-1.45736	0.145016	0.354612
HI-LNC3701	3.47617e-07	0.279254	0.191996	1.45448	0.145814	0.356089
HI-LNC4600	4.70386e-07	-0.264523	0.182634	-1.44837	0.147512	0.359758
HI-LNC2972	2.79478e-06	-0.19736	0.136674	-1.44402	0.148734	0.362151
HI-LNC4029	2.53534e-06	-0.288438	0.199827	-1.44344	0.148897	0.362151
HI-LNC4530	8.26676e-05	0.112001	0.077629	1.44277	0.149086	0.362151
HI-LNC537	1.66732e-06	0.241407	0.167431	1.44183	0.149349	0.36231
HI-LNC2905	1.20437e-06	-0.227239	0.157824	-1.43982	0.149917	0.363208
HI-LNC4742	1.28228e-06	-0.283826	0.197253	-1.43889	0.150181	0.363239
HI-LNC783	1.27354e-06	-0.239052	0.166195	-1.43838	0.150326	0.363239
HI-LNC1285	2.23599e-05	-0.12155	0.0846496	-1.43593	0.151024	0.364444
HI-LNC1099	1.63145e-06	0.21983	0.153595	1.43123	0.152365	0.365467
HI-LNC2067	0.000152313	-0.0879291	0.0616712	-1.42577	0.153934	0.365467
HI-LNC2070	9.29809e-07	0.233582	0.16419	1.42263	0.154843	0.365467
HI-LNC2187	3.43337e-07	-0.321183	0.224606	-1.42999	0.152721	0.365467
HI-LNC2648	2.8207e-06	-0.245263	0.17174	-1.42811	0.153261	0.365467
HI-LNC275	7.54219e-07	-0.258154	0.181443	-1.42278	0.1548	0.365467
HI-LNC2761	1.10158e-06	-0.246763	0.173533	-1.42199	0.155028	0.365467
HI-LNC3219	2.38477e-06	-0.301943	0.210979	-1.43115	0.152387	0.365467
HI-LNC3237	1.24035e-06	-0.248443	0.17393	-1.4284	0.153176	0.365467
HI-LNC3427	2.46296e-06	-0.211413	0.14781	-1.4303	0.15263	0.365467
HI-LNC3633	1.99741e-06	0.184059	0.129045	1.42631	0.153778	0.365467
HI-LNC3742	5.46289e-07	-0.281545	0.197966	-1.42219	0.154971	0.365467
HI-LNC4028	4.08072e-05	0.261963	0.183094	1.43076	0.1525	0.365467
HI-LNC4119	6.12634e-07	-0.323072	0.225833	-1.43058	0.152552	0.365467
HI-LNC626	6.6094e-07	-0.297231	0.209027	-1.42197	0.155034	0.365467
HI-LNC656	7.14579e-07	0.308376	0.216714	1.42297	0.154746	0.365467
HI-LNC738	5.92536e-07	0.241022	0.169182	1.42463	0.154263	0.365467
HI-LNC960	8.2569e-07	-0.254989	0.178546	-1.42814	0.153252	0.365467
HI-LNC3381	5.90746e-07	0.218444	0.154297	1.41574	0.156851	0.369275
HI-LNC4727	3.26896e-07	-0.320013	0.226371	-1.41367	0.15746	0.370233
HI-LNC2532	7.71609e-06	-0.240322	0.170186	-1.41211	0.157916	0.370831
HI-LNC228	9.05179e-06	0.214321	0.151912	1.41082	0.158297	0.371
HI-LNC2918	1.60645e-06	-0.270102	0.191494	-1.4105	0.158393	0.371
HI-LNC444	2.73257e-07	0.299348	0.212508	1.40864	0.158941	0.371809
HI-LNC4764	8.21118e-07	-0.261157	0.185734	-1.40608	0.159701	0.373109
HI-LNC753	5.30718e-07	-0.269667	0.192022	-1.40435	0.160213	0.373831
HI-LNC4492	9.00893e-06	-0.186929	0.133298	-1.40234	0.160815	0.374757
HI-LNC4514	4.12739e-05	-0.190031	0.135648	-1.40091	0.16124	0.375271
HI-LNC3635	5.70204e-07	-0.295541	0.211121	-1.39986	0.161554	0.375526
HI-LNC4034	5.14245e-06	0.212758	0.152158	1.39827	0.162032	0.375685
HI-LNC671	1.25396e-06	-0.278113	0.198888	-1.39834	0.16201	0.375685
HI-LNC3481	1.94763e-05	-0.197115	0.141085	-1.39713	0.162374	0.376002
HI-LNC2828	2.75978e-06	0.161437	0.115741	1.39481	0.163072	0.377142
HI-LNC2234	6.99066e-07	-0.286757	0.205925	-1.39253	0.163761	0.37826
HI-LNC2618	1.21287e-05	-0.174279	0.125384	-1.38996	0.164542	0.379107
HI-LNC4251	7.88546e-07	-0.263132	0.189248	-1.3904	0.164406	0.379107
HI-LNC15	1.10586e-06	-0.284779	0.205212	-1.38773	0.165219	0.380191
HI-LNC2460	6.70986e-06	-0.168651	0.121611	-1.3868	0.165503	0.380366
HI-LNC2904	1.45432e-06	-0.249544	0.180316	-1.38393	0.166381	0.381467
HI-LNC4252	2.16149e-06	0.181569	0.131204	1.38387	0.166398	0.381467
HI-LNC2292	4.03885e-06	0.271445	0.196628	1.3805	0.167434	0.383363
HI-LNC3184	3.60577e-07	-0.304085	0.220968	-1.37615	0.168777	0.385712
HI-LNC3535	1.1934e-05	-0.12786	0.0929344	-1.37581	0.16888	0.385712
HI-LNC532	7.48698e-06	-0.188593	0.137475	-1.37183	0.170116	0.38805
HI-LNC2749	1.06619e-06	-0.213256	0.155587	-1.37065	0.170483	0.388406
HI-LNC2889	6.51432e-05	0.259243	0.189345	1.36916	0.17095	0.388985
HI-LNC2192	4.20866e-07	0.261855	0.19162	1.36654	0.171771	0.389392
HI-LNC358	1.72671e-06	0.20547	0.150369	1.36644	0.171802	0.389392
HI-LNC4716	2.37622e-05	-0.169412	0.124032	-1.36588	0.171978	0.389392
HI-LNC881	3.49235e-06	-0.239773	0.175365	-1.36728	0.171538	0.389392
HI-LNC2091	4.01272e-07	-0.301219	0.220764	-1.36444	0.17243	0.389484
HI-LNC975	3.26271e-07	-0.267585	0.19612	-1.3644	0.172443	0.389484
HI-LNC2139	1.48674e-06	-0.270104	0.198313	-1.362	0.173197	0.390704
HI-LNC3705	2.5643e-07	0.300039	0.220471	1.3609	0.173544	0.391008
HI-LNC437	3.75733e-07	-0.243831	0.179711	-1.3568	0.174845	0.393455
HI-LNC4054	7.97778e-05	-0.112623	0.0830865	-1.35549	0.175261	0.393908
HI-LNC611	1.83597e-06	0.213416	0.157524	1.35481	0.175478	0.393913
HI-LNC4695	9.70536e-05	-0.115277	0.085132	-1.3541	0.175704	0.393939
HI-LNC4677	2.23511e-06	-0.278367	0.205844	-1.35232	0.176274	0.394734
HI-LNC2235	7.17353e-07	0.214794	0.159143	1.34969	0.177117	0.396137
HI-LNC1242	1.38304e-06	0.258063	0.191336	1.34874	0.17742	0.396331
HI-LNC3977	6.53742e-07	-0.196803	0.146409	-1.3442	0.178884	0.399116
HI-LNC4699	1.05931e-06	0.245698	0.182912	1.34326	0.179189	0.399311
HI-LNC2229	2.12592e-06	0.252618	0.188634	1.3392	0.180507	0.399865
HI-LNC3462	1.87919e-06	-0.302373	0.225638	-1.34008	0.18022	0.399865
HI-LNC3782	1.48681e-06	0.196868	0.146797	1.34109	0.17989	0.399865
HI-LNC3827	3.34353e-07	-0.265976	0.198651	-1.33891	0.180599	0.399865
HI-LNC4357	9.58208e-07	0.261627	0.195099	1.34099	0.179922	0.399865
HI-LNC4488	2.41364e-06	0.23842	0.17813	1.33846	0.180746	0.399865
HI-LNC330	6.19554e-07	0.305219	0.229066	1.33245	0.182712	0.403728
HI-LNC3064	6.57363e-05	0.183111	0.137517	1.33156	0.183006	0.403891
HI-LNC3280	5.21743e-07	0.226142	0.170029	1.33002	0.183511	0.404032
HI-LNC3608	7.57924e-07	-0.24525	0.184327	-1.33052	0.183348	0.404032
HI-LNC3776	2.1461e-06	-0.270368	0.20401	-1.32527	0.185081	0.405913
HI-LNC4347	2.51936e-06	-0.227765	0.171719	-1.32639	0.184712	0.405913
HI-LNC4633	7.82378e-07	0.274159	0.206855	1.32537	0.18505	0.405913
HI-LNC814	3.2025e-06	-0.224267	0.169289	-1.32476	0.185251	0.405913
HI-LNC2034	1.64479e-06	-0.193586	0.146225	-1.32389	0.185539	0.406061
HI-LNC2728	4.67942e-07	-0.259058	0.196396	-1.31906	0.187148	0.409094
HI-LNC3355	2.79855e-07	-0.257583	0.195827	-1.31536	0.188389	0.410827
HI-LNC3928	1.03461e-05	-0.235657	0.179143	-1.31547	0.188353	0.410827
HI-LNC4667	3.45684e-07	-0.268232	0.204125	-1.31406	0.188826	0.411292
HI-LNC741	1.43785e-06	0.275075	0.209559	1.31263	0.189307	0.411848
HI-LNC3704	2.30643e-06	-0.180888	0.138009	-1.3107	0.189958	0.412776
HI-LNC4350	7.8206e-07	-0.262095	0.200132	-1.30961	0.190327	0.413088
HI-LNC4207	2.83618e-06	-0.258486	0.197626	-1.30795	0.19089	0.413753
HI-LNC627	1.57104e-06	0.172704	0.132099	1.30738	0.191084	0.413753
HI-LNC230	3.59263e-07	-0.241679	0.185145	-1.30535	0.191774	0.414757
HI-LNC3431	2.77789e-07	-0.290592	0.223262	-1.30157	0.193062	0.416792
HI-LNC4133	1.01029e-06	-0.247336	0.190171	-1.3006	0.193397	0.416792
HI-LNC4178	5.42078e-07	0.241879	0.185961	1.3007	0.193361	0.416792
HI-LNC312	7.35578e-07	-0.204677	0.157585	-1.29884	0.194	0.417601
HI-LNC495	1.38269e-06	0.19202	0.147997	1.29746	0.194474	0.418131
HI-LNC2687	4.14316e-07	-0.25615	0.197874	-1.29451	0.195491	0.419333
HI-LNC2794	3.01254e-07	0.286575	0.221267	1.29516	0.195266	0.419333
HI-LNC891	4.26918e-07	-0.287672	0.222618	-1.29222	0.19628	0.420534
HI-LNC3285	4.17435e-06	-0.171615	0.133357	-1.28688	0.198136	0.423187
HI-LNC3525	1.57934e-06	0.205744	0.159904	1.28667	0.19821	0.423187
HI-LNC4458	4.63666e-07	-0.289161	0.224648	-1.28717	0.198035	0.423187
HI-LNC4091	4.19404e-06	-0.262514	0.204624	-1.28291	0.199524	0.425497
HI-LNC699	3.65658e-07	0.264287	0.206344	1.28081	0.200261	0.426078
HI-LNC877	1.44582e-06	0.233522	0.182295	1.28101	0.200189	0.426078
HI-LNC2241	1.08447e-06	-0.19713	0.15403	-1.27982	0.200608	0.426321
HI-LNC3318	4.40267e-06	0.221341	0.173599	1.27501	0.202305	0.42943
HI-LNC477	1.00081e-06	0.247621	0.194414	1.27368	0.202778	0.429936
HI-LNC4684	0.000316664	0.177157	0.139862	1.26666	0.205279	0.434736
HI-LNC489	1.98252e-06	0.14686	0.116124	1.26469	0.205984	0.435726
HI-LNC4750	1.20732e-06	0.248405	0.196595	1.26354	0.206396	0.436094
HI-LNC2577	1.29477e-06	0.256919	0.203605	1.26185	0.207003	0.436874
HI-LNC4794	1.55586e-06	-0.291761	0.231348	-1.26113	0.207261	0.436915
HI-LNC67	5.3629e-07	-0.275902	0.219258	-1.25834	0.208267	0.438533
HI-LNC2376	3.07876e-05	0.154157	0.122737	1.256	0.209118	0.43957
HI-LNC347	1.20809e-06	-0.168235	0.134116	-1.2544	0.209698	0.43957
HI-LNC4222	7.15801e-07	0.282661	0.225266	1.25479	0.209556	0.43957
HI-LNC593	1.04871e-06	-0.280944	0.223977	-1.25434	0.209718	0.43957
HI-LNC2100	1.65828e-06	-0.223344	0.178817	-1.24901	0.211661	0.442981
HI-LNC3465	1.93279e-06	-0.232793	0.18645	-1.24855	0.211829	0.442981
HI-LNC2217	6.3433e-07	0.238278	0.191033	1.24731	0.212282	0.443424
HI-LNC986	1.23011e-06	-0.161215	0.129369	-1.24617	0.212702	0.443795
HI-LNC300	3.57717e-07	-0.272061	0.21863	-1.24439	0.213356	0.444654
HI-LNC778	7.44219e-07	-0.232624	0.1872	-1.24265	0.213996	0.445482
HI-LNC655	4.51608e-06	-0.145207	0.117072	-1.24032	0.214859	0.44677
HI-LNC905	4.09514e-07	0.233296	0.188396	1.23833	0.215594	0.447792
HI-LNC3054	1.28836e-06	-0.200047	0.162074	-1.2343	0.217092	0.448869
HI-LNC3591	8.4838e-06	-0.167115	0.13538	-1.23441	0.21705	0.448869
HI-LNC4073	1.73827e-06	0.192225	0.155626	1.23517	0.216766	0.448869
HI-LNC758	7.6926e-07	-0.261189	0.211291	-1.23616	0.2164	0.448869
HI-LNC3286	1.00261e-06	-0.20142	0.163488	-1.23202	0.217941	0.449926
HI-LNC902	3.91683e-07	-0.24094	0.19563	-1.23161	0.218094	0.449926
HI-LNC3335	3.5533e-06	0.200578	0.163394	1.22757	0.219607	0.452539
HI-LNC941	2.04477e-06	-0.176345	0.143925	-1.22525	0.22048	0.453827
HI-LNC3702	2.05044e-05	0.191615	0.156757	1.22237	0.221567	0.455553
HI-LNC4652	2.76757e-06	0.183603	0.15034	1.22125	0.221991	0.455913
HI-LNC2807	5.83218e-06	-0.231524	0.189786	-1.21992	0.222494	0.456437
HI-LNC233	5.26644e-07	0.192849	0.158225	1.21883	0.22291	0.456679
HI-LNC2808	1.66049e-06	-0.235371	0.193196	-1.2183	0.22311	0.456679
HI-LNC1162	8.99574e-07	0.256589	0.210777	1.21735	0.223472	0.456909
HI-LNC3938	4.22835e-07	-0.282601	0.232788	-1.21398	0.224754	0.459018
HI-LNC481	6.35298e-07	-0.229483	0.190269	-1.20609	0.227782	0.464168
HI-LNC935	2.21907e-06	-0.214476	0.177753	-1.2066	0.227587	0.464168
HI-LNC1197	1.28648e-06	-0.22335	0.185312	-1.20527	0.228101	0.464303
HI-LNC2770	2.06698e-06	0.236563	0.196753	1.20233	0.229235	0.465578
HI-LNC278	3.28228e-06	-0.153279	0.127477	-1.2024	0.229209	0.465578
HI-LNC4388	5.47994e-06	0.208386	0.173517	1.20096	0.229768	0.466144
HI-LNC4619	1.32921e-05	0.186486	0.155681	1.19788	0.230966	0.467997
HI-LNC4788	2.13256e-05	0.185523	0.154952	1.19729	0.231192	0.467997
HI-LNC2756	3.01779e-05	-0.188465	0.157699	-1.1951	0.232049	0.468699
HI-LNC2852	7.85259e-06	-0.195265	0.16332	-1.1956	0.231852	0.468699
HI-LNC1190	1.65303e-06	-0.152564	0.128296	-1.18915	0.23438	0.472011
HI-LNC2953	1.29267e-06	0.231922	0.195065	1.18894	0.234461	0.472011
HI-LNC682	1.28548e-06	-0.203442	0.171013	-1.18963	0.234193	0.472011
HI-LNC3288	3.76235e-06	-0.183737	0.15468	-1.18786	0.23489	0.472356
HI-LNC4505	4.70867e-07	-0.243216	0.205279	-1.18481	0.236094	0.474257
HI-LNC4285	2.73918e-07	-0.247394	0.208932	-1.18409	0.236377	0.474306
HI-LNC2572	7.04567e-06	0.148195	0.125328	1.18246	0.237024	0.474565
HI-LNC859	3.24587e-07	-0.246608	0.208544	-1.18252	0.236998	0.474565
HI-LNC2158	3.76102e-07	-0.242022	0.205225	-1.1793	0.238278	0.476037
HI-LNC256	1.93774e-06	0.225173	0.190934	1.17932	0.23827	0.476037
HI-LNC1023	5.37139e-06	-0.192823	0.164138	-1.17476	0.240089	0.478613
HI-LNC546	6.13674e-07	-0.23867	0.20311	-1.17508	0.239964	0.478613
HI-LNC695	5.98519e-06	0.19261	0.164192	1.17308	0.240766	0.47944
HI-LNC3586	2.20701e-05	0.19169	0.163528	1.17221	0.241111	0.479607
HI-LNC301	1.85703e-05	-0.111147	0.0950732	-1.16906	0.242378	0.481606
HI-LNC406	9.64076e-06	0.160813	0.137678	1.16804	0.242791	0.481904
HI-LNC4785	6.55897e-07	-0.19975	0.171284	-1.16619	0.243537	0.482862
HI-LNC4561	1.25178e-05	-0.152004	0.130504	-1.16475	0.24412	0.483495
HI-LNC4669	0.000154036	-0.0942252	0.0810021	-1.16324	0.244731	0.484181
HI-LNC2669	1.52777e-06	-0.2489	0.214474	-1.16051	0.24584	0.485851
HI-LNC1196	1.2458e-06	-0.180522	0.156016	-1.15708	0.247241	0.488043
HI-LNC422	5.05768e-06	0.202017	0.174681	1.15649	0.247481	0.488043
HI-LNC3994	3.26076e-06	-0.103804	0.0898606	-1.15517	0.24802	0.488131
HI-LNC4176	0.000152396	-0.0851137	0.0736865	-1.15508	0.248058	0.488131
HI-LNC2104	2.41573e-06	-0.191962	0.166531	-1.15272	0.249027	0.489513
HI-LNC2540	1.43739e-06	-0.191434	0.166252	-1.15147	0.24954	0.489914
HI-LNC3790	7.51925e-07	0.267826	0.232706	1.15092	0.249765	0.489914
HI-LNC4671	2.20949e-06	-0.225135	0.195772	-1.14999	0.250148	0.490141
HI-LNC2138	6.86126e-07	0.240804	0.209912	1.14717	0.251313	0.491897
HI-LNC3076	1.96618e-05	-0.20755	0.181043	-1.14641	0.251625	0.491984
HI-LNC3261	1.36586e-06	-0.171767	0.15099	-1.1376	0.255287	0.498611
HI-LNC731	7.31107e-07	-0.234906	0.206613	-1.13694	0.255565	0.498623
HI-LNC2534	4.82932e-07	-0.250904	0.221348	-1.13353	0.256994	0.500346
HI-LNC2754	3.38256e-07	0.201726	0.177914	1.13384	0.256861	0.500346
HI-LNC1144	2.49037e-06	0.205195	0.181561	1.13017	0.258404	0.501258
HI-LNC2496	1.52691e-06	-0.200131	0.177238	-1.12916	0.258828	0.501258
HI-LNC2877	6.69322e-06	-0.157265	0.139249	-1.12938	0.258738	0.501258
HI-LNC4247	2.08488e-06	0.187668	0.165877	1.13137	0.257901	0.501258
HI-LNC746	5.29986e-07	-0.221215	0.195655	-1.13064	0.258206	0.501258
HI-LNC78	8.02104e-05	-0.198323	0.176261	-1.12517	0.260517	0.503997
HI-LNC200	5.05243e-07	0.260775	0.232626	1.121	0.262286	0.506366
HI-LNC3937	2.33436e-06	-0.129233	0.115285	-1.12098	0.262294	0.506366
HI-LNC2439	3.2374e-07	-0.226682	0.202443	-1.11973	0.262828	0.506863
HI-LNC2074	5.63036e-07	0.194722	0.174187	1.11789	0.263614	0.507844
HI-LNC762	1.23775e-06	-0.195248	0.174805	-1.11695	0.264016	0.508086
HI-LNC2475	2.32307e-06	0.157569	0.14124	1.11561	0.26459	0.508124
HI-LNC2674	7.01755e-07	-0.249896	0.223907	-1.11607	0.264392	0.508124
HI-LNC3988	4.07465e-07	-0.236281	0.211933	-1.11488	0.2649	0.508187
HI-LNC728	7.33333e-07	0.227893	0.205018	1.11158	0.266321	0.510378
HI-LNC585	2.71071e-06	-0.195866	0.176438	-1.11011	0.266951	0.511052
HI-LNC3666	2.0801e-05	-0.112076	0.101056	-1.10905	0.26741	0.511398
HI-LNC2026	2.62582e-07	-0.225985	0.204648	-1.10426	0.269481	0.512684
HI-LNC2318	5.03088e-07	-0.219943	0.199169	-1.1043	0.269462	0.512684
HI-LNC2454	1.15193e-06	-0.205889	0.186226	-1.10559	0.268906	0.512684
HI-LNC3903	3.15072e-06	-0.16738	0.151437	-1.10528	0.269038	0.512684
HI-LNC404	4.11282e-07	0.232574	0.210411	1.10533	0.269016	0.512684
HI-LNC2729	4.5149e-07	0.235512	0.214056	1.10023	0.27123	0.514036
HI-LNC3341	3.80947e-07	-0.205004	0.18636	-1.10005	0.271312	0.514036
HI-LNC3401	1.29781e-06	-0.21281	0.193379	-1.10048	0.271123	0.514036
HI-LNC3941	7.19414e-07	-0.217201	0.197274	-1.10101	0.270891	0.514036
HI-LNC1261	7.01827e-07	-0.211866	0.193075	-1.09732	0.272501	0.515223
HI-LNC3239	8.0926e-07	-0.169862	0.154712	-1.09792	0.272238	0.515223
HI-LNC3926	9.28638e-07	0.239951	0.219091	1.09521	0.273424	0.515904
HI-LNC436	1.16601e-06	-0.204119	0.186335	-1.09544	0.273324	0.515904
HI-LNC111	1.1091e-06	-0.200309	0.183537	-1.09138	0.275105	0.518011
HI-LNC4723	1.01213e-06	0.236151	0.216321	1.09167	0.274977	0.518011
HI-LNC328	1.93599e-06	-0.16382	0.150293	-1.09	0.275711	0.518088
HI-LNC4776	2.05432e-06	-0.168651	0.154667	-1.09041	0.275531	0.518088
HI-LNC3379	3.49786e-06	-0.237985	0.2188	-1.08768	0.276735	0.51948
HI-LNC4782	1.71801e-06	-0.202515	0.186311	-1.08697	0.277051	0.519541
HI-LNC2890	2.55736e-07	-0.244602	0.225435	-1.08502	0.277912	0.520624
HI-LNC1233	4.47978e-07	0.196069	0.18092	1.08373	0.278482	0.52116
HI-LNC665	1.79061e-05	-0.0875345	0.0809108	-1.08186	0.279313	0.522181
HI-LNC2459	2.79516e-07	0.214905	0.199349	1.07803	0.28102	0.524454
HI-LNC4615	1.11296e-06	-0.144792	0.134401	-1.07731	0.28134	0.524454
HI-LNC713	6.50768e-06	0.155321	0.144188	1.07721	0.281386	0.524454
HI-LNC2976	2.60829e-07	-0.242729	0.225542	-1.0762	0.281836	0.524759
HI-LNC265	6.38519e-07	-0.213341	0.198678	-1.0738	0.28291	0.524777
HI-LNC2954	4.44089e-07	-0.179866	0.167521	-1.07369	0.282961	0.524777
HI-LNC4486	3.37396e-07	0.242507	0.225864	1.07369	0.282963	0.524777
HI-LNC928	8.74009e-07	-0.177129	0.164982	-1.07363	0.28299	0.524777
HI-LNC4237	1.75799e-06	-0.133645	0.124585	-1.07272	0.283398	0.525002
HI-LNC4334	6.25725e-07	-0.20595	0.192395	-1.07045	0.284415	0.526354
HI-LNC2117	1.33461e-06	-0.170305	0.159792	-1.06579	0.286519	0.528205
HI-LNC2188	0.000153746	-0.0934538	0.0875804	-1.06706	0.285943	0.528205
HI-LNC2697	3.17658e-06	0.108648	0.10209	1.06424	0.287221	0.528205
HI-LNC2964	1.10805e-06	-0.239119	0.224415	-1.06552	0.28664	0.528205
HI-LNC3980	4.56501e-06	-0.13581	0.127668	-1.06377	0.287431	0.528205
HI-LNC4663	9.94303e-07	-0.208031	0.195474	-1.06424	0.287221	0.528205
HI-LNC552	3.03518e-07	-0.219605	0.206217	-1.06493	0.28691	0.528205
HI-LNC4503	2.72819e-06	-0.173099	0.16304	-1.0617	0.288372	0.529403
HI-LNC4365	5.31254e-05	-0.18668	0.176403	-1.05826	0.289936	0.531435
HI-LNC893	1.62919e-06	-0.162575	0.153663	-1.05799	0.290058	0.531435
HI-LNC2232	5.61569e-07	-0.244059	0.231104	-1.05606	0.290942	0.532523
HI-LNC3060	5.32706e-07	0.225109	0.213468	1.05453	0.291638	0.533265
HI-LNC4583	1.0406e-06	-0.204367	0.193952	-1.0537	0.29202	0.533431
HI-LNC3253	4.86052e-07	-0.224762	0.213931	-1.05063	0.29343	0.534941
HI-LNC4377	2.20595e-05	0.164933	0.156978	1.05068	0.293406	0.534941
HI-LNC2896	6.5362e-06	-0.16681	0.159292	-1.0472	0.295007	0.537282
HI-LNC3944	1.70371e-05	-0.147548	0.141159	-1.04527	0.295899	0.538373
HI-LNC2662	1.02633e-06	0.151277	0.145225	1.04167	0.297563	0.540863
HI-LNC2081	9.24385e-07	-0.189907	0.182613	-1.03994	0.298366	0.541785
HI-LNC3003	3.30697e-06	-0.193703	0.186666	-1.0377	0.29941	0.543143
HI-LNC4269	1.1867e-05	0.128254	0.123705	1.03678	0.299838	0.543383
HI-LNC3580	6.87107e-07	-0.167139	0.161407	-1.03551	0.300431	0.543919
HI-LNC134	9.00908e-06	-0.225085	0.217625	-1.03428	0.301006	0.544423
HI-LNC1275	1.64274e-06	-0.184395	0.178958	-1.03038	0.302832	0.544582
HI-LNC2937	1.46326e-06	-0.226329	0.219582	-1.03073	0.302669	0.544582
HI-LNC3353	5.03439e-07	-0.180617	0.175071	-1.03168	0.302223	0.544582
HI-LNC3414	2.31995e-06	-0.217745	0.211344	-1.03029	0.302876	0.544582
HI-LNC857	1.16982e-06	-0.119688	0.116006	-1.03174	0.302196	0.544582
HI-LNC911	2.10414e-06	0.130267	0.126406	1.03055	0.302754	0.544582
HI-LNC2854	1.04413e-05	0.0984647	0.0957387	1.02847	0.303727	0.545045
HI-LNC962	6.25338e-07	-0.19998	0.194383	-1.02879	0.303577	0.545045
HI-LNC3453	6.296e-06	-0.199288	0.194211	-1.02614	0.304825	0.546188
HI-LNC4694	2.74393e-05	0.152672	0.148824	1.02585	0.30496	0.546188
HI-LNC845	5.18615e-07	-0.203599	0.198962	-1.02331	0.306163	0.547807
HI-LNC4201	4.36231e-06	0.107129	0.105261	1.01775	0.308799	0.551985
HI-LNC3860	8.08993e-07	-0.157965	0.155443	-1.01622	0.309523	0.552741
HI-LNC2990	9.0555e-06	0.148489	0.146348	1.01463	0.310282	0.553557
HI-LNC4689	1.8967e-05	-0.0894329	0.0882698	-1.01318	0.310976	0.554256
HI-LNC1145	3.85363e-07	0.201854	0.199384	1.01239	0.311352	0.554387
HI-LNC1229	1.69305e-06	-0.204808	0.202819	-1.00981	0.312587	0.555509
HI-LNC2925	4.80533e-07	-0.187872	0.185972	-1.01021	0.312393	0.555509
HI-LNC3118	8.61043e-07	-0.140796	0.139689	-1.00792	0.313491	0.556575
HI-LNC4093	2.37112e-06	0.132927	0.132117	1.00613	0.314351	0.557563
HI-LNC3706	2.70039e-07	-0.217868	0.218007	-0.999359	0.317621	0.562818
HI-LNC2445	2.03338e-06	0.112841	0.113096	0.997747	0.318402	0.563657
HI-LNC133	4.66226e-07	-0.216452	0.21782	-0.993723	0.320358	0.566573
HI-LNC2668	3.3018e-06	-0.204892	0.206931	-0.99015	0.322101	0.568224
HI-LNC523	7.36235e-07	-0.180943	0.182598	-0.990934	0.321718	0.568224
HI-LNC917	1.03206e-06	-0.191815	0.193771	-0.989905	0.322221	0.568224
HI-LNC1077	5.08236e-07	-0.207012	0.209907	-0.986206	0.324032	0.569579
HI-LNC1189	8.27389e-07	-0.192	0.195819	-0.980496	0.326841	0.569579
HI-LNC129	7.48289e-06	-0.177042	0.179248	-0.987692	0.323303	0.569579
HI-LNC2277	9.19034e-07	-0.161896	0.164636	-0.983354	0.325433	0.569579
HI-LNC2289	3.33304e-06	-0.160898	0.163415	-0.984597	0.324822	0.569579
HI-LNC252	8.21539e-06	-0.125953	0.128591	-0.979492	0.327337	0.569579
HI-LNC2570	2.50497e-07	-0.223407	0.227266	-0.983023	0.325596	0.569579
HI-LNC348	1.09723e-06	-0.157142	0.160234	-0.980698	0.326741	0.569579
HI-LNC3801	6.5968e-07	0.20414	0.207683	0.982941	0.325637	0.569579
HI-LNC3897	2.5076e-07	0.217454	0.221877	0.980065	0.327054	0.569579
HI-LNC4053	9.8547e-07	0.164388	0.166738	0.985904	0.32418	0.569579
HI-LNC4366	1.63876e-06	0.205808	0.209538	0.9822	0.326001	0.569579
HI-LNC529	9.48698e-07	-0.188898	0.192149	-0.983078	0.325569	0.569579
HI-LNC916	1.97981e-06	-0.180386	0.183866	-0.981074	0.326556	0.569579
HI-LNC3143	2.98581e-07	-0.197486	0.202042	-0.977452	0.328346	0.570792
HI-LNC2502	6.23362e-07	-0.186133	0.190792	-0.975578	0.329273	0.571863
HI-LNC4260	4.24701e-07	-0.219298	0.225012	-0.974604	0.329757	0.57216
HI-LNC1177	2.73936e-06	0.184337	0.189591	0.972291	0.330906	0.57307
HI-LNC276	8.7234e-07	0.18995	0.195355	0.972333	0.330885	0.57307
HI-LNC1088	9.20612e-07	-0.186638	0.19213	-0.971415	0.331342	0.573284
HI-LNC2368	1.70676e-05	-0.173719	0.179673	-0.966862	0.333613	0.57667
HI-LNC1031	1.95918e-06	0.164421	0.170275	0.965616	0.334236	0.577203
HI-LNC662	4.22192e-06	-0.136883	0.141867	-0.964871	0.334609	0.577303
HI-LNC2347	9.47934e-07	0.198021	0.206987	0.956684	0.338727	0.577347
HI-LNC2862	1.00862e-06	-0.193451	0.201411	-0.960481	0.336813	0.577347
HI-LNC3159	3.33581e-07	0.193957	0.202135	0.959545	0.337284	0.577347
HI-LNC3284	3.20621e-07	-0.216575	0.224632	-0.964131	0.33498	0.577347
HI-LNC3398	5.36394e-07	0.172546	0.180331	0.956831	0.338653	0.577347
HI-LNC3404	2.2767e-06	0.161298	0.167973	0.960261	0.336924	0.577347
HI-LNC3435	3.02005e-06	-0.137349	0.142654	-0.962815	0.33564	0.577347
HI-LNC3519	1.84044e-06	-0.161862	0.168354	-0.961436	0.336333	0.577347
HI-LNC3871	1.19971e-06	0.175536	0.183146	0.958449	0.337836	0.577347
HI-LNC3974	8.78066e-06	0.181017	0.18831	0.96127	0.336416	0.577347
HI-LNC533	1.20824e-06	-0.166586	0.173859	-0.958167	0.337978	0.577347
HI-LNC570	6.8333e-07	-0.169643	0.177275	-0.956945	0.338595	0.577347
HI-LNC818	9.54911e-07	-0.190126	0.197438	-0.962968	0.335563	0.577347
HI-LNC1014	1.06204e-06	-0.146943	0.153999	-0.954185	0.33999	0.578425
HI-LNC4784	3.81617e-06	-0.161572	0.169232	-0.954734	0.339712	0.578425
HI-LNC1244	7.25785e-07	-0.201965	0.213987	-0.943821	0.345261	0.586848
HI-LNC2065	1.37518e-06	-0.147102	0.156099	-0.942359	0.346009	0.587574
HI-LNC654	1.3206e-06	0.163301	0.173527	0.941073	0.346667	0.588148
HI-LNC3488	5.90634e-05	-0.0733048	0.0780354	-0.939379	0.347536	0.588533
HI-LNC798	5.33839e-07	-0.162151	0.172507	-0.939967	0.347234	0.588533
HI-LNC2271	3.39659e-07	-0.184539	0.196921	-0.937119	0.348698	0.589955
HI-LNC2610	0.000102289	-0.140776	0.150696	-0.934172	0.350215	0.591431
HI-LNC4429	3.98238e-06	0.117948	0.126203	0.934594	0.349997	0.591431
HI-LNC3088	4.03614e-06	-0.136785	0.146587	-0.933131	0.350752	0.591793
HI-LNC2336	1.68348e-06	0.131198	0.141151	0.929485	0.352638	0.592446
HI-LNC3075	5.53943e-07	-0.186165	0.200337	-0.929261	0.352754	0.592446
HI-LNC3867	2.67572e-06	0.152045	0.163203	0.931627	0.351529	0.592446
HI-LNC4702	1.70655e-06	-0.15161	0.162993	-0.930161	0.352288	0.592446
HI-LNC781	2.90773e-06	-0.111957	0.120362	-0.930162	0.352287	0.592446
HI-LNC2059	1.62261e-06	-0.151458	0.163112	-0.928553	0.353121	0.59252
HI-LNC2814	1.30108e-06	-0.154155	0.166174	-0.927674	0.353577	0.592742
HI-LNC144	1.71476e-06	-0.187339	0.202462	-0.925307	0.354806	0.593718
HI-LNC242	4.02324e-07	-0.188104	0.203253	-0.92547	0.354721	0.593718
HI-LNC1264	8.2685e-07	-0.162044	0.17526	-0.924594	0.355177	0.593797
HI-LNC4661	5.14408e-07	-0.16157	0.175234	-0.922026	0.356515	0.595491
HI-LNC2707	2.28815e-06	0.204559	0.222272	0.92031	0.357411	0.595626
HI-LNC3777	7.76073e-07	-0.182372	0.198149	-0.920375	0.357377	0.595626
HI-LNC4489	4.01335e-07	0.181069	0.196813	0.920004	0.357571	0.595626
HI-LNC1059	1.16401e-06	-0.181771	0.199097	-0.912977	0.361255	0.596604
HI-LNC1279	6.36193e-07	-0.163941	0.179991	-0.910827	0.362387	0.596604
HI-LNC2603	5.52391e-06	-0.143811	0.157291	-0.914297	0.360561	0.596604
HI-LNC2708	2.51755e-06	0.189471	0.207421	0.913462	0.361	0.596604
HI-LNC3304	5.46127e-06	-0.176868	0.193051	-0.916171	0.359577	0.596604
HI-LNC3396	9.28735e-07	-0.182464	0.199731	-0.913549	0.360954	0.596604
HI-LNC360	1.54797e-06	-0.141696	0.155501	-0.911223	0.362178	0.596604
HI-LNC3720	4.77223e-07	-0.186857	0.205024	-0.911393	0.362088	0.596604
HI-LNC3811	4.54294e-07	-0.190166	0.208388	-0.91256	0.361474	0.596604
HI-LNC4378	2.90303e-07	0.203184	0.22197	0.915363	0.360001	0.596604
HI-LNC4700	5.19222e-07	-0.196938	0.215446	-0.914093	0.360668	0.596604
HI-LNC838	6.8767e-06	0.12549	0.137612	0.911912	0.361815	0.596604
HI-LNC95	4.1824e-07	-0.178867	0.194795	-0.918233	0.358497	0.596604
HI-LNC3456	9.89461e-07	-0.182502	0.200895	-0.908445	0.363643	0.598136
HI-LNC2933	6.10877e-06	-0.102178	0.11266	-0.906965	0.364425	0.598886
HI-LNC3925	4.67639e-07	0.174555	0.192888	0.904955	0.365489	0.600096
HI-LNC543	5.08798e-06	0.172865	0.191536	0.902521	0.36678	0.601677
HI-LNC3917	3.07077e-06	-0.17846	0.198228	-0.900274	0.367974	0.603096
HI-LNC238	1.66991e-06	0.118819	0.132259	0.898382	0.368982	0.604208
HI-LNC2802	4.02915e-05	-0.078047	0.0869985	-0.897107	0.369662	0.604654
HI-LNC4457	5.51865e-07	-0.14249	0.158916	-0.896634	0.369914	0.604654
HI-LNC4340	6.02574e-07	-0.185218	0.206797	-0.89565	0.37044	0.604975
HI-LNC3981	2.05898e-06	0.0986058	0.110407	0.893114	0.371796	0.60665
HI-LNC3545	3.77564e-05	-0.0741175	0.0832319	-0.890493	0.373201	0.607321
HI-LNC3965	1.91247e-06	0.130648	0.146654	0.890861	0.373003	0.607321
HI-LNC4696	5.00247e-07	0.180823	0.202829	0.891505	0.372658	0.607321
HI-LNC445	1.68889e-06	-0.131943	0.148431	-0.888921	0.374045	0.607761
HI-LNC820	2.33811e-06	0.122364	0.13768	0.888757	0.374134	0.607761
HI-LNC2321	4.6265e-07	0.159254	0.179949	0.884996	0.376159	0.610509
HI-LNC2287	0.000130215	0.0738404	0.0838826	0.880282	0.378706	0.611936
HI-LNC3013	3.82317e-05	-0.150767	0.171093	-0.881202	0.378208	0.611936
HI-LNC3939	1.57741e-06	0.125211	0.141881	0.882513	0.3775	0.611936
HI-LNC4074	4.56831e-06	-0.143357	0.162572	-0.881806	0.377882	0.611936
HI-LNC4737	1.22801e-06	-0.133628	0.151696	-0.880891	0.378377	0.611936
HI-LNC3852	3.17848e-07	-0.166171	0.189353	-0.877571	0.380177	0.613771
HI-LNC3832	3.94621e-07	-0.165329	0.18865	-0.876378	0.380825	0.614277
HI-LNC248	9.23281e-07	-0.129698	0.148109	-0.875693	0.381197	0.614337
HI-LNC518	4.16379e-07	0.187478	0.21431	0.874798	0.381684	0.614581
HI-LNC3001	1.24862e-06	-0.173749	0.199314	-0.871734	0.383354	0.616728
HI-LNC1101	1.2286e-05	-0.13595	0.156199	-0.870364	0.384102	0.61739
HI-LNC153	6.04625e-07	-0.177584	0.204364	-0.868963	0.384868	0.61766
HI-LNC3807	4.83889e-06	0.104789	0.120611	0.868825	0.384943	0.61766
HI-LNC2580	1.30605e-06	-0.185531	0.214763	-0.863887	0.38765	0.61819
HI-LNC2622	4.77366e-07	-0.173643	0.200309	-0.866877	0.38601	0.61819
HI-LNC2834	0.000112878	0.13232	0.153194	0.863741	0.38773	0.61819
HI-LNC2900	2.72694e-06	-0.098797	0.113974	-0.866836	0.386032	0.61819
HI-LNC341	3.35913e-07	-0.167584	0.193965	-0.863991	0.387593	0.61819
HI-LNC4158	8.24057e-07	-0.120918	0.14004	-0.863452	0.387889	0.61819
HI-LNC4495	1.16331e-06	0.134504	0.155494	0.865008	0.387034	0.61819
HI-LNC460	1.74523e-06	-0.165129	0.191276	-0.863305	0.38797	0.61819
HI-LNC486	5.63797e-06	-0.107984	0.125542	-0.860142	0.389711	0.619887
HI-LNC571	6.93461e-07	-0.123518	0.143599	-0.86016	0.389701	0.619887
HI-LNC4266	1.71138e-06	-0.129696	0.150981	-0.859022	0.390329	0.620332
HI-LNC1267	4.386e-06	-0.103105	0.120287	-0.857158	0.391358	0.620347
HI-LNC1281	2.71428e-07	0.181705	0.212135	0.856554	0.391691	0.620347
HI-LNC3853	8.54647e-07	-0.126423	0.147351	-0.857975	0.390906	0.620347
HI-LNC4769	2.69327e-07	0.169567	0.197828	0.85714	0.391367	0.620347
HI-LNC2054	3.80874e-07	-0.192675	0.226758	-0.849693	0.395496	0.62442
HI-LNC2112	3.84434e-07	-0.187693	0.220947	-0.849494	0.395606	0.62442
HI-LNC2606	7.14979e-07	0.165727	0.195097	0.849461	0.395625	0.62442
HI-LNC4587	2.98661e-07	-0.182537	0.214721	-0.850112	0.395263	0.62442
HI-LNC284	2.83814e-07	-0.181724	0.214505	-0.847179	0.396895	0.624762
HI-LNC2840	8.92099e-06	-0.0905602	0.106901	-0.847144	0.396915	0.624762
HI-LNC4203	4.16597e-07	-0.160025	0.189016	-0.846625	0.397204	0.624762
HI-LNC4447	8.75204e-06	-0.124219	0.14661	-0.847273	0.396843	0.624762
HI-LNC352	1.48928e-06	0.131621	0.155752	0.845063	0.398075	0.62506
HI-LNC449	1.38828e-06	-0.151239	0.178843	-0.845654	0.397746	0.62506
HI-LNC3009	4.13381e-06	0.125135	0.148697	0.841546	0.400042	0.627611
HI-LNC3032	5.28493e-07	-0.174983	0.208142	-0.84069	0.400522	0.627826
HI-LNC536	3.22803e-06	0.147907	0.176251	0.839184	0.401366	0.628612
HI-LNC3865	7.35096e-07	-0.145329	0.173742	-0.836466	0.402893	0.629846
HI-LNC405	6.55511e-07	-0.169641	0.202932	-0.835948	0.403184	0.629846
HI-LNC4825	5.80872e-07	-0.18254	0.218216	-0.83651	0.402868	0.629846
HI-LNC2233	5.90701e-06	-0.121748	0.146171	-0.832913	0.404894	0.631467
HI-LNC2996	7.73643e-06	0.166894	0.200381	0.832884	0.40491	0.631467
HI-LNC3346	2.47547e-05	0.0955148	0.115359	0.827977	0.407683	0.635252
HI-LNC3066	2.60768e-07	0.171636	0.207961	0.825329	0.409185	0.63705
HI-LNC1053	1.07789e-06	0.156507	0.189895	0.824178	0.409838	0.637526
HI-LNC3158	3.5967e-06	0.13698	0.166333	0.823529	0.410207	0.637559
HI-LNC3862	5.30307e-07	-0.154573	0.187917	-0.82256	0.410758	0.637875
HI-LNC2404	5.42541e-07	-0.164323	0.200193	-0.820823	0.411747	0.638548
HI-LNC3899	1.13499e-06	-0.143965	0.175444	-0.820576	0.411888	0.638548
HI-LNC3621	0.000146428	-0.0576702	0.0703339	-0.819948	0.412245	0.638563
HI-LNC3109	1.79289e-06	-0.130709	0.159567	-0.81915	0.412701	0.638729
HI-LNC2371	9.69905e-07	-0.129323	0.158459	-0.816129	0.414426	0.640466
HI-LNC4688	4.80683e-07	-0.172978	0.211993	-0.815962	0.414522	0.640466
HI-LNC2093	1.87674e-06	-0.16624	0.20527	-0.80986	0.41802	0.643886
HI-LNC2216	3.88929e-07	-0.170844	0.211003	-0.809675	0.418127	0.643886
HI-LNC2251	1.31995e-06	-0.119993	0.148009	-0.810713	0.417531	0.643886
HI-LNC3826	4.28046e-07	-0.144059	0.177927	-0.809652	0.41814	0.643886
HI-LNC1254	1.10028e-06	0.127139	0.157609	0.806674	0.419854	0.643931
HI-LNC2290	1.46427e-05	-0.07366	0.0912778	-0.806986	0.419674	0.643931
HI-LNC2686	2.31435e-06	0.102276	0.126805	0.806568	0.419916	0.643931
HI-LNC4608	4.5525e-07	0.175013	0.216931	0.806769	0.4198	0.643931
HI-LNC520	1.03146e-06	-0.141546	0.175495	-0.806553	0.419924	0.643931
HI-LNC684	3.91384e-07	-0.174024	0.216387	-0.804226	0.421266	0.645245
HI-LNC872	2.59374e-07	-0.176514	0.219587	-0.803848	0.421485	0.645245
HI-LNC2907	4.98326e-07	-0.179496	0.223665	-0.802522	0.422251	0.645879
HI-LNC1124	2.83608e-06	0.126482	0.158325	0.798874	0.424363	0.646437
HI-LNC2895	3.6027e-06	0.109422	0.137051	0.798402	0.424637	0.646437
HI-LNC3223	7.14688e-07	-0.120054	0.150035	-0.800174	0.42361	0.646437
HI-LNC4270	6.28049e-07	0.142207	0.177725	0.800149	0.423624	0.646437
HI-LNC4826	5.69034e-07	-0.176284	0.220427	-0.799741	0.423861	0.646437
HI-LNC723	5.4913e-07	-0.148034	0.185451	-0.79824	0.424731	0.646437
HI-LNC4218	8.36032e-07	-0.179038	0.224475	-0.797583	0.425112	0.646481
HI-LNC2638	6.99119e-07	-0.146004	0.183409	-0.796055	0.426	0.646864
HI-LNC3099	8.3353e-07	-0.184623	0.232311	-0.794723	0.426775	0.646864
HI-LNC3182	3.14822e-07	0.177476	0.223271	0.794888	0.426679	0.646864
HI-LNC3739	4.54357e-07	-0.165217	0.20779	-0.795114	0.426547	0.646864
HI-LNC3156	7.47421e-07	-0.137481	0.173327	-0.793191	0.427666	0.64768
HI-LNC3045	3.44063e-07	0.16028	0.202245	0.792503	0.428067	0.647752
HI-LNC3213	0.000113989	-0.0474387	0.0601117	-0.789175	0.430009	0.648955
HI-LNC4038	3.4127e-07	0.159004	0.201599	0.788716	0.430278	0.648955
HI-LNC4099	4.47722e-07	0.157181	0.199137	0.789311	0.42993	0.648955
HI-LNC4555	5.90845e-07	-0.145671	0.184411	-0.789928	0.42957	0.648955
HI-LNC213	1.26329e-06	-0.138427	0.176377	-0.784835	0.43255	0.649179
HI-LNC2727	2.57654e-07	0.181352	0.230702	0.786087	0.431817	0.649179
HI-LNC3386	3.38133e-07	-0.179719	0.22836	-0.786997	0.431284	0.649179
HI-LNC3520	5.9738e-07	-0.14564	0.185406	-0.785519	0.432149	0.649179
HI-LNC619	1.90344e-06	0.12976	0.165297	0.78501	0.432447	0.649179
HI-LNC76	7.84278e-07	0.138406	0.175885	0.786909	0.431335	0.649179
HI-LNC65	4.45113e-06	0.170242	0.217143	0.784009	0.433035	0.649375
HI-LNC4301	4.40306e-05	0.0826717	0.105611	0.782794	0.433748	0.649913
HI-LNC432	5.95034e-07	-0.162158	0.207329	-0.782127	0.43414	0.64997
HI-LNC4152	6.21578e-06	-0.0811843	0.103942	-0.781056	0.43477	0.650382
HI-LNC2590	3.17459e-07	-0.163242	0.209565	-0.778957	0.436005	0.650862
HI-LNC2875	7.3826e-07	-0.137891	0.176913	-0.779428	0.435728	0.650862
HI-LNC4641	3.78263e-07	0.175702	0.225635	0.778701	0.436156	0.650862
HI-LNC3178	7.94602e-07	0.166549	0.214557	0.776246	0.437603	0.652492
HI-LNC2006	1.84551e-05	-0.0743321	0.0960392	-0.773976	0.438945	0.653429
HI-LNC2624	1.49903e-06	-0.114538	0.147912	-0.774362	0.438717	0.653429
HI-LNC2591	2.46256e-06	0.146228	0.189239	0.772717	0.43969	0.654007
HI-LNC2440	3.49333e-06	-0.0831068	0.107754	-0.771262	0.440552	0.654163
HI-LNC2485	7.28447e-06	-0.0772609	0.100243	-0.770734	0.440865	0.654163
HI-LNC4551	7.36893e-07	-0.173125	0.22458	-0.77088	0.440778	0.654163
HI-LNC416	4.13415e-07	0.159295	0.206994	0.76956	0.441561	0.654666
HI-LNC1237	3.17705e-06	0.165126	0.215314	0.766909	0.443136	0.655941
HI-LNC3044	4.06941e-07	0.174562	0.227452	0.767468	0.442803	0.655941
HI-LNC2887	9.01832e-07	0.129814	0.169821	0.764413	0.444621	0.657262
HI-LNC81	6.06512e-07	-0.165112	0.216057	-0.764205	0.444745	0.657262
HI-LNC325	3.7577e-05	-0.125119	0.164622	-0.760043	0.447229	0.65881
HI-LNC3646	3.65847e-06	-0.103985	0.136805	-0.760096	0.447197	0.65881
HI-LNC558	1.03158e-05	-0.0816514	0.107327	-0.760772	0.446793	0.65881
HI-LNC940	3.68136e-06	-0.0921047	0.121115	-0.760473	0.446972	0.65881
HI-LNC57	2.30277e-06	-0.144344	0.190383	-0.758174	0.448347	0.659926
HI-LNC1064	2.02536e-06	-0.12241	0.161894	-0.75611	0.449583	0.660685
HI-LNC4147	2.93141e-07	-0.163524	0.216141	-0.756561	0.449313	0.660685
HI-LNC2741	2.05854e-06	-0.146251	0.194203	-0.753084	0.4514	0.661235
HI-LNC3089	4.76801e-07	0.139267	0.184523	0.754739	0.450406	0.661235
HI-LNC344	2.29524e-06	0.115482	0.153223	0.753687	0.451037	0.661235
HI-LNC4647	2.28805e-06	0.144642	0.192017	0.753279	0.451282	0.661235
HI-LNC3245	1.82157e-05	-0.0724359	0.0963839	-0.751536	0.45233	0.661963
HI-LNC3262	6.40915e-07	0.156521	0.208734	0.749858	0.45334	0.661963
HI-LNC3619	5.19893e-06	0.0643902	0.0858229	0.750269	0.453093	0.661963
HI-LNC4080	7.81233e-07	-0.129934	0.173273	-0.74988	0.453327	0.661963
HI-LNC2679	3.08732e-07	0.16648	0.222444	0.748411	0.454212	0.662709
HI-LNC1022	4.37591e-07	0.12854	0.172929	0.74331	0.457294	0.663747
HI-LNC1041	2.87003e-07	0.144557	0.194301	0.743986	0.456885	0.663747
HI-LNC2212	6.24359e-07	-0.152798	0.205371	-0.74401	0.45687	0.663747
HI-LNC2431	4.12854e-07	-0.140423	0.188721	-0.744078	0.456829	0.663747
HI-LNC3842	2.51819e-07	-0.160561	0.215703	-0.744362	0.456658	0.663747
HI-LNC4122	1.71784e-06	0.124552	0.167624	0.743041	0.457457	0.663747
HI-LNC75	4.5403e-05	0.117159	0.157259	0.745005	0.456269	0.663747
HI-LNC3133	1.18817e-06	-0.143005	0.192635	-0.742359	0.45787	0.663821
HI-LNC535	8.07332e-06	0.101257	0.137448	0.736691	0.46131	0.66828
HI-LNC1175	7.83413e-07	-0.103711	0.141384	-0.733547	0.463225	0.668941
HI-LNC1262	3.10552e-06	-0.103594	0.141199	-0.733675	0.463147	0.668941
HI-LNC3542	6.18009e-07	-0.132431	0.180247	-0.73472	0.46251	0.668941
HI-LNC4627	4.36591e-07	0.151983	0.206725	0.735197	0.46222	0.668941
HI-LNC4444	6.19767e-07	-0.135708	0.1853	-0.732367	0.463944	0.669452
HI-LNC3303	1.11952e-06	-0.144459	0.197625	-0.730977	0.464793	0.669624
HI-LNC333	3.4415e-07	-0.146377	0.20011	-0.731482	0.464485	0.669624
HI-LNC2393	5.44319e-07	-0.137742	0.189009	-0.728755	0.466152	0.670527
HI-LNC258	5.0016e-07	-0.14802	0.203036	-0.729034	0.465981	0.670527
HI-LNC504	4.95748e-06	-0.0612612	0.0843261	-0.726479	0.467545	0.672004
HI-LNC4153	3.43442e-07	-0.164997	0.227651	-0.72478	0.468587	0.672975
HI-LNC3741	5.60718e-06	-0.0676818	0.0936732	-0.722531	0.469968	0.67443
HI-LNC3672	1.33545e-05	-0.0842606	0.116841	-0.721155	0.470814	0.675116
HI-LNC3115	7.01582e-07	0.146224	0.2034	0.718899	0.472203	0.67605
HI-LNC3658	7.20541e-07	-0.127074	0.176679	-0.719234	0.471997	0.67605
HI-LNC215	5.25669e-07	-0.120503	0.16824	-0.716256	0.473833	0.677855
HI-LNC3931	0.000100655	-0.0909727	0.12735	-0.714354	0.475008	0.679007
HI-LNC395	5.54167e-07	-0.155776	0.218983	-0.711362	0.47686	0.681123
HI-LNC2864	5.2537e-07	-0.15383	0.216592	-0.710228	0.477563	0.681554
HI-LNC3933	1.0028e-05	0.0674671	0.0951479	0.709076	0.478277	0.681554
HI-LNC4111	1.75073e-06	-0.119346	0.168244	-0.709359	0.478101	0.681554
HI-LNC2512	9.23402e-07	-0.155231	0.219958	-0.705732	0.480355	0.683983
HI-LNC4141	1.5902e-05	-0.109792	0.156459	-0.701731	0.482847	0.686999
HI-LNC2932	0.00031623	-0.0816565	0.116598	-0.700324	0.483725	0.687284
HI-LNC3119	3.2385e-05	-0.0806614	0.115196	-0.700209	0.483797	0.687284
HI-LNC3836	1.04803e-06	0.143844	0.206087	0.697974	0.485193	0.688734
HI-LNC2800	5.21068e-07	-0.134473	0.192974	-0.696847	0.485899	0.689047
HI-LNC530	5.15785e-07	0.140824	0.202211	0.696421	0.486165	0.689047
HI-LNC3875	2.67805e-06	-0.128051	0.184612	-0.693623	0.487919	0.690998
HI-LNC2805	1.27546e-06	-0.127615	0.18441	-0.692017	0.488927	0.691391
HI-LNC3062	5.3752e-06	-0.145121	0.20999	-0.691083	0.489513	0.691391
HI-LNC3329	7.83886e-06	0.0897	0.129966	0.69018	0.490081	0.691391
HI-LNC471	5.05303e-07	-0.156157	0.226148	-0.690506	0.489876	0.691391
HI-LNC807	1.03983e-06	-0.122314	0.176957	-0.691205	0.489437	0.691391
HI-LNC987	9.12592e-07	0.145213	0.210625	0.68944	0.490546	0.691516
HI-LNC2263	3.86159e-06	0.147768	0.215464	0.685814	0.492831	0.694202
HI-LNC2307	2.82218e-06	-0.118743	0.173453	-0.684582	0.493608	0.694763
HI-LNC2029	5.56589e-05	0.095688	0.140038	0.683302	0.494416	0.695112
HI-LNC2055	3.48609e-06	-0.0782178	0.114623	-0.682389	0.494993	0.695112
HI-LNC3524	1.32371e-06	0.106692	0.156344	0.682414	0.494977	0.695112
HI-LNC4272	1.06155e-05	-0.0938162	0.138182	-0.67893	0.497182	0.697409
HI-LNC4446	3.20077e-06	0.130037	0.191794	0.678004	0.497769	0.697409
HI-LNC578	9.86742e-06	-0.102069	0.150511	-0.67815	0.497677	0.697409
HI-LNC577	3.88673e-06	0.0611612	0.0903484	0.676948	0.498439	0.697814
HI-LNC3562	4.17653e-06	-0.0904633	0.13448	-0.672689	0.501145	0.700817
HI-LNC4568	3.52749e-07	-0.152698	0.227104	-0.67237	0.501348	0.700817
HI-LNC367	1.38515e-06	-0.1027	0.15386	-0.667491	0.504459	0.704281
HI-LNC3761	9.53778e-07	-0.12523	0.187673	-0.667279	0.504594	0.704281
HI-LNC1157	2.98814e-06	-0.103346	0.1557	-0.663752	0.506849	0.705872
HI-LNC478	2.68559e-07	-0.143178	0.215539	-0.664278	0.506512	0.705872
HI-LNC907	1.4533e-06	-0.121723	0.183403	-0.663691	0.506888	0.705872
HI-LNC2804	5.70982e-07	0.137076	0.207796	0.659665	0.509469	0.707317
HI-LNC3416	3.30437e-07	0.119379	0.180718	0.660581	0.508881	0.707317
HI-LNC3753	1.7128e-05	-0.110515	0.167505	-0.659771	0.5094	0.707317
HI-LNC703	1.41909e-06	-0.125677	0.190452	-0.659886	0.509327	0.707317
HI-LNC2755	4.70075e-06	-0.0840405	0.127934	-0.656906	0.511241	0.709241
HI-LNC2866	1.03378e-06	0.135872	0.207519	0.654746	0.512631	0.710632
HI-LNC2330	2.70067e-07	0.135736	0.207955	0.652719	0.513938	0.710904
HI-LNC3204	3.87581e-06	0.132742	0.203581	0.652036	0.514378	0.710904
HI-LNC4273	7.62781e-05	-0.0652525	0.100047	-0.652216	0.514262	0.710904
HI-LNC4645	4.47549e-06	-0.107386	0.164446	-0.653017	0.513745	0.710904
HI-LNC3716	6.05016e-07	-0.143825	0.221791	-0.648473	0.516679	0.713546
HI-LNC2467	4.01033e-05	-0.0767645	0.118713	-0.64664	0.517865	0.713644
HI-LNC521	7.89995e-06	-0.0871333	0.134573	-0.647481	0.51732	0.713644
HI-LNC751	5.722e-07	-0.128385	0.198567	-0.646559	0.517917	0.713644
HI-LNC299	1.39668e-06	-0.100708	0.156132	-0.645018	0.518915	0.714138
HI-LNC4525	1.80932e-06	-0.109427	0.169706	-0.644804	0.519054	0.714138
HI-LNC459	7.70242e-07	-0.0982446	0.152508	-0.644194	0.519449	0.714145
HI-LNC2377	8.13668e-07	0.0978076	0.152726	0.64041	0.521906	0.716449
HI-LNC737	9.80541e-07	0.117083	0.182779	0.64057	0.521802	0.716449
HI-LNC3967	1.36758e-06	0.0851357	0.13315	0.639399	0.522563	0.716815
HI-LNC2462	4.31821e-07	-0.133641	0.209808	-0.636967	0.524147	0.718449
HI-LNC3886	1.43875e-06	-0.144424	0.227231	-0.635583	0.525048	0.719148
HI-LNC4331	6.02746e-07	-0.133731	0.211334	-0.632792	0.526869	0.721103
HI-LNC1034	4.57306e-07	-0.133251	0.211705	-0.629419	0.529075	0.722926
HI-LNC2339	1.73885e-06	-0.0946411	0.150475	-0.628947	0.529384	0.722926
HI-LNC396	8.32058e-07	0.109625	0.17428	0.629019	0.529337	0.722926
HI-LNC3440	3.89901e-06	-0.0750998	0.119711	-0.627345	0.530433	0.72382
HI-LNC3796	3.69479e-05	0.0999574	0.159548	0.626505	0.530984	0.724033
HI-LNC2819	6.23111e-07	-0.100798	0.162089	-0.621869	0.534028	0.726564
HI-LNC4417	6.14871e-07	0.127416	0.204707	0.622432	0.533658	0.726564
HI-LNC470	4.44963e-07	-0.128622	0.206786	-0.622004	0.533939	0.726564
HI-LNC496	3.21386e-07	-0.134181	0.216217	-0.620586	0.534872	0.727172
HI-LNC1127	2.5446e-06	0.115487	0.186798	0.618245	0.536414	0.72765
HI-LNC3624	3.17681e-06	-0.0980137	0.158403	-0.618762	0.536073	0.72765
HI-LNC4566	2.77322e-07	0.141561	0.228609	0.619228	0.535766	0.72765
HI-LNC138	1.34506e-06	-0.0967328	0.157281	-0.615031	0.538535	0.729987
HI-LNC3781	6.79923e-07	0.103921	0.169614	0.612687	0.540083	0.731545
HI-LNC2845	4.13719e-06	-0.0981734	0.160898	-0.61016	0.541756	0.733145
HI-LNC2962	1.42355e-05	0.0886852	0.145458	0.609695	0.542064	0.733145
HI-LNC1193	7.88925e-07	0.130352	0.214644	0.607293	0.543657	0.734758
HI-LNC2122	1.80346e-06	-0.0884261	0.146188	-0.60488	0.545259	0.736223
HI-LNC787	4.03016e-06	-0.113985	0.188575	-0.604451	0.545544	0.736223
HI-LNC2978	4.14919e-07	0.108556	0.179923	0.603349	0.546277	0.736583
HI-LNC3098	1.09488e-06	-0.117428	0.194791	-0.602842	0.546614	0.736583
HI-LNC4000	2.23792e-06	-0.112738	0.187225	-0.602153	0.547072	0.73666
HI-LNC4401	8.70596e-06	-0.076168	0.126644	-0.601433	0.547552	0.736764
HI-LNC1265	4.42343e-07	-0.100698	0.168204	-0.598662	0.549398	0.737086
HI-LNC2160	3.37457e-06	0.0621507	0.103724	0.599192	0.549045	0.737086
HI-LNC4032	2.88987e-07	-0.125314	0.208774	-0.60024	0.548346	0.737086
HI-LNC663	7.86974e-07	0.11601	0.19357	0.599319	0.54896	0.737086
HI-LNC1257	1.46147e-06	0.0966543	0.162444	0.594999	0.551844	0.738328
HI-LNC2881	7.47853e-07	0.122695	0.205676	0.596544	0.550812	0.738328
HI-LNC3354	5.37827e-05	-0.0821187	0.137795	-0.595948	0.55121	0.738328
HI-LNC3979	4.16032e-07	0.131496	0.221053	0.594864	0.551934	0.738328
HI-LNC2779	2.9798e-05	-0.0572536	0.0966888	-0.592143	0.553755	0.740223
HI-LNC2179	2.83396e-07	-0.12046	0.204455	-0.589175	0.555744	0.742341
HI-LNC438	4.86876e-07	-0.0999264	0.169793	-0.58852	0.556183	0.742387
HI-LNC1234	2.16852e-06	-0.073489	0.124999	-0.587916	0.556588	0.742388
HI-LNC3935	4.48304e-07	0.119378	0.203383	0.586959	0.557231	0.742705
HI-LNC3642	3.77754e-07	-0.134068	0.228956	-0.585562	0.55817	0.743415
HI-LNC2021	9.12981e-07	0.127202	0.219655	0.579098	0.562523	0.747585
HI-LNC2154	1.40672e-06	0.112107	0.19344	0.579545	0.562222	0.747585
HI-LNC3877	1.80602e-06	0.0975659	0.168182	0.580121	0.561833	0.747585
HI-LNC2399	2.65309e-07	0.130711	0.22678	0.576381	0.564358	0.74948
HI-LNC2910	3.52473e-06	-0.096489	0.167901	-0.57468	0.565508	0.750183
HI-LNC4595	1.15769e-06	-0.101668	0.177003	-0.574388	0.565705	0.750183
HI-LNC2786	9.90465e-05	-0.0622967	0.108975	-0.571659	0.567553	0.75209
HI-LNC131	4.49926e-07	0.126165	0.221535	0.569503	0.569015	0.752711
HI-LNC3145	5.59608e-07	-0.115769	0.203657	-0.56845	0.569729	0.752711
HI-LNC370	3.06502e-07	0.116749	0.205784	0.567339	0.570484	0.752711
HI-LNC4128	1.16061e-06	0.0991027	0.174454	0.568073	0.569986	0.752711
HI-LNC4361	1.09445e-06	-0.129853	0.228754	-0.567653	0.57027	0.752711
HI-LNC4553	3.52229e-07	-0.105466	0.18534	-0.569041	0.569328	0.752711
HI-LNC2607	4.59172e-07	0.119764	0.211982	0.564973	0.572092	0.753003
HI-LNC4796	5.10099e-07	-0.116393	0.205903	-0.565279	0.571884	0.753003
HI-LNC550	5.06844e-07	-0.0979363	0.173462	-0.564597	0.572348	0.753003
HI-LNC559	7.02286e-06	-0.0904629	0.159824	-0.566016	0.571383	0.753003
HI-LNC4651	1.65195e-06	0.104684	0.185827	0.563339	0.573204	0.753589
HI-LNC1280	3.8973e-07	-0.1093	0.1951	-0.560224	0.575326	0.754216
HI-LNC291	3.48139e-07	-0.118485	0.210945	-0.561689	0.574328	0.754216
HI-LNC505	3.20483e-07	-0.12487	0.222741	-0.560605	0.575067	0.754216
HI-LNC66	1.83416e-06	-0.0938648	0.167429	-0.560624	0.575054	0.754216
HI-LNC2416	6.44186e-07	0.113355	0.20275	0.559086	0.576103	0.754695
HI-LNC3342	6.76322e-07	-0.105314	0.189448	-0.555898	0.578281	0.756467
HI-LNC564	2.11861e-06	-0.117082	0.210553	-0.556069	0.578164	0.756467
HI-LNC748	1.38232e-06	-0.0857048	0.1546	-0.554364	0.57933	0.757299
HI-LNC2497	4.70362e-06	-0.0712602	0.129182	-0.551627	0.581204	0.759208
HI-LNC4114	2.67846e-06	-0.0546557	0.099196	-0.550987	0.581642	0.75924
HI-LNC2306	4.5283e-07	-0.104045	0.190633	-0.545787	0.585212	0.761731
HI-LNC2322	2.57311e-07	0.119064	0.21789	0.546442	0.584762	0.761731
HI-LNC3546	2.63094e-07	-0.126601	0.231378	-0.547161	0.584268	0.761731
HI-LNC390	1.00626e-06	0.0729552	0.133658	0.545834	0.58518	0.761731
HI-LNC639	4.73401e-07	-0.106169	0.196303	-0.540846	0.588614	0.765616
HI-LNC3209	1.13521e-06	0.0847282	0.157359	0.538441	0.590273	0.767229
HI-LNC3441	6.66458e-07	-0.101259	0.188771	-0.536412	0.591674	0.768505
HI-LNC2563	3.78438e-05	0.0623236	0.116407	0.535394	0.592378	0.768875
HI-LNC2326	1.97321e-06	-0.0975055	0.182835	-0.533297	0.593828	0.769125
HI-LNC253	9.85052e-07	0.0827327	0.155104	0.533401	0.593756	0.769125
HI-LNC3130	5.49606e-07	0.104955	0.19661	0.533822	0.593465	0.769125
HI-LNC4063	1.82457e-06	0.0751633	0.141825	0.529972	0.596131	0.771563
HI-LNC3257	4.90965e-07	-0.105971	0.200192	-0.529348	0.596564	0.771578
HI-LNC381	2.79029e-07	0.11134	0.211264	0.527019	0.598181	0.773124
HI-LNC1044	5.71683e-07	0.0906957	0.173441	0.522919	0.601031	0.774344
HI-LNC1207	9.07992e-07	-0.0818204	0.156854	-0.521633	0.601926	0.774344
HI-LNC2384	1.30041e-06	0.105793	0.203206	0.520617	0.602633	0.774344
HI-LNC2466	1.6691e-06	0.101041	0.194387	0.519795	0.603207	0.774344
HI-LNC2682	5.21377e-07	-0.114335	0.218262	-0.523843	0.600387	0.774344
HI-LNC3255	1.50329e-06	0.0758626	0.145401	0.521748	0.601846	0.774344
HI-LNC3269	1.39178e-06	0.0984467	0.187595	0.524783	0.599734	0.774344
HI-LNC3677	6.6671e-07	-0.0799673	0.153903	-0.519594	0.603346	0.774344
HI-LNC4168	0.000199435	0.0914742	0.175611	0.520891	0.602442	0.774344
HI-LNC500	2.72623e-07	-0.107656	0.205989	-0.522629	0.601233	0.774344
HI-LNC4515	1.87676e-06	-0.090876	0.17514	-0.518875	0.603848	0.774446
HI-LNC4142	8.11546e-07	0.0938863	0.181687	0.516746	0.605333	0.775808
HI-LNC2958	8.92356e-07	-0.0970121	0.188371	-0.515005	0.606549	0.776372
HI-LNC2960	2.84449e-07	0.110197	0.214326	0.514158	0.607142	0.776372
HI-LNC361	2.73237e-07	-0.107373	0.209429	-0.512694	0.608165	0.776372
HI-LNC3737	1.18469e-06	0.0876724	0.171074	0.512483	0.608313	0.776372
HI-LNC4452	1.37166e-05	-0.0452961	0.088353	-0.512672	0.608181	0.776372
HI-LNC4472	6.42411e-06	0.061083	0.118698	0.514608	0.606827	0.776372
HI-LNC3140	3.93343e-07	0.102777	0.201654	0.50967	0.610283	0.777944
HI-LNC4216	1.867e-06	-0.104925	0.205933	-0.509512	0.610394	0.777944
HI-LNC1147	3.26871e-07	-0.11538	0.227394	-0.5074	0.611874	0.77929
HI-LNC1102	3.51828e-07	0.102071	0.201834	0.505716	0.613056	0.779576
HI-LNC1158	1.38186e-06	-0.0678035	0.135422	-0.500681	0.616595	0.779576
HI-LNC1256	1.8857e-06	-0.070675	0.141735	-0.498641	0.618032	0.779576
HI-LNC2044	1.61513e-06	0.116002	0.230895	0.5024	0.615386	0.779576
HI-LNC2272	4.26841e-07	0.107647	0.215382	0.499796	0.617219	0.779576
HI-LNC2464	1.54562e-06	0.104601	0.208703	0.501194	0.616235	0.779576
HI-LNC2678	1.58859e-06	-0.0977454	0.196166	-0.49828	0.618287	0.779576
HI-LNC282	3.76701e-07	0.114011	0.229483	0.496816	0.619318	0.779576
HI-LNC3711	6.20796e-07	0.108565	0.216584	0.50126	0.616188	0.779576
HI-LNC3727	3.79511e-07	-0.0999601	0.200111	-0.499524	0.61741	0.779576
HI-LNC3743	1.7446e-05	-0.0389776	0.0781466	-0.498775	0.617938	0.779576
HI-LNC3861	2.80546e-05	0.0562373	0.113171	0.496922	0.619244	0.779576
HI-LNC391	2.19559e-06	0.0837287	0.166231	0.503689	0.61448	0.779576
HI-LNC4412	8.96714e-06	0.0541928	0.109082	0.496807	0.619325	0.779576
HI-LNC4451	2.86231e-07	-0.112312	0.224354	-0.500602	0.616652	0.779576
HI-LNC4774	4.77123e-07	0.113512	0.225227	0.503988	0.61427	0.779576
HI-LNC609	6.38119e-06	-0.0630518	0.125119	-0.503934	0.614308	0.779576
HI-LNC2938	5.33248e-07	-0.0844186	0.171236	-0.492996	0.622015	0.782425
HI-LNC2438	2.51926e-07	-0.109434	0.222851	-0.491063	0.623382	0.783025
HI-LNC867	3.86782e-06	-0.0761963	0.155259	-0.490771	0.623589	0.783025
HI-LNC958	3.879e-07	-0.0957861	0.195279	-0.49051	0.623773	0.783025
HI-LNC3102	7.43405e-07	0.113506	0.232819	0.487532	0.625881	0.784598
HI-LNC912	1.66235e-06	0.0704224	0.144404	0.487675	0.62578	0.784598
HI-LNC357	5.13998e-06	0.0694077	0.142713	0.486345	0.626723	0.785116
HI-LNC3688	1.63253e-06	-0.0976127	0.201811	-0.483684	0.62861	0.786942
HI-LNC3768	3.09996e-07	-0.110271	0.228421	-0.482755	0.62927	0.787183
HI-LNC3890	1.31912e-06	0.0928397	0.192532	0.482205	0.62966	0.787183
HI-LNC2751	6.73709e-07	-0.110733	0.230957	-0.479454	0.631615	0.789083
HI-LNC3127	4.14926e-06	-0.0777358	0.162542	-0.478251	0.632471	0.789083
HI-LNC4123	2.78996e-07	0.110895	0.231635	0.47875	0.632117	0.789083
HI-LNC1301	2.97252e-07	-0.10677	0.224093	-0.476456	0.633749	0.789603
HI-LNC3426	2.95134e-06	-0.0840528	0.176243	-0.476913	0.633424	0.789603
HI-LNC4704	1.04191e-06	0.103855	0.218841	0.474571	0.635093	0.79074
HI-LNC4476	1.75999e-05	-0.0490706	0.103872	-0.472414	0.636631	0.792118
HI-LNC3582	3.64084e-07	-0.0936197	0.200961	-0.465859	0.641316	0.797406
HI-LNC999	5.51251e-07	-0.0876657	0.188568	-0.464903	0.642001	0.797717
HI-LNC2574	3.79591e-06	-0.0496139	0.106913	-0.464057	0.642607	0.797929
HI-LNC3411	1.22084e-06	-0.081859	0.176741	-0.463157	0.643252	0.79819
HI-LNC101	2.57935e-06	-0.0810308	0.176665	-0.45867	0.646471	0.798594
HI-LNC1131	6.59412e-07	-0.0698906	0.152448	-0.458454	0.646626	0.798594
HI-LNC2040	4.09636e-07	-0.10122	0.220049	-0.459989	0.645524	0.798594
HI-LNC2672	2.71951e-07	-0.10059	0.21873	-0.459882	0.645601	0.798594
HI-LNC3526	3.1638e-07	-0.106303	0.230376	-0.461435	0.644487	0.798594
HI-LNC616	1.48304e-06	-0.0738441	0.16013	-0.461152	0.644689	0.798594
HI-LNC964	5.9514e-06	-0.06409	0.13952	-0.459361	0.645975	0.798594
HI-LNC2544	3.1912e-07	-0.105449	0.230698	-0.457085	0.64761	0.798733
HI-LNC4715	7.50887e-07	-0.0843426	0.184506	-0.457126	0.647581	0.798733
HI-LNC2850	5.82071e-06	0.0664794	0.146198	0.454721	0.64931	0.800292
HI-LNC1201	5.06877e-07	-0.074749	0.164725	-0.453782	0.649986	0.800457
HI-LNC2089	2.77337e-07	0.0897491	0.198778	0.451505	0.651626	0.800457
HI-LNC2362	1.3958e-06	0.0841576	0.185706	0.453178	0.650421	0.800457
HI-LNC2841	4.50035e-07	0.0839248	0.185659	0.452036	0.651243	0.800457
HI-LNC2923	5.571e-07	0.102854	0.227656	0.451794	0.651418	0.800457
HI-LNC2408	6.07479e-06	0.0932345	0.20762	0.449063	0.653386	0.802082
HI-LNC2237	6.43561e-07	0.100567	0.225401	0.446171	0.655474	0.803106
HI-LNC3757	6.51183e-07	0.0936717	0.210119	0.445803	0.65574	0.803106
HI-LNC4248	6.52317e-07	-0.0943069	0.211144	-0.446647	0.65513	0.803106
HI-LNC700	2.24678e-06	0.0711111	0.159628	0.445481	0.655972	0.803106
HI-LNC263	8.9229e-07	-0.0873522	0.197004	-0.443404	0.657473	0.803871
HI-LNC985	2.84461e-07	0.09432	0.21253	0.443796	0.65719	0.803871
HI-LNC3024	3.1116e-07	-0.0935671	0.211544	-0.442305	0.658268	0.804307
HI-LNC3812	5.88018e-07	-0.092389	0.209854	-0.440254	0.659753	0.804974
HI-LNC4245	3.95694e-07	0.0958794	0.217933	0.439948	0.659975	0.804974
HI-LNC4319	1.20689e-06	-0.0820501	0.186591	-0.439732	0.660131	0.804974
HI-LNC1121	4.42133e-07	-0.0819178	0.186649	-0.438886	0.660744	0.805186
HI-LNC1126	3.9359e-07	0.0839242	0.194295	0.431943	0.665783	0.810074
HI-LNC4007	4.95075e-07	0.0689787	0.160071	0.430926	0.666522	0.810074
HI-LNC4315	6.78998e-07	-0.0938487	0.217568	-0.431353	0.666212	0.810074
HI-LNC4682	7.83264e-06	0.0617855	0.14281	0.43264	0.665276	0.810074
HI-LNC3023	7.2939e-07	-0.0928527	0.216154	-0.429567	0.66751	0.810738
HI-LNC1043	2.53997e-06	-0.0676014	0.160092	-0.422267	0.67283	0.816658
HI-LNC632	4.99625e-07	0.0736303	0.175081	0.420549	0.674085	0.817099
HI-LNC84	4.94096e-07	0.0860984	0.204435	0.421153	0.673643	0.817099
HI-LNC2207	3.20872e-07	0.0914201	0.218915	0.417605	0.676236	0.81791
HI-LNC3242	1.92356e-06	-0.0715598	0.170858	-0.418826	0.675343	0.81791
HI-LNC3581	4.62472e-06	-0.0878664	0.21053	-0.417358	0.676417	0.81791
HI-LNC4623	0.000179017	0.0809741	0.194239	0.416879	0.676767	0.81791
HI-LNC812	3.06089e-06	0.0698748	0.167733	0.416583	0.676984	0.81791
HI-LNC2633	9.35881e-07	0.085116	0.2053	0.414593	0.67844	0.81913
HI-LNC2830	1.67558e-06	-0.0523433	0.126462	-0.413906	0.678943	0.819199
HI-LNC4081	3.30247e-07	0.0841487	0.204225	0.41204	0.68031	0.820308
HI-LNC600	2.73883e-07	0.08693	0.212871	0.408369	0.683003	0.823014
HI-LNC2178	6.22523e-07	0.0807663	0.199487	0.404871	0.685573	0.825354
HI-LNC234	3.99731e-07	-0.0709309	0.176926	-0.400906	0.688489	0.825354
HI-LNC2465	1.94626e-06	-0.0397675	0.099622	-0.399184	0.689758	0.825354
HI-LNC2719	1.38814e-06	-0.0626647	0.157028	-0.399069	0.689843	0.825354
HI-LNC2723	4.35576e-07	0.0900356	0.225655	0.398997	0.689895	0.825354
HI-LNC3168	9.01562e-07	-0.0648843	0.16047	-0.404339	0.685963	0.825354
HI-LNC3794	7.67324e-07	-0.06985	0.175045	-0.39904	0.689863	0.825354
HI-LNC4336	0.000724306	-0.0442317	0.110279	-0.40109	0.688354	0.825354
HI-LNC4585	4.6459e-06	-0.0508922	0.126916	-0.400992	0.688426	0.825354
HI-LNC884	3.42284e-06	-0.0527373	0.131826	-0.400051	0.689119	0.825354
HI-LNC897	1.62411e-05	0.0527938	0.132164	0.399458	0.689556	0.825354
HI-LNC4441	2.62532e-06	-0.0770908	0.193884	-0.397612	0.690916	0.825498
HI-LNC889	1.00149e-06	-0.0613123	0.154189	-0.397644	0.690893	0.825498
HI-LNC3623	1.15914e-05	-0.0603035	0.152206	-0.396198	0.691959	0.826207
HI-LNC2414	7.84098e-05	-0.0357687	0.0905892	-0.394845	0.692957	0.82686
HI-LNC218	7.6221e-07	0.0779855	0.198916	0.392051	0.69502	0.828782
HI-LNC2815	1.62357e-06	-0.0578114	0.149475	-0.386763	0.698932	0.832905
HI-LNC1026	2.22753e-06	-0.0630336	0.164243	-0.383784	0.701139	0.834993
HI-LNC3855	2.06309e-05	0.0364753	0.0955491	0.381744	0.702651	0.836251
HI-LNC1045	3.26496e-07	-0.0726324	0.191768	-0.378752	0.704872	0.83814
HI-LNC3625	5.35609e-05	-0.0376918	0.0996149	-0.378374	0.705152	0.83814
HI-LNC2626	2.8734e-07	0.0823083	0.218399	0.376871	0.70627	0.838693
HI-LNC2979	1.93944e-06	-0.0632202	0.167908	-0.376517	0.706533	0.838693
HI-LNC14	1.2512e-06	0.077641	0.206976	0.375121	0.707571	0.839248
HI-LNC4187	5.77013e-07	0.0853383	0.227988	0.37431	0.708173	0.839248
HI-LNC707	1.55621e-06	-0.0491197	0.131321	-0.374043	0.708373	0.839248
HI-LNC4238	2.70269e-07	-0.0740014	0.198617	-0.372582	0.709459	0.839993
HI-LNC567	9.49739e-07	0.0755878	0.204888	0.368922	0.712186	0.842676
HI-LNC3880	2.81291e-07	-0.0799317	0.217172	-0.368058	0.71283	0.842895
HI-LNC3053	8.82049e-07	-0.069672	0.190129	-0.366446	0.714032	0.843772
HI-LNC1073	5.39213e-07	0.0695684	0.190894	0.364435	0.715533	0.844458
HI-LNC12	9.70491e-07	0.0730938	0.200247	0.365019	0.715097	0.844458
HI-LNC2733	1.21419e-05	0.0420941	0.115929	0.363101	0.71653	0.844726
HI-LNC3166	1.39349e-06	-0.0748929	0.207078	-0.361665	0.717603	0.844726
HI-LNC4609	5.76114e-05	-0.0364127	0.10067	-0.361705	0.717573	0.844726
HI-LNC943	2.84264e-07	0.0790332	0.217891	0.362719	0.716815	0.844726
HI-LNC4610	0.000115473	0.0282983	0.0787787	0.359212	0.719436	0.846341
HI-LNC3287	2.80991e-07	0.0745339	0.209893	0.355105	0.722511	0.849414
HI-LNC2182	3.52393e-07	-0.0702199	0.20077	-0.349753	0.726524	0.852602
HI-LNC2253	4.7868e-07	-0.0750291	0.215301	-0.348485	0.727476	0.852602
HI-LNC3734	1.67649e-06	-0.0453276	0.129975	-0.348741	0.727284	0.852602
HI-LNC377	2.8954e-07	0.070667	0.202839	0.348389	0.727548	0.852602
HI-LNC4206	2.7239e-07	-0.0745899	0.21304	-0.350121	0.726248	0.852602
HI-LNC2961	8.80799e-07	-0.0716749	0.206161	-0.347664	0.728092	0.852695
HI-LNC4325	3.90461e-07	-0.0735594	0.212997	-0.345353	0.729829	0.854184
HI-LNC525	2.32159e-06	-0.0394026	0.114348	-0.344585	0.730406	0.854314
HI-LNC2079	6.58861e-07	-0.0662631	0.197616	-0.335312	0.73739	0.859635
HI-LNC2369	3.58187e-07	-0.0686021	0.204624	-0.335259	0.73743	0.859635
HI-LNC2688	7.77173e-07	0.0686314	0.205366	0.334191	0.738236	0.859635
HI-LNC393	2.66804e-06	0.058787	0.17517	0.3356	0.737173	0.859635
HI-LNC764	4.07357e-07	-0.0777826	0.231783	-0.335584	0.737185	0.859635
HI-LNC839	9.0775e-07	-0.0758226	0.226758	-0.334377	0.738095	0.859635
HI-LNC853	1.38824e-06	-0.0676525	0.20058	-0.337284	0.735903	0.859635
HI-LNC229	1.40048e-06	0.049196	0.147977	0.332456	0.739545	0.8598
HI-LNC2916	2.63652e-07	-0.0758277	0.227592	-0.333173	0.739003	0.8598
HI-LNC3509	1.95002e-05	0.0568065	0.171317	0.331587	0.740201	0.8598
HI-LNC735	2.41334e-06	0.0664511	0.200445	0.331519	0.740253	0.8598
HI-LNC568	6.45041e-07	0.0624258	0.192715	0.323928	0.745992	0.865918
HI-LNC3247	2.0356e-06	-0.0526921	0.163357	-0.322558	0.74703	0.866026
HI-LNC3824	1.33946e-06	-0.0580258	0.179823	-0.322683	0.746936	0.866026
HI-LNC1138	2.7262e-06	0.0623266	0.196757	0.316769	0.751419	0.869417
HI-LNC3154	7.5184e-07	0.054929	0.173156	0.317222	0.751075	0.869417
HI-LNC3710	2.99892e-07	-0.0667704	0.21051	-0.317183	0.751104	0.869417
HI-LNC811	6.84172e-07	0.0592145	0.187269	0.3162	0.751851	0.869417
HI-LNC4433	3.23673e-07	-0.0619462	0.196495	-0.315256	0.752567	0.869697
HI-LNC2568	2.39621e-06	0.037378	0.119639	0.312425	0.754718	0.869899
HI-LNC2945	2.02941e-05	-0.0247765	0.0794097	-0.312008	0.755034	0.869899
HI-LNC3326	9.04799e-07	0.0546215	0.174332	0.313319	0.754038	0.869899
HI-LNC3498	4.82231e-07	-0.0659964	0.210787	-0.313095	0.754209	0.869899
HI-LNC4346	2.96668e-07	-0.0647063	0.207457	-0.311903	0.755114	0.869899
HI-LNC768	3.10271e-07	-0.063006	0.202821	-0.310649	0.756068	0.870451
HI-LNC883	9.81846e-06	-0.0398535	0.128985	-0.308978	0.757339	0.871367
HI-LNC513	8.40061e-07	-0.0662505	0.215405	-0.307563	0.758415	0.872059
HI-LNC2203	4.29959e-07	0.0631466	0.206867	0.305252	0.760175	0.872976
HI-LNC2323	2.94817e-07	0.0675896	0.221868	0.304639	0.760641	0.872976
HI-LNC3859	5.33878e-06	-0.0322712	0.105929	-0.304651	0.760632	0.872976
HI-LNC3445	1.52792e-06	0.0377214	0.125832	0.299775	0.764349	0.876683
HI-LNC3175	7.66602e-06	-0.0279869	0.0947776	-0.295291	0.767772	0.880058
HI-LNC4410	2.07542e-06	-0.068	0.231839	-0.293306	0.769288	0.881245
HI-LNC1149	3.31435e-06	-0.0400506	0.136984	-0.292375	0.77	0.881511
HI-LNC2859	6.07792e-06	0.0531878	0.18233	0.291712	0.770506	0.88154
HI-LNC1182	6.93539e-07	-0.0513064	0.181746	-0.282297	0.777716	0.881828
HI-LNC1187	9.85192e-07	-0.0467385	0.164657	-0.283854	0.776522	0.881828
HI-LNC2167	4.71737e-07	-0.0478894	0.170376	-0.28108	0.778649	0.881828
HI-LNC2295	1.97903e-05	-0.0374932	0.13211	-0.283803	0.776561	0.881828
HI-LNC2506	3.7865e-07	0.0515648	0.182908	0.281917	0.778007	0.881828
HI-LNC3049	2.72047e-06	0.036426	0.126927	0.286984	0.774125	0.881828
HI-LNC3148	7.08015e-07	-0.0515083	0.183979	-0.279968	0.779502	0.881828
HI-LNC3692	2.00908e-05	-0.0351687	0.125121	-0.281076	0.778652	0.881828
HI-LNC3841	4.14622e-06	-0.0378018	0.134376	-0.281314	0.778469	0.881828
HI-LNC3846	0.000394537	-0.0387865	0.136696	-0.283744	0.776607	0.881828
HI-LNC394	1.58371e-06	-0.0480801	0.169832	-0.283104	0.777097	0.881828
HI-LNC4225	1.74314e-06	-0.05041	0.176437	-0.285711	0.7751	0.881828
HI-LNC424	4.01112e-06	-0.036449	0.126653	-0.287787	0.77351	0.881828
HI-LNC4279	4.96815e-07	0.0532225	0.18838	0.282527	0.777539	0.881828
HI-LNC4296	3.37142e-07	0.0605573	0.212047	0.285584	0.775196	0.881828
HI-LNC56	2.17018e-06	0.062537	0.216244	0.289197	0.772431	0.881828
HI-LNC587	1.06011e-06	0.0586025	0.209673	0.279494	0.779865	0.881828
HI-LNC744	1.33438e-06	-0.049886	0.17851	-0.279457	0.779894	0.881828
HI-LNC805	8.73987e-07	-0.0543158	0.19035	-0.285347	0.775378	0.881828
HI-LNC1039	2.62324e-06	-0.0556309	0.200138	-0.277963	0.781041	0.882037
HI-LNC3039	1.46114e-06	0.0443583	0.159363	0.278347	0.780746	0.882037
HI-LNC3367	4.11429e-07	-0.0541364	0.196278	-0.275815	0.78269	0.88227
HI-LNC3700	4.01682e-07	0.052259	0.189437	0.275864	0.782652	0.88227
HI-LNC4368	2.79618e-07	-0.0583776	0.210815	-0.276915	0.781846	0.88227
HI-LNC3476	4.45292e-07	-0.0539821	0.197205	-0.273737	0.784287	0.883527
HI-LNC1008	4.66389e-07	0.0617312	0.230056	0.268331	0.788445	0.885873
HI-LNC2013	7.68267e-07	-0.0541497	0.202013	-0.268051	0.78866	0.885873
HI-LNC3276	3.57584e-06	-0.0378209	0.140698	-0.26881	0.788076	0.885873
HI-LNC3896	1.06712e-06	0.0560698	0.208244	0.26925	0.787737	0.885873
HI-LNC653	4.98358e-07	-0.0546972	0.204178	-0.26789	0.788784	0.885873
HI-LNC2011	8.67038e-07	-0.051748	0.193905	-0.266874	0.789566	0.886209
HI-LNC1128	7.4055e-07	0.0372914	0.14345	0.25996	0.794894	0.8881
HI-LNC137	6.48276e-07	-0.0446802	0.178409	-0.250436	0.80225	0.8881
HI-LNC2051	1.44435e-06	0.0362491	0.137823	0.263012	0.792541	0.8881
HI-LNC2162	5.50896e-07	-0.0393869	0.152009	-0.25911	0.795551	0.8881
HI-LNC2226	1.24847e-06	-0.0582002	0.230845	-0.252118	0.80095	0.8881
HI-LNC2381	6.81334e-07	-0.0533545	0.213333	-0.2501	0.80251	0.8881
HI-LNC2547	3.52068e-06	-0.0498139	0.196001	-0.254152	0.799378	0.8881
HI-LNC255	8.02587e-07	0.0436229	0.172207	0.253317	0.800023	0.8881
HI-LNC2582	5.05014e-07	-0.0490029	0.195466	-0.250698	0.802048	0.8881
HI-LNC2737	7.97642e-07	0.0484776	0.194686	0.249005	0.803357	0.8881
HI-LNC2740	3.37366e-07	-0.0613717	0.232511	-0.263952	0.791817	0.8881
HI-LNC3252	2.9277e-06	0.0503185	0.197963	0.254182	0.799355	0.8881
HI-LNC3382	7.41944e-07	-0.0488223	0.192875	-0.253129	0.800168	0.8881
HI-LNC3409	2.95406e-05	-0.016134	0.0639599	-0.252251	0.800847	0.8881
HI-LNC3548	7.93364e-07	0.0487062	0.187235	0.260134	0.79476	0.8881
HI-LNC3584	7.62441e-07	0.052591	0.21094	0.249317	0.803116	0.8881
HI-LNC365	4.46265e-07	0.0452326	0.180108	0.251142	0.801704	0.8881
HI-LNC3684	7.53739e-07	-0.0496187	0.191985	-0.258451	0.796059	0.8881
HI-LNC4094	2.64229e-05	0.0249401	0.0965154	0.258406	0.796094	0.8881
HI-LNC4474	4.16578e-07	0.0523736	0.199902	0.261996	0.793324	0.8881
HI-LNC4643	5.22251e-07	-0.0451204	0.177544	-0.254136	0.799391	0.8881
HI-LNC4709	4.29392e-07	0.0514317	0.205259	0.25057	0.802146	0.8881
HI-LNC4743	4.16569e-06	0.0392569	0.154936	0.253375	0.799979	0.8881
HI-LNC573	8.65749e-07	-0.0474172	0.183744	-0.258061	0.79636	0.8881
HI-LNC727	9.92061e-07	0.0391939	0.157089	0.2495	0.802974	0.8881
HI-LNC2005	9.50229e-07	0.0529612	0.213716	0.247811	0.804281	0.888585
HI-LNC3043	2.88939e-05	0.0234729	0.095089	0.246852	0.805023	0.888869
HI-LNC2780	2.73855e-07	0.054313	0.220922	0.245846	0.805801	0.889103
HI-LNC420	4.92061e-07	-0.0512233	0.208954	-0.245142	0.806347	0.889103
HI-LNC4527	3.28555e-06	-0.0522136	0.213378	-0.2447	0.806689	0.889103
HI-LNC146	4.28515e-07	-0.0500926	0.207601	-0.241293	0.809328	0.891476
HI-LNC3454	4.36187e-07	-0.0516271	0.219418	-0.235291	0.813983	0.895939
HI-LNC409	7.21453e-07	0.0417466	0.177789	0.23481	0.814357	0.895939
HI-LNC3573	1.49715e-06	0.0428502	0.183966	0.232925	0.81582	0.897011
HI-LNC996	4.28842e-07	0.0429131	0.185035	0.231919	0.816601	0.897331
HI-LNC384	4.44944e-07	0.0465161	0.206537	0.225219	0.821809	0.901298
HI-LNC742	1.49444e-06	-0.0324821	0.14357	-0.226246	0.82101	0.901298
HI-LNC800	2.39053e-06	-0.0487649	0.216842	-0.224887	0.822068	0.901298
HI-LNC910	6.09542e-07	-0.0439482	0.195545	-0.224747	0.822176	0.901298
HI-LNC1091	9.37475e-06	-0.0480394	0.215693	-0.222721	0.823753	0.902359
HI-LNC1141	8.34942e-07	0.051489	0.232747	0.221224	0.824918	0.902359
HI-LNC2436	1.6895e-06	0.0410142	0.184684	0.222077	0.824254	0.902359
HI-LNC2765	3.05783e-07	-0.041229	0.186578	-0.220975	0.825112	0.902359
HI-LNC3640	4.98669e-07	0.0500887	0.22969	0.218071	0.827374	0.904293
HI-LNC2000	3.84778e-07	0.0418626	0.194831	0.214866	0.829872	0.905943
HI-LNC288	1.52284e-06	0.0431102	0.200285	0.215244	0.829577	0.905943
HI-LNC3579	1.19302e-06	0.0298503	0.140362	0.212666	0.831587	0.907276
HI-LNC2784	1.37329e-06	0.0437726	0.207513	0.210939	0.832935	0.908206
HI-LNC3797	5.03923e-06	0.030721	0.146394	0.209851	0.833784	0.908241
HI-LNC540	4.0641e-07	-0.0410334	0.195743	-0.209628	0.833958	0.908241
HI-LNC3828	2.32386e-06	-0.0347483	0.16939	-0.205138	0.837464	0.910972
HI-LNC4545	3.04713e-06	0.0301728	0.147537	0.20451	0.837955	0.910972
HI-LNC85	2.78804e-06	-0.0436242	0.212934	-0.204872	0.837672	0.910972
HI-LNC613	2.78863e-06	0.0374994	0.186196	0.201397	0.840388	0.913076
HI-LNC937	2.88508e-06	-0.0330081	0.16671	-0.197997	0.843047	0.915423
HI-LNC3249	3.07499e-07	0.0401822	0.205099	0.195916	0.844676	0.916107
HI-LNC343	8.20283e-07	-0.0320998	0.163824	-0.19594	0.844657	0.916107
HI-LNC608	2.73483e-06	-0.0377905	0.197599	-0.191249	0.848331	0.919224
HI-LNC643	1.25431e-06	-0.0369145	0.193305	-0.190965	0.848553	0.919224
HI-LNC4593	3.92875e-07	0.0437348	0.231419	0.188985	0.850104	0.920361
HI-LNC3393	3.56374e-05	0.0258865	0.137459	0.188321	0.850625	0.920381
HI-LNC1222	6.4869e-07	-0.0384449	0.207996	-0.184835	0.853359	0.921741
HI-LNC3957	2.76409e-05	-0.0192796	0.10492	-0.183755	0.854206	0.921741
HI-LNC4066	9.36159e-07	-0.0321243	0.174424	-0.184174	0.853877	0.921741
HI-LNC586	9.1206e-07	-0.0306082	0.16679	-0.183514	0.854395	0.921741
HI-LNC673	5.53986e-07	-0.0289292	0.156655	-0.184669	0.853489	0.921741
HI-LNC3561	3.13236e-07	0.0380167	0.209168	0.181752	0.855777	0.922148
HI-LNC80	3.61003e-05	-0.0281579	0.154782	-0.18192	0.855645	0.922148
HI-LNC692	3.71565e-07	-0.033728	0.187316	-0.18006	0.857106	0.923037
HI-LNC434	4.19811e-07	0.0315061	0.1842	0.171043	0.86419	0.929575
HI-LNC948	1.01067e-06	-0.0279564	0.163423	-0.171068	0.86417	0.929575
HI-LNC3194	6.42018e-07	-0.0301702	0.178015	-0.169481	0.865418	0.930136
HI-LNC925	2.89111e-06	-0.0297508	0.175948	-0.169089	0.865727	0.930136
HI-LNC4629	4.75915e-06	-0.018869	0.113461	-0.166304	0.867918	0.931944
HI-LNC2201	4.0554e-07	-0.0344363	0.209808	-0.164132	0.869627	0.932142
HI-LNC2995	6.92913e-06	-0.0207159	0.125921	-0.164515	0.869326	0.932142
HI-LNC4558	4.25065e-05	0.0210501	0.127349	0.165295	0.868712	0.932142
HI-LNC3111	2.77366e-07	-0.0341777	0.213361	-0.160187	0.872734	0.934926
HI-LNC334	4.12872e-07	-0.0311128	0.198065	-0.157084	0.875179	0.935119
HI-LNC3587	4.37734e-06	-0.0195814	0.124943	-0.156723	0.875463	0.935119
HI-LNC4125	1.0043e-06	-0.0268233	0.170114	-0.157678	0.87471	0.935119
HI-LNC680	3.01915e-07	-0.0311853	0.195872	-0.159213	0.873501	0.935119
HI-LNC810	4.37037e-06	-0.0199242	0.126744	-0.1572	0.875088	0.935119
HI-LNC2642	1.01036e-05	-0.0222234	0.14436	-0.153944	0.877654	0.935542
HI-LNC3993	1.09195e-06	0.0306351	0.198179	0.154582	0.877151	0.935542
HI-LNC556	8.43194e-06	-0.019966	0.129385	-0.154315	0.877362	0.935542
HI-LNC951	2.65013e-06	0.0181418	0.118086	0.153632	0.8779	0.935542
HI-LNC2647	5.59473e-07	-0.023639	0.154772	-0.152735	0.878607	0.935752
HI-LNC4309	1.03399e-06	0.0340697	0.225531	0.151064	0.879925	0.936187
HI-LNC892	1.02611e-06	0.0261539	0.173293	0.150923	0.880036	0.936187
HI-LNC2020	1.30177e-06	0.0329292	0.224091	0.146945	0.883175	0.938673
HI-LNC210	3.22412e-07	-0.0326233	0.222434	-0.146665	0.883396	0.938673
HI-LNC1011	4.57926e-07	0.0253417	0.174872	0.144916	0.884777	0.939052
HI-LNC4660	1.28397e-06	0.0313314	0.21614	0.144959	0.884743	0.939052
HI-LNC203	1.19251e-05	0.0224334	0.156162	0.143654	0.885773	0.93926
HI-LNC675	3.70222e-07	-0.0248539	0.173355	-0.14337	0.885998	0.93926
HI-LNC3714	5.21992e-07	0.0241019	0.171349	0.14066	0.888139	0.940986
HI-LNC2516	8.75945e-06	0.0226854	0.162205	0.139856	0.888774	0.941115
HI-LNC1057	3.18044e-07	0.0278073	0.201163	0.138233	0.890057	0.941166
HI-LNC2166	6.50745e-07	0.0288569	0.20934	0.137847	0.890361	0.941166
HI-LNC4620	3.25388e-07	0.0295671	0.213212	0.138675	0.889707	0.941166
HI-LNC3250	5.98887e-07	-0.0288344	0.211525	-0.136317	0.891571	0.941902
HI-LNC223	3.09752e-07	-0.0261269	0.194721	-0.134176	0.893263	0.942666
HI-LNC2671	9.75183e-06	-0.016517	0.123169	-0.134101	0.893323	0.942666
HI-LNC3978	9.37132e-06	-0.0124621	0.093383	-0.133452	0.893836	0.942666
HI-LNC3507	3.29777e-07	-0.0293318	0.223118	-0.131463	0.895409	0.943537
HI-LNC3593	1.47035e-06	0.0218791	0.16688	0.131106	0.895691	0.943537
HI-LNC545	1.47751e-05	-0.0201518	0.155023	-0.129992	0.896573	0.943923
HI-LNC2943	3.86525e-07	-0.0273465	0.21553	-0.12688	0.899035	0.945973
HI-LNC126	2.84656e-06	0.0234954	0.191258	0.122847	0.902228	0.947159
HI-LNC2270	2.36323e-06	0.0176062	0.14177	0.124189	0.901166	0.947159
HI-LNC3134	8.3175e-07	-0.022168	0.178747	-0.124019	0.9013	0.947159
HI-LNC3599	1.20579e-06	-0.0185799	0.150824	-0.123189	0.901957	0.947159
HI-LNC2946	2.62028e-07	-0.0245442	0.206202	-0.11903	0.905251	0.948286
HI-LNC2974	6.50137e-07	-0.0177636	0.147165	-0.120706	0.903924	0.948286
HI-LNC4668	1.09455e-05	-0.0169106	0.141587	-0.119436	0.90493	0.948286
HI-LNC72	1.31875e-06	-0.0241067	0.202781	-0.118881	0.90537	0.948286
HI-LNC1019	4.67884e-07	0.0210461	0.180349	0.116697	0.9071	0.948421
HI-LNC2358	9.50132e-06	0.0198004	0.169884	0.116552	0.907215	0.948421
HI-LNC3747	4.25867e-06	0.0164055	0.139316	0.117757	0.90626	0.948421
HI-LNC920	2.71592e-07	-0.0217463	0.187295	-0.116107	0.907568	0.948421
HI-LNC2236	8.92112e-07	-0.020888	0.181474	-0.115102	0.908364	0.948713
HI-LNC2944	6.5074e-06	-0.0174984	0.155512	-0.112521	0.91041	0.950309
HI-LNC4258	3.11156e-07	-0.0242149	0.216645	-0.111772	0.911004	0.950388
HI-LNC2759	4.05852e-05	0.00967406	0.0890396	0.108649	0.913481	0.951538
HI-LNC3447	2.34467e-06	0.0224962	0.207492	0.108419	0.913663	0.951538
HI-LNC3631	3.92345e-07	-0.0205324	0.188643	-0.108843	0.913327	0.951538
HI-LNC3027	4.11012e-07	0.0229827	0.214682	0.107054	0.914746	0.952125
HI-LNC2401	2.02279e-06	0.0233258	0.219313	0.106359	0.915298	0.952159
HI-LNC4454	4.71842e-07	-0.0213969	0.20247	-0.105679	0.915837	0.95218
HI-LNC2096	3.19649e-06	0.023436	0.228967	0.102355	0.918475	0.953018
HI-LNC262	2.97391e-06	-0.0165678	0.160505	-0.103223	0.917786	0.953018
HI-LNC2789	4.95353e-07	-0.0207571	0.201078	-0.103229	0.917781	0.953018
HI-LNC2983	1.00092e-06	0.0210976	0.210807	0.10008	0.920281	0.953018
HI-LNC4159	2.73638e-07	0.0233285	0.229126	0.101815	0.918903	0.953018
HI-LNC661	5.08684e-07	-0.0189313	0.188136	-0.100626	0.919848	0.953018
HI-LNC924	7.72244e-06	-0.0151837	0.150988	-0.100563	0.919898	0.953018
HI-LNC261	7.88139e-07	0.0205218	0.213081	0.0963103	0.923274	0.955039
HI-LNC4800	2.51162e-07	-0.0222077	0.229218	-0.0968845	0.922818	0.955039
HI-LNC1115	4.11927e-07	-0.0169957	0.187752	-0.0905219	0.927872	0.956192
HI-LNC1120	3.00888e-06	-0.0150891	0.160207	-0.0941846	0.924962	0.956192
HI-LNC206	2.50829e-07	0.0186565	0.204268	0.0913332	0.927228	0.956192
HI-LNC2391	1.28952e-06	-0.01487	0.16329	-0.0910646	0.927441	0.956192
HI-LNC2975	2.97586e-06	-0.0150481	0.161467	-0.0931958	0.925748	0.956192
HI-LNC686	7.08104e-07	-0.0152406	0.166793	-0.0913747	0.927195	0.956192
HI-LNC717	1.08782e-06	0.0183432	0.203105	0.0903138	0.928038	0.956192
HI-LNC4321	2.84167e-07	0.0190623	0.21348	0.089293	0.928849	0.95649
HI-LNC628	1.53625e-06	-0.0163695	0.190429	-0.0859612	0.931497	0.958679
HI-LNC544	1.36877e-06	0.0100438	0.120653	0.083245	0.933657	0.960363
HI-LNC2095	8.8331e-06	-0.00793084	0.0974109	-0.0814163	0.935111	0.961319
HI-LNC2569	0.000116257	0.00790951	0.10315	0.0766795	0.938879	0.962522
HI-LNC3061	5.63485e-05	0.00661223	0.0850255	0.0777677	0.938013	0.962522
HI-LNC327	1.13578e-06	0.0100803	0.135003	0.0746675	0.940479	0.962522
HI-LNC4180	1.7087e-06	-0.00927069	0.123425	-0.0751116	0.940126	0.962522
HI-LNC553	7.29806e-07	-0.0148319	0.1945	-0.0762565	0.939215	0.962522
HI-LNC823	1.20202e-06	0.0109703	0.145466	0.0754152	0.939884	0.962522
HI-LNC952	8.85807e-07	0.0111026	0.147247	0.0754008	0.939896	0.962522
HI-LNC963	2.24511e-06	0.0126504	0.159954	0.079088	0.936963	0.962522
HI-LNC2980	1.91771e-06	0.0134983	0.191377	0.0705327	0.94377	0.964275
HI-LNC3955	2.70432e-07	0.0160423	0.22735	0.0705622	0.943746	0.964275
HI-LNC4329	3.01353e-07	-0.0161524	0.225865	-0.0715138	0.942989	0.964275
HI-LNC3654	1.53025e-06	0.010736	0.167536	0.0640816	0.948905	0.968982
HI-LNC647	2.55259e-07	0.0125449	0.200489	0.0625712	0.950108	0.969671
HI-LNC4345	1.0913e-05	0.00730917	0.120899	0.0604568	0.951792	0.970849
HI-LNC3405	5.4104e-07	0.0107415	0.185951	0.0577652	0.953936	0.972495
HI-LNC2597	4.39401e-06	-0.00828213	0.156202	-0.0530219	0.957714	0.975805
HI-LNC1123	3.37546e-07	-0.00940811	0.18507	-0.0508355	0.959457	0.976543
HI-LNC3161	8.68963e-07	-0.00861963	0.170139	-0.0506622	0.959595	0.976543
HI-LNC3217	6.68996e-07	0.0111967	0.228998	0.0488943	0.961003	0.976543
HI-LNC3356	4.40437e-06	-0.0104308	0.213346	-0.0488917	0.961006	0.976543
HI-LNC4664	7.704e-06	-0.00517492	0.106105	-0.0487715	0.961101	0.976543
HI-LNC617	1.59384e-05	-0.00416284	0.0947086	-0.0439542	0.964941	0.979901
HI-LNC209	4.62243e-07	-0.00812291	0.187697	-0.0432766	0.965481	0.979907
HI-LNC2542	9.96619e-05	-0.00550927	0.133302	-0.0413293	0.967033	0.980272
HI-LNC371	1.10128e-06	0.00568507	0.141617	0.0401441	0.967978	0.980272
HI-LNC4220	1.22723e-06	-0.00667211	0.163662	-0.0407677	0.967481	0.980272
HI-LNC4249	8.30361e-05	0.00233406	0.0554861	0.0420656	0.966446	0.980272
HI-LNC4232	2.59362e-07	0.00787473	0.200816	0.0392137	0.96872	0.980482
HI-LNC4612	3.11305e-07	0.00747035	0.196862	0.0379472	0.96973	0.980962
HI-LNC149	1.87206e-06	-0.00744108	0.213326	-0.0348813	0.972174	0.981825
HI-LNC4535	1.76662e-05	0.00620281	0.173098	0.0358341	0.971415	0.981825
HI-LNC4628	1.18794e-05	-0.00387158	0.111052	-0.0348629	0.972189	0.981825
HI-LNC2078	3.25256e-06	-0.00611199	0.181576	-0.0336608	0.973148	0.982253
HI-LNC2085	6.02137e-06	-0.00336266	0.104509	-0.0321758	0.974332	0.982366
HI-LNC2155	0.000132007	0.00565833	0.175006	0.0323321	0.974207	0.982366
HI-LNC944	4.12059e-06	0.00575366	0.198891	0.0289287	0.976921	0.984436
HI-LNC2341	2.85167e-07	0.0059059	0.212722	0.0277635	0.977851	0.984627
HI-LNC4644	2.52019e-05	-0.00277213	0.101374	-0.0273457	0.978184	0.984627
HI-LNC4824	5.79005e-07	0.00545671	0.217559	0.0250815	0.97999	0.985903
HI-LNC3417	1.91186e-06	-0.00220851	0.173757	-0.0127103	0.989859	0.99474
HI-LNC4802	1.62325e-06	-0.00271282	0.211387	-0.0128334	0.989761	0.99474
HI-LNC2558	1.06294e-06	0.0016898	0.148659	0.0113669	0.990931	0.995272
HI-LNC319	2.96664e-06	0.00137625	0.139851	0.00984079	0.992148	0.99595
HI-LNC132	2.39407e-06	0.000771271	0.161463	0.00477676	0.996189	0.997821
HI-LNC3614	2.60168e-07	0.00143596	0.220012	0.00652673	0.994792	0.997821
HI-LNC3636	2.55754e-07	-0.00106007	0.210828	-0.00502812	0.995988	0.997821
HI-LNC4490	1.13707e-06	-0.00100838	0.16534	-0.00609882	0.995134	0.997821
HI-LNC991	1.60419e-06	-0.000352789	0.131076	-0.00269149	0.997853	0.998942
HI-LNC4096	7.86331e-07	-0.000167465	0.139645	-0.00119923	0.999043	0.999588
HI-LNC2389	7.38715e-07	2.36219e-05	0.215168	0.000109783	0.999912	0.999912
HI-LNC1004	2.25914e-07	-0.51739	0.22959	-2.25354	0.0242251	NA
HI-LNC1010	1.32359e-07	-0.660964	0.232407	-2.844	0.00445514	NA
HI-LNC1018	1.43988e-07	-0.267945	0.225699	-1.18718	0.235156	NA
HI-LNC1024	4.54665e-08	-0.187934	0.212438	-0.884654	0.376343	NA
HI-LNC1029	1.21084e-07	0.186904	0.230931	0.80935	0.418314	NA
HI-LNC103	1.53356e-07	-0.0281709	0.2319	-0.121479	0.903312	NA
HI-LNC1030	8.70483e-08	-0.378961	0.232836	-1.62759	0.103612	NA
HI-LNC1032	8.34683e-07	0.459584	0.232449	1.97714	NA	NA
HI-LNC1033	1.38523e-07	0.450847	0.225733	1.99725	0.0457976	NA
HI-LNC1046	5.99471e-08	0.145253	0.232579	0.62453	0.532279	NA
HI-LNC1048	1.34399e-07	-0.263611	0.226712	-1.16276	0.244928	NA
HI-LNC1051	1.56964e-07	-0.203274	0.227934	-0.891811	0.372494	NA
HI-LNC1055	6.95473e-07	0.230479	0.225263	1.02315	NA	NA
HI-LNC1056	0.000246331	-0.00889414	0.225302	-0.0394765	NA	NA
HI-LNC1061	5.1407e-08	-0.177934	0.228387	-0.779089	0.435927	NA
HI-LNC1063	1.53118e-07	-0.0624404	0.226143	-0.27611	0.782464	NA
HI-LNC1066	1.3713e-07	-0.521151	0.2328	-2.23862	0.0251806	NA
HI-LNC1070	1.67329e-07	0.118149	0.224229	0.526909	0.598257	NA
HI-LNC1080	1.46566e-07	-0.165357	0.232603	-0.710897	0.477148	NA
HI-LNC1094	8.78187e-08	-0.199277	0.232308	-0.857813	0.390996	NA
HI-LNC1095	1.64718e-08	0.101964	0.161102	0.632915	0.526789	NA
HI-LNC1096	1.53114e-07	-0.0578176	0.211708	-0.2731	0.784776	NA
HI-LNC1097	8.80219e-08	-0.165758	0.225579	-0.734812	0.462454	NA
HI-LNC1100	7.29711e-08	0.445588	0.23015	1.93607	0.0528587	NA
HI-LNC1104	2.3562e-07	-0.141821	0.202012	-0.702043	0.482653	NA
HI-LNC1105	1.23354e-07	0.103742	0.231494	0.448141	0.654051	NA
HI-LNC1108	2.46371e-07	0.661033	0.214466	3.08223	0.00205457	NA
HI-LNC1117	2.45182e-07	0.0531557	0.229697	0.231417	0.816991	NA
HI-LNC1119	2.21511e-07	-0.0495981	0.210445	-0.235682	0.81368	NA
HI-LNC1137	5.40236e-08	0.110392	0.22549	0.489567	0.624441	NA
HI-LNC1142	1.26609e-07	0.0622279	0.23004	0.270509	0.786769	NA
HI-LNC1148	2.03152e-06	0.0085967	0.219714	0.0391269	NA	NA
HI-LNC1150	3.90557e-06	-0.241049	0.229368	-1.05093	NA	NA
HI-LNC1154	7.76513e-08	0.1376	0.232037	0.593008	0.553176	NA
HI-LNC1155	7.31125e-08	0.00565706	0.230428	0.0245502	0.980414	NA
HI-LNC1161	1.68156e-07	0.0691579	0.227333	0.304215	0.760964	NA
HI-LNC1168	1.19527e-07	0.18176	0.231892	0.78381	0.433151	NA
HI-LNC1169	1.23141e-07	-0.462761	0.232154	-1.99334	0.0462246	NA
HI-LNC1170	8.36168e-08	0.0292421	0.231121	0.126523	0.899318	NA
HI-LNC1191	2.2202e-07	0.119129	0.212849	0.559688	0.575693	NA
HI-LNC1192	7.12419e-08	-0.207749	0.232186	-0.894755	0.370918	NA
HI-LNC1198	1.74618e-07	-0.363218	0.219711	-1.65317	0.0982967	NA
HI-LNC1199	2.13767e-07	0.118501	0.199747	0.593258	0.553008	NA
HI-LNC1200	8.79987e-08	-0.274786	0.232783	-1.18044	0.237825	NA
HI-LNC1206	6.76422e-08	-0.312859	0.212004	-1.47572	0.140018	NA
HI-LNC1210	8.93446e-08	-0.147644	0.230227	-0.641298	0.521329	NA
HI-LNC1212	3.27451e-08	-0.166937	0.203544	-0.820148	0.412132	NA
HI-LNC1215	1.41433e-07	-0.484501	0.230987	-2.09752	0.0359475	NA
HI-LNC1217	1.82586e-07	-0.18515	0.222051	-0.833818	0.404384	NA
HI-LNC1220	1.58139e-07	-0.023604	0.212995	-0.110819	0.911759	NA
HI-LNC1226	1.87076e-06	-0.101585	0.230876	-0.439997	NA	NA
HI-LNC1235	1.6079e-07	0.53998	0.230127	2.34644	0.0189535	NA
HI-LNC1259	8.85375e-09	0.0895406	0.138189	0.647958	0.517012	NA
HI-LNC1268	1.0874e-07	0.00385114	0.231757	0.0166172	0.986742	NA
HI-LNC1270	1.80063e-07	0.00426469	0.214282	0.0199022	0.984121	NA
HI-LNC1278	1.87273e-06	0.549036	0.221676	2.47675	NA	NA
HI-LNC1284	1.95809e-07	-0.0922666	0.199858	-0.461661	0.644325	NA
HI-LNC1290	1.45761e-07	-0.0956225	0.225279	-0.424463	0.671228	NA
HI-LNC1291	2.05624e-07	-0.0811055	0.206927	-0.391951	0.695094	NA
HI-LNC1293	1.9754e-08	-0.121135	0.165097	-0.733716	0.463122	NA
HI-LNC1295	2.32769e-07	0.0407425	0.198574	0.205176	0.837435	NA
HI-LNC1300	2.29343e-07	0.115586	0.215706	0.53585	NA	NA
HI-LNC139	1.85326e-07	-0.196462	0.230729	-0.851483	0.394501	NA
HI-LNC145	8.01849e-08	-0.318334	0.231634	-1.37429	0.16935	NA
HI-LNC148	4.51403e-08	-0.13335	0.227681	-0.585687	0.558086	NA
HI-LNC150	5.21347e-06	-0.144366	0.226688	-0.636846	NA	NA
HI-LNC157	2.01939e-07	-0.049115	0.228339	-0.215097	0.829692	NA
HI-LNC158	1.7221e-07	0.42538	0.228539	1.8613	0.0627015	NA
HI-LNC159	2.04913e-08	-0.233193	0.181862	-1.28225	0.199755	NA
HI-LNC160	1.22883e-07	-0.492057	0.232364	-2.11761	0.0342083	NA
HI-LNC2001	1.40369e-07	0.0890767	0.229216	0.388614	0.697562	NA
HI-LNC2002	1.58591e-07	0.260689	0.23266	1.12047	0.262512	NA
HI-LNC2003	2.60447e-08	-0.0752053	0.191736	-0.392234	0.694885	NA
HI-LNC2004	2.79343e-09	-0.00230601	0.0580274	-0.03974	0.9683	NA
HI-LNC2007	1.35282e-07	-0.17222	0.228534	-0.753588	0.451097	NA
HI-LNC2008	1.53988e-07	-0.34451	0.219336	-1.57069	0.116254	NA
HI-LNC2009	2.06905e-08	-0.287686	0.197528	-1.45643	0.145274	NA
HI-LNC2012	1.71338e-08	0.24303	0.163348	1.48781	0.136801	NA
HI-LNC2014	7.98401e-08	0.156162	0.232839	0.67069	0.502418	NA
HI-LNC2015	1.50406e-08	-0.130555	0.168209	-0.776146	0.437663	NA
HI-LNC2016	5.23103e-09	-0.0305594	0.0587146	-0.520473	0.602734	NA
HI-LNC2019	6.49857e-08	-0.626403	0.230193	-2.72121	0.00650435	NA
HI-LNC2022	9.37776e-08	0.154972	0.232809	0.665661	0.505628	NA
HI-LNC2024	7.6806e-08	-0.0505346	0.232297	-0.217543	0.827785	NA
HI-LNC2027	1.0966e-07	-0.194969	0.232513	-0.838532	0.401732	NA
HI-LNC2028	1.4222e-07	-0.0385256	0.222753	-0.172952	0.862689	NA
HI-LNC2030	9.14847e-08	0.0224146	0.226884	0.0987929	0.921303	NA
HI-LNC2032	1.02588e-07	-0.190266	0.232568	-0.818109	0.413295	NA
HI-LNC2033	1.34041e-07	-0.385859	0.231049	-1.67003	0.0949132	NA
HI-LNC2036	3.13043e-08	0.041635	0.21164	0.196726	0.844042	NA
HI-LNC2037	3.27056e-07	0.146688	0.232645	0.630524	NA	NA
HI-LNC2038	5.40196e-09	-0.0667442	0.0852317	-0.783091	0.433574	NA
HI-LNC2039	2.8662e-08	-0.0769244	0.213495	-0.36031	0.718615	NA
HI-LNC204	1.29842e-07	0.491747	0.232206	2.11772	0.0341989	NA
HI-LNC2041	6.27048e-06	0.00812404	0.212812	0.0381747	NA	NA
HI-LNC2043	4.53333e-08	0.090835	0.225525	0.402772	0.687116	NA
HI-LNC2045	2.221e-06	-0.110414	0.214337	-0.515143	NA	NA
HI-LNC2047	1.53296e-07	-0.192234	0.22914	-0.838938	0.401504	NA
HI-LNC2048	5.36926e-08	0.115713	0.230688	0.501602	0.615948	NA
HI-LNC2050	1.38238e-07	-0.235913	0.227289	-1.03794	0.299298	NA
HI-LNC2052	2.23929e-07	-0.434018	0.223035	-1.94596	0.051659	NA
HI-LNC2053	2.38342e-08	0.126614	0.193343	0.65487	0.512552	NA
HI-LNC2056	1.34887e-07	-0.380081	0.221153	-1.71864	0.0856804	NA
HI-LNC2057	1.29566e-07	0.221472	0.232704	0.951736	0.341231	NA
HI-LNC2062	4.6881e-08	0.102025	0.220366	0.462978	0.64338	NA
HI-LNC2064	1.96029e-07	0.233947	0.229623	1.01883	0.308282	NA
HI-LNC2068	1.131e-07	-0.108106	0.230359	-0.469295	0.638859	NA
HI-LNC2069	1.45389e-07	0.0281708	0.23271	0.121055	0.903647	NA
HI-LNC207	9.97641e-08	-0.0440345	0.231422	-0.190278	0.849092	NA
HI-LNC2071	9.1964e-08	-0.177736	0.231305	-0.768405	0.442247	NA
HI-LNC2073	3.87857e-08	-0.382998	0.208603	-1.83602	0.0663552	NA
HI-LNC2075	7.67328e-08	0.378313	0.232646	1.62613	0.103921	NA
HI-LNC2076	1.31148e-08	-0.0912183	0.157064	-0.580771	0.561395	NA
HI-LNC2077	1.59902e-08	-0.109286	0.168872	-0.647151	0.517534	NA
HI-LNC2080	1.57884e-08	-0.0193361	0.152414	-0.126866	0.899047	NA
HI-LNC2082	6.31529e-08	0.14025	0.217903	0.643634	0.519813	NA
HI-LNC2083	8.34265e-10	-0.00837535	0.0580274	-0.144335	0.885236	NA
HI-LNC2084	2.92741e-08	-0.0366476	0.199645	-0.183564	0.854356	NA
HI-LNC2088	1.71101e-07	-0.375103	0.221089	-1.69661	0.0897699	NA
HI-LNC2090	9.53524e-07	0.454046	0.226657	2.00323	NA	NA
HI-LNC2092	8.47674e-08	0.181047	0.219641	0.824287	0.409777	NA
HI-LNC2094	2.80356e-08	-0.385297	0.203269	-1.8955	0.0580259	NA
HI-LNC2097	1.93581e-07	-0.365347	0.221134	-1.65215	0.0985038	NA
HI-LNC2098	2.08407e-08	-0.0679605	0.185627	-0.366114	0.71428	NA
HI-LNC2099	3.71272e-08	-0.0339165	0.22388	-0.151494	0.879586	NA
HI-LNC2101	1.41341e-07	-0.0851038	0.215292	-0.395295	0.692625	NA
HI-LNC2102	9.54654e-08	0.0260147	0.227042	0.114581	0.908777	NA
HI-LNC2103	2.17707e-07	-0.0574329	0.222922	-0.257636	0.796688	NA
HI-LNC2105	1.18101e-07	-0.0609692	0.232815	-0.261878	0.793416	NA
HI-LNC2106	1.21022e-07	-0.446785	0.232661	-1.92032	0.0548171	NA
HI-LNC211	1.90686e-07	0.0618112	0.216481	0.285527	0.77524	NA
HI-LNC2111	5.52611e-08	0.0779964	0.231136	0.337448	0.735779	NA
HI-LNC2114	5.1422e-08	0.080395	0.227327	0.353654	0.723599	NA
HI-LNC2115	5.23985e-08	0.271739	0.224603	1.20986	0.226331	NA
HI-LNC2119	1.31152e-07	-0.141693	0.22814	-0.621079	0.534548	NA
HI-LNC2120	3.60975e-08	-0.249387	0.219127	-1.13809	0.255081	NA
HI-LNC2123	1.27459e-08	-0.0829391	0.157252	-0.527428	0.597896	NA
HI-LNC2124	1.11577e-05	-0.1193	0.218987	-0.544782	NA	NA
HI-LNC2125	3.47452e-08	0.0919011	0.221911	0.414135	0.678775	NA
HI-LNC2126	5.26145e-09	-0.0438238	0.070454	-0.62202	0.533928	NA
HI-LNC2128	1.51069e-08	0.0720844	0.146952	0.490531	0.623758	NA
HI-LNC2129	1.26678e-08	0.23954	0.156864	1.52705	0.126748	NA
HI-LNC2130	4.35717e-08	-0.0689236	0.22285	-0.309282	0.757107	NA
HI-LNC2131	2.49816e-07	0.245079	0.204737	1.19704	0.231289	NA
HI-LNC2133	1.00399e-07	-0.279206	0.231893	-1.20403	0.228578	NA
HI-LNC2134	1.01852e-08	0.0643198	0.153117	0.420069	0.674435	NA
HI-LNC2135	1.15751e-07	-0.0576479	0.227156	-0.253781	0.799665	NA
HI-LNC2136	4.67451e-08	0.139117	0.224984	0.618344	0.536349	NA
HI-LNC2137	1.30086e-08	-0.105281	0.157297	-0.669314	0.503295	NA
HI-LNC2140	6.83312e-08	0.239139	0.232478	1.02865	0.303642	NA
HI-LNC2142	1.04329e-07	0.0511159	0.22964	0.222591	0.823854	NA
HI-LNC2146	7.20632e-09	0.0139753	0.0945501	0.147808	0.882494	NA
HI-LNC2148	3.69247e-05	-0.189758	0.231752	-0.818796	NA	NA
HI-LNC2152	6.95857e-08	-0.297058	0.232088	-1.27994	0.200567	NA
HI-LNC2153	5.40966e-09	-0.0300633	0.0839278	-0.358205	0.72019	NA
HI-LNC2156	0	NA	NA	NA	NA	NA
HI-LNC2157	1.41479e-07	-0.303229	0.222894	-1.36041	0.173699	NA
HI-LNC2161	3.90169e-08	-0.0584194	0.204961	-0.285027	0.775623	NA
HI-LNC2163	9.60887e-09	-0.0579239	0.126738	-0.457036	0.647645	NA
HI-LNC2164	1.1323e-08	-0.0389902	0.114336	-0.341015	0.733092	NA
HI-LNC2165	1.20198e-09	0.0265236	0.0580274	0.457088	0.647608	NA
HI-LNC2168	8.96076e-08	-0.188958	0.221789	-0.851971	0.39423	NA
HI-LNC217	2.11762e-07	0.0640037	0.214553	0.298312	0.765465	NA
HI-LNC2170	1.0245e-08	-0.0279626	0.134175	-0.208404	0.834914	NA
[truncated: 1,516 more rows]
